# Supplementary material for: Population-level analysis of glycoprotein glycoforms
Source: MAbs. 2026 Apr 30;18(1):2665879. doi: 10.1080/19420862.2026.2665879 (PMC13134397; doi:10.1080/19420862.2026.2665879)
Supplement: Supplementary data 4.xlsx [file KMAB_A_2665879_SM3662.xlsx]

## Sheet: combine_net.csv default node
Byonics Seed	IGG1	IGG2	IGG34	name	selected	shared name
N	TRUE	FALSE	FALSE	HexNAc(3)Hex(7)NeuAc(1)	FALSE	HexNAc(3)Hex(7)NeuAc(1)
N	TRUE	FALSE	TRUE	HexNAc(3)Hex(7)	FALSE	HexNAc(3)Hex(7)
N	FALSE	TRUE	FALSE	HexNAc(3)Hex(3)Fuc(1)	FALSE	HexNAc(3)Hex(3)Fuc(1)
N	TRUE	TRUE	FALSE	HexNAc(3)Hex(3)	FALSE	HexNAc(3)Hex(3)
				HexNAc(4)Hex(2)	FALSE	HexNAc(4)Hex(2)
N	FALSE	TRUE	FALSE	HexNAc(3)Hex(5)Fuc(1)NeuAc(1)	FALSE	HexNAc(3)Hex(5)Fuc(1)NeuAc(1)
N	FALSE	TRUE	FALSE	HexNAc(4)Hex(4)Fuc(1)NeuAc(1)	FALSE	HexNAc(4)Hex(4)Fuc(1)NeuAc(1)
N	TRUE	FALSE	FALSE	HexNAc(2)Hex(1)Fuc(1)	FALSE	HexNAc(2)Hex(1)Fuc(1)
N	TRUE	FALSE	FALSE	HexNAc(4)Hex(6)Fuc(1)	FALSE	HexNAc(4)Hex(6)Fuc(1)
N	TRUE	FALSE	FALSE	HexNAc(4)Hex(6)	FALSE	HexNAc(4)Hex(6)
N	TRUE	TRUE	FALSE	HexNAc(3)Hex(4)Fuc(1)	FALSE	HexNAc(3)Hex(4)Fuc(1)
N	FALSE	TRUE	FALSE	HexNAc(2)Hex(4)Fuc(1)	FALSE	HexNAc(2)Hex(4)Fuc(1)
N	TRUE	FALSE	TRUE	HexNAc(3)Hex(5)NeuAc(1)	FALSE	HexNAc(3)Hex(5)NeuAc(1)
N	TRUE	TRUE	FALSE	HexNAc(4)Hex(3)NeuAc(1)	FALSE	HexNAc(4)Hex(3)NeuAc(1)
N	TRUE	FALSE	TRUE	HexNAc(5)Hex(6)Fuc(1)	FALSE	HexNAc(5)Hex(6)Fuc(1)
N	FALSE	FALSE	TRUE	HexNAc(2)	FALSE	HexNAc(2)
N	TRUE	FALSE	FALSE	HexNAc(4)Hex(6)NeuAc(2)	FALSE	HexNAc(4)Hex(6)NeuAc(2)
				HexNAc(5)Hex(3)NeuAc(1)	FALSE	HexNAc(5)Hex(3)NeuAc(1)
N	FALSE	TRUE	FALSE	HexNAc(5)Hex(4)NeuAc(1)	FALSE	HexNAc(5)Hex(4)NeuAc(1)
N	FALSE	TRUE	TRUE	HexNAc(5)Hex(5)NeuAc(2)	FALSE	HexNAc(5)Hex(5)NeuAc(2)
N	FALSE	TRUE	FALSE	HexNAc(4)Hex(7)NeuAc(1)	FALSE	HexNAc(4)Hex(7)NeuAc(1)
				HexNAc(2)Hex(10)	FALSE	HexNAc(2)Hex(10)
N	FALSE	FALSE	TRUE	HexNAc(3)Hex(8)	TRUE	HexNAc(3)Hex(8)
N	FALSE	FALSE	TRUE	HexNAc(3)Hex(3)NeuAc(1)	FALSE	HexNAc(3)Hex(3)NeuAc(1)
N	FALSE	FALSE	TRUE	HexNAc(6)Hex(4)NeuAc(1)	FALSE	HexNAc(6)Hex(4)NeuAc(1)
N	FALSE	FALSE	TRUE	HexNAc(5)Hex(6)	FALSE	HexNAc(5)Hex(6)
				HexNAc(6)Hex(3)	FALSE	HexNAc(6)Hex(3)
Y	TRUE	FALSE	TRUE	HexNAc(3)Hex(6)NeuAc(1)	FALSE	HexNAc(3)Hex(6)NeuAc(1)
Y	TRUE	TRUE	TRUE	HexNAc(5)Hex(5)	FALSE	HexNAc(5)Hex(5)
Y	TRUE	TRUE	TRUE	HexNAc(5)Hex(4)	FALSE	HexNAc(5)Hex(4)
Y	TRUE	FALSE	TRUE	HexNAc(4)Hex(5)	FALSE	HexNAc(4)Hex(5)
Y	FALSE	TRUE	TRUE	HexNAc(4)Hex(4)Fuc(1)	FALSE	HexNAc(4)Hex(4)Fuc(1)
Y	TRUE	TRUE	FALSE	HexNAc(2)Hex(3)Fuc(1)	FALSE	HexNAc(2)Hex(3)Fuc(1)
Y	TRUE	TRUE	TRUE	HexNAc(4)Hex(5)Fuc(1)NeuAc(1)	FALSE	HexNAc(4)Hex(5)Fuc(1)NeuAc(1)
Y	TRUE	TRUE	TRUE	HexNAc(4)Hex(5)NeuAc(1)	FALSE	HexNAc(4)Hex(5)NeuAc(1)
Y	TRUE	TRUE	TRUE	HexNAc(4)Hex(5)Fuc(1)	FALSE	HexNAc(4)Hex(5)Fuc(1)
Y	TRUE	TRUE	FALSE	HexNAc(3)Hex(6)Fuc(1)NeuAc(1)	FALSE	HexNAc(3)Hex(6)Fuc(1)NeuAc(1)
Y	TRUE	FALSE	TRUE	HexNAc(2)Hex(3)	FALSE	HexNAc(2)Hex(3)
Y	TRUE	FALSE	FALSE	HexNAc(2)Hex(2)	FALSE	HexNAc(2)Hex(2)
Y	TRUE	FALSE	FALSE	HexNAc(2)Hex(1)	FALSE	HexNAc(2)Hex(1)
Y	TRUE	TRUE	FALSE	HexNAc(2)Fuc(1)	FALSE	HexNAc(2)Fuc(1)
Y	TRUE	TRUE	FALSE	HexNAc(4)Hex(3)Fuc(1)	FALSE	HexNAc(4)Hex(3)Fuc(1)
Y	TRUE	TRUE	TRUE	HexNAc(4)Hex(3)	FALSE	HexNAc(4)Hex(3)
Y	TRUE	TRUE	TRUE	HexNAc(3)Hex(4)	FALSE	HexNAc(3)Hex(4)
Y	TRUE	FALSE	TRUE	HexNAc(3)Hex(6)	FALSE	HexNAc(3)Hex(6)
Y	TRUE	TRUE	TRUE	HexNAc(3)Hex(5)	FALSE	HexNAc(3)Hex(5)
Y	TRUE	TRUE	TRUE	HexNAc(2)Hex(6)	FALSE	HexNAc(2)Hex(6)
Y	TRUE	FALSE	FALSE	HexNAc(4)Hex(4)	FALSE	HexNAc(4)Hex(4)
Y	TRUE	TRUE	FALSE	HexNAc(2)Hex(5)Fuc(1)	FALSE	HexNAc(2)Hex(5)Fuc(1)
Y	TRUE	FALSE	TRUE	HexNAc(3)Hex(4)NeuAc(1)	FALSE	HexNAc(3)Hex(4)NeuAc(1)
Y	TRUE	TRUE	TRUE	HexNAc(4)Hex(4)NeuAc(1)	FALSE	HexNAc(4)Hex(4)NeuAc(1)
Y	TRUE	TRUE	FALSE	HexNAc(2)Hex(7)	FALSE	HexNAc(2)Hex(7)
Y	TRUE	TRUE	TRUE	HexNAc(2)Hex(5)	FALSE	HexNAc(2)Hex(5)
Y	TRUE	FALSE	TRUE	HexNAc(5)Hex(3)	FALSE	HexNAc(5)Hex(3)
Y	TRUE	TRUE	TRUE	HexNAc(5)Hex(5)NeuAc(1)	FALSE	HexNAc(5)Hex(5)NeuAc(1)
Y	TRUE	TRUE	TRUE	HexNAc(5)Hex(5)Fuc(1)	FALSE	HexNAc(5)Hex(5)Fuc(1)
Y	TRUE	FALSE	FALSE	HexNAc(2)Hex(4)	FALSE	HexNAc(2)Hex(4)
Y	TRUE	FALSE	FALSE	HexNAc(4)Hex(6)NeuAc(1)	FALSE	HexNAc(4)Hex(6)NeuAc(1)
Y	TRUE	TRUE	FALSE	HexNAc(2)Hex(9)	FALSE	HexNAc(2)Hex(9)
Y	TRUE	TRUE	FALSE	HexNAc(2)Hex(8)	FALSE	HexNAc(2)Hex(8)
Y	TRUE	TRUE	FALSE	HexNAc(4)Hex(5)Fuc(1)NeuAc(2)	FALSE	HexNAc(4)Hex(5)Fuc(1)NeuAc(2)
Y	TRUE	TRUE	FALSE	HexNAc(4)Hex(6)Fuc(1)NeuAc(1)	FALSE	HexNAc(4)Hex(6)Fuc(1)NeuAc(1)
Y	TRUE	TRUE	TRUE	HexNAc(1)Fuc(1)	FALSE	HexNAc(1)Fuc(1)
Y	TRUE	TRUE	FALSE	HexNAc(1)	FALSE	HexNAc(1)
Y	FALSE	TRUE	FALSE	HexNAc(5)Hex(6)NeuAc(1)	FALSE	HexNAc(5)Hex(6)NeuAc(1)
				HexNAc(5)Hex(4)Fuc(1)	FALSE	HexNAc(5)Hex(4)Fuc(1)
				HexNAc(5)Hex(3)Fuc(1)	FALSE	HexNAc(5)Hex(3)Fuc(1)
				HexNAc(3)Hex(2)Fuc(1)	FALSE	HexNAc(3)Hex(2)Fuc(1)
				HexNAc(4)Hex(2)Fuc(1)	FALSE	HexNAc(4)Hex(2)Fuc(1)
				HexNAc(4)Hex(1)Fuc(1)	FALSE	HexNAc(4)Hex(1)Fuc(1)
				HexNAc(3)Hex(6)Fuc(1)	FALSE	HexNAc(3)Hex(6)Fuc(1)
				HexNAc(2)Hex(2)Fuc(1)	FALSE	HexNAc(2)Hex(2)Fuc(1)
				HexNAc(3)Hex(2)	FALSE	HexNAc(3)Hex(2)
				HexNAc(3)Hex(1)	FALSE	HexNAc(3)Hex(1)
				HexNAc(1)Hex(1)Fuc(1)	FALSE	HexNAc(1)Hex(1)Fuc(1)
				HexNAc(3)	FALSE	HexNAc(3)
				HexNAc(3)Hex(5)Fuc(1)	FALSE	HexNAc(3)Hex(5)Fuc(1)
				HexNAc(4)Hex(3)Fuc(1)NeuAc(1)	FALSE	HexNAc(4)Hex(3)Fuc(1)NeuAc(1)
				HexNAc(2)Hex(6)Fuc(1)	FALSE	HexNAc(2)Hex(6)Fuc(1)
				HexNAc(4)Fuc(1)	FALSE	HexNAc(4)Fuc(1)
				HexNAc(3)Fuc(1)	FALSE	HexNAc(3)Fuc(1)
				HexNAc(4)	FALSE	HexNAc(4)
				HexNAc(3)Hex(1)Fuc(1)	FALSE	HexNAc(3)Hex(1)Fuc(1)
				HexNAc(3)Hex(4)Fuc(1)NeuAc(1)	FALSE	HexNAc(3)Hex(4)Fuc(1)NeuAc(1)
				HexNAc(4)Hex(1)	FALSE	HexNAc(4)Hex(1)
				HexNAc(1)Hex(1)	FALSE	HexNAc(1)Hex(1)
				HexNAc(5)Hex(6)NeuAc(2)	FALSE	HexNAc(5)Hex(6)NeuAc(2)
				HexNAc(4)Hex(6)Fuc(1)NeuAc(2)	FALSE	HexNAc(4)Hex(6)Fuc(1)NeuAc(2)
				HexNAc(5)Hex(5)Fuc(1)NeuAc(2)	FALSE	HexNAc(5)Hex(5)Fuc(1)NeuAc(2)
				HexNAc(5)Hex(6)Fuc(1)NeuAc(1)	FALSE	HexNAc(5)Hex(6)Fuc(1)NeuAc(1)
				HexNAc(5)Hex(2)Fuc(2)	FALSE	HexNAc(5)Hex(2)Fuc(2)
				HexNAc(5)Hex(1)Fuc(2)	FALSE	HexNAc(5)Hex(1)Fuc(2)
				HexNAc(4)Hex(2)Fuc(2)	FALSE	HexNAc(4)Hex(2)Fuc(2)
				HexNAc(5)Hex(2)Fuc(1)	FALSE	HexNAc(5)Hex(2)Fuc(1)
				HexNAc(1)Hex(3)Fuc(1)	FALSE	HexNAc(1)Hex(3)Fuc(1)
				HexNAc(1)Hex(4)	FALSE	HexNAc(1)Hex(4)
				HexNAc(4)Hex(3)Fuc(2)	FALSE	HexNAc(4)Hex(3)Fuc(2)
				HexNAc(3)Hex(1)Fuc(2)	FALSE	HexNAc(3)Hex(1)Fuc(2)
				HexNAc(3)Fuc(2)	FALSE	HexNAc(3)Fuc(2)
				HexNAc(2)Hex(1)Fuc(2)	FALSE	HexNAc(2)Hex(1)Fuc(2)
				HexNAc(4)Fuc(2)	FALSE	HexNAc(4)Fuc(2)
				HexNAc(1)Hex(4)Fuc(1)	FALSE	HexNAc(1)Hex(4)Fuc(1)
				HexNAc(5)Hex(3)Fuc(1)NeuAc(1)	FALSE	HexNAc(5)Hex(3)Fuc(1)NeuAc(1)
				HexNAc(5)Hex(5)Fuc(1)NeuAc(1)	FALSE	HexNAc(5)Hex(5)Fuc(1)NeuAc(1)
				HexNAc(5)Hex(4)Fuc(1)NeuAc(1)	FALSE	HexNAc(5)Hex(4)Fuc(1)NeuAc(1)
				HexNAc(2)Hex(7)NeuAc(1)	FALSE	HexNAc(2)Hex(7)NeuAc(1)
				HexNAc(1)Hex(5)Fuc(1)	FALSE	HexNAc(1)Hex(5)Fuc(1)
				HexNAc(1)Hex(5)	FALSE	HexNAc(1)Hex(5)
				HexNAc(5)Fuc(2)	FALSE	HexNAc(5)Fuc(2)
				HexNAc(5)Hex(1)Fuc(1)	FALSE	HexNAc(5)Hex(1)Fuc(1)
				HexNAc(4)Hex(1)Fuc(2)	FALSE	HexNAc(4)Hex(1)Fuc(2)
				HexNAc(5)Hex(2)	FALSE	HexNAc(5)Hex(2)
				HexNAc(5)Hex(1)	FALSE	HexNAc(5)Hex(1)
				HexNAc(5)Fuc(1)	FALSE	HexNAc(5)Fuc(1)
				HexNAc(5)	FALSE	HexNAc(5)
				HexNAc(2)Fuc(2)	FALSE	HexNAc(2)Fuc(2)
				HexNAc(2)Hex(5)Fuc(1)NeuAc(1)	FALSE	HexNAc(2)Hex(5)Fuc(1)NeuAc(1)
				HexNAc(4)Hex(7)	FALSE	HexNAc(4)Hex(7)
				HexNAc(1)Hex(2)	FALSE	HexNAc(1)Hex(2)
				HexNAc(2)Hex(2)Fuc(2)	FALSE	HexNAc(2)Hex(2)Fuc(2)
				HexNAc(5)Hex(3)Fuc(2)	FALSE	HexNAc(5)Hex(3)Fuc(2)
				HexNAc(4)Hex(4)Fuc(2)	FALSE	HexNAc(4)Hex(4)Fuc(2)
				HexNAc(1)Hex(2)Fuc(1)	FALSE	HexNAc(1)Hex(2)Fuc(1)
				HexNAc(1)Hex(3)	FALSE	HexNAc(1)Hex(3)
				HexNAc(3)Hex(2)Fuc(2)	FALSE	HexNAc(3)Hex(2)Fuc(2)
				HexNAc(3)Hex(1)NeuAc(1)	FALSE	HexNAc(3)Hex(1)NeuAc(1)
				HexNAc(2)Hex(1)NeuAc(1)	FALSE	HexNAc(2)Hex(1)NeuAc(1)
				HexNAc(3)NeuAc(1)	FALSE	HexNAc(3)NeuAc(1)
				HexNAc(2)Hex(1)Fuc(1)NeuAc(1)	FALSE	HexNAc(2)Hex(1)Fuc(1)NeuAc(1)
				HexNAc(2)Fuc(1)NeuAc(1)	FALSE	HexNAc(2)Fuc(1)NeuAc(1)
				HexNAc(2)Hex(2)NeuAc(1)	FALSE	HexNAc(2)Hex(2)NeuAc(1)
				HexNAc(2)Hex(2)Fuc(1)NeuAc(1)	FALSE	HexNAc(2)Hex(2)Fuc(1)NeuAc(1)
				HexNAc(2)NeuAc(1)	FALSE	HexNAc(2)NeuAc(1)
				HexNAc(3)Hex(2)NeuAc(1)	FALSE	HexNAc(3)Hex(2)NeuAc(1)
				HexNAc(2)Hex(3)NeuAc(1)	FALSE	HexNAc(2)Hex(3)NeuAc(1)
				HexNAc(6)Hex(3)NeuAc(1)	FALSE	HexNAc(6)Hex(3)NeuAc(1)
				HexNAc(6)Hex(4)	FALSE	HexNAc(6)Hex(4)
				HexNAc(3)Hex(3)Fuc(1)NeuAc(1)	FALSE	HexNAc(3)Hex(3)Fuc(1)NeuAc(1)
				HexNAc(3)Hex(1)Fuc(1)NeuAc(1)	FALSE	HexNAc(3)Hex(1)Fuc(1)NeuAc(1)
				HexNAc(3)Fuc(1)NeuAc(1)	FALSE	HexNAc(3)Fuc(1)NeuAc(1)
				HexNAc(2)Hex(3)Fuc(1)NeuAc(1)	FALSE	HexNAc(2)Hex(3)Fuc(1)NeuAc(1)
				HexNAc(3)Hex(2)Fuc(1)NeuAc(1)	FALSE	HexNAc(3)Hex(2)Fuc(1)NeuAc(1)
