# Supplementary material for: Population-level analysis of glycoprotein glycoforms
Source: MAbs. 2026 Apr 30;18(1):2665879. doi: 10.1080/19420862.2026.2665879 (PMC13134397; doi:10.1080/19420862.2026.2665879)
Supplement: Supplementary data 9.xlsx [file KMAB_A_2665879_SM3660.xlsx]

## Sheet: Sample key
Files	Samples
D:\IgG_glycomap_091322\DIA_600_Monoclonals\ALE_M2210_86.raw	AVA_1
D:\IgG_glycomap_091322\DIA_600_Monoclonals\ALE_M2210_87.raw	AVA_2
D:\IgG_glycomap_091322\DIA_600_Monoclonals\ALE_M2210_88.raw	AVA_3
D:\IgG_glycomap_091322\DIA_600_Monoclonals\ALE_M2210_93.raw	HER_1
D:\IgG_glycomap_091322\DIA_600_Monoclonals\ALE_M2210_94.raw	HER_2
D:\IgG_glycomap_091322\DIA_600_Monoclonals\ALE_M2210_95.raw	HER_3
D:\IgG_glycomap_091322\DIA_600_Monoclonals\ALE_M2210_97.raw	ERB_1
D:\IgG_glycomap_091322\DIA_600_Monoclonals\ALE_M2210_98.raw	ERB_2
D:\IgG_glycomap_091322\DIA_600_Monoclonals\ALE_M2210_99.raw	ERB_3
D:\IgG_glycomap_091322\DIA_600_Monoclonals\ALE_M2210_104.raw	XOL_1
D:\IgG_glycomap_091322\DIA_600_Monoclonals\ALE_M2210_105.raw	XOL_2
D:\IgG_glycomap_091322\DIA_600_Monoclonals\ALE_M2210_106.raw	XOL_3
D:\IgG_glycomap_091322\DIA_600_Monoclonals\ALE_M2210_108.raw	IVIG_1
D:\IgG_glycomap_091322\DIA_600_Monoclonals\ALE_M2210_109.raw	IVIG_2
D:\IgG_glycomap_091322\DIA_600_Monoclonals\ALE_M2210_110.raw	IVIG_3

## Sheet: IgG_GlycMap_Trait_Results_5Mono
Start Time	End Time	Transition Area	Transition	Transition type	Product Mz	Mass Error PPM	Points Across Peak	Peptide	Result File	Precursor Mz	Precursor Charge	Product Charge	Background	Protein Name	Normalized Area
15.99	17.99	283406944	[Hex]	High_Man	163.06	1.3	476	HexNAc(2)Hex(4)	D:\IgG_glycomap_091322\DIA_600_Monoclonals\ALE_M2210_104.raw	1122.44	2	1	20149940	EEQYNSTYR	12664000000
15.99	17.99	283406944	[Hex]	High_Man	163.06	1.3	476	HexNAc(2)Hex(4)	D:\IgG_glycomap_091322\DIA_600_Monoclonals\ALE_M2210_104.raw	748.626	3	1	20149940	EEQYNSTYR	12664000000
16.49	17.49	279994176	[Hex]	High_Man	163.06	1.5	284	HexNAc(2)Hex(5)	D:\IgG_glycomap_091322\DIA_600_Monoclonals\ALE_M2210_104.raw	1203.46	2	1	20985714	EEQYNSTYR	12120000000
16.49	17.49	230211952	[Hex]	High_Man	163.06	1.3	284	HexNAc(2)Hex(5)	D:\IgG_glycomap_091322\DIA_600_Monoclonals\ALE_M2210_104.raw	802.643	3	1	35028176	EEQYNSTYR	12120000000
15.92	17.94	309757920	[Hex]	High_Man	163.06	1.5	475	HexNAc(2)Hex(6)	D:\IgG_glycomap_091322\DIA_600_Monoclonals\ALE_M2210_104.raw	1284.49	2	1	2983661	EEQYNSTYR	13088000000
15.92	17.94	295837792	[Hex]	High_Man	163.06	1.3	474	HexNAc(2)Hex(6)	D:\IgG_glycomap_091322\DIA_600_Monoclonals\ALE_M2210_104.raw	856.661	3	1	7574180	EEQYNSTYR	13088000000
16.01	17.96	308337248	[Hex]	High_Man	163.06	1.5	468	HexNAc(2)Hex(7)	D:\IgG_glycomap_091322\DIA_600_Monoclonals\ALE_M2210_104.raw	1365.52	2	1	4253005	EEQYNSTYR	13077000000
16.01	17.96	289509824	[Hex]	High_Man	163.06	1.3	468	HexNAc(2)Hex(7)	D:\IgG_glycomap_091322\DIA_600_Monoclonals\ALE_M2210_104.raw	910.679	3	1	13373834	EEQYNSTYR	13077000000
15.97	18	248625344	[Hex]	High_Man	163.06	1.5	472	HexNAc(2)Hex(4)	D:\IgG_glycomap_091322\DIA_600_Monoclonals\ALE_M2210_105.raw	1122.44	2	1	8853159	EEQYNSTYR	13250000000
15.97	18	248625344	[Hex]	High_Man	163.06	1.5	472	HexNAc(2)Hex(4)	D:\IgG_glycomap_091322\DIA_600_Monoclonals\ALE_M2210_105.raw	748.626	3	1	8853159	EEQYNSTYR	13250000000
16.5	17.5	215678336	[Hex]	High_Man	163.06	1.5	276	HexNAc(2)Hex(5)	D:\IgG_glycomap_091322\DIA_600_Monoclonals\ALE_M2210_105.raw	1203.46	2	1	12360674	EEQYNSTYR	11232000000
16.5	17.5	191461696	[Hex]	High_Man	163.06	1.5	276	HexNAc(2)Hex(5)	D:\IgG_glycomap_091322\DIA_600_Monoclonals\ALE_M2210_105.raw	802.643	3	1	25359562	EEQYNSTYR	11232000000
16	18	236919232	[Hex]	High_Man	163.06	1.5	466	HexNAc(2)Hex(6)	D:\IgG_glycomap_091322\DIA_600_Monoclonals\ALE_M2210_105.raw	1284.49	2	1	2176205	EEQYNSTYR	12308000000
16	18	251383072	[Hex]	High_Man	163.06	1.5	467	HexNAc(2)Hex(6)	D:\IgG_glycomap_091322\DIA_600_Monoclonals\ALE_M2210_105.raw	856.661	3	1	6012945	EEQYNSTYR	12308000000
15.95	17.91	236279824	[Hex]	High_Man	163.06	1.5	460	HexNAc(2)Hex(7)	D:\IgG_glycomap_091322\DIA_600_Monoclonals\ALE_M2210_105.raw	1365.52	2	1	2380168	EEQYNSTYR	12255000000
15.95	17.91	242140256	[Hex]	High_Man	163.06	1.5	459	HexNAc(2)Hex(7)	D:\IgG_glycomap_091322\DIA_600_Monoclonals\ALE_M2210_105.raw	910.679	3	1	14421445	EEQYNSTYR	12255000000
15.98	17.97	251106464	[Hex]	High_Man	163.06	1.6	444	HexNAc(2)Hex(4)	D:\IgG_glycomap_091322\DIA_600_Monoclonals\ALE_M2210_106.raw	1122.44	2	1	8496926	EEQYNSTYR	16523000000
15.98	17.97	251106464	[Hex]	High_Man	163.06	1.6	444	HexNAc(2)Hex(4)	D:\IgG_glycomap_091322\DIA_600_Monoclonals\ALE_M2210_106.raw	748.626	3	1	8496926	EEQYNSTYR	16523000000
16.5	17.48	212587760	[Hex]	High_Man	163.06	1.4	264	HexNAc(2)Hex(5)	D:\IgG_glycomap_091322\DIA_600_Monoclonals\ALE_M2210_106.raw	1203.46	2	1	9357653	EEQYNSTYR	13787000000
16.5	17.48	213182720	[Hex]	High_Man	163.06	1.6	263	HexNAc(2)Hex(5)	D:\IgG_glycomap_091322\DIA_600_Monoclonals\ALE_M2210_106.raw	802.643	3	1	16005714	EEQYNSTYR	13787000000
16.09	17.95	228049488	[Hex]	High_Man	163.06	1.4	424	HexNAc(2)Hex(6)	D:\IgG_glycomap_091322\DIA_600_Monoclonals\ALE_M2210_106.raw	1284.49	2	1	1250883	EEQYNSTYR	14875000000
16.09	17.95	259330864	[Hex]	High_Man	163.06	1.6	424	HexNAc(2)Hex(6)	D:\IgG_glycomap_091322\DIA_600_Monoclonals\ALE_M2210_106.raw	856.661	3	1	3937922	EEQYNSTYR	14875000000
15.96	17.96	228082384	[Hex]	High_Man	163.06	1.4	447	HexNAc(2)Hex(7)	D:\IgG_glycomap_091322\DIA_600_Monoclonals\ALE_M2210_106.raw	1365.52	2	1	1313709	EEQYNSTYR	14878000000
15.96	17.96	253164384	[Hex]	High_Man	163.06	1.6	446	HexNAc(2)Hex(7)	D:\IgG_glycomap_091322\DIA_600_Monoclonals\ALE_M2210_106.raw	910.679	3	1	10530765	EEQYNSTYR	14878000000
16	17.97	78390672	[Hex]	High_Man	163.06	1.4	407	HexNAc(2)Hex(4)	D:\IgG_glycomap_091322\DIA_600_Monoclonals\ALE_M2210_108.raw	1122.44	2	1	7109394	EEQYNSTYR	16772000000
16	17.97	78390672	[Hex]	High_Man	163.06	1.4	407	HexNAc(2)Hex(4)	D:\IgG_glycomap_091322\DIA_600_Monoclonals\ALE_M2210_108.raw	748.626	3	1	7109394	EEQYNSTYR	16772000000
16.51	17.5	48516176	[Hex]	High_Man	163.06	1.2	241	HexNAc(2)Hex(5)	D:\IgG_glycomap_091322\DIA_600_Monoclonals\ALE_M2210_108.raw	1203.46	2	1	2467161	EEQYNSTYR	12493000000
16.51	17.5	78000944	[Hex]	High_Man	163.06	1.4	240	HexNAc(2)Hex(5)	D:\IgG_glycomap_091322\DIA_600_Monoclonals\ALE_M2210_108.raw	802.643	3	1	0	EEQYNSTYR	12493000000
15.99	18.01	52710448	[Hex]	High_Man	163.06	1.1	415	HexNAc(2)Hex(6)	D:\IgG_glycomap_091322\DIA_600_Monoclonals\ALE_M2210_108.raw	1284.49	2	1	1812290	EEQYNSTYR	13119000000
15.99	18.01	79104080	[Hex]	High_Man	163.06	1.4	415	HexNAc(2)Hex(6)	D:\IgG_glycomap_091322\DIA_600_Monoclonals\ALE_M2210_108.raw	856.661	3	1	5858394	EEQYNSTYR	13119000000
16	17.98	52627028	[Hex]	High_Man	163.06	1.1	409	HexNAc(2)Hex(7)	D:\IgG_glycomap_091322\DIA_600_Monoclonals\ALE_M2210_108.raw	1365.52	2	1	1803594	EEQYNSTYR	13100000000
16	17.98	80047440	[Hex]	High_Man	163.06	1.4	409	HexNAc(2)Hex(7)	D:\IgG_glycomap_091322\DIA_600_Monoclonals\ALE_M2210_108.raw	910.679	3	1	4705948	EEQYNSTYR	13100000000
15.98	18.03	101844560	[Hex]	High_Man	163.06	1.4	411	HexNAc(2)Hex(4)	D:\IgG_glycomap_091322\DIA_600_Monoclonals\ALE_M2210_109.raw	1122.44	2	1	3388940	EEQYNSTYR	20566000000
15.98	18.03	101844560	[Hex]	High_Man	163.06	1.4	411	HexNAc(2)Hex(4)	D:\IgG_glycomap_091322\DIA_600_Monoclonals\ALE_M2210_109.raw	748.626	3	1	3388940	EEQYNSTYR	20566000000
16.52	17.49	51759424	[Hex]	High_Man	163.06	1.1	238	HexNAc(2)Hex(5)	D:\IgG_glycomap_091322\DIA_600_Monoclonals\ALE_M2210_109.raw	1203.46	2	1	1539303	EEQYNSTYR	14393000000
16.52	17.49	96527064	[Hex]	High_Man	163.06	1.4	239	HexNAc(2)Hex(5)	D:\IgG_glycomap_091322\DIA_600_Monoclonals\ALE_M2210_109.raw	802.643	3	1	3930768	EEQYNSTYR	14393000000
16.01	18	54479496	[Hex]	High_Man	163.06	1.1	403	HexNAc(2)Hex(6)	D:\IgG_glycomap_091322\DIA_600_Monoclonals\ALE_M2210_109.raw	1284.49	2	1	844634	EEQYNSTYR	15057000000
16.01	18	104366272	[Hex]	High_Man	163.06	1.4	403	HexNAc(2)Hex(6)	D:\IgG_glycomap_091322\DIA_600_Monoclonals\ALE_M2210_109.raw	856.661	3	1	729156	EEQYNSTYR	15057000000
16.01	17.97	54432772	[Hex]	High_Man	163.06	1.1	398	HexNAc(2)Hex(7)	D:\IgG_glycomap_091322\DIA_600_Monoclonals\ALE_M2210_109.raw	1365.52	2	1	831067	EEQYNSTYR	15044000000
16.01	17.97	104203880	[Hex]	High_Man	163.06	1.4	398	HexNAc(2)Hex(7)	D:\IgG_glycomap_091322\DIA_600_Monoclonals\ALE_M2210_109.raw	910.679	3	1	715645	EEQYNSTYR	15044000000
15.94	17.98	106372296	[Hex]	High_Man	163.06	1.9	400	HexNAc(2)Hex(4)	D:\IgG_glycomap_091322\DIA_600_Monoclonals\ALE_M2210_110.raw	1122.44	2	1	0	EEQYNSTYR	21420000000
15.94	17.98	106372296	[Hex]	High_Man	163.06	1.9	400	HexNAc(2)Hex(4)	D:\IgG_glycomap_091322\DIA_600_Monoclonals\ALE_M2210_110.raw	748.626	3	1	0	EEQYNSTYR	21420000000
16.47	17.51	53579872	[Hex]	High_Man	163.06	1	242	HexNAc(2)Hex(5)	D:\IgG_glycomap_091322\DIA_600_Monoclonals\ALE_M2210_110.raw	1203.46	2	1	1347262	EEQYNSTYR	15624000000
16.47	17.51	112556312	[Hex]	High_Man	163.06	1.9	242	HexNAc(2)Hex(5)	D:\IgG_glycomap_091322\DIA_600_Monoclonals\ALE_M2210_110.raw	802.643	3	1	0	EEQYNSTYR	15624000000
15.98	17.97	55598352	[Hex]	High_Man	163.06	1	393	HexNAc(2)Hex(6)	D:\IgG_glycomap_091322\DIA_600_Monoclonals\ALE_M2210_110.raw	1284.49	2	1	868597	EEQYNSTYR	16102000000
15.98	17.97	116087304	[Hex]	High_Man	163.06	1.9	392	HexNAc(2)Hex(6)	D:\IgG_glycomap_091322\DIA_600_Monoclonals\ALE_M2210_110.raw	856.661	3	1	0	EEQYNSTYR	16102000000
15.91	17.97	55434320	[Hex]	High_Man	163.06	1	403	HexNAc(2)Hex(7)	D:\IgG_glycomap_091322\DIA_600_Monoclonals\ALE_M2210_110.raw	1365.52	2	1	1053750	EEQYNSTYR	16082000000
15.91	17.97	111691552	[Hex]	High_Man	163.06	1.9	402	HexNAc(2)Hex(7)	D:\IgG_glycomap_091322\DIA_600_Monoclonals\ALE_M2210_110.raw	910.679	3	1	4488161	EEQYNSTYR	16082000000
16	18	261474896	[Hex]	High_Man	163.06	1.7	477	HexNAc(2)Hex(4)	D:\IgG_glycomap_091322\DIA_600_Monoclonals\ALE_M2210_86.raw	1122.44	2	1	7709233	EEQYNSTYR	29313000000
16	18	261474896	[Hex]	High_Man	163.06	1.7	477	HexNAc(2)Hex(4)	D:\IgG_glycomap_091322\DIA_600_Monoclonals\ALE_M2210_86.raw	748.626	3	1	7709233	EEQYNSTYR	29313000000
16.48	17.5	240052960	[Hex]	High_Man	163.06	1.6	280	HexNAc(2)Hex(5)	D:\IgG_glycomap_091322\DIA_600_Monoclonals\ALE_M2210_86.raw	1203.46	2	1	18111280	EEQYNSTYR	25955000000
16.48	17.5	208271616	[Hex]	High_Man	163.06	1.7	281	HexNAc(2)Hex(5)	D:\IgG_glycomap_091322\DIA_600_Monoclonals\ALE_M2210_86.raw	802.643	3	1	22685486	EEQYNSTYR	25955000000
15.96	17.96	269441184	[Hex]	High_Man	163.06	1.6	476	HexNAc(2)Hex(6)	D:\IgG_glycomap_091322\DIA_600_Monoclonals\ALE_M2210_86.raw	1284.49	2	1	1597195	EEQYNSTYR	27725000000
15.96	17.96	258629280	[Hex]	High_Man	163.06	1.7	476	HexNAc(2)Hex(6)	D:\IgG_glycomap_091322\DIA_600_Monoclonals\ALE_M2210_86.raw	856.661	3	1	10397090	EEQYNSTYR	27725000000
15.99	17.99	269563936	[Hex]	High_Man	163.06	1.6	477	HexNAc(2)Hex(7)	D:\IgG_glycomap_091322\DIA_600_Monoclonals\ALE_M2210_86.raw	1365.52	2	1	1578227	EEQYNSTYR	27727000000
15.99	17.99	260664160	[Hex]	High_Man	163.06	1.7	476	HexNAc(2)Hex(7)	D:\IgG_glycomap_091322\DIA_600_Monoclonals\ALE_M2210_86.raw	910.679	3	1	8508560	EEQYNSTYR	27727000000
15.97	18.04	261902000	[Hex]	High_Man	163.06	1.7	472	HexNAc(2)Hex(4)	D:\IgG_glycomap_091322\DIA_600_Monoclonals\ALE_M2210_87.raw	1122.44	2	1	6012239	EEQYNSTYR	27327000000
15.97	18.04	261902000	[Hex]	High_Man	163.06	1.7	472	HexNAc(2)Hex(4)	D:\IgG_glycomap_091322\DIA_600_Monoclonals\ALE_M2210_87.raw	748.626	3	1	6012239	EEQYNSTYR	27327000000
16.49	17.48	184971104	[Hex]	High_Man	163.06	1.1	264	HexNAc(2)Hex(5)	D:\IgG_glycomap_091322\DIA_600_Monoclonals\ALE_M2210_87.raw	1203.46	2	1	18078836	EEQYNSTYR	23240000000
16.49	17.48	209117776	[Hex]	High_Man	163.06	1.8	265	HexNAc(2)Hex(5)	D:\IgG_glycomap_091322\DIA_600_Monoclonals\ALE_M2210_87.raw	802.643	3	1	29684218	EEQYNSTYR	23240000000
15.9	17.97	212660560	[Hex]	High_Man	163.06	1.1	472	HexNAc(2)Hex(6)	D:\IgG_glycomap_091322\DIA_600_Monoclonals\ALE_M2210_87.raw	1284.49	2	1	1718570	EEQYNSTYR	24759000000
15.9	17.97	259582176	[Hex]	High_Man	163.06	1.8	471	HexNAc(2)Hex(6)	D:\IgG_glycomap_091322\DIA_600_Monoclonals\ALE_M2210_87.raw	856.661	3	1	18130382	EEQYNSTYR	24759000000
16.03	18.02	212772928	[Hex]	High_Man	163.06	1.1	460	HexNAc(2)Hex(7)	D:\IgG_glycomap_091322\DIA_600_Monoclonals\ALE_M2210_87.raw	1365.52	2	1	1656929	EEQYNSTYR	24753000000
16.03	18.02	270777216	[Hex]	High_Man	163.06	1.8	460	HexNAc(2)Hex(7)	D:\IgG_glycomap_091322\DIA_600_Monoclonals\ALE_M2210_87.raw	910.679	3	1	6798517	EEQYNSTYR	24753000000
16.04	17.94	262608768	[Hex]	High_Man	163.06	2	443	HexNAc(2)Hex(4)	D:\IgG_glycomap_091322\DIA_600_Monoclonals\ALE_M2210_88.raw	1122.44	2	1	5104627	EEQYNSTYR	25804000000
16.04	17.94	262608768	[Hex]	High_Man	163.06	2	443	HexNAc(2)Hex(4)	D:\IgG_glycomap_091322\DIA_600_Monoclonals\ALE_M2210_88.raw	748.626	3	1	5104627	EEQYNSTYR	25804000000
16.49	17.49	173303936	[Hex]	High_Man	163.06	1.3	268	HexNAc(2)Hex(5)	D:\IgG_glycomap_091322\DIA_600_Monoclonals\ALE_M2210_88.raw	1203.46	2	1	16864714	EEQYNSTYR	22583000000
16.49	17.49	195822352	[Hex]	High_Man	163.06	2	269	HexNAc(2)Hex(5)	D:\IgG_glycomap_091322\DIA_600_Monoclonals\ALE_M2210_88.raw	802.643	3	1	29159546	EEQYNSTYR	22583000000
16.03	18.04	199692448	[Hex]	High_Man	163.06	1.3	461	HexNAc(2)Hex(6)	D:\IgG_glycomap_091322\DIA_600_Monoclonals\ALE_M2210_88.raw	1284.49	2	1	1177938	EEQYNSTYR	23846000000
16.03	18.04	262896176	[Hex]	High_Man	163.06	2	461	HexNAc(2)Hex(6)	D:\IgG_glycomap_091322\DIA_600_Monoclonals\ALE_M2210_88.raw	856.661	3	1	5646283	EEQYNSTYR	23846000000
16	18.04	199586448	[Hex]	High_Man	163.06	1.3	467	HexNAc(2)Hex(7)	D:\IgG_glycomap_091322\DIA_600_Monoclonals\ALE_M2210_88.raw	1365.52	2	1	1246944	EEQYNSTYR	23912000000
16	18.04	264371696	[Hex]	High_Man	163.06	2	467	HexNAc(2)Hex(7)	D:\IgG_glycomap_091322\DIA_600_Monoclonals\ALE_M2210_88.raw	910.679	3	1	4207838	EEQYNSTYR	23912000000
16.04	18.05	219106400	[Hex]	High_Man	163.06	1.6	479	HexNAc(2)Hex(4)	D:\IgG_glycomap_091322\DIA_600_Monoclonals\ALE_M2210_93.raw	1122.44	2	1	11020264	EEQYNSTYR	15223000000
16.04	18.05	219106400	[Hex]	High_Man	163.06	1.6	479	HexNAc(2)Hex(4)	D:\IgG_glycomap_091322\DIA_600_Monoclonals\ALE_M2210_93.raw	748.626	3	1	11020264	EEQYNSTYR	15223000000
16.49	17.51	186977120	[Hex]	High_Man	163.06	1.7	285	HexNAc(2)Hex(5)	D:\IgG_glycomap_091322\DIA_600_Monoclonals\ALE_M2210_93.raw	1203.46	2	1	14383317	EEQYNSTYR	12602000000
16.49	17.51	175826224	[Hex]	High_Man	163.06	1.6	285	HexNAc(2)Hex(5)	D:\IgG_glycomap_091322\DIA_600_Monoclonals\ALE_M2210_93.raw	802.643	3	1	27416746	EEQYNSTYR	12602000000
15.97	17.94	204625888	[Hex]	High_Man	163.06	1.7	473	HexNAc(2)Hex(6)	D:\IgG_glycomap_091322\DIA_600_Monoclonals\ALE_M2210_93.raw	1284.49	2	1	6109903	EEQYNSTYR	13442000000
15.97	17.94	206831552	[Hex]	High_Man	163.06	1.6	472	HexNAc(2)Hex(6)	D:\IgG_glycomap_091322\DIA_600_Monoclonals\ALE_M2210_93.raw	856.661	3	1	23131392	EEQYNSTYR	13442000000
16.04	18.02	206752128	[Hex]	High_Man	163.06	1.7	474	HexNAc(2)Hex(7)	D:\IgG_glycomap_091322\DIA_600_Monoclonals\ALE_M2210_93.raw	1365.52	2	1	4255739	EEQYNSTYR	13641000000
16.04	18.02	218971408	[Hex]	High_Man	163.06	1.6	475	HexNAc(2)Hex(7)	D:\IgG_glycomap_091322\DIA_600_Monoclonals\ALE_M2210_93.raw	910.679	3	1	10877212	EEQYNSTYR	13641000000
15.94	17.96	196981040	[Hex]	High_Man	163.06	1.5	446	HexNAc(2)Hex(4)	D:\IgG_glycomap_091322\DIA_600_Monoclonals\ALE_M2210_94.raw	1122.44	2	1	9616552	EEQYNSTYR	16746000000
15.94	17.96	196981040	[Hex]	High_Man	163.06	1.5	446	HexNAc(2)Hex(4)	D:\IgG_glycomap_091322\DIA_600_Monoclonals\ALE_M2210_94.raw	748.626	3	1	9616552	EEQYNSTYR	16746000000
16.5	17.49	139172080	[Hex]	High_Man	163.06	1.8	264	HexNAc(2)Hex(5)	D:\IgG_glycomap_091322\DIA_600_Monoclonals\ALE_M2210_94.raw	1203.46	2	1	8389086	EEQYNSTYR	12592000000
16.5	17.49	145985888	[Hex]	High_Man	163.06	1.4	264	HexNAc(2)Hex(5)	D:\IgG_glycomap_091322\DIA_600_Monoclonals\ALE_M2210_94.raw	802.643	3	1	17567720	EEQYNSTYR	12592000000
16	17.81	156044704	[Hex]	High_Man	163.06	1.7	414	HexNAc(2)Hex(6)	D:\IgG_glycomap_091322\DIA_600_Monoclonals\ALE_M2210_94.raw	1284.49	2	1	2076342	EEQYNSTYR	13965000000
16	17.81	199068800	[Hex]	High_Man	163.06	1.5	414	HexNAc(2)Hex(6)	D:\IgG_glycomap_091322\DIA_600_Monoclonals\ALE_M2210_94.raw	856.661	3	1	5796341	EEQYNSTYR	13965000000
15.99	17.81	156276288	[Hex]	High_Man	163.06	1.7	416	HexNAc(2)Hex(7)	D:\IgG_glycomap_091322\DIA_600_Monoclonals\ALE_M2210_94.raw	1365.52	2	1	1881758	EEQYNSTYR	13952000000
15.99	17.81	195679840	[Hex]	High_Man	163.06	1.5	416	HexNAc(2)Hex(7)	D:\IgG_glycomap_091322\DIA_600_Monoclonals\ALE_M2210_94.raw	910.679	3	1	9271295	EEQYNSTYR	13952000000
15.96	17.99	203849120	[Hex]	High_Man	163.06	1.7	441	HexNAc(2)Hex(4)	D:\IgG_glycomap_091322\DIA_600_Monoclonals\ALE_M2210_95.raw	1122.44	2	1	4525854	EEQYNSTYR	17758000000
15.96	17.99	203849120	[Hex]	High_Man	163.06	1.7	441	HexNAc(2)Hex(4)	D:\IgG_glycomap_091322\DIA_600_Monoclonals\ALE_M2210_95.raw	748.626	3	1	4525854	EEQYNSTYR	17758000000
16.52	17.5	137045888	[Hex]	High_Man	163.06	1.7	261	HexNAc(2)Hex(5)	D:\IgG_glycomap_091322\DIA_600_Monoclonals\ALE_M2210_95.raw	1203.46	2	1	6361299	EEQYNSTYR	13588000000
16.52	17.5	157546736	[Hex]	High_Man	163.06	1.7	262	HexNAc(2)Hex(5)	D:\IgG_glycomap_091322\DIA_600_Monoclonals\ALE_M2210_95.raw	802.643	3	1	5324676	EEQYNSTYR	13588000000
16.01	17.91	154819312	[Hex]	High_Man	163.06	1.7	421	HexNAc(2)Hex(6)	D:\IgG_glycomap_091322\DIA_600_Monoclonals\ALE_M2210_95.raw	1284.49	2	1	1621273	EEQYNSTYR	14558000000
16.01	17.91	202811440	[Hex]	High_Man	163.06	1.7	420	HexNAc(2)Hex(6)	D:\IgG_glycomap_091322\DIA_600_Monoclonals\ALE_M2210_95.raw	856.661	3	1	4938464	EEQYNSTYR	14558000000
15.94	17.98	155167744	[Hex]	High_Man	163.06	1.7	445	HexNAc(2)Hex(7)	D:\IgG_glycomap_091322\DIA_600_Monoclonals\ALE_M2210_95.raw	1365.52	2	1	1544391	EEQYNSTYR	14586000000
15.94	17.98	197942336	[Hex]	High_Man	163.06	1.7	444	HexNAc(2)Hex(7)	D:\IgG_glycomap_091322\DIA_600_Monoclonals\ALE_M2210_95.raw	910.679	3	1	10487496	EEQYNSTYR	14586000000
16.01	18	604952128	[Hex]	High_Man	163.06	1.7	488	HexNAc(2)Hex(4)	D:\IgG_glycomap_091322\DIA_600_Monoclonals\ALE_M2210_97.raw	1122.44	2	1	41410684	EEQYNSTYR	17057000000
16.01	18	604952128	[Hex]	High_Man	163.06	1.7	488	HexNAc(2)Hex(4)	D:\IgG_glycomap_091322\DIA_600_Monoclonals\ALE_M2210_97.raw	748.626	3	1	41410684	EEQYNSTYR	17057000000
16.5	17.5	616725248	[Hex]	High_Man	163.06	1.7	289	HexNAc(2)Hex(5)	D:\IgG_glycomap_091322\DIA_600_Monoclonals\ALE_M2210_97.raw	1203.46	2	1	45636176	EEQYNSTYR	15977000000
16.5	17.5	448586784	[Hex]	High_Man	163.06	1.7	289	HexNAc(2)Hex(5)	D:\IgG_glycomap_091322\DIA_600_Monoclonals\ALE_M2210_97.raw	802.643	3	1	67097276	EEQYNSTYR	15977000000
15.91	18.05	683747776	[Hex]	High_Man	163.06	1.7	512	HexNAc(2)Hex(6)	D:\IgG_glycomap_091322\DIA_600_Monoclonals\ALE_M2210_97.raw	1284.49	2	1	4260108	EEQYNSTYR	18218000000
15.91	18.05	618702592	[Hex]	High_Man	163.06	1.7	512	HexNAc(2)Hex(6)	D:\IgG_glycomap_091322\DIA_600_Monoclonals\ALE_M2210_97.raw	856.661	3	1	31286022	EEQYNSTYR	18218000000
15.98	17.97	681671232	[Hex]	High_Man	163.06	1.7	486	HexNAc(2)Hex(7)	D:\IgG_glycomap_091322\DIA_600_Monoclonals\ALE_M2210_97.raw	1365.52	2	1	4880528	EEQYNSTYR	18146000000
15.98	17.97	604706560	[Hex]	High_Man	163.06	1.7	485	HexNAc(2)Hex(7)	D:\IgG_glycomap_091322\DIA_600_Monoclonals\ALE_M2210_97.raw	910.679	3	1	41761856	EEQYNSTYR	18146000000
15.98	17.97	683693056	[Hex]	High_Man	163.06	1.6	442	HexNAc(2)Hex(4)	D:\IgG_glycomap_091322\DIA_600_Monoclonals\ALE_M2210_98.raw	1122.44	2	1	16132555	EEQYNSTYR	22002000000
15.98	17.97	683693056	[Hex]	High_Man	163.06	1.6	442	HexNAc(2)Hex(4)	D:\IgG_glycomap_091322\DIA_600_Monoclonals\ALE_M2210_98.raw	748.626	3	1	16132555	EEQYNSTYR	22002000000
16.49	17.5	527509568	[Hex]	High_Man	163.06	1.5	270	HexNAc(2)Hex(5)	D:\IgG_glycomap_091322\DIA_600_Monoclonals\ALE_M2210_98.raw	1203.46	2	1	14754342	EEQYNSTYR	17329000000
16.49	17.5	468727008	[Hex]	High_Man	163.06	1.7	271	HexNAc(2)Hex(5)	D:\IgG_glycomap_091322\DIA_600_Monoclonals\ALE_M2210_98.raw	802.643	3	1	33482952	EEQYNSTYR	17329000000
15.92	18	555520704	[Hex]	High_Man	163.06	1.5	453	HexNAc(2)Hex(6)	D:\IgG_glycomap_091322\DIA_600_Monoclonals\ALE_M2210_98.raw	1284.49	2	1	3301063	EEQYNSTYR	18714000000
15.92	18	655630528	[Hex]	High_Man	163.06	1.7	454	HexNAc(2)Hex(6)	D:\IgG_glycomap_091322\DIA_600_Monoclonals\ALE_M2210_98.raw	856.661	3	1	23287346	EEQYNSTYR	18714000000
16.06	17.95	556853568	[Hex]	High_Man	163.06	1.5	425	HexNAc(2)Hex(7)	D:\IgG_glycomap_091322\DIA_600_Monoclonals\ALE_M2210_98.raw	1365.52	2	1	1360372	EEQYNSTYR	18630000000
16.06	17.95	662145664	[Hex]	High_Man	163.06	1.7	426	HexNAc(2)Hex(7)	D:\IgG_glycomap_091322\DIA_600_Monoclonals\ALE_M2210_98.raw	910.679	3	1	14998248	EEQYNSTYR	18630000000
16.04	17.99	600367040	[Hex]	High_Man	163.06	1.8	434	HexNAc(2)Hex(4)	D:\IgG_glycomap_091322\DIA_600_Monoclonals\ALE_M2210_99.raw	1122.44	2	1	20590526	EEQYNSTYR	20705000000
16.04	17.99	600367040	[Hex]	High_Man	163.06	1.8	434	HexNAc(2)Hex(4)	D:\IgG_glycomap_091322\DIA_600_Monoclonals\ALE_M2210_99.raw	748.626	3	1	20590526	EEQYNSTYR	20705000000
16.52	17.5	438780416	[Hex]	High_Man	163.06	1.7	261	HexNAc(2)Hex(5)	D:\IgG_glycomap_091322\DIA_600_Monoclonals\ALE_M2210_99.raw	1203.46	2	1	12797197	EEQYNSTYR	15686000000
16.52	17.5	405166400	[Hex]	High_Man	163.06	2	260	HexNAc(2)Hex(5)	D:\IgG_glycomap_091322\DIA_600_Monoclonals\ALE_M2210_99.raw	802.643	3	1	11303238	EEQYNSTYR	15686000000
15.97	17.98	485633568	[Hex]	High_Man	163.06	1.7	443	HexNAc(2)Hex(6)	D:\IgG_glycomap_091322\DIA_600_Monoclonals\ALE_M2210_99.raw	1284.49	2	1	4142706	EEQYNSTYR	16979000000
15.97	17.98	597724096	[Hex]	High_Man	163.06	1.8	443	HexNAc(2)Hex(6)	D:\IgG_glycomap_091322\DIA_600_Monoclonals\ALE_M2210_99.raw	856.661	3	1	23804326	EEQYNSTYR	16979000000
16.04	17.93	486102112	[Hex]	High_Man	163.06	1.7	425	HexNAc(2)Hex(7)	D:\IgG_glycomap_091322\DIA_600_Monoclonals\ALE_M2210_99.raw	1365.52	2	1	3149941	EEQYNSTYR	16924000000
16.04	17.93	600306304	[Hex]	High_Man	163.06	1.8	425	HexNAc(2)Hex(7)	D:\IgG_glycomap_091322\DIA_600_Monoclonals\ALE_M2210_99.raw	910.679	3	1	20035572	EEQYNSTYR	16924000000
15.99	17.99	151167024	[Hex-H2O]	High_Man	145.049	1.1	476	HexNAc(2)Hex(4)	D:\IgG_glycomap_091322\DIA_600_Monoclonals\ALE_M2210_104.raw	1122.44	2	1	13820138	EEQYNSTYR	12664000000
15.99	17.99	151167024	[Hex-H2O]	High_Man	145.049	1.1	476	HexNAc(2)Hex(4)	D:\IgG_glycomap_091322\DIA_600_Monoclonals\ALE_M2210_104.raw	748.626	3	1	13820138	EEQYNSTYR	12664000000
16.49	17.49	96754552	[Hex-H2O]	High_Man	145.049	1.3	284	HexNAc(2)Hex(5)	D:\IgG_glycomap_091322\DIA_600_Monoclonals\ALE_M2210_104.raw	1203.46	2	1	9222232	EEQYNSTYR	12120000000
16.49	17.49	124263304	[Hex-H2O]	High_Man	145.049	1.1	284	HexNAc(2)Hex(5)	D:\IgG_glycomap_091322\DIA_600_Monoclonals\ALE_M2210_104.raw	802.643	3	1	20564784	EEQYNSTYR	12120000000
15.92	17.94	107873624	[Hex-H2O]	High_Man	145.049	1.3	475	HexNAc(2)Hex(6)	D:\IgG_glycomap_091322\DIA_600_Monoclonals\ALE_M2210_104.raw	1284.49	2	1	3237505	EEQYNSTYR	13088000000
15.92	17.94	157178272	[Hex-H2O]	High_Man	145.049	1.1	474	HexNAc(2)Hex(6)	D:\IgG_glycomap_091322\DIA_600_Monoclonals\ALE_M2210_104.raw	856.661	3	1	8217446	EEQYNSTYR	13088000000
16.01	17.96	105049552	[Hex-H2O]	High_Man	145.049	1.3	468	HexNAc(2)Hex(7)	D:\IgG_glycomap_091322\DIA_600_Monoclonals\ALE_M2210_104.raw	1365.52	2	1	5800909	EEQYNSTYR	13077000000
16.01	17.96	150144656	[Hex-H2O]	High_Man	145.049	1.1	468	HexNAc(2)Hex(7)	D:\IgG_glycomap_091322\DIA_600_Monoclonals\ALE_M2210_104.raw	910.679	3	1	14140336	EEQYNSTYR	13077000000
15.97	18	146487504	[Hex-H2O]	High_Man	145.049	0.3	472	HexNAc(2)Hex(4)	D:\IgG_glycomap_091322\DIA_600_Monoclonals\ALE_M2210_105.raw	1122.44	2	1	17513998	EEQYNSTYR	13250000000
15.97	18	146487504	[Hex-H2O]	High_Man	145.049	0.3	472	HexNAc(2)Hex(4)	D:\IgG_glycomap_091322\DIA_600_Monoclonals\ALE_M2210_105.raw	748.626	3	1	17513998	EEQYNSTYR	13250000000
16.5	17.5	74435880	[Hex-H2O]	High_Man	145.049	0.7	276	HexNAc(2)Hex(5)	D:\IgG_glycomap_091322\DIA_600_Monoclonals\ALE_M2210_105.raw	1203.46	2	1	6269959	EEQYNSTYR	11232000000
16.5	17.5	125676624	[Hex-H2O]	High_Man	145.049	0.4	276	HexNAc(2)Hex(5)	D:\IgG_glycomap_091322\DIA_600_Monoclonals\ALE_M2210_105.raw	802.643	3	1	14569444	EEQYNSTYR	11232000000
16	18	82888816	[Hex-H2O]	High_Man	145.049	0.7	466	HexNAc(2)Hex(6)	D:\IgG_glycomap_091322\DIA_600_Monoclonals\ALE_M2210_105.raw	1284.49	2	1	2040101	EEQYNSTYR	12308000000
16	18	158708400	[Hex-H2O]	High_Man	145.049	0.3	467	HexNAc(2)Hex(6)	D:\IgG_glycomap_091322\DIA_600_Monoclonals\ALE_M2210_105.raw	856.661	3	1	5120168	EEQYNSTYR	12308000000
15.95	17.91	81881960	[Hex-H2O]	High_Man	145.049	0.7	460	HexNAc(2)Hex(7)	D:\IgG_glycomap_091322\DIA_600_Monoclonals\ALE_M2210_105.raw	1365.52	2	1	2858785	EEQYNSTYR	12255000000
15.95	17.91	145200384	[Hex-H2O]	High_Man	145.049	0.3	459	HexNAc(2)Hex(7)	D:\IgG_glycomap_091322\DIA_600_Monoclonals\ALE_M2210_105.raw	910.679	3	1	18218458	EEQYNSTYR	12255000000
15.98	17.97	162938416	[Hex-H2O]	High_Man	145.049	0.1	444	HexNAc(2)Hex(4)	D:\IgG_glycomap_091322\DIA_600_Monoclonals\ALE_M2210_106.raw	1122.44	2	1	5020308	EEQYNSTYR	16523000000
15.98	17.97	162938416	[Hex-H2O]	High_Man	145.049	0.1	444	HexNAc(2)Hex(4)	D:\IgG_glycomap_091322\DIA_600_Monoclonals\ALE_M2210_106.raw	748.626	3	1	5020308	EEQYNSTYR	16523000000
16.5	17.48	82297504	[Hex-H2O]	High_Man	145.049	1.1	264	HexNAc(2)Hex(5)	D:\IgG_glycomap_091322\DIA_600_Monoclonals\ALE_M2210_106.raw	1203.46	2	1	4705719	EEQYNSTYR	13787000000
16.5	17.48	147736944	[Hex-H2O]	High_Man	145.049	-0.2	263	HexNAc(2)Hex(5)	D:\IgG_glycomap_091322\DIA_600_Monoclonals\ALE_M2210_106.raw	802.643	3	1	9549760	EEQYNSTYR	13787000000
16.09	17.95	88427752	[Hex-H2O]	High_Man	145.049	1.1	424	HexNAc(2)Hex(6)	D:\IgG_glycomap_091322\DIA_600_Monoclonals\ALE_M2210_106.raw	1284.49	2	1	958049	EEQYNSTYR	14875000000
16.09	17.95	174905968	[Hex-H2O]	High_Man	145.049	-0.1	424	HexNAc(2)Hex(6)	D:\IgG_glycomap_091322\DIA_600_Monoclonals\ALE_M2210_106.raw	856.661	3	1	2769860	EEQYNSTYR	14875000000
15.96	17.96	87937792	[Hex-H2O]	High_Man	145.049	1.1	447	HexNAc(2)Hex(7)	D:\IgG_glycomap_091322\DIA_600_Monoclonals\ALE_M2210_106.raw	1365.52	2	1	1559867	EEQYNSTYR	14878000000
15.96	17.96	171225088	[Hex-H2O]	High_Man	145.049	-0.1	446	HexNAc(2)Hex(7)	D:\IgG_glycomap_091322\DIA_600_Monoclonals\ALE_M2210_106.raw	910.679	3	1	6856168	EEQYNSTYR	14878000000
16	17.97	32421638	[Hex-H2O]	High_Man	145.049	1.6	407	HexNAc(2)Hex(4)	D:\IgG_glycomap_091322\DIA_600_Monoclonals\ALE_M2210_108.raw	1122.44	2	1	8178627	EEQYNSTYR	16772000000
16	17.97	32421638	[Hex-H2O]	High_Man	145.049	1.6	407	HexNAc(2)Hex(4)	D:\IgG_glycomap_091322\DIA_600_Monoclonals\ALE_M2210_108.raw	748.626	3	1	8178627	EEQYNSTYR	16772000000
16.51	17.5	18020014	[Hex-H2O]	High_Man	145.049	-0.2	241	HexNAc(2)Hex(5)	D:\IgG_glycomap_091322\DIA_600_Monoclonals\ALE_M2210_108.raw	1203.46	2	1	1270981	EEQYNSTYR	12493000000
16.51	17.5	35855640	[Hex-H2O]	High_Man	145.049	1.7	240	HexNAc(2)Hex(5)	D:\IgG_glycomap_091322\DIA_600_Monoclonals\ALE_M2210_108.raw	802.643	3	1	0	EEQYNSTYR	12493000000
15.99	18.01	18469362	[Hex-H2O]	High_Man	145.049	-0.2	415	HexNAc(2)Hex(6)	D:\IgG_glycomap_091322\DIA_600_Monoclonals\ALE_M2210_108.raw	1284.49	2	1	2827690	EEQYNSTYR	13119000000
15.99	18.01	33743104	[Hex-H2O]	High_Man	145.049	1.6	415	HexNAc(2)Hex(6)	D:\IgG_glycomap_091322\DIA_600_Monoclonals\ALE_M2210_108.raw	856.661	3	1	7059932	EEQYNSTYR	13119000000
16	17.98	18811388	[Hex-H2O]	High_Man	145.049	-0.2	409	HexNAc(2)Hex(7)	D:\IgG_glycomap_091322\DIA_600_Monoclonals\ALE_M2210_108.raw	1365.52	2	1	2427609	EEQYNSTYR	13100000000
16	17.98	33414270	[Hex-H2O]	High_Man	145.049	1.6	409	HexNAc(2)Hex(7)	D:\IgG_glycomap_091322\DIA_600_Monoclonals\ALE_M2210_108.raw	910.679	3	1	7240051	EEQYNSTYR	13100000000
15.98	18.03	42298704	[Hex-H2O]	High_Man	145.049	1.7	411	HexNAc(2)Hex(4)	D:\IgG_glycomap_091322\DIA_600_Monoclonals\ALE_M2210_109.raw	1122.44	2	1	3281712	EEQYNSTYR	20566000000
15.98	18.03	42298704	[Hex-H2O]	High_Man	145.049	1.7	411	HexNAc(2)Hex(4)	D:\IgG_glycomap_091322\DIA_600_Monoclonals\ALE_M2210_109.raw	748.626	3	1	3281712	EEQYNSTYR	20566000000
16.52	17.49	21205128	[Hex-H2O]	High_Man	145.049	0.3	238	HexNAc(2)Hex(5)	D:\IgG_glycomap_091322\DIA_600_Monoclonals\ALE_M2210_109.raw	1203.46	2	1	682573	EEQYNSTYR	14393000000
16.52	17.49	40107108	[Hex-H2O]	High_Man	145.049	1.7	239	HexNAc(2)Hex(5)	D:\IgG_glycomap_091322\DIA_600_Monoclonals\ALE_M2210_109.raw	802.643	3	1	2883627	EEQYNSTYR	14393000000
16.01	18	21836598	[Hex-H2O]	High_Man	145.049	0.3	403	HexNAc(2)Hex(6)	D:\IgG_glycomap_091322\DIA_600_Monoclonals\ALE_M2210_109.raw	1284.49	2	1	1043799	EEQYNSTYR	15057000000
16.01	18	43376896	[Hex-H2O]	High_Man	145.049	1.7	403	HexNAc(2)Hex(6)	D:\IgG_glycomap_091322\DIA_600_Monoclonals\ALE_M2210_109.raw	856.661	3	1	2062603	EEQYNSTYR	15057000000
16.01	17.97	21823988	[Hex-H2O]	High_Man	145.049	0.3	398	HexNAc(2)Hex(7)	D:\IgG_glycomap_091322\DIA_600_Monoclonals\ALE_M2210_109.raw	1365.52	2	1	1026828	EEQYNSTYR	15044000000
16.01	17.97	43310536	[Hex-H2O]	High_Man	145.049	1.7	398	HexNAc(2)Hex(7)	D:\IgG_glycomap_091322\DIA_600_Monoclonals\ALE_M2210_109.raw	910.679	3	1	2024291	EEQYNSTYR	15044000000
15.94	17.98	44159924	[Hex-H2O]	High_Man	145.049	2.1	400	HexNAc(2)Hex(4)	D:\IgG_glycomap_091322\DIA_600_Monoclonals\ALE_M2210_110.raw	1122.44	2	1	3640369	EEQYNSTYR	21420000000
15.94	17.98	44159924	[Hex-H2O]	High_Man	145.049	2.1	400	HexNAc(2)Hex(4)	D:\IgG_glycomap_091322\DIA_600_Monoclonals\ALE_M2210_110.raw	748.626	3	1	3640369	EEQYNSTYR	21420000000
16.47	17.51	19223954	[Hex-H2O]	High_Man	145.049	0.9	242	HexNAc(2)Hex(5)	D:\IgG_glycomap_091322\DIA_600_Monoclonals\ALE_M2210_110.raw	1203.46	2	1	527863	EEQYNSTYR	15624000000
16.47	17.51	47470168	[Hex-H2O]	High_Man	145.049	1.9	242	HexNAc(2)Hex(5)	D:\IgG_glycomap_091322\DIA_600_Monoclonals\ALE_M2210_110.raw	802.643	3	1	0	EEQYNSTYR	15624000000
15.98	17.97	19733792	[Hex-H2O]	High_Man	145.049	0.9	393	HexNAc(2)Hex(6)	D:\IgG_glycomap_091322\DIA_600_Monoclonals\ALE_M2210_110.raw	1284.49	2	1	811921	EEQYNSTYR	16102000000
15.98	17.97	48693476	[Hex-H2O]	High_Man	145.049	1.9	392	HexNAc(2)Hex(6)	D:\IgG_glycomap_091322\DIA_600_Monoclonals\ALE_M2210_110.raw	856.661	3	1	894717	EEQYNSTYR	16102000000
15.91	17.97	19442170	[Hex-H2O]	High_Man	145.049	0.9	403	HexNAc(2)Hex(7)	D:\IgG_glycomap_091322\DIA_600_Monoclonals\ALE_M2210_110.raw	1365.52	2	1	1128501	EEQYNSTYR	16082000000
15.91	17.97	44566852	[Hex-H2O]	High_Man	145.049	1.9	402	HexNAc(2)Hex(7)	D:\IgG_glycomap_091322\DIA_600_Monoclonals\ALE_M2210_110.raw	910.679	3	1	5176978	EEQYNSTYR	16082000000
16	18	181013808	[Hex-H2O]	High_Man	145.049	-1.1	477	HexNAc(2)Hex(4)	D:\IgG_glycomap_091322\DIA_600_Monoclonals\ALE_M2210_86.raw	1122.44	2	1	8628809	EEQYNSTYR	29313000000
16	18	181013808	[Hex-H2O]	High_Man	145.049	-1.1	477	HexNAc(2)Hex(4)	D:\IgG_glycomap_091322\DIA_600_Monoclonals\ALE_M2210_86.raw	748.626	3	1	8628809	EEQYNSTYR	29313000000
16.48	17.5	97316168	[Hex-H2O]	High_Man	145.049	-0.1	280	HexNAc(2)Hex(5)	D:\IgG_glycomap_091322\DIA_600_Monoclonals\ALE_M2210_86.raw	1203.46	2	1	10757869	EEQYNSTYR	25955000000
16.48	17.5	150757648	[Hex-H2O]	High_Man	145.049	-1.1	281	HexNAc(2)Hex(5)	D:\IgG_glycomap_091322\DIA_600_Monoclonals\ALE_M2210_86.raw	802.643	3	1	14794977	EEQYNSTYR	25955000000
15.96	17.96	109279208	[Hex-H2O]	High_Man	145.049	-0.1	476	HexNAc(2)Hex(6)	D:\IgG_glycomap_091322\DIA_600_Monoclonals\ALE_M2210_86.raw	1284.49	2	1	2993420	EEQYNSTYR	27725000000
15.96	17.96	175985824	[Hex-H2O]	High_Man	145.049	-1.1	476	HexNAc(2)Hex(6)	D:\IgG_glycomap_091322\DIA_600_Monoclonals\ALE_M2210_86.raw	856.661	3	1	13592256	EEQYNSTYR	27725000000
15.99	17.99	110430832	[Hex-H2O]	High_Man	145.049	-0.1	477	HexNAc(2)Hex(7)	D:\IgG_glycomap_091322\DIA_600_Monoclonals\ALE_M2210_86.raw	1365.52	2	1	1868901	EEQYNSTYR	27727000000
15.99	17.99	183050608	[Hex-H2O]	High_Man	145.049	-1.1	476	HexNAc(2)Hex(7)	D:\IgG_glycomap_091322\DIA_600_Monoclonals\ALE_M2210_86.raw	910.679	3	1	6608519	EEQYNSTYR	27727000000
15.97	18.04	183821056	[Hex-H2O]	High_Man	145.049	-1.5	472	HexNAc(2)Hex(4)	D:\IgG_glycomap_091322\DIA_600_Monoclonals\ALE_M2210_87.raw	1122.44	2	1	7394112	EEQYNSTYR	27327000000
15.97	18.04	183821056	[Hex-H2O]	High_Man	145.049	-1.5	472	HexNAc(2)Hex(4)	D:\IgG_glycomap_091322\DIA_600_Monoclonals\ALE_M2210_87.raw	748.626	3	1	7394112	EEQYNSTYR	27327000000
16.49	17.48	85606344	[Hex-H2O]	High_Man	145.049	0.2	264	HexNAc(2)Hex(5)	D:\IgG_glycomap_091322\DIA_600_Monoclonals\ALE_M2210_87.raw	1203.46	2	1	10086761	EEQYNSTYR	23240000000
16.49	17.48	166525152	[Hex-H2O]	High_Man	145.049	-1.7	265	HexNAc(2)Hex(5)	D:\IgG_glycomap_091322\DIA_600_Monoclonals\ALE_M2210_87.raw	802.643	3	1	19118740	EEQYNSTYR	23240000000
15.9	17.97	96411968	[Hex-H2O]	High_Man	145.049	0.3	472	HexNAc(2)Hex(6)	D:\IgG_glycomap_091322\DIA_600_Monoclonals\ALE_M2210_87.raw	1284.49	2	1	3261195	EEQYNSTYR	24759000000
15.9	17.97	204566080	[Hex-H2O]	High_Man	145.049	-1.6	471	HexNAc(2)Hex(6)	D:\IgG_glycomap_091322\DIA_600_Monoclonals\ALE_M2210_87.raw	856.661	3	1	8106120	EEQYNSTYR	24759000000
16.03	18.02	97925248	[Hex-H2O]	High_Man	145.049	0.3	460	HexNAc(2)Hex(7)	D:\IgG_glycomap_091322\DIA_600_Monoclonals\ALE_M2210_87.raw	1365.52	2	1	1701946	EEQYNSTYR	24753000000
16.03	18.02	205408448	[Hex-H2O]	High_Man	145.049	-1.6	460	HexNAc(2)Hex(7)	D:\IgG_glycomap_091322\DIA_600_Monoclonals\ALE_M2210_87.raw	910.679	3	1	6899087	EEQYNSTYR	24753000000
16.04	17.94	205885952	[Hex-H2O]	High_Man	145.049	-1.7	443	HexNAc(2)Hex(4)	D:\IgG_glycomap_091322\DIA_600_Monoclonals\ALE_M2210_88.raw	1122.44	2	1	7579575	EEQYNSTYR	25804000000
16.04	17.94	205885952	[Hex-H2O]	High_Man	145.049	-1.7	443	HexNAc(2)Hex(4)	D:\IgG_glycomap_091322\DIA_600_Monoclonals\ALE_M2210_88.raw	748.626	3	1	7579575	EEQYNSTYR	25804000000
16.49	17.49	79535464	[Hex-H2O]	High_Man	145.049	0.6	268	HexNAc(2)Hex(5)	D:\IgG_glycomap_091322\DIA_600_Monoclonals\ALE_M2210_88.raw	1203.46	2	1	6598152	EEQYNSTYR	22583000000
16.49	17.49	160949952	[Hex-H2O]	High_Man	145.049	-1.7	269	HexNAc(2)Hex(5)	D:\IgG_glycomap_091322\DIA_600_Monoclonals\ALE_M2210_88.raw	802.643	3	1	23602490	EEQYNSTYR	22583000000
16.03	18.04	88518400	[Hex-H2O]	High_Man	145.049	0.6	461	HexNAc(2)Hex(6)	D:\IgG_glycomap_091322\DIA_600_Monoclonals\ALE_M2210_88.raw	1284.49	2	1	1212853	EEQYNSTYR	23846000000
16.03	18.04	206243232	[Hex-H2O]	High_Man	145.049	-1.7	461	HexNAc(2)Hex(6)	D:\IgG_glycomap_091322\DIA_600_Monoclonals\ALE_M2210_88.raw	856.661	3	1	8020570	EEQYNSTYR	23846000000
16	18.04	88094048	[Hex-H2O]	High_Man	145.049	0.6	467	HexNAc(2)Hex(7)	D:\IgG_glycomap_091322\DIA_600_Monoclonals\ALE_M2210_88.raw	1365.52	2	1	1634752	EEQYNSTYR	23912000000
16	18.04	207911744	[Hex-H2O]	High_Man	145.049	-1.7	467	HexNAc(2)Hex(7)	D:\IgG_glycomap_091322\DIA_600_Monoclonals\ALE_M2210_88.raw	910.679	3	1	6452053	EEQYNSTYR	23912000000
16.04	18.05	125989600	[Hex-H2O]	High_Man	145.049	0.3	479	HexNAc(2)Hex(4)	D:\IgG_glycomap_091322\DIA_600_Monoclonals\ALE_M2210_93.raw	1122.44	2	1	10702421	EEQYNSTYR	15223000000
16.04	18.05	125989600	[Hex-H2O]	High_Man	145.049	0.3	479	HexNAc(2)Hex(4)	D:\IgG_glycomap_091322\DIA_600_Monoclonals\ALE_M2210_93.raw	748.626	3	1	10702421	EEQYNSTYR	15223000000
16.49	17.51	64207108	[Hex-H2O]	High_Man	145.049	0.2	285	HexNAc(2)Hex(5)	D:\IgG_glycomap_091322\DIA_600_Monoclonals\ALE_M2210_93.raw	1203.46	2	1	9122229	EEQYNSTYR	12602000000
16.49	17.51	107482488	[Hex-H2O]	High_Man	145.049	0.2	285	HexNAc(2)Hex(5)	D:\IgG_glycomap_091322\DIA_600_Monoclonals\ALE_M2210_93.raw	802.643	3	1	12899570	EEQYNSTYR	12602000000
15.97	17.94	72594960	[Hex-H2O]	High_Man	145.049	0.2	473	HexNAc(2)Hex(6)	D:\IgG_glycomap_091322\DIA_600_Monoclonals\ALE_M2210_93.raw	1284.49	2	1	5426015	EEQYNSTYR	13442000000
15.97	17.94	125699880	[Hex-H2O]	High_Man	145.049	0.3	472	HexNAc(2)Hex(6)	D:\IgG_glycomap_091322\DIA_600_Monoclonals\ALE_M2210_93.raw	856.661	3	1	11539074	EEQYNSTYR	13442000000
16.04	18.02	73961896	[Hex-H2O]	High_Man	145.049	0.2	474	HexNAc(2)Hex(7)	D:\IgG_glycomap_091322\DIA_600_Monoclonals\ALE_M2210_93.raw	1365.52	2	1	4074450	EEQYNSTYR	13641000000
16.04	18.02	125827176	[Hex-H2O]	High_Man	145.049	0.3	475	HexNAc(2)Hex(7)	D:\IgG_glycomap_091322\DIA_600_Monoclonals\ALE_M2210_93.raw	910.679	3	1	10563463	EEQYNSTYR	13641000000
15.94	17.96	128161008	[Hex-H2O]	High_Man	145.049	-0.1	446	HexNAc(2)Hex(4)	D:\IgG_glycomap_091322\DIA_600_Monoclonals\ALE_M2210_94.raw	1122.44	2	1	8866644	EEQYNSTYR	16746000000
15.94	17.96	128161008	[Hex-H2O]	High_Man	145.049	-0.1	446	HexNAc(2)Hex(4)	D:\IgG_glycomap_091322\DIA_600_Monoclonals\ALE_M2210_94.raw	748.626	3	1	8866644	EEQYNSTYR	16746000000
16.5	17.49	52607900	[Hex-H2O]	High_Man	145.049	0.7	264	HexNAc(2)Hex(5)	D:\IgG_glycomap_091322\DIA_600_Monoclonals\ALE_M2210_94.raw	1203.46	2	1	4954573	EEQYNSTYR	12592000000
16.5	17.49	90967840	[Hex-H2O]	High_Man	145.049	0.1	264	HexNAc(2)Hex(5)	D:\IgG_glycomap_091322\DIA_600_Monoclonals\ALE_M2210_94.raw	802.643	3	1	16661774	EEQYNSTYR	12592000000
16	17.81	59064552	[Hex-H2O]	High_Man	145.049	0.7	414	HexNAc(2)Hex(6)	D:\IgG_glycomap_091322\DIA_600_Monoclonals\ALE_M2210_94.raw	1284.49	2	1	1711461	EEQYNSTYR	13965000000
16	17.81	128082080	[Hex-H2O]	High_Man	145.049	-0.1	414	HexNAc(2)Hex(6)	D:\IgG_glycomap_091322\DIA_600_Monoclonals\ALE_M2210_94.raw	856.661	3	1	7498674	EEQYNSTYR	13965000000
15.99	17.81	58884172	[Hex-H2O]	High_Man	145.049	0.7	416	HexNAc(2)Hex(7)	D:\IgG_glycomap_091322\DIA_600_Monoclonals\ALE_M2210_94.raw	1365.52	2	1	1912197	EEQYNSTYR	13952000000
15.99	17.81	126495056	[Hex-H2O]	High_Man	145.049	-0.1	416	HexNAc(2)Hex(7)	D:\IgG_glycomap_091322\DIA_600_Monoclonals\ALE_M2210_94.raw	910.679	3	1	9156468	EEQYNSTYR	13952000000
15.96	17.99	138526080	[Hex-H2O]	High_Man	145.049	-1	441	HexNAc(2)Hex(4)	D:\IgG_glycomap_091322\DIA_600_Monoclonals\ALE_M2210_95.raw	1122.44	2	1	6061972	EEQYNSTYR	17758000000
15.96	17.99	138526080	[Hex-H2O]	High_Man	145.049	-1	441	HexNAc(2)Hex(4)	D:\IgG_glycomap_091322\DIA_600_Monoclonals\ALE_M2210_95.raw	748.626	3	1	6061972	EEQYNSTYR	17758000000
16.52	17.5	51521400	[Hex-H2O]	High_Man	145.049	0.8	261	HexNAc(2)Hex(5)	D:\IgG_glycomap_091322\DIA_600_Monoclonals\ALE_M2210_95.raw	1203.46	2	1	2607881	EEQYNSTYR	13588000000
16.52	17.5	105716960	[Hex-H2O]	High_Man	145.049	-0.9	262	HexNAc(2)Hex(5)	D:\IgG_glycomap_091322\DIA_600_Monoclonals\ALE_M2210_95.raw	802.643	3	1	7230939	EEQYNSTYR	13588000000
16.01	17.91	55832600	[Hex-H2O]	High_Man	145.049	0.8	421	HexNAc(2)Hex(6)	D:\IgG_glycomap_091322\DIA_600_Monoclonals\ALE_M2210_95.raw	1284.49	2	1	1977474	EEQYNSTYR	14558000000
16.01	17.91	139730624	[Hex-H2O]	High_Man	145.049	-0.9	420	HexNAc(2)Hex(6)	D:\IgG_glycomap_091322\DIA_600_Monoclonals\ALE_M2210_95.raw	856.661	3	1	4274610	EEQYNSTYR	14558000000
15.94	17.98	56339032	[Hex-H2O]	High_Man	145.049	0.8	445	HexNAc(2)Hex(7)	D:\IgG_glycomap_091322\DIA_600_Monoclonals\ALE_M2210_95.raw	1365.52	2	1	1674188	EEQYNSTYR	14586000000
15.94	17.98	137118240	[Hex-H2O]	High_Man	145.049	-1	444	HexNAc(2)Hex(7)	D:\IgG_glycomap_091322\DIA_600_Monoclonals\ALE_M2210_95.raw	910.679	3	1	7592964	EEQYNSTYR	14586000000
16.01	18	307106240	[Hex-H2O]	High_Man	145.049	1.1	488	HexNAc(2)Hex(4)	D:\IgG_glycomap_091322\DIA_600_Monoclonals\ALE_M2210_97.raw	1122.44	2	1	41039888	EEQYNSTYR	17057000000
16.01	18	307106240	[Hex-H2O]	High_Man	145.049	1.1	488	HexNAc(2)Hex(4)	D:\IgG_glycomap_091322\DIA_600_Monoclonals\ALE_M2210_97.raw	748.626	3	1	41039888	EEQYNSTYR	17057000000
16.5	17.5	232279952	[Hex-H2O]	High_Man	145.049	0.3	289	HexNAc(2)Hex(5)	D:\IgG_glycomap_091322\DIA_600_Monoclonals\ALE_M2210_97.raw	1203.46	2	1	14921800	EEQYNSTYR	15977000000
16.5	17.5	240344496	[Hex-H2O]	High_Man	145.049	1	289	HexNAc(2)Hex(5)	D:\IgG_glycomap_091322\DIA_600_Monoclonals\ALE_M2210_97.raw	802.643	3	1	37312520	EEQYNSTYR	15977000000
15.91	18.05	252590528	[Hex-H2O]	High_Man	145.049	0.4	512	HexNAc(2)Hex(6)	D:\IgG_glycomap_091322\DIA_600_Monoclonals\ALE_M2210_97.raw	1284.49	2	1	3973813	EEQYNSTYR	18218000000
15.91	18.05	330885888	[Hex-H2O]	High_Man	145.049	1.1	512	HexNAc(2)Hex(6)	D:\IgG_glycomap_091322\DIA_600_Monoclonals\ALE_M2210_97.raw	856.661	3	1	20158160	EEQYNSTYR	18218000000
15.98	17.97	248931328	[Hex-H2O]	High_Man	145.049	0.4	486	HexNAc(2)Hex(7)	D:\IgG_glycomap_091322\DIA_600_Monoclonals\ALE_M2210_97.raw	1365.52	2	1	6925957	EEQYNSTYR	18146000000
15.98	17.97	319206464	[Hex-H2O]	High_Man	145.049	1.1	485	HexNAc(2)Hex(7)	D:\IgG_glycomap_091322\DIA_600_Monoclonals\ALE_M2210_97.raw	910.679	3	1	29509320	EEQYNSTYR	18146000000
15.98	17.97	445460032	[Hex-H2O]	High_Man	145.049	-0.1	442	HexNAc(2)Hex(4)	D:\IgG_glycomap_091322\DIA_600_Monoclonals\ALE_M2210_98.raw	1122.44	2	1	14655057	EEQYNSTYR	22002000000
15.98	17.97	445460032	[Hex-H2O]	High_Man	145.049	-0.1	442	HexNAc(2)Hex(4)	D:\IgG_glycomap_091322\DIA_600_Monoclonals\ALE_M2210_98.raw	748.626	3	1	14655057	EEQYNSTYR	22002000000
16.49	17.5	189258096	[Hex-H2O]	High_Man	145.049	0.2	270	HexNAc(2)Hex(5)	D:\IgG_glycomap_091322\DIA_600_Monoclonals\ALE_M2210_98.raw	1203.46	2	1	7922341	EEQYNSTYR	17329000000
16.49	17.5	315938720	[Hex-H2O]	High_Man	145.049	-0.2	271	HexNAc(2)Hex(5)	D:\IgG_glycomap_091322\DIA_600_Monoclonals\ALE_M2210_98.raw	802.643	3	1	18149856	EEQYNSTYR	17329000000
15.92	18	200174560	[Hex-H2O]	High_Man	145.049	0.2	453	HexNAc(2)Hex(6)	D:\IgG_glycomap_091322\DIA_600_Monoclonals\ALE_M2210_98.raw	1284.49	2	1	2033787	EEQYNSTYR	18714000000
15.92	18	424535904	[Hex-H2O]	High_Man	145.049	0	454	HexNAc(2)Hex(6)	D:\IgG_glycomap_091322\DIA_600_Monoclonals\ALE_M2210_98.raw	856.661	3	1	15335128	EEQYNSTYR	18714000000
16.06	17.95	200060848	[Hex-H2O]	High_Man	145.049	0.2	425	HexNAc(2)Hex(7)	D:\IgG_glycomap_091322\DIA_600_Monoclonals\ALE_M2210_98.raw	1365.52	2	1	1860413	EEQYNSTYR	18630000000
16.06	17.95	429346560	[Hex-H2O]	High_Man	145.049	0	426	HexNAc(2)Hex(7)	D:\IgG_glycomap_091322\DIA_600_Monoclonals\ALE_M2210_98.raw	910.679	3	1	8860441	EEQYNSTYR	18630000000
16.04	17.99	410014080	[Hex-H2O]	High_Man	145.049	-0.2	434	HexNAc(2)Hex(4)	D:\IgG_glycomap_091322\DIA_600_Monoclonals\ALE_M2210_99.raw	1122.44	2	1	19365348	EEQYNSTYR	20705000000
16.04	17.99	410014080	[Hex-H2O]	High_Man	145.049	-0.2	434	HexNAc(2)Hex(4)	D:\IgG_glycomap_091322\DIA_600_Monoclonals\ALE_M2210_99.raw	748.626	3	1	19365348	EEQYNSTYR	20705000000
16.52	17.5	174568144	[Hex-H2O]	High_Man	145.049	0.6	261	HexNAc(2)Hex(5)	D:\IgG_glycomap_091322\DIA_600_Monoclonals\ALE_M2210_99.raw	1203.46	2	1	5804182	EEQYNSTYR	15686000000
16.52	17.5	283761024	[Hex-H2O]	High_Man	145.049	-0.5	260	HexNAc(2)Hex(5)	D:\IgG_glycomap_091322\DIA_600_Monoclonals\ALE_M2210_99.raw	802.643	3	1	20501244	EEQYNSTYR	15686000000
15.97	17.98	189725008	[Hex-H2O]	High_Man	145.049	0.6	443	HexNAc(2)Hex(6)	D:\IgG_glycomap_091322\DIA_600_Monoclonals\ALE_M2210_99.raw	1284.49	2	1	2543044	EEQYNSTYR	16979000000
15.97	17.98	411589728	[Hex-H2O]	High_Man	145.049	-0.2	443	HexNAc(2)Hex(6)	D:\IgG_glycomap_091322\DIA_600_Monoclonals\ALE_M2210_99.raw	856.661	3	1	18421476	EEQYNSTYR	16979000000
16.04	17.93	190389488	[Hex-H2O]	High_Man	145.049	0.6	425	HexNAc(2)Hex(7)	D:\IgG_glycomap_091322\DIA_600_Monoclonals\ALE_M2210_99.raw	1365.52	2	1	1650488	EEQYNSTYR	16924000000
16.04	17.93	414556512	[Hex-H2O]	High_Man	145.049	-0.2	425	HexNAc(2)Hex(7)	D:\IgG_glycomap_091322\DIA_600_Monoclonals\ALE_M2210_99.raw	910.679	3	1	14353529	EEQYNSTYR	16924000000
16.03	18.01	836740224	[HexHexNAc]	Gal	366.139	-1.2	475	HexNAc(3)Hex(4)	D:\IgG_glycomap_091322\DIA_600_Monoclonals\ALE_M2210_104.raw	1223.98	2	1	1850827	EEQYNSTYR	13971000000
16.03	18.01	885506240	[HexHexNAc]	Gal	366.139	-2	475	HexNAc(3)Hex(4)	D:\IgG_glycomap_091322\DIA_600_Monoclonals\ALE_M2210_104.raw	816.319	3	1	7182291	EEQYNSTYR	13971000000
15.96	18.07	837446848	[HexHexNAc]	Gal	366.139	-1.2	496	HexNAc(3)Hex(4)Fuc(1)	D:\IgG_glycomap_091322\DIA_600_Monoclonals\ALE_M2210_104.raw	1297.01	2	1	1916882	EEQYNSTYR	14579000000
15.96	18.07	886428032	[HexHexNAc]	Gal	366.139	-2	497	HexNAc(3)Hex(4)Fuc(1)	D:\IgG_glycomap_091322\DIA_600_Monoclonals\ALE_M2210_104.raw	865.005	3	1	8555508	EEQYNSTYR	14579000000
18.99	21.02	241643952	[HexHexNAc]	Gal	366.139	-1.6	461	HexNAc(3)Hex(4)Fuc(1)NeuAc(1)	D:\IgG_glycomap_091322\DIA_600_Monoclonals\ALE_M2210_104.raw	1442.55	2	1	14763783	EEQYNSTYR	4097400000
18.99	21.02	429241984	[HexHexNAc]	Gal	366.139	-2.6	460	HexNAc(3)Hex(4)Fuc(1)NeuAc(1)	D:\IgG_glycomap_091322\DIA_600_Monoclonals\ALE_M2210_104.raw	962.037	3	1	55816664	EEQYNSTYR	4097400000
18.99	20.98	242060400	[HexHexNAc]	Gal	366.139	-1.6	455	HexNAc(3)Hex(4)NeuAc(1)	D:\IgG_glycomap_091322\DIA_600_Monoclonals\ALE_M2210_104.raw	1369.53	2	1	14284732	EEQYNSTYR	4051700000
18.99	20.98	432749472	[HexHexNAc]	Gal	366.139	-2.6	456	HexNAc(3)Hex(4)NeuAc(1)	D:\IgG_glycomap_091322\DIA_600_Monoclonals\ALE_M2210_104.raw	913.351	3	1	51965200	EEQYNSTYR	4051700000
15.96	18.01	836562816	[HexHexNAc]	Gal	366.139	-1.2	483	HexNAc(3)Hex(5)	D:\IgG_glycomap_091322\DIA_600_Monoclonals\ALE_M2210_104.raw	1305	2	1	1855251	EEQYNSTYR	13961000000
15.96	18.01	884416256	[HexHexNAc]	Gal	366.139	-2	483	HexNAc(3)Hex(5)	D:\IgG_glycomap_091322\DIA_600_Monoclonals\ALE_M2210_104.raw	870.337	3	1	8279224	EEQYNSTYR	13961000000
15.96	18.07	837446848	[HexHexNAc]	Gal	366.139	-1.2	496	HexNAc(3)Hex(5)Fuc(1)	D:\IgG_glycomap_091322\DIA_600_Monoclonals\ALE_M2210_104.raw	1378.03	2	1	1916882	EEQYNSTYR	14583000000
15.96	18.07	886428032	[HexHexNAc]	Gal	366.139	-2	497	HexNAc(3)Hex(5)Fuc(1)	D:\IgG_glycomap_091322\DIA_600_Monoclonals\ALE_M2210_104.raw	919.023	3	1	8555508	EEQYNSTYR	14583000000
15.89	17.86	835001024	[HexHexNAc]	Gal	366.139	-1.2	462	HexNAc(3)Hex(6)	D:\IgG_glycomap_091322\DIA_600_Monoclonals\ALE_M2210_104.raw	1386.03	2	1	2022224	EEQYNSTYR	13897000000
15.89	17.86	876669632	[HexHexNAc]	Gal	366.139	-2	461	HexNAc(3)Hex(6)	D:\IgG_glycomap_091322\DIA_600_Monoclonals\ALE_M2210_104.raw	924.354	3	1	9814547	EEQYNSTYR	13897000000
16.03	18.07	837622592	[HexHexNAc]	Gal	366.139	-1.2	488	HexNAc(3)Hex(6)Fuc(1)	D:\IgG_glycomap_091322\DIA_600_Monoclonals\ALE_M2210_104.raw	1459.06	2	1	1914438	EEQYNSTYR	14593000000
16.03	18.07	887548096	[HexHexNAc]	Gal	366.139	-2	489	HexNAc(3)Hex(6)Fuc(1)	D:\IgG_glycomap_091322\DIA_600_Monoclonals\ALE_M2210_104.raw	973.04	3	1	7429109	EEQYNSTYR	14593000000
16.03	18.01	836740224	[HexHexNAc]	Gal	366.139	-1.2	475	HexNAc(4)Hex(4)	D:\IgG_glycomap_091322\DIA_600_Monoclonals\ALE_M2210_104.raw	1325.52	2	1	1850827	EEQYNSTYR	13971000000
16.03	18.01	885506240	[HexHexNAc]	Gal	366.139	-2	475	HexNAc(4)Hex(4)	D:\IgG_glycomap_091322\DIA_600_Monoclonals\ALE_M2210_104.raw	884.012	3	1	7182291	EEQYNSTYR	13971000000
16.03	18.07	837622592	[HexHexNAc]	Gal	366.139	-1.2	488	HexNAc(4)Hex(4)Fuc(1)	D:\IgG_glycomap_091322\DIA_600_Monoclonals\ALE_M2210_104.raw	1398.55	2	1	1914438	EEQYNSTYR	14593000000
16.03	18.07	887548096	[HexHexNAc]	Gal	366.139	-2	489	HexNAc(4)Hex(4)Fuc(1)	D:\IgG_glycomap_091322\DIA_600_Monoclonals\ALE_M2210_104.raw	932.698	3	1	7429109	EEQYNSTYR	14593000000
18.99	20.98	244794288	[HexHexNAc]	Gal	366.139	-1.6	455	HexNAc(4)Hex(4)Fuc(1)NeuAc(1)	D:\IgG_glycomap_091322\DIA_600_Monoclonals\ALE_M2210_104.raw	1544.09	2	1	11544459	EEQYNSTYR	4079000000
18.99	20.98	446204896	[HexHexNAc]	Gal	366.139	-2.6	455	HexNAc(4)Hex(4)Fuc(1)NeuAc(1)	D:\IgG_glycomap_091322\DIA_600_Monoclonals\ALE_M2210_104.raw	1029.73	3	1	38537924	EEQYNSTYR	4079000000
16.03	18.01	836740224	[HexHexNAc]	Gal	366.139	-1.2	475	HexNAc(4)Hex(5)	D:\IgG_glycomap_091322\DIA_600_Monoclonals\ALE_M2210_104.raw	1406.54	2	1	1850827	EEQYNSTYR	13973000000
16.03	18.01	885506240	[HexHexNAc]	Gal	366.139	-2	475	HexNAc(4)Hex(5)	D:\IgG_glycomap_091322\DIA_600_Monoclonals\ALE_M2210_104.raw	938.03	3	1	7182291	EEQYNSTYR	13973000000
16.03	18.01	836740224	[HexHexNAc]	Gal	366.139	-1.2	475	HexNAc(4)Hex(5)Fuc(1)	D:\IgG_glycomap_091322\DIA_600_Monoclonals\ALE_M2210_104.raw	1479.57	2	1	1850827	EEQYNSTYR	14573000000
16.03	18.01	885506240	[HexHexNAc]	Gal	366.139	-2	475	HexNAc(4)Hex(5)Fuc(1)	D:\IgG_glycomap_091322\DIA_600_Monoclonals\ALE_M2210_104.raw	986.716	3	1	7182291	EEQYNSTYR	14573000000
18.99	21	248740880	[HexHexNAc]	Gal	366.139	-1.6	458	HexNAc(4)Hex(5)Fuc(1)NeuAc(1)	D:\IgG_glycomap_091322\DIA_600_Monoclonals\ALE_M2210_104.raw	1625.12	2	1	7734699	EEQYNSTYR	4133500000
18.99	21	458367392	[HexHexNAc]	Gal	366.139	-2.6	459	HexNAc(4)Hex(5)Fuc(1)NeuAc(1)	D:\IgG_glycomap_091322\DIA_600_Monoclonals\ALE_M2210_104.raw	1083.75	3	1	26736924	EEQYNSTYR	4133500000
18.87	20.96	246293920	[HexHexNAc]	Gal	366.139	-1.6	471	HexNAc(4)Hex(5)NeuAc(1)	D:\IgG_glycomap_091322\DIA_600_Monoclonals\ALE_M2210_104.raw	1552.09	2	1	10820178	EEQYNSTYR	4063500000
18.87	20.96	436378144	[HexHexNAc]	Gal	366.139	-2.6	471	HexNAc(4)Hex(5)NeuAc(1)	D:\IgG_glycomap_091322\DIA_600_Monoclonals\ALE_M2210_104.raw	1035.06	3	1	51283468	EEQYNSTYR	4063500000
16.17	18.07	836862528	[HexHexNAc]	Gal	366.139	-1.2	472	HexNAc(4)Hex(6)Fuc(1)	D:\IgG_glycomap_091322\DIA_600_Monoclonals\ALE_M2210_104.raw	1560.6	2	1	2510207	EEQYNSTYR	14546000000
16.17	18.07	880214528	[HexHexNAc]	Gal	366.139	-2	473	HexNAc(4)Hex(6)Fuc(1)	D:\IgG_glycomap_091322\DIA_600_Monoclonals\ALE_M2210_104.raw	1040.73	3	1	14066642	EEQYNSTYR	14546000000
15.91	17.9	627564736	[HexHexNAc]	Gal	366.139	-1.9	464	HexNAc(3)Hex(4)	D:\IgG_glycomap_091322\DIA_600_Monoclonals\ALE_M2210_105.raw	1223.98	2	1	1210984	EEQYNSTYR	13198000000
15.91	17.9	1025387776	[HexHexNAc]	Gal	366.139	-2.8	463	HexNAc(3)Hex(4)	D:\IgG_glycomap_091322\DIA_600_Monoclonals\ALE_M2210_105.raw	816.319	3	1	7349793	EEQYNSTYR	13198000000
15.91	18.04	628812224	[HexHexNAc]	Gal	366.139	-1.9	488	HexNAc(3)Hex(4)Fuc(1)	D:\IgG_glycomap_091322\DIA_600_Monoclonals\ALE_M2210_105.raw	1297.01	2	1	1297068	EEQYNSTYR	13864000000
15.91	18.04	1029312576	[HexHexNAc]	Gal	366.139	-2.8	487	HexNAc(3)Hex(4)Fuc(1)	D:\IgG_glycomap_091322\DIA_600_Monoclonals\ALE_M2210_105.raw	865.005	3	1	7874029	EEQYNSTYR	13864000000
19.04	21.03	232538560	[HexHexNAc]	Gal	366.139	-2.1	451	HexNAc(3)Hex(4)Fuc(1)NeuAc(1)	D:\IgG_glycomap_091322\DIA_600_Monoclonals\ALE_M2210_105.raw	1442.55	2	1	8922464	EEQYNSTYR	4062500000
19.04	21.03	453272032	[HexHexNAc]	Gal	366.139	-2.5	451	HexNAc(3)Hex(4)Fuc(1)NeuAc(1)	D:\IgG_glycomap_091322\DIA_600_Monoclonals\ALE_M2210_105.raw	962.037	3	1	52601652	EEQYNSTYR	4062500000
18.99	21.02	228073600	[HexHexNAc]	Gal	366.139	-2.1	457	HexNAc(3)Hex(4)NeuAc(1)	D:\IgG_glycomap_091322\DIA_600_Monoclonals\ALE_M2210_105.raw	1369.53	2	1	13771589	EEQYNSTYR	4063800000
18.99	21.02	478594016	[HexHexNAc]	Gal	366.139	-2.5	457	HexNAc(3)Hex(4)NeuAc(1)	D:\IgG_glycomap_091322\DIA_600_Monoclonals\ALE_M2210_105.raw	913.351	3	1	28750636	EEQYNSTYR	4063800000
15.91	18.04	628812224	[HexHexNAc]	Gal	366.139	-1.9	488	HexNAc(3)Hex(5)	D:\IgG_glycomap_091322\DIA_600_Monoclonals\ALE_M2210_105.raw	1305	2	1	1297068	EEQYNSTYR	13245000000
15.91	18.04	1029312576	[HexHexNAc]	Gal	366.139	-2.8	487	HexNAc(3)Hex(5)	D:\IgG_glycomap_091322\DIA_600_Monoclonals\ALE_M2210_105.raw	870.337	3	1	7874029	EEQYNSTYR	13245000000
16.05	18.04	628467904	[HexHexNAc]	Gal	366.139	-1.9	467	HexNAc(3)Hex(5)Fuc(1)	D:\IgG_glycomap_091322\DIA_600_Monoclonals\ALE_M2210_105.raw	1378.03	2	1	1647378	EEQYNSTYR	13858000000
16.05	18.04	1028188992	[HexHexNAc]	Gal	366.139	-2.8	466	HexNAc(3)Hex(5)Fuc(1)	D:\IgG_glycomap_091322\DIA_600_Monoclonals\ALE_M2210_105.raw	919.023	3	1	8671810	EEQYNSTYR	13858000000
16.05	17.76	624851584	[HexHexNAc]	Gal	366.139	-1.9	412	HexNAc(3)Hex(6)	D:\IgG_glycomap_091322\DIA_600_Monoclonals\ALE_M2210_105.raw	1386.03	2	1	1413829	EEQYNSTYR	13098000000
16.05	17.76	1014790400	[HexHexNAc]	Gal	366.139	-2.8	411	HexNAc(3)Hex(6)	D:\IgG_glycomap_091322\DIA_600_Monoclonals\ALE_M2210_105.raw	924.354	3	1	7443532	EEQYNSTYR	13098000000
15.98	17.9	627552768	[HexHexNAc]	Gal	366.139	-1.9	453	HexNAc(3)Hex(6)Fuc(1)	D:\IgG_glycomap_091322\DIA_600_Monoclonals\ALE_M2210_105.raw	1459.06	2	1	1179799	EEQYNSTYR	13824000000
15.98	17.9	1027068096	[HexHexNAc]	Gal	366.139	-2.8	453	HexNAc(3)Hex(6)Fuc(1)	D:\IgG_glycomap_091322\DIA_600_Monoclonals\ALE_M2210_105.raw	973.04	3	1	5443398	EEQYNSTYR	13824000000
15.91	17.97	628222848	[HexHexNAc]	Gal	366.139	-1.9	476	HexNAc(4)Hex(4)	D:\IgG_glycomap_091322\DIA_600_Monoclonals\ALE_M2210_105.raw	1325.52	2	1	1254026	EEQYNSTYR	13221000000
15.91	17.97	1027508992	[HexHexNAc]	Gal	366.139	-2.8	475	HexNAc(4)Hex(4)	D:\IgG_glycomap_091322\DIA_600_Monoclonals\ALE_M2210_105.raw	884.012	3	1	7611911	EEQYNSTYR	13221000000
15.91	17.97	628222848	[HexHexNAc]	Gal	366.139	-1.9	476	HexNAc(4)Hex(4)Fuc(1)	D:\IgG_glycomap_091322\DIA_600_Monoclonals\ALE_M2210_105.raw	1398.55	2	1	1254026	EEQYNSTYR	13843000000
15.91	17.97	1027508992	[HexHexNAc]	Gal	366.139	-2.8	475	HexNAc(4)Hex(4)Fuc(1)	D:\IgG_glycomap_091322\DIA_600_Monoclonals\ALE_M2210_105.raw	932.698	3	1	7611911	EEQYNSTYR	13843000000
19.01	21.03	228821872	[HexHexNAc]	Gal	366.139	-2.1	456	HexNAc(4)Hex(4)Fuc(1)NeuAc(1)	D:\IgG_glycomap_091322\DIA_600_Monoclonals\ALE_M2210_105.raw	1544.09	2	1	12881664	EEQYNSTYR	4061400000
19.01	21.03	453377152	[HexHexNAc]	Gal	366.139	-2.5	456	HexNAc(4)Hex(4)Fuc(1)NeuAc(1)	D:\IgG_glycomap_091322\DIA_600_Monoclonals\ALE_M2210_105.raw	1029.73	3	1	53455524	EEQYNSTYR	4061400000
15.91	17.97	628222848	[HexHexNAc]	Gal	366.139	-1.9	476	HexNAc(4)Hex(5)	D:\IgG_glycomap_091322\DIA_600_Monoclonals\ALE_M2210_105.raw	1406.54	2	1	1254026	EEQYNSTYR	13222000000
15.91	17.97	1027508992	[HexHexNAc]	Gal	366.139	-2.8	475	HexNAc(4)Hex(5)	D:\IgG_glycomap_091322\DIA_600_Monoclonals\ALE_M2210_105.raw	938.03	3	1	7611911	EEQYNSTYR	13222000000
15.91	17.9	627564736	[HexHexNAc]	Gal	366.139	-1.9	464	HexNAc(4)Hex(5)Fuc(1)	D:\IgG_glycomap_091322\DIA_600_Monoclonals\ALE_M2210_105.raw	1479.57	2	1	1210984	EEQYNSTYR	13825000000
15.91	17.9	1025387776	[HexHexNAc]	Gal	366.139	-2.8	463	HexNAc(4)Hex(5)Fuc(1)	D:\IgG_glycomap_091322\DIA_600_Monoclonals\ALE_M2210_105.raw	986.716	3	1	7349793	EEQYNSTYR	13825000000
19	20.9	225605840	[HexHexNAc]	Gal	366.139	-2.1	437	HexNAc(4)Hex(5)Fuc(1)NeuAc(1)	D:\IgG_glycomap_091322\DIA_600_Monoclonals\ALE_M2210_105.raw	1625.12	2	1	15156212	EEQYNSTYR	3992600000
19	20.9	446038880	[HexHexNAc]	Gal	366.139	-2.5	437	HexNAc(4)Hex(5)Fuc(1)NeuAc(1)	D:\IgG_glycomap_091322\DIA_600_Monoclonals\ALE_M2210_105.raw	1083.75	3	1	57929144	EEQYNSTYR	3992600000
18.94	21.04	233508832	[HexHexNAc]	Gal	366.139	-2.1	468	HexNAc(4)Hex(5)NeuAc(1)	D:\IgG_glycomap_091322\DIA_600_Monoclonals\ALE_M2210_105.raw	1552.09	2	1	8776504	EEQYNSTYR	4068100000
18.94	21.04	454770272	[HexHexNAc]	Gal	366.139	-2.5	468	HexNAc(4)Hex(5)NeuAc(1)	D:\IgG_glycomap_091322\DIA_600_Monoclonals\ALE_M2210_105.raw	1035.06	3	1	54243280	EEQYNSTYR	4068100000
15.91	17.9	627564736	[HexHexNAc]	Gal	366.139	-1.9	464	HexNAc(4)Hex(6)Fuc(1)	D:\IgG_glycomap_091322\DIA_600_Monoclonals\ALE_M2210_105.raw	1560.6	2	1	1210984	EEQYNSTYR	13825000000
15.91	17.9	1025387776	[HexHexNAc]	Gal	366.139	-2.8	463	HexNAc(4)Hex(6)Fuc(1)	D:\IgG_glycomap_091322\DIA_600_Monoclonals\ALE_M2210_105.raw	1040.73	3	1	7349793	EEQYNSTYR	13825000000
16.01	17.93	572933632	[HexHexNAc]	Gal	366.139	-1.1	434	HexNAc(3)Hex(4)	D:\IgG_glycomap_091322\DIA_600_Monoclonals\ALE_M2210_106.raw	1223.98	2	1	593309	EEQYNSTYR	15868000000
16.01	17.93	1167939840	[HexHexNAc]	Gal	366.139	-2.4	433	HexNAc(3)Hex(4)	D:\IgG_glycomap_091322\DIA_600_Monoclonals\ALE_M2210_106.raw	816.319	3	1	5912289	EEQYNSTYR	15868000000
16.01	17.93	572933632	[HexHexNAc]	Gal	366.139	-1.1	434	HexNAc(3)Hex(4)Fuc(1)	D:\IgG_glycomap_091322\DIA_600_Monoclonals\ALE_M2210_106.raw	1297.01	2	1	593309	EEQYNSTYR	16642000000
16.01	17.93	1167939840	[HexHexNAc]	Gal	366.139	-2.4	433	HexNAc(3)Hex(4)Fuc(1)	D:\IgG_glycomap_091322\DIA_600_Monoclonals\ALE_M2210_106.raw	865.005	3	1	5912289	EEQYNSTYR	16642000000
19.01	20.99	133530296	[HexHexNAc]	Gal	366.139	-1.8	419	HexNAc(3)Hex(4)Fuc(1)NeuAc(1)	D:\IgG_glycomap_091322\DIA_600_Monoclonals\ALE_M2210_106.raw	1442.55	2	1	6199441	EEQYNSTYR	2905400000
19.01	20.99	359503104	[HexHexNAc]	Gal	366.139	-2.5	418	HexNAc(3)Hex(4)Fuc(1)NeuAc(1)	D:\IgG_glycomap_091322\DIA_600_Monoclonals\ALE_M2210_106.raw	962.037	3	1	19044484	EEQYNSTYR	2905400000
19.02	21	132859744	[HexHexNAc]	Gal	366.139	-1.8	418	HexNAc(3)Hex(4)NeuAc(1)	D:\IgG_glycomap_091322\DIA_600_Monoclonals\ALE_M2210_106.raw	1369.53	2	1	6877495	EEQYNSTYR	2912600000
19.02	21	349154816	[HexHexNAc]	Gal	366.139	-2.5	417	HexNAc(3)Hex(4)NeuAc(1)	D:\IgG_glycomap_091322\DIA_600_Monoclonals\ALE_M2210_106.raw	913.351	3	1	29325936	EEQYNSTYR	2912600000
16.15	18	572879744	[HexHexNAc]	Gal	366.139	-1.1	424	HexNAc(3)Hex(5)	D:\IgG_glycomap_091322\DIA_600_Monoclonals\ALE_M2210_106.raw	1305	2	1	1191338	EEQYNSTYR	15846000000
16.15	18	1164963328	[HexHexNAc]	Gal	366.139	-2.4	424	HexNAc(3)Hex(5)	D:\IgG_glycomap_091322\DIA_600_Monoclonals\ALE_M2210_106.raw	870.337	3	1	9948393	EEQYNSTYR	15846000000
16.01	18	573350336	[HexHexNAc]	Gal	366.139	-1.1	445	HexNAc(3)Hex(5)Fuc(1)	D:\IgG_glycomap_091322\DIA_600_Monoclonals\ALE_M2210_106.raw	1378.03	2	1	615027	EEQYNSTYR	16661000000
16.01	18	1168996736	[HexHexNAc]	Gal	366.139	-2.4	445	HexNAc(3)Hex(5)Fuc(1)	D:\IgG_glycomap_091322\DIA_600_Monoclonals\ALE_M2210_106.raw	919.023	3	1	6128492	EEQYNSTYR	16661000000
16.01	18.07	573755648	[HexHexNAc]	Gal	366.139	-1.1	456	HexNAc(3)Hex(6)	D:\IgG_glycomap_091322\DIA_600_Monoclonals\ALE_M2210_106.raw	1386.03	2	1	636745	EEQYNSTYR	15903000000
16.01	18.07	1170250752	[HexHexNAc]	Gal	366.139	-2.4	456	HexNAc(3)Hex(6)	D:\IgG_glycomap_091322\DIA_600_Monoclonals\ALE_M2210_106.raw	924.354	3	1	6344694	EEQYNSTYR	15903000000
16.08	17.93	572435584	[HexHexNAc]	Gal	366.139	-1.1	423	HexNAc(3)Hex(6)Fuc(1)	D:\IgG_glycomap_091322\DIA_600_Monoclonals\ALE_M2210_106.raw	1459.06	2	1	1062917	EEQYNSTYR	16630000000
16.08	17.93	1164877568	[HexHexNAc]	Gal	366.139	-2.4	423	HexNAc(3)Hex(6)Fuc(1)	D:\IgG_glycomap_091322\DIA_600_Monoclonals\ALE_M2210_106.raw	973.04	3	1	8742809	EEQYNSTYR	16630000000
16.15	17.86	572095872	[HexHexNAc]	Gal	366.139	-1.1	402	HexNAc(4)Hex(4)	D:\IgG_glycomap_091322\DIA_600_Monoclonals\ALE_M2210_106.raw	1325.52	2	1	1100562	EEQYNSTYR	15817000000
16.15	17.86	1162617088	[HexHexNAc]	Gal	366.139	-2.4	401	HexNAc(4)Hex(4)	D:\IgG_glycomap_091322\DIA_600_Monoclonals\ALE_M2210_106.raw	884.012	3	1	9193688	EEQYNSTYR	15817000000
16.01	18	573350336	[HexHexNAc]	Gal	366.139	-1.1	445	HexNAc(4)Hex(4)Fuc(1)	D:\IgG_glycomap_091322\DIA_600_Monoclonals\ALE_M2210_106.raw	1398.55	2	1	615027	EEQYNSTYR	16661000000
16.01	18	1168996736	[HexHexNAc]	Gal	366.139	-2.4	445	HexNAc(4)Hex(4)Fuc(1)	D:\IgG_glycomap_091322\DIA_600_Monoclonals\ALE_M2210_106.raw	932.698	3	1	6128492	EEQYNSTYR	16661000000
18.98	20.97	133220088	[HexHexNAc]	Gal	366.139	-1.8	421	HexNAc(4)Hex(4)Fuc(1)NeuAc(1)	D:\IgG_glycomap_091322\DIA_600_Monoclonals\ALE_M2210_106.raw	1544.09	2	1	6657604	EEQYNSTYR	2898200000
18.98	20.97	341508544	[HexHexNAc]	Gal	366.139	-2.5	420	HexNAc(4)Hex(4)Fuc(1)NeuAc(1)	D:\IgG_glycomap_091322\DIA_600_Monoclonals\ALE_M2210_106.raw	1029.73	3	1	37650884	EEQYNSTYR	2898200000
16.08	18	572833280	[HexHexNAc]	Gal	366.139	-1.1	434	HexNAc(4)Hex(5)	D:\IgG_glycomap_091322\DIA_600_Monoclonals\ALE_M2210_106.raw	1406.54	2	1	1103633	EEQYNSTYR	15871000000
16.08	18	1165818368	[HexHexNAc]	Gal	366.139	-2.4	435	HexNAc(4)Hex(5)	D:\IgG_glycomap_091322\DIA_600_Monoclonals\ALE_M2210_106.raw	938.03	3	1	9075130	EEQYNSTYR	15871000000
16.01	18	573350336	[HexHexNAc]	Gal	366.139	-1.1	445	HexNAc(4)Hex(5)Fuc(1)	D:\IgG_glycomap_091322\DIA_600_Monoclonals\ALE_M2210_106.raw	1479.57	2	1	615027	EEQYNSTYR	16662000000
16.01	18	1168996736	[HexHexNAc]	Gal	366.139	-2.4	445	HexNAc(4)Hex(5)Fuc(1)	D:\IgG_glycomap_091322\DIA_600_Monoclonals\ALE_M2210_106.raw	986.716	3	1	6128492	EEQYNSTYR	16662000000
19.03	20.99	133504464	[HexHexNAc]	Gal	366.139	-1.8	416	HexNAc(4)Hex(5)Fuc(1)NeuAc(1)	D:\IgG_glycomap_091322\DIA_600_Monoclonals\ALE_M2210_106.raw	1625.12	2	1	6139446	EEQYNSTYR	2919800000
19.03	20.99	359302080	[HexHexNAc]	Gal	366.139	-2.5	415	HexNAc(4)Hex(5)Fuc(1)NeuAc(1)	D:\IgG_glycomap_091322\DIA_600_Monoclonals\ALE_M2210_106.raw	1083.75	3	1	18860182	EEQYNSTYR	2919800000
19.07	21	132719952	[HexHexNAc]	Gal	366.139	-1.8	411	HexNAc(4)Hex(5)NeuAc(1)	D:\IgG_glycomap_091322\DIA_600_Monoclonals\ALE_M2210_106.raw	1552.09	2	1	6746092	EEQYNSTYR	2881400000
19.07	21	343086944	[HexHexNAc]	Gal	366.139	-2.5	410	HexNAc(4)Hex(5)NeuAc(1)	D:\IgG_glycomap_091322\DIA_600_Monoclonals\ALE_M2210_106.raw	1035.06	3	1	34405580	EEQYNSTYR	2881400000
16.01	18.22	574643648	[HexHexNAc]	Gal	366.139	-1.1	479	HexNAc(4)Hex(6)Fuc(1)	D:\IgG_glycomap_091322\DIA_600_Monoclonals\ALE_M2210_106.raw	1560.6	2	1	682154	EEQYNSTYR	16714000000
16.01	18.22	1173319168	[HexHexNAc]	Gal	366.139	-2.4	479	HexNAc(4)Hex(6)Fuc(1)	D:\IgG_glycomap_091322\DIA_600_Monoclonals\ALE_M2210_106.raw	1040.73	3	1	6796753	EEQYNSTYR	16714000000
15.89	17.97	2487388416	[HexHexNAc]	Gal	366.139	-0.4	424	HexNAc(3)Hex(4)	D:\IgG_glycomap_091322\DIA_600_Monoclonals\ALE_M2210_108.raw	1223.98	2	1	10635632	EEQYNSTYR	20492000000
15.89	17.97	5023332352	[HexHexNAc]	Gal	366.139	-2.4	425	HexNAc(3)Hex(4)	D:\IgG_glycomap_091322\DIA_600_Monoclonals\ALE_M2210_108.raw	816.319	3	1	76153056	EEQYNSTYR	20492000000
16.03	17.9	2477871872	[HexHexNAc]	Gal	366.139	-0.4	391	HexNAc(3)Hex(4)Fuc(1)	D:\IgG_glycomap_091322\DIA_600_Monoclonals\ALE_M2210_108.raw	1297.01	2	1	15031062	EEQYNSTYR	21098000000
16.03	17.9	4982929920	[HexHexNAc]	Gal	366.139	-2.4	392	HexNAc(3)Hex(4)Fuc(1)	D:\IgG_glycomap_091322\DIA_600_Monoclonals\ALE_M2210_108.raw	865.005	3	1	85756752	EEQYNSTYR	21098000000
19.01	21.05	1984135296	[HexHexNAc]	Gal	366.139	0.4	506	HexNAc(3)Hex(4)Fuc(1)NeuAc(1)	D:\IgG_glycomap_091322\DIA_600_Monoclonals\ALE_M2210_108.raw	1442.55	2	1	191935696	EEQYNSTYR	13118000000
19.01	21.05	3779514624	[HexHexNAc]	Gal	366.139	-2.8	507	HexNAc(3)Hex(4)Fuc(1)NeuAc(1)	D:\IgG_glycomap_091322\DIA_600_Monoclonals\ALE_M2210_108.raw	962.037	3	1	1252340480	EEQYNSTYR	13118000000
18.97	21.01	1868187136	[HexHexNAc]	Gal	366.139	0.3	511	HexNAc(3)Hex(4)NeuAc(1)	D:\IgG_glycomap_091322\DIA_600_Monoclonals\ALE_M2210_108.raw	1369.53	2	1	326408224	EEQYNSTYR	13353000000
18.97	21.01	3945324544	[HexHexNAc]	Gal	366.139	-2.8	511	HexNAc(3)Hex(4)NeuAc(1)	D:\IgG_glycomap_091322\DIA_600_Monoclonals\ALE_M2210_108.raw	913.351	3	1	1146567296	EEQYNSTYR	13353000000
15.96	17.9	2483138304	[HexHexNAc]	Gal	366.139	-0.4	402	HexNAc(3)Hex(5)	D:\IgG_glycomap_091322\DIA_600_Monoclonals\ALE_M2210_108.raw	1305	2	1	9529334	EEQYNSTYR	20369000000
15.96	17.9	4981059072	[HexHexNAc]	Gal	366.139	-2.4	403	HexNAc(3)Hex(5)	D:\IgG_glycomap_091322\DIA_600_Monoclonals\ALE_M2210_108.raw	870.337	3	1	89507512	EEQYNSTYR	20369000000
15.96	17.9	2483138304	[HexHexNAc]	Gal	366.139	-0.4	402	HexNAc(3)Hex(5)Fuc(1)	D:\IgG_glycomap_091322\DIA_600_Monoclonals\ALE_M2210_108.raw	1378.03	2	1	9529334	EEQYNSTYR	21161000000
15.96	17.9	4981059072	[HexHexNAc]	Gal	366.139	-2.4	403	HexNAc(3)Hex(5)Fuc(1)	D:\IgG_glycomap_091322\DIA_600_Monoclonals\ALE_M2210_108.raw	919.023	3	1	89507512	EEQYNSTYR	21161000000
15.89	17.97	2487388416	[HexHexNAc]	Gal	366.139	-0.4	424	HexNAc(3)Hex(6)	D:\IgG_glycomap_091322\DIA_600_Monoclonals\ALE_M2210_108.raw	1386.03	2	1	10635632	EEQYNSTYR	20492000000
15.89	17.97	5023332352	[HexHexNAc]	Gal	366.139	-2.4	425	HexNAc(3)Hex(6)	D:\IgG_glycomap_091322\DIA_600_Monoclonals\ALE_M2210_108.raw	924.354	3	1	76153056	EEQYNSTYR	20492000000
16.03	17.97	2482304768	[HexHexNAc]	Gal	366.139	-0.4	402	HexNAc(3)Hex(6)Fuc(1)	D:\IgG_glycomap_091322\DIA_600_Monoclonals\ALE_M2210_108.raw	1459.06	2	1	15619504	EEQYNSTYR	21176000000
16.03	17.97	5005886976	[HexHexNAc]	Gal	366.139	-2.4	403	HexNAc(3)Hex(6)Fuc(1)	D:\IgG_glycomap_091322\DIA_600_Monoclonals\ALE_M2210_108.raw	973.04	3	1	89052824	EEQYNSTYR	21176000000
16.1	18.04	2489277952	[HexHexNAc]	Gal	366.139	-0.4	402	HexNAc(4)Hex(4)	D:\IgG_glycomap_091322\DIA_600_Monoclonals\ALE_M2210_108.raw	1325.52	2	1	12194016	EEQYNSTYR	20522000000
16.1	18.04	5030753792	[HexHexNAc]	Gal	366.139	-2.4	403	HexNAc(4)Hex(4)	D:\IgG_glycomap_091322\DIA_600_Monoclonals\ALE_M2210_108.raw	884.012	3	1	86962344	EEQYNSTYR	20522000000
16.1	17.9	2481065728	[HexHexNAc]	Gal	366.139	-0.4	380	HexNAc(4)Hex(4)Fuc(1)	D:\IgG_glycomap_091322\DIA_600_Monoclonals\ALE_M2210_108.raw	1398.55	2	1	11295471	EEQYNSTYR	21167000000
16.1	17.9	4985128960	[HexHexNAc]	Gal	366.139	-2.4	381	HexNAc(4)Hex(4)Fuc(1)	D:\IgG_glycomap_091322\DIA_600_Monoclonals\ALE_M2210_108.raw	932.698	3	1	80549112	EEQYNSTYR	21167000000
19	21.01	1932631936	[HexHexNAc]	Gal	366.139	0.3	503	HexNAc(4)Hex(4)Fuc(1)NeuAc(1)	D:\IgG_glycomap_091322\DIA_600_Monoclonals\ALE_M2210_108.raw	1544.09	2	1	245422624	EEQYNSTYR	13131000000
19	21.01	3603145216	[HexHexNAc]	Gal	366.139	-2.8	503	HexNAc(4)Hex(4)Fuc(1)NeuAc(1)	D:\IgG_glycomap_091322\DIA_600_Monoclonals\ALE_M2210_108.raw	1029.73	3	1	1418119424	EEQYNSTYR	13131000000
16.03	17.9	2477871872	[HexHexNAc]	Gal	366.139	-0.4	391	HexNAc(4)Hex(5)	D:\IgG_glycomap_091322\DIA_600_Monoclonals\ALE_M2210_108.raw	1406.54	2	1	15031062	EEQYNSTYR	20307000000
16.03	17.9	4982929920	[HexHexNAc]	Gal	366.139	-2.4	392	HexNAc(4)Hex(5)	D:\IgG_glycomap_091322\DIA_600_Monoclonals\ALE_M2210_108.raw	938.03	3	1	85756752	EEQYNSTYR	20307000000
16.17	18.04	2487957248	[HexHexNAc]	Gal	366.139	-0.4	391	HexNAc(4)Hex(5)Fuc(1)	D:\IgG_glycomap_091322\DIA_600_Monoclonals\ALE_M2210_108.raw	1479.57	2	1	11657023	EEQYNSTYR	21267000000
16.17	18.04	4995744256	[HexHexNAc]	Gal	366.139	-2.4	391	HexNAc(4)Hex(5)Fuc(1)	D:\IgG_glycomap_091322\DIA_600_Monoclonals\ALE_M2210_108.raw	986.716	3	1	115610528	EEQYNSTYR	21267000000
18.98	21.06	1994733568	[HexHexNAc]	Gal	366.139	0.4	514	HexNAc(4)Hex(5)Fuc(1)NeuAc(1)	D:\IgG_glycomap_091322\DIA_600_Monoclonals\ALE_M2210_108.raw	1625.12	2	1	198846992	EEQYNSTYR	13129000000
18.98	21.06	3882864128	[HexHexNAc]	Gal	366.139	-2.8	515	HexNAc(4)Hex(5)Fuc(1)NeuAc(1)	D:\IgG_glycomap_091322\DIA_600_Monoclonals\ALE_M2210_108.raw	1083.75	3	1	1214499584	EEQYNSTYR	13129000000
18.99	21.03	1893476864	[HexHexNAc]	Gal	366.139	0.3	508	HexNAc(4)Hex(5)NeuAc(1)	D:\IgG_glycomap_091322\DIA_600_Monoclonals\ALE_M2210_108.raw	1552.09	2	1	292424608	EEQYNSTYR	13462000000
18.99	21.03	3665773312	[HexHexNAc]	Gal	366.139	-2.8	508	HexNAc(4)Hex(5)NeuAc(1)	D:\IgG_glycomap_091322\DIA_600_Monoclonals\ALE_M2210_108.raw	1035.06	3	1	1391923456	EEQYNSTYR	13462000000
16.1	17.97	2485637632	[HexHexNAc]	Gal	366.139	-0.4	391	HexNAc(4)Hex(6)Fuc(1)	D:\IgG_glycomap_091322\DIA_600_Monoclonals\ALE_M2210_108.raw	1560.6	2	1	11744743	EEQYNSTYR	21247000000
16.1	17.97	5008175616	[HexHexNAc]	Gal	366.139	-2.4	392	HexNAc(4)Hex(6)Fuc(1)	D:\IgG_glycomap_091322\DIA_600_Monoclonals\ALE_M2210_108.raw	1040.73	3	1	83755728	EEQYNSTYR	21247000000
16.05	17.86	2515269376	[HexHexNAc]	Gal	366.139	-1.7	375	HexNAc(3)Hex(4)	D:\IgG_glycomap_091322\DIA_600_Monoclonals\ALE_M2210_109.raw	1223.98	2	1	7709315	EEQYNSTYR	23226000000
16.05	17.86	5956160512	[HexHexNAc]	Gal	366.139	-2.3	374	HexNAc(3)Hex(4)	D:\IgG_glycomap_091322\DIA_600_Monoclonals\ALE_M2210_109.raw	816.319	3	1	99979272	EEQYNSTYR	23226000000
15.91	18	2521587712	[HexHexNAc]	Gal	366.139	-1.7	418	HexNAc(3)Hex(4)Fuc(1)	D:\IgG_glycomap_091322\DIA_600_Monoclonals\ALE_M2210_109.raw	1297.01	2	1	9697841	EEQYNSTYR	24190000000
15.91	18	6002212864	[HexHexNAc]	Gal	366.139	-2.3	418	HexNAc(3)Hex(4)Fuc(1)	D:\IgG_glycomap_091322\DIA_600_Monoclonals\ALE_M2210_109.raw	865.005	3	1	96191264	EEQYNSTYR	24190000000
19	21	604839552	[HexHexNAc]	Gal	366.139	0.9	444	HexNAc(3)Hex(4)Fuc(1)NeuAc(1)	D:\IgG_glycomap_091322\DIA_600_Monoclonals\ALE_M2210_109.raw	1442.55	2	1	210557744	EEQYNSTYR	9551800000
19	21	3121566208	[HexHexNAc]	Gal	366.139	-2.6	444	HexNAc(3)Hex(4)Fuc(1)NeuAc(1)	D:\IgG_glycomap_091322\DIA_600_Monoclonals\ALE_M2210_109.raw	962.037	3	1	1037052480	EEQYNSTYR	9551800000
18.99	21	594521344	[HexHexNAc]	Gal	366.139	0.8	447	HexNAc(3)Hex(4)NeuAc(1)	D:\IgG_glycomap_091322\DIA_600_Monoclonals\ALE_M2210_109.raw	1369.53	2	1	223726688	EEQYNSTYR	9341600000
18.99	21	3092593152	[HexHexNAc]	Gal	366.139	-2.6	446	HexNAc(3)Hex(4)NeuAc(1)	D:\IgG_glycomap_091322\DIA_600_Monoclonals\ALE_M2210_109.raw	913.351	3	1	1080278656	EEQYNSTYR	9341600000
15.98	18.08	2525658624	[HexHexNAc]	Gal	366.139	-1.7	419	HexNAc(3)Hex(5)	D:\IgG_glycomap_091322\DIA_600_Monoclonals\ALE_M2210_109.raw	1305	2	1	8566949	EEQYNSTYR	23427000000
15.98	18.08	6036190208	[HexHexNAc]	Gal	366.139	-2.3	419	HexNAc(3)Hex(5)	D:\IgG_glycomap_091322\DIA_600_Monoclonals\ALE_M2210_109.raw	870.337	3	1	75003056	EEQYNSTYR	23427000000
16.12	18	2520050176	[HexHexNAc]	Gal	366.139	-1.7	385	HexNAc(3)Hex(5)Fuc(1)	D:\IgG_glycomap_091322\DIA_600_Monoclonals\ALE_M2210_109.raw	1378.03	2	1	9927130	EEQYNSTYR	24219000000
16.12	18	5982326272	[HexHexNAc]	Gal	366.139	-2.3	385	HexNAc(3)Hex(5)Fuc(1)	D:\IgG_glycomap_091322\DIA_600_Monoclonals\ALE_M2210_109.raw	919.023	3	1	105543232	EEQYNSTYR	24219000000
16.05	17.93	2518947840	[HexHexNAc]	Gal	366.139	-1.7	385	HexNAc(3)Hex(6)	D:\IgG_glycomap_091322\DIA_600_Monoclonals\ALE_M2210_109.raw	1386.03	2	1	8009003	EEQYNSTYR	23274000000
16.05	17.93	5970689024	[HexHexNAc]	Gal	366.139	-2.3	385	HexNAc(3)Hex(6)	D:\IgG_glycomap_091322\DIA_600_Monoclonals\ALE_M2210_109.raw	924.354	3	1	103891216	EEQYNSTYR	23274000000
15.83	18	2525005312	[HexHexNAc]	Gal	366.139	-1.7	430	HexNAc(3)Hex(6)Fuc(1)	D:\IgG_glycomap_091322\DIA_600_Monoclonals\ALE_M2210_109.raw	1459.06	2	1	6171044	EEQYNSTYR	24305000000
15.83	18	6019744256	[HexHexNAc]	Gal	366.139	-2.3	430	HexNAc(3)Hex(6)Fuc(1)	D:\IgG_glycomap_091322\DIA_600_Monoclonals\ALE_M2210_109.raw	973.04	3	1	80940592	EEQYNSTYR	24305000000
16.05	17.71	2506891008	[HexHexNAc]	Gal	366.139	-1.7	352	HexNAc(4)Hex(4)	D:\IgG_glycomap_091322\DIA_600_Monoclonals\ALE_M2210_109.raw	1325.52	2	1	7082695	EEQYNSTYR	23113000000
16.05	17.71	5921249280	[HexHexNAc]	Gal	366.139	-2.3	351	HexNAc(4)Hex(4)	D:\IgG_glycomap_091322\DIA_600_Monoclonals\ALE_M2210_109.raw	884.012	3	1	91799744	EEQYNSTYR	23113000000
15.98	17.93	2519653888	[HexHexNAc]	Gal	366.139	-1.7	396	HexNAc(4)Hex(4)Fuc(1)	D:\IgG_glycomap_091322\DIA_600_Monoclonals\ALE_M2210_109.raw	1398.55	2	1	7965887	EEQYNSTYR	24257000000
15.98	17.93	6008745472	[HexHexNAc]	Gal	366.139	-2.3	396	HexNAc(4)Hex(4)Fuc(1)	D:\IgG_glycomap_091322\DIA_600_Monoclonals\ALE_M2210_109.raw	932.698	3	1	69742488	EEQYNSTYR	24257000000
18.99	20.98	560769344	[HexHexNAc]	Gal	366.139	0.8	443	HexNAc(4)Hex(4)Fuc(1)NeuAc(1)	D:\IgG_glycomap_091322\DIA_600_Monoclonals\ALE_M2210_109.raw	1544.09	2	1	254020704	EEQYNSTYR	9387000000
18.99	20.98	3131383552	[HexHexNAc]	Gal	366.139	-2.6	442	HexNAc(4)Hex(4)Fuc(1)NeuAc(1)	D:\IgG_glycomap_091322\DIA_600_Monoclonals\ALE_M2210_109.raw	1029.73	3	1	1025797376	EEQYNSTYR	9387000000
15.91	18	2521587712	[HexHexNAc]	Gal	366.139	-1.7	418	HexNAc(4)Hex(5)	D:\IgG_glycomap_091322\DIA_600_Monoclonals\ALE_M2210_109.raw	1406.54	2	1	9697841	EEQYNSTYR	23277000000
15.91	18	6002212864	[HexHexNAc]	Gal	366.139	-2.3	418	HexNAc(4)Hex(5)	D:\IgG_glycomap_091322\DIA_600_Monoclonals\ALE_M2210_109.raw	938.03	3	1	96191264	EEQYNSTYR	23277000000
16.05	17.93	2518947840	[HexHexNAc]	Gal	366.139	-1.7	385	HexNAc(4)Hex(5)Fuc(1)	D:\IgG_glycomap_091322\DIA_600_Monoclonals\ALE_M2210_109.raw	1479.57	2	1	8009003	EEQYNSTYR	24190000000
16.05	17.93	5970689024	[HexHexNAc]	Gal	366.139	-2.3	385	HexNAc(4)Hex(5)Fuc(1)	D:\IgG_glycomap_091322\DIA_600_Monoclonals\ALE_M2210_109.raw	986.716	3	1	103891216	EEQYNSTYR	24190000000
19.05	21	578718272	[HexHexNAc]	Gal	366.139	0.8	433	HexNAc(4)Hex(5)Fuc(1)NeuAc(1)	D:\IgG_glycomap_091322\DIA_600_Monoclonals\ALE_M2210_109.raw	1625.12	2	1	217363232	EEQYNSTYR	9277800000
19.05	21	3037984512	[HexHexNAc]	Gal	366.139	-2.6	433	HexNAc(4)Hex(5)Fuc(1)NeuAc(1)	D:\IgG_glycomap_091322\DIA_600_Monoclonals\ALE_M2210_109.raw	1083.75	3	1	1048949696	EEQYNSTYR	9277800000
18.87	20.96	697912256	[HexHexNAc]	Gal	366.139	0.8	460	HexNAc(4)Hex(5)NeuAc(1)	D:\IgG_glycomap_091322\DIA_600_Monoclonals\ALE_M2210_109.raw	1552.09	2	1	139851520	EEQYNSTYR	10288000000
18.87	20.96	3674958336	[HexHexNAc]	Gal	366.139	-2.6	459	HexNAc(4)Hex(5)NeuAc(1)	D:\IgG_glycomap_091322\DIA_600_Monoclonals\ALE_M2210_109.raw	1035.06	3	1	594926720	EEQYNSTYR	10288000000
16.05	18.08	2524925696	[HexHexNAc]	Gal	366.139	-1.7	408	HexNAc(4)Hex(6)Fuc(1)	D:\IgG_glycomap_091322\DIA_600_Monoclonals\ALE_M2210_109.raw	1560.6	2	1	8635623	EEQYNSTYR	24272000000
16.05	18.08	5995210240	[HexHexNAc]	Gal	366.139	-2.3	408	HexNAc(4)Hex(6)Fuc(1)	D:\IgG_glycomap_091322\DIA_600_Monoclonals\ALE_M2210_109.raw	1040.73	3	1	112070752	EEQYNSTYR	24272000000
16.15	17.94	2798815232	[HexHexNAc]	Gal	366.139	-1.7	362	HexNAc(3)Hex(4)	D:\IgG_glycomap_091322\DIA_600_Monoclonals\ALE_M2210_110.raw	1223.98	2	1	16402957	EEQYNSTYR	25015000000
16.15	17.94	6508089344	[HexHexNAc]	Gal	366.139	-2.3	361	HexNAc(3)Hex(4)	D:\IgG_glycomap_091322\DIA_600_Monoclonals\ALE_M2210_110.raw	816.319	3	1	189815216	EEQYNSTYR	25015000000
16.15	17.94	2798815232	[HexHexNAc]	Gal	366.139	-1.7	362	HexNAc(3)Hex(4)Fuc(1)	D:\IgG_glycomap_091322\DIA_600_Monoclonals\ALE_M2210_110.raw	1297.01	2	1	16402957	EEQYNSTYR	26020000000
16.15	17.94	6508089344	[HexHexNAc]	Gal	366.139	-2.3	361	HexNAc(3)Hex(4)Fuc(1)	D:\IgG_glycomap_091322\DIA_600_Monoclonals\ALE_M2210_110.raw	865.005	3	1	189815216	EEQYNSTYR	26020000000
19.01	20.97	500602016	[HexHexNAc]	Gal	366.139	0.6	426	HexNAc(3)Hex(4)Fuc(1)NeuAc(1)	D:\IgG_glycomap_091322\DIA_600_Monoclonals\ALE_M2210_110.raw	1442.55	2	1	194495712	EEQYNSTYR	9351400000
19.01	20.97	3133915136	[HexHexNAc]	Gal	366.139	-2.5	427	HexNAc(3)Hex(4)Fuc(1)NeuAc(1)	D:\IgG_glycomap_091322\DIA_600_Monoclonals\ALE_M2210_110.raw	962.037	3	1	1006024832	EEQYNSTYR	9351400000
18.98	20.99	538904320	[HexHexNAc]	Gal	366.139	0.6	438	HexNAc(3)Hex(4)NeuAc(1)	D:\IgG_glycomap_091322\DIA_600_Monoclonals\ALE_M2210_110.raw	1369.53	2	1	167024000	EEQYNSTYR	9045500000
18.98	20.99	3297760768	[HexHexNAc]	Gal	366.139	-2.5	439	HexNAc(3)Hex(4)NeuAc(1)	D:\IgG_glycomap_091322\DIA_600_Monoclonals\ALE_M2210_110.raw	913.351	3	1	897320384	EEQYNSTYR	9045500000
15.92	17.97	2809184512	[HexHexNAc]	Gal	366.139	-1.7	403	HexNAc(3)Hex(5)	D:\IgG_glycomap_091322\DIA_600_Monoclonals\ALE_M2210_110.raw	1305	2	1	8713846	EEQYNSTYR	25284000000
15.92	17.97	6635748864	[HexHexNAc]	Gal	366.139	-2.3	402	HexNAc(3)Hex(5)	D:\IgG_glycomap_091322\DIA_600_Monoclonals\ALE_M2210_110.raw	870.337	3	1	83975160	EEQYNSTYR	25284000000
15.9	17.88	2805273344	[HexHexNAc]	Gal	366.139	-1.7	392	HexNAc(3)Hex(5)Fuc(1)	D:\IgG_glycomap_091322\DIA_600_Monoclonals\ALE_M2210_110.raw	1378.03	2	1	8910759	EEQYNSTYR	26170000000
15.9	17.88	6598516736	[HexHexNAc]	Gal	366.139	-2.3	391	HexNAc(3)Hex(5)Fuc(1)	D:\IgG_glycomap_091322\DIA_600_Monoclonals\ALE_M2210_110.raw	919.023	3	1	100040640	EEQYNSTYR	26170000000
16.03	17.94	2808196608	[HexHexNAc]	Gal	366.139	-1.7	381	HexNAc(3)Hex(6)	D:\IgG_glycomap_091322\DIA_600_Monoclonals\ALE_M2210_110.raw	1386.03	2	1	7609773	EEQYNSTYR	25299000000
16.03	17.94	6633516032	[HexHexNAc]	Gal	366.139	-2.3	380	HexNAc(3)Hex(6)	D:\IgG_glycomap_091322\DIA_600_Monoclonals\ALE_M2210_110.raw	924.354	3	1	72164024	EEQYNSTYR	25299000000
16.03	17.88	2805894912	[HexHexNAc]	Gal	366.139	-1.7	372	HexNAc(3)Hex(6)Fuc(1)	D:\IgG_glycomap_091322\DIA_600_Monoclonals\ALE_M2210_110.raw	1459.06	2	1	7380600	EEQYNSTYR	26270000000
16.03	17.88	6621500928	[HexHexNAc]	Gal	366.139	-2.3	371	HexNAc(3)Hex(6)Fuc(1)	D:\IgG_glycomap_091322\DIA_600_Monoclonals\ALE_M2210_110.raw	973.04	3	1	69991856	EEQYNSTYR	26270000000
16.12	17.71	2797001984	[HexHexNAc]	Gal	366.139	-1.7	331	HexNAc(4)Hex(4)	D:\IgG_glycomap_091322\DIA_600_Monoclonals\ALE_M2210_110.raw	1325.52	2	1	7770748	EEQYNSTYR	25088000000
16.12	17.71	6554528768	[HexHexNAc]	Gal	366.139	-2.3	330	HexNAc(4)Hex(4)	D:\IgG_glycomap_091322\DIA_600_Monoclonals\ALE_M2210_110.raw	884.012	3	1	87150664	EEQYNSTYR	25088000000
16.03	17.63	2794646784	[HexHexNAc]	Gal	366.139	-1.7	333	HexNAc(4)Hex(4)Fuc(1)	D:\IgG_glycomap_091322\DIA_600_Monoclonals\ALE_M2210_110.raw	1398.55	2	1	6387514	EEQYNSTYR	26070000000
16.03	17.63	6559286784	[HexHexNAc]	Gal	366.139	-2.3	333	HexNAc(4)Hex(4)Fuc(1)	D:\IgG_glycomap_091322\DIA_600_Monoclonals\ALE_M2210_110.raw	932.698	3	1	60579160	EEQYNSTYR	26070000000
18.98	20.99	589292736	[HexHexNAc]	Gal	366.139	0.7	436	HexNAc(4)Hex(4)Fuc(1)NeuAc(1)	D:\IgG_glycomap_091322\DIA_600_Monoclonals\ALE_M2210_110.raw	1544.09	2	1	114412104	EEQYNSTYR	9067800000
18.98	20.99	3201203456	[HexHexNAc]	Gal	366.139	-2.5	436	HexNAc(4)Hex(4)Fuc(1)NeuAc(1)	D:\IgG_glycomap_091322\DIA_600_Monoclonals\ALE_M2210_110.raw	1029.73	3	1	982367424	EEQYNSTYR	9067800000
16.08	18.07	2812057344	[HexHexNAc]	Gal	366.139	-1.7	392	HexNAc(4)Hex(5)	D:\IgG_glycomap_091322\DIA_600_Monoclonals\ALE_M2210_110.raw	1406.54	2	1	8766823	EEQYNSTYR	25297000000
16.08	18.07	6611019264	[HexHexNAc]	Gal	366.139	-2.3	391	HexNAc(4)Hex(5)	D:\IgG_glycomap_091322\DIA_600_Monoclonals\ALE_M2210_110.raw	938.03	3	1	120014192	EEQYNSTYR	25297000000
16.03	18	2810638336	[HexHexNAc]	Gal	366.139	-1.7	391	HexNAc(4)Hex(5)Fuc(1)	D:\IgG_glycomap_091322\DIA_600_Monoclonals\ALE_M2210_110.raw	1479.57	2	1	7864410	EEQYNSTYR	26345000000
16.03	18	6646866432	[HexHexNAc]	Gal	366.139	-2.3	390	HexNAc(4)Hex(5)Fuc(1)	D:\IgG_glycomap_091322\DIA_600_Monoclonals\ALE_M2210_110.raw	986.716	3	1	74577536	EEQYNSTYR	26345000000
18.98	20.93	493112512	[HexHexNAc]	Gal	366.139	0.6	429	HexNAc(4)Hex(5)Fuc(1)NeuAc(1)	D:\IgG_glycomap_091322\DIA_600_Monoclonals\ALE_M2210_110.raw	1625.12	2	1	206125744	EEQYNSTYR	9264500000
18.98	20.93	3083663872	[HexHexNAc]	Gal	366.139	-2.5	430	HexNAc(4)Hex(5)Fuc(1)NeuAc(1)	D:\IgG_glycomap_091322\DIA_600_Monoclonals\ALE_M2210_110.raw	1083.75	3	1	1080304256	EEQYNSTYR	9264500000
19.03	20.97	494542432	[HexHexNAc]	Gal	366.139	0.6	421	HexNAc(4)Hex(5)NeuAc(1)	D:\IgG_glycomap_091322\DIA_600_Monoclonals\ALE_M2210_110.raw	1552.09	2	1	196328112	EEQYNSTYR	9273400000
19.03	20.97	3179303680	[HexHexNAc]	Gal	366.139	-2.5	422	HexNAc(4)Hex(5)NeuAc(1)	D:\IgG_glycomap_091322\DIA_600_Monoclonals\ALE_M2210_110.raw	1035.06	3	1	944688320	EEQYNSTYR	9273400000
16.03	18	2810638336	[HexHexNAc]	Gal	366.139	-1.7	391	HexNAc(4)Hex(6)Fuc(1)	D:\IgG_glycomap_091322\DIA_600_Monoclonals\ALE_M2210_110.raw	1560.6	2	1	7864410	EEQYNSTYR	26345000000
16.03	18	6646866432	[HexHexNAc]	Gal	366.139	-2.3	390	HexNAc(4)Hex(6)Fuc(1)	D:\IgG_glycomap_091322\DIA_600_Monoclonals\ALE_M2210_110.raw	1040.73	3	1	74577536	EEQYNSTYR	26345000000
16.05	17.89	1976380416	[HexHexNAc]	Gal	366.139	-2.8	451	HexNAc(3)Hex(4)	D:\IgG_glycomap_091322\DIA_600_Monoclonals\ALE_M2210_86.raw	1223.98	2	1	3516579	EEQYNSTYR	31003000000
16.05	17.89	2290460672	[HexHexNAc]	Gal	366.139	-1.8	451	HexNAc(3)Hex(4)	D:\IgG_glycomap_091322\DIA_600_Monoclonals\ALE_M2210_86.raw	816.319	3	1	46386980	EEQYNSTYR	31003000000
15.98	17.97	1978685184	[HexHexNAc]	Gal	366.139	-2.8	476	HexNAc(3)Hex(4)Fuc(1)	D:\IgG_glycomap_091322\DIA_600_Monoclonals\ALE_M2210_86.raw	1297.01	2	1	2246979	EEQYNSTYR	32937000000
15.98	17.97	2319804672	[HexHexNAc]	Gal	366.139	-1.8	475	HexNAc(3)Hex(4)Fuc(1)	D:\IgG_glycomap_091322\DIA_600_Monoclonals\ALE_M2210_86.raw	865.005	3	1	25136588	EEQYNSTYR	32937000000
19.01	20.97	344754784	[HexHexNAc]	Gal	366.139	-1.6	440	HexNAc(3)Hex(4)Fuc(1)NeuAc(1)	D:\IgG_glycomap_091322\DIA_600_Monoclonals\ALE_M2210_86.raw	1442.55	2	1	19813208	EEQYNSTYR	6542700000
19.01	20.97	781371392	[HexHexNAc]	Gal	366.139	-1.9	440	HexNAc(3)Hex(4)Fuc(1)NeuAc(1)	D:\IgG_glycomap_091322\DIA_600_Monoclonals\ALE_M2210_86.raw	962.037	3	1	66999792	EEQYNSTYR	6542700000
18.99	21.03	338635808	[HexHexNAc]	Gal	366.139	-1.6	454	HexNAc(3)Hex(4)NeuAc(1)	D:\IgG_glycomap_091322\DIA_600_Monoclonals\ALE_M2210_86.raw	1369.53	2	1	27356680	EEQYNSTYR	6351100000
18.99	21.03	728510272	[HexHexNAc]	Gal	366.139	-1.9	454	HexNAc(3)Hex(4)NeuAc(1)	D:\IgG_glycomap_091322\DIA_600_Monoclonals\ALE_M2210_86.raw	913.351	3	1	124698008	EEQYNSTYR	6351100000
16.01	18.01	1980155904	[HexHexNAc]	Gal	366.139	-2.8	478	HexNAc(3)Hex(5)	D:\IgG_glycomap_091322\DIA_600_Monoclonals\ALE_M2210_86.raw	1305	2	1	1996338	EEQYNSTYR	31166000000
16.01	18.01	2304695040	[HexHexNAc]	Gal	366.139	-1.8	478	HexNAc(3)Hex(5)	D:\IgG_glycomap_091322\DIA_600_Monoclonals\ALE_M2210_86.raw	870.337	3	1	43165504	EEQYNSTYR	31166000000
16.05	17.97	1977456512	[HexHexNAc]	Gal	366.139	-2.8	464	HexNAc(3)Hex(5)Fuc(1)	D:\IgG_glycomap_091322\DIA_600_Monoclonals\ALE_M2210_86.raw	1378.03	2	1	3663624	EEQYNSTYR	32787000000
16.05	17.97	2295388416	[HexHexNAc]	Gal	366.139	-1.8	464	HexNAc(3)Hex(5)Fuc(1)	D:\IgG_glycomap_091322\DIA_600_Monoclonals\ALE_M2210_86.raw	919.023	3	1	48348776	EEQYNSTYR	32787000000
15.98	18.11	1981208064	[HexHexNAc]	Gal	366.139	-2.8	499	HexNAc(3)Hex(6)	D:\IgG_glycomap_091322\DIA_600_Monoclonals\ALE_M2210_86.raw	1386.03	2	1	2413266	EEQYNSTYR	31306000000
15.98	18.11	2328036864	[HexHexNAc]	Gal	366.139	-1.8	499	HexNAc(3)Hex(6)	D:\IgG_glycomap_091322\DIA_600_Monoclonals\ALE_M2210_86.raw	924.354	3	1	26995564	EEQYNSTYR	31306000000
16.05	17.97	1977456512	[HexHexNAc]	Gal	366.139	-2.8	464	HexNAc(3)Hex(6)Fuc(1)	D:\IgG_glycomap_091322\DIA_600_Monoclonals\ALE_M2210_86.raw	1459.06	2	1	3663624	EEQYNSTYR	32787000000
16.05	17.97	2295388416	[HexHexNAc]	Gal	366.139	-1.8	464	HexNAc(3)Hex(6)Fuc(1)	D:\IgG_glycomap_091322\DIA_600_Monoclonals\ALE_M2210_86.raw	973.04	3	1	48348776	EEQYNSTYR	32787000000
16.01	18.01	1980155904	[HexHexNAc]	Gal	366.139	-2.8	478	HexNAc(4)Hex(4)	D:\IgG_glycomap_091322\DIA_600_Monoclonals\ALE_M2210_86.raw	1325.52	2	1	1996338	EEQYNSTYR	31166000000
16.01	18.01	2304695040	[HexHexNAc]	Gal	366.139	-1.8	478	HexNAc(4)Hex(4)	D:\IgG_glycomap_091322\DIA_600_Monoclonals\ALE_M2210_86.raw	884.012	3	1	43165504	EEQYNSTYR	31166000000
15.91	18.04	1980340480	[HexHexNAc]	Gal	366.139	-2.8	498	HexNAc(4)Hex(4)Fuc(1)	D:\IgG_glycomap_091322\DIA_600_Monoclonals\ALE_M2210_86.raw	1398.55	2	1	2130016	EEQYNSTYR	32939000000
15.91	18.04	2319877376	[HexHexNAc]	Gal	366.139	-1.8	498	HexNAc(4)Hex(4)Fuc(1)	D:\IgG_glycomap_091322\DIA_600_Monoclonals\ALE_M2210_86.raw	932.698	3	1	30689252	EEQYNSTYR	32939000000
18.96	21.03	333897216	[HexHexNAc]	Gal	366.139	-1.6	457	HexNAc(4)Hex(4)Fuc(1)NeuAc(1)	D:\IgG_glycomap_091322\DIA_600_Monoclonals\ALE_M2210_86.raw	1544.09	2	1	32365152	EEQYNSTYR	6416900000
18.96	21.03	753691968	[HexHexNAc]	Gal	366.139	-1.9	457	HexNAc(4)Hex(4)Fuc(1)NeuAc(1)	D:\IgG_glycomap_091322\DIA_600_Monoclonals\ALE_M2210_86.raw	1029.73	3	1	100387480	EEQYNSTYR	6416900000
16.05	18.11	1979863936	[HexHexNAc]	Gal	366.139	-2.8	487	HexNAc(4)Hex(5)	D:\IgG_glycomap_091322\DIA_600_Monoclonals\ALE_M2210_86.raw	1406.54	2	1	3945458	EEQYNSTYR	31135000000
16.05	18.11	2301720832	[HexHexNAc]	Gal	366.139	-1.8	488	HexNAc(4)Hex(5)	D:\IgG_glycomap_091322\DIA_600_Monoclonals\ALE_M2210_86.raw	938.03	3	1	52108892	EEQYNSTYR	31135000000
15.91	18.11	1981490048	[HexHexNAc]	Gal	366.139	-2.8	510	HexNAc(4)Hex(5)Fuc(1)	D:\IgG_glycomap_091322\DIA_600_Monoclonals\ALE_M2210_86.raw	1479.57	2	1	2206892	EEQYNSTYR	33002000000
15.91	18.11	2324177664	[HexHexNAc]	Gal	366.139	-1.8	510	HexNAc(4)Hex(5)Fuc(1)	D:\IgG_glycomap_091322\DIA_600_Monoclonals\ALE_M2210_86.raw	986.716	3	1	31798368	EEQYNSTYR	33002000000
19.03	21.03	338346880	[HexHexNAc]	Gal	366.139	-1.6	447	HexNAc(4)Hex(5)Fuc(1)NeuAc(1)	D:\IgG_glycomap_091322\DIA_600_Monoclonals\ALE_M2210_86.raw	1625.12	2	1	26756052	EEQYNSTYR	6241600000
19.03	21.03	758183232	[HexHexNAc]	Gal	366.139	-1.9	447	HexNAc(4)Hex(5)Fuc(1)NeuAc(1)	D:\IgG_glycomap_091322\DIA_600_Monoclonals\ALE_M2210_86.raw	1083.75	3	1	92461224	EEQYNSTYR	6241600000
19.01	21.07	330922656	[HexHexNAc]	Gal	366.139	-1.6	456	HexNAc(4)Hex(5)NeuAc(1)	D:\IgG_glycomap_091322\DIA_600_Monoclonals\ALE_M2210_86.raw	1552.09	2	1	35014332	EEQYNSTYR	6492600000
19.01	21.07	746483904	[HexHexNAc]	Gal	366.139	-1.9	455	HexNAc(4)Hex(5)NeuAc(1)	D:\IgG_glycomap_091322\DIA_600_Monoclonals\ALE_M2210_86.raw	1035.06	3	1	108592896	EEQYNSTYR	6492600000
15.91	17.89	1977802624	[HexHexNAc]	Gal	366.139	-2.8	474	HexNAc(4)Hex(6)Fuc(1)	D:\IgG_glycomap_091322\DIA_600_Monoclonals\ALE_M2210_86.raw	1560.6	2	1	1982670	EEQYNSTYR	32854000000
15.91	17.89	2310432768	[HexHexNAc]	Gal	366.139	-1.8	473	HexNAc(4)Hex(6)Fuc(1)	D:\IgG_glycomap_091322\DIA_600_Monoclonals\ALE_M2210_86.raw	1040.73	3	1	28563448	EEQYNSTYR	32854000000
15.93	17.86	1534619904	[HexHexNAc]	Gal	366.139	-2	449	HexNAc(3)Hex(4)	D:\IgG_glycomap_091322\DIA_600_Monoclonals\ALE_M2210_87.raw	1223.98	2	1	1071444	EEQYNSTYR	27695000000
15.93	17.86	2229737728	[HexHexNAc]	Gal	366.139	-1.7	449	HexNAc(3)Hex(4)	D:\IgG_glycomap_091322\DIA_600_Monoclonals\ALE_M2210_87.raw	816.319	3	1	20106858	EEQYNSTYR	27695000000
16.08	18.3	1539627392	[HexHexNAc]	Gal	366.139	-2	499	HexNAc(3)Hex(4)Fuc(1)	D:\IgG_glycomap_091322\DIA_600_Monoclonals\ALE_M2210_87.raw	1297.01	2	1	3771230	EEQYNSTYR	29183000000
16.08	18.3	2217326848	[HexHexNAc]	Gal	366.139	-1.7	498	HexNAc(3)Hex(4)Fuc(1)	D:\IgG_glycomap_091322\DIA_600_Monoclonals\ALE_M2210_87.raw	865.005	3	1	61180232	EEQYNSTYR	29183000000
18.97	21.01	271909152	[HexHexNAc]	Gal	366.139	-1.7	435	HexNAc(3)Hex(4)Fuc(1)NeuAc(1)	D:\IgG_glycomap_091322\DIA_600_Monoclonals\ALE_M2210_87.raw	1442.55	2	1	16709738	EEQYNSTYR	5610100000
18.97	21.01	718797376	[HexHexNAc]	Gal	366.139	-2.1	435	HexNAc(3)Hex(4)Fuc(1)NeuAc(1)	D:\IgG_glycomap_091322\DIA_600_Monoclonals\ALE_M2210_87.raw	962.037	3	1	59029180	EEQYNSTYR	5610100000
19.01	20.99	269309888	[HexHexNAc]	Gal	366.139	-1.8	424	HexNAc(3)Hex(4)NeuAc(1)	D:\IgG_glycomap_091322\DIA_600_Monoclonals\ALE_M2210_87.raw	1369.53	2	1	18303764	EEQYNSTYR	5687500000
19.01	20.99	689770304	[HexHexNAc]	Gal	366.139	-2.1	424	HexNAc(3)Hex(4)NeuAc(1)	D:\IgG_glycomap_091322\DIA_600_Monoclonals\ALE_M2210_87.raw	913.351	3	1	84782176	EEQYNSTYR	5687500000
15.88	17.89	1535160064	[HexHexNAc]	Gal	366.139	-2	462	HexNAc(3)Hex(5)	D:\IgG_glycomap_091322\DIA_600_Monoclonals\ALE_M2210_87.raw	1305	2	1	1013166	EEQYNSTYR	27701000000
15.88	17.89	2227257088	[HexHexNAc]	Gal	366.139	-1.7	462	HexNAc(3)Hex(5)	D:\IgG_glycomap_091322\DIA_600_Monoclonals\ALE_M2210_87.raw	870.337	3	1	24820374	EEQYNSTYR	27701000000
16.15	18	1534098432	[HexHexNAc]	Gal	366.139	-2	439	HexNAc(3)Hex(5)Fuc(1)	D:\IgG_glycomap_091322\DIA_600_Monoclonals\ALE_M2210_87.raw	1378.03	2	1	3958619	EEQYNSTYR	29043000000
16.15	18	2210753280	[HexHexNAc]	Gal	366.139	-1.7	438	HexNAc(3)Hex(5)Fuc(1)	D:\IgG_glycomap_091322\DIA_600_Monoclonals\ALE_M2210_87.raw	919.023	3	1	44406504	EEQYNSTYR	29043000000
16.08	17.93	1533715072	[HexHexNAc]	Gal	366.139	-2	440	HexNAc(3)Hex(6)	D:\IgG_glycomap_091322\DIA_600_Monoclonals\ALE_M2210_87.raw	1386.03	2	1	3151748	EEQYNSTYR	27541000000
16.08	17.93	2201604864	[HexHexNAc]	Gal	366.139	-1.7	439	HexNAc(3)Hex(6)	D:\IgG_glycomap_091322\DIA_600_Monoclonals\ALE_M2210_87.raw	924.354	3	1	51049820	EEQYNSTYR	27541000000
15.93	17.93	1535657600	[HexHexNAc]	Gal	366.139	-2	462	HexNAc(3)Hex(6)Fuc(1)	D:\IgG_glycomap_091322\DIA_600_Monoclonals\ALE_M2210_87.raw	1459.06	2	1	1114198	EEQYNSTYR	29216000000
15.93	17.93	2233607424	[HexHexNAc]	Gal	366.139	-1.7	461	HexNAc(3)Hex(6)Fuc(1)	D:\IgG_glycomap_091322\DIA_600_Monoclonals\ALE_M2210_87.raw	973.04	3	1	20910096	EEQYNSTYR	29216000000
16.04	17.89	1534350080	[HexHexNAc]	Gal	366.139	-2	438	HexNAc(4)Hex(4)	D:\IgG_glycomap_091322\DIA_600_Monoclonals\ALE_M2210_87.raw	1325.52	2	1	1916996	EEQYNSTYR	27648000000
16.04	17.89	2213546752	[HexHexNAc]	Gal	366.139	-1.7	438	HexNAc(4)Hex(4)	D:\IgG_glycomap_091322\DIA_600_Monoclonals\ALE_M2210_87.raw	884.012	3	1	36934580	EEQYNSTYR	27648000000
15.85	18.08	1537689984	[HexHexNAc]	Gal	366.139	-2	496	HexNAc(4)Hex(4)Fuc(1)	D:\IgG_glycomap_091322\DIA_600_Monoclonals\ALE_M2210_87.raw	1398.55	2	1	1487093	EEQYNSTYR	29304000000
15.85	18.08	2236968960	[HexHexNAc]	Gal	366.139	-1.7	496	HexNAc(4)Hex(4)Fuc(1)	D:\IgG_glycomap_091322\DIA_600_Monoclonals\ALE_M2210_87.raw	932.698	3	1	28487200	EEQYNSTYR	29304000000
19.01	21.04	262923296	[HexHexNAc]	Gal	366.139	-1.8	434	HexNAc(4)Hex(4)Fuc(1)NeuAc(1)	D:\IgG_glycomap_091322\DIA_600_Monoclonals\ALE_M2210_87.raw	1544.09	2	1	25543036	EEQYNSTYR	5682500000
19.01	21.04	714358720	[HexHexNAc]	Gal	366.139	-2.1	434	HexNAc(4)Hex(4)Fuc(1)NeuAc(1)	D:\IgG_glycomap_091322\DIA_600_Monoclonals\ALE_M2210_87.raw	1029.73	3	1	63819192	EEQYNSTYR	5682500000
16.01	18.08	1537281280	[HexHexNAc]	Gal	366.139	-2	473	HexNAc(4)Hex(5)	D:\IgG_glycomap_091322\DIA_600_Monoclonals\ALE_M2210_87.raw	1406.54	2	1	1998644	EEQYNSTYR	27836000000
16.01	18.08	2237849088	[HexHexNAc]	Gal	366.139	-1.7	473	HexNAc(4)Hex(5)	D:\IgG_glycomap_091322\DIA_600_Monoclonals\ALE_M2210_87.raw	938.03	3	1	26165852	EEQYNSTYR	27836000000
16.15	18.08	1534924544	[HexHexNAc]	Gal	366.139	-2	451	HexNAc(4)Hex(5)Fuc(1)	D:\IgG_glycomap_091322\DIA_600_Monoclonals\ALE_M2210_87.raw	1479.57	2	1	4122991	EEQYNSTYR	29085000000
16.15	18.08	2214224640	[HexHexNAc]	Gal	366.139	-1.7	450	HexNAc(4)Hex(5)Fuc(1)	D:\IgG_glycomap_091322\DIA_600_Monoclonals\ALE_M2210_87.raw	986.716	3	1	46256472	EEQYNSTYR	29085000000
19.01	21.03	263781680	[HexHexNAc]	Gal	366.139	-1.8	431	HexNAc(4)Hex(5)Fuc(1)NeuAc(1)	D:\IgG_glycomap_091322\DIA_600_Monoclonals\ALE_M2210_87.raw	1625.12	2	1	24332338	EEQYNSTYR	5530400000
19.01	21.03	675165376	[HexHexNAc]	Gal	366.139	-2.1	431	HexNAc(4)Hex(5)Fuc(1)NeuAc(1)	D:\IgG_glycomap_091322\DIA_600_Monoclonals\ALE_M2210_87.raw	1083.75	3	1	101409552	EEQYNSTYR	5530400000
18.93	20.98	270185888	[HexHexNAc]	Gal	366.139	-1.8	436	HexNAc(4)Hex(5)NeuAc(1)	D:\IgG_glycomap_091322\DIA_600_Monoclonals\ALE_M2210_87.raw	1552.09	2	1	18567190	EEQYNSTYR	5730100000
18.93	20.98	696843712	[HexHexNAc]	Gal	366.139	-2.1	435	HexNAc(4)Hex(5)NeuAc(1)	D:\IgG_glycomap_091322\DIA_600_Monoclonals\ALE_M2210_87.raw	1035.06	3	1	81553936	EEQYNSTYR	5730100000
16.08	18.08	1535801984	[HexHexNAc]	Gal	366.139	-2	463	HexNAc(4)Hex(6)Fuc(1)	D:\IgG_glycomap_091322\DIA_600_Monoclonals\ALE_M2210_87.raw	1560.6	2	1	3401714	EEQYNSTYR	29083000000
16.08	18.08	2207485184	[HexHexNAc]	Gal	366.139	-1.7	462	HexNAc(4)Hex(6)Fuc(1)	D:\IgG_glycomap_091322\DIA_600_Monoclonals\ALE_M2210_87.raw	1040.73	3	1	55137528	EEQYNSTYR	29083000000
16.25	17.89	1795167232	[HexHexNAc]	Gal	366.139	-3.1	403	HexNAc(3)Hex(4)	D:\IgG_glycomap_091322\DIA_600_Monoclonals\ALE_M2210_88.raw	1223.98	2	1	9418489	EEQYNSTYR	26791000000
16.25	17.89	2079360640	[HexHexNAc]	Gal	366.139	-1.6	403	HexNAc(3)Hex(4)	D:\IgG_glycomap_091322\DIA_600_Monoclonals\ALE_M2210_88.raw	816.319	3	1	49938096	EEQYNSTYR	26791000000
16.03	18.11	1805893504	[HexHexNAc]	Gal	366.139	-3.1	474	HexNAc(3)Hex(4)Fuc(1)	D:\IgG_glycomap_091322\DIA_600_Monoclonals\ALE_M2210_88.raw	1297.01	2	1	2475569	EEQYNSTYR	28416000000
16.03	18.11	2098560768	[HexHexNAc]	Gal	366.139	-1.6	474	HexNAc(3)Hex(4)Fuc(1)	D:\IgG_glycomap_091322\DIA_600_Monoclonals\ALE_M2210_88.raw	865.005	3	1	51435588	EEQYNSTYR	28416000000
19	21.01	262972304	[HexHexNAc]	Gal	366.139	-2.4	428	HexNAc(3)Hex(4)Fuc(1)NeuAc(1)	D:\IgG_glycomap_091322\DIA_600_Monoclonals\ALE_M2210_88.raw	1442.55	2	1	23372154	EEQYNSTYR	5292200000
19	21.01	684140288	[HexHexNAc]	Gal	366.139	-1.6	429	HexNAc(3)Hex(4)Fuc(1)NeuAc(1)	D:\IgG_glycomap_091322\DIA_600_Monoclonals\ALE_M2210_88.raw	962.037	3	1	99679472	EEQYNSTYR	5292200000
19	21.01	262972304	[HexHexNAc]	Gal	366.139	-2.4	428	HexNAc(3)Hex(4)NeuAc(1)	D:\IgG_glycomap_091322\DIA_600_Monoclonals\ALE_M2210_88.raw	1369.53	2	1	23372154	EEQYNSTYR	5284800000
19	21.01	684140288	[HexHexNAc]	Gal	366.139	-1.6	429	HexNAc(3)Hex(4)NeuAc(1)	D:\IgG_glycomap_091322\DIA_600_Monoclonals\ALE_M2210_88.raw	913.351	3	1	99679472	EEQYNSTYR	5284800000
15.98	17.93	1805227392	[HexHexNAc]	Gal	366.139	-3.1	451	HexNAc(3)Hex(5)	D:\IgG_glycomap_091322\DIA_600_Monoclonals\ALE_M2210_88.raw	1305	2	1	843769	EEQYNSTYR	26978000000
15.98	17.93	2110125184	[HexHexNAc]	Gal	366.139	-1.6	450	HexNAc(3)Hex(5)	D:\IgG_glycomap_091322\DIA_600_Monoclonals\ALE_M2210_88.raw	870.337	3	1	28118078	EEQYNSTYR	26978000000
16.03	18.11	1805893504	[HexHexNAc]	Gal	366.139	-3.1	474	HexNAc(3)Hex(5)Fuc(1)	D:\IgG_glycomap_091322\DIA_600_Monoclonals\ALE_M2210_88.raw	1378.03	2	1	2475569	EEQYNSTYR	28421000000
16.03	18.11	2098560768	[HexHexNAc]	Gal	366.139	-1.6	474	HexNAc(3)Hex(5)Fuc(1)	D:\IgG_glycomap_091322\DIA_600_Monoclonals\ALE_M2210_88.raw	919.023	3	1	51435588	EEQYNSTYR	28421000000
16.03	17.82	1801999232	[HexHexNAc]	Gal	366.139	-3.1	426	HexNAc(3)Hex(6)	D:\IgG_glycomap_091322\DIA_600_Monoclonals\ALE_M2210_88.raw	1386.03	2	1	2126030	EEQYNSTYR	26817000000
16.03	17.82	2084957056	[HexHexNAc]	Gal	366.139	-1.6	426	HexNAc(3)Hex(6)	D:\IgG_glycomap_091322\DIA_600_Monoclonals\ALE_M2210_88.raw	924.354	3	1	44177116	EEQYNSTYR	26817000000
16.03	17.97	1804100736	[HexHexNAc]	Gal	366.139	-3.1	450	HexNAc(3)Hex(6)Fuc(1)	D:\IgG_glycomap_091322\DIA_600_Monoclonals\ALE_M2210_88.raw	1459.06	2	1	2300800	EEQYNSTYR	28346000000
16.03	17.97	2091844096	[HexHexNAc]	Gal	366.139	-1.6	450	HexNAc(3)Hex(6)Fuc(1)	D:\IgG_glycomap_091322\DIA_600_Monoclonals\ALE_M2210_88.raw	973.04	3	1	47751700	EEQYNSTYR	28346000000
16.03	17.97	1804100736	[HexHexNAc]	Gal	366.139	-3.1	450	HexNAc(4)Hex(4)	D:\IgG_glycomap_091322\DIA_600_Monoclonals\ALE_M2210_88.raw	1325.52	2	1	2300800	EEQYNSTYR	26900000000
16.03	17.97	2091844096	[HexHexNAc]	Gal	366.139	-1.6	450	HexNAc(4)Hex(4)	D:\IgG_glycomap_091322\DIA_600_Monoclonals\ALE_M2210_88.raw	884.012	3	1	47751700	EEQYNSTYR	26900000000
16.03	17.97	1804100736	[HexHexNAc]	Gal	366.139	-3.1	450	HexNAc(4)Hex(4)Fuc(1)	D:\IgG_glycomap_091322\DIA_600_Monoclonals\ALE_M2210_88.raw	1398.55	2	1	2300800	EEQYNSTYR	28346000000
16.03	17.97	2091844096	[HexHexNAc]	Gal	366.139	-1.6	450	HexNAc(4)Hex(4)Fuc(1)	D:\IgG_glycomap_091322\DIA_600_Monoclonals\ALE_M2210_88.raw	932.698	3	1	47751700	EEQYNSTYR	28346000000
18.97	21	266818672	[HexHexNAc]	Gal	366.139	-2.4	432	HexNAc(4)Hex(4)Fuc(1)NeuAc(1)	D:\IgG_glycomap_091322\DIA_600_Monoclonals\ALE_M2210_88.raw	1544.09	2	1	19819370	EEQYNSTYR	5297400000
18.97	21	685450176	[HexHexNAc]	Gal	366.139	-1.6	432	HexNAc(4)Hex(4)Fuc(1)NeuAc(1)	D:\IgG_glycomap_091322\DIA_600_Monoclonals\ALE_M2210_88.raw	1029.73	3	1	99811104	EEQYNSTYR	5297400000
15.95	17.89	1803902592	[HexHexNAc]	Gal	366.139	-3.1	449	HexNAc(4)Hex(5)	D:\IgG_glycomap_091322\DIA_600_Monoclonals\ALE_M2210_88.raw	1406.54	2	1	1489563	EEQYNSTYR	27019000000
15.95	17.89	2117563776	[HexHexNAc]	Gal	366.139	-1.6	449	HexNAc(4)Hex(5)	D:\IgG_glycomap_091322\DIA_600_Monoclonals\ALE_M2210_88.raw	938.03	3	1	18617486	EEQYNSTYR	27019000000
16.03	18.04	1805013120	[HexHexNAc]	Gal	366.139	-3.1	463	HexNAc(4)Hex(5)Fuc(1)	D:\IgG_glycomap_091322\DIA_600_Monoclonals\ALE_M2210_88.raw	1479.57	2	1	2391983	EEQYNSTYR	28386000000
16.03	18.04	2094422656	[HexHexNAc]	Gal	366.139	-1.6	463	HexNAc(4)Hex(5)Fuc(1)	D:\IgG_glycomap_091322\DIA_600_Monoclonals\ALE_M2210_88.raw	986.716	3	1	49673728	EEQYNSTYR	28386000000
18.97	20.99	261783904	[HexHexNAc]	Gal	366.139	-2.4	432	HexNAc(4)Hex(5)Fuc(1)NeuAc(1)	D:\IgG_glycomap_091322\DIA_600_Monoclonals\ALE_M2210_88.raw	1625.12	2	1	24947138	EEQYNSTYR	5294300000
18.97	20.99	677797248	[HexHexNAc]	Gal	366.139	-1.6	432	HexNAc(4)Hex(5)Fuc(1)NeuAc(1)	D:\IgG_glycomap_091322\DIA_600_Monoclonals\ALE_M2210_88.raw	1083.75	3	1	107721432	EEQYNSTYR	5294300000
19.07	20.97	265558288	[HexHexNAc]	Gal	366.139	-2.4	412	HexNAc(4)Hex(5)NeuAc(1)	D:\IgG_glycomap_091322\DIA_600_Monoclonals\ALE_M2210_88.raw	1552.09	2	1	19200276	EEQYNSTYR	5347200000
19.07	20.97	705555648	[HexHexNAc]	Gal	366.139	-1.7	413	HexNAc(4)Hex(5)NeuAc(1)	D:\IgG_glycomap_091322\DIA_600_Monoclonals\ALE_M2210_88.raw	1035.06	3	1	73132336	EEQYNSTYR	5347200000
16.03	18.04	1805013120	[HexHexNAc]	Gal	366.139	-3.1	463	HexNAc(4)Hex(6)Fuc(1)	D:\IgG_glycomap_091322\DIA_600_Monoclonals\ALE_M2210_88.raw	1560.6	2	1	2391983	EEQYNSTYR	28386000000
16.03	18.04	2094422656	[HexHexNAc]	Gal	366.139	-1.6	463	HexNAc(4)Hex(6)Fuc(1)	D:\IgG_glycomap_091322\DIA_600_Monoclonals\ALE_M2210_88.raw	1040.73	3	1	49673728	EEQYNSTYR	28386000000
16.09	17.97	2419878144	[HexHexNAc]	Gal	366.139	-2.8	459	HexNAc(3)Hex(4)	D:\IgG_glycomap_091322\DIA_600_Monoclonals\ALE_M2210_93.raw	1223.98	2	1	8246626	EEQYNSTYR	17913000000
16.09	17.97	2542501120	[HexHexNAc]	Gal	366.139	-2.7	458	HexNAc(3)Hex(4)	D:\IgG_glycomap_091322\DIA_600_Monoclonals\ALE_M2210_93.raw	816.319	3	1	74915920	EEQYNSTYR	17913000000
16.09	18.05	2422181632	[HexHexNAc]	Gal	366.139	-2.8	472	HexNAc(3)Hex(4)Fuc(1)	D:\IgG_glycomap_091322\DIA_600_Monoclonals\ALE_M2210_93.raw	1297.01	2	1	8612958	EEQYNSTYR	18632000000
16.09	18.05	2552312064	[HexHexNAc]	Gal	366.139	-2.7	472	HexNAc(3)Hex(4)Fuc(1)	D:\IgG_glycomap_091322\DIA_600_Monoclonals\ALE_M2210_93.raw	865.005	3	1	78249856	EEQYNSTYR	18632000000
19.02	20.98	921020992	[HexHexNAc]	Gal	366.139	-2.5	452	HexNAc(3)Hex(4)Fuc(1)NeuAc(1)	D:\IgG_glycomap_091322\DIA_600_Monoclonals\ALE_M2210_93.raw	1442.55	2	1	71018528	EEQYNSTYR	7773400000
19.02	20.98	1709302528	[HexHexNAc]	Gal	366.139	-2.5	453	HexNAc(3)Hex(4)Fuc(1)NeuAc(1)	D:\IgG_glycomap_091322\DIA_600_Monoclonals\ALE_M2210_93.raw	962.037	3	1	225484192	EEQYNSTYR	7773400000
19.03	20.94	961073856	[HexHexNAc]	Gal	366.139	-2.4	445	HexNAc(3)Hex(4)NeuAc(1)	D:\IgG_glycomap_091322\DIA_600_Monoclonals\ALE_M2210_93.raw	1369.53	2	1	29714884	EEQYNSTYR	7886900000
19.03	20.94	1813901952	[HexHexNAc]	Gal	366.139	-2.5	445	HexNAc(3)Hex(4)NeuAc(1)	D:\IgG_glycomap_091322\DIA_600_Monoclonals\ALE_M2210_93.raw	913.351	3	1	117294864	EEQYNSTYR	7886900000
16.01	18.05	2420315904	[HexHexNAc]	Gal	366.139	-2.8	484	HexNAc(3)Hex(5)	D:\IgG_glycomap_091322\DIA_600_Monoclonals\ALE_M2210_93.raw	1305	2	1	11568750	EEQYNSTYR	17993000000
16.01	18.05	2560887808	[HexHexNAc]	Gal	366.139	-2.7	484	HexNAc(3)Hex(5)	D:\IgG_glycomap_091322\DIA_600_Monoclonals\ALE_M2210_93.raw	870.337	3	1	73175080	EEQYNSTYR	17993000000
16.01	18.05	2420315904	[HexHexNAc]	Gal	366.139	-2.8	484	HexNAc(3)Hex(5)Fuc(1)	D:\IgG_glycomap_091322\DIA_600_Monoclonals\ALE_M2210_93.raw	1378.03	2	1	11568750	EEQYNSTYR	18672000000
16.01	18.05	2560887808	[HexHexNAc]	Gal	366.139	-2.7	484	HexNAc(3)Hex(5)Fuc(1)	D:\IgG_glycomap_091322\DIA_600_Monoclonals\ALE_M2210_93.raw	919.023	3	1	73175080	EEQYNSTYR	18672000000
16.01	18.05	2420315904	[HexHexNAc]	Gal	366.139	-2.8	484	HexNAc(3)Hex(6)	D:\IgG_glycomap_091322\DIA_600_Monoclonals\ALE_M2210_93.raw	1386.03	2	1	11568750	EEQYNSTYR	17993000000
16.01	18.05	2560887808	[HexHexNAc]	Gal	366.139	-2.7	484	HexNAc(3)Hex(6)	D:\IgG_glycomap_091322\DIA_600_Monoclonals\ALE_M2210_93.raw	924.354	3	1	73175080	EEQYNSTYR	17993000000
16.01	18.05	2420315904	[HexHexNAc]	Gal	366.139	-2.8	484	HexNAc(3)Hex(6)Fuc(1)	D:\IgG_glycomap_091322\DIA_600_Monoclonals\ALE_M2210_93.raw	1459.06	2	1	11568750	EEQYNSTYR	18672000000
16.01	18.05	2560887808	[HexHexNAc]	Gal	366.139	-2.7	484	HexNAc(3)Hex(6)Fuc(1)	D:\IgG_glycomap_091322\DIA_600_Monoclonals\ALE_M2210_93.raw	973.04	3	1	73175080	EEQYNSTYR	18672000000
16.01	18.05	2420315904	[HexHexNAc]	Gal	366.139	-2.8	484	HexNAc(4)Hex(4)	D:\IgG_glycomap_091322\DIA_600_Monoclonals\ALE_M2210_93.raw	1325.52	2	1	11568750	EEQYNSTYR	17993000000
16.01	18.05	2560887808	[HexHexNAc]	Gal	366.139	-2.7	484	HexNAc(4)Hex(4)	D:\IgG_glycomap_091322\DIA_600_Monoclonals\ALE_M2210_93.raw	884.012	3	1	73175080	EEQYNSTYR	17993000000
16.01	18.05	2420315904	[HexHexNAc]	Gal	366.139	-2.8	484	HexNAc(4)Hex(4)Fuc(1)	D:\IgG_glycomap_091322\DIA_600_Monoclonals\ALE_M2210_93.raw	1398.55	2	1	11568750	EEQYNSTYR	18672000000
16.01	18.05	2560887808	[HexHexNAc]	Gal	366.139	-2.7	484	HexNAc(4)Hex(4)Fuc(1)	D:\IgG_glycomap_091322\DIA_600_Monoclonals\ALE_M2210_93.raw	932.698	3	1	73175080	EEQYNSTYR	18672000000
19	21.02	925764672	[HexHexNAc]	Gal	366.139	-2.5	462	HexNAc(4)Hex(4)Fuc(1)NeuAc(1)	D:\IgG_glycomap_091322\DIA_600_Monoclonals\ALE_M2210_93.raw	1544.09	2	1	69278896	EEQYNSTYR	7732000000
19	21.02	1725273728	[HexHexNAc]	Gal	366.139	-2.5	463	HexNAc(4)Hex(4)Fuc(1)NeuAc(1)	D:\IgG_glycomap_091322\DIA_600_Monoclonals\ALE_M2210_93.raw	1029.73	3	1	221142880	EEQYNSTYR	7732000000
15.84	18.05	2412467968	[HexHexNAc]	Gal	366.139	-2.8	510	HexNAc(4)Hex(5)	D:\IgG_glycomap_091322\DIA_600_Monoclonals\ALE_M2210_93.raw	1406.54	2	1	21438146	EEQYNSTYR	17858000000
15.84	18.05	2503683584	[HexHexNAc]	Gal	366.139	-2.7	510	HexNAc(4)Hex(5)	D:\IgG_glycomap_091322\DIA_600_Monoclonals\ALE_M2210_93.raw	938.03	3	1	143246496	EEQYNSTYR	17858000000
15.93	17.89	2390228736	[HexHexNAc]	Gal	366.139	-2.8	470	HexNAc(4)Hex(5)Fuc(1)	D:\IgG_glycomap_091322\DIA_600_Monoclonals\ALE_M2210_93.raw	1479.57	2	1	36718592	EEQYNSTYR	18264000000
15.93	17.89	2441475584	[HexHexNAc]	Gal	366.139	-2.7	469	HexNAc(4)Hex(5)Fuc(1)	D:\IgG_glycomap_091322\DIA_600_Monoclonals\ALE_M2210_93.raw	986.716	3	1	172449776	EEQYNSTYR	18264000000
19.02	20.96	940657472	[HexHexNAc]	Gal	366.139	-2.5	450	HexNAc(4)Hex(5)Fuc(1)NeuAc(1)	D:\IgG_glycomap_091322\DIA_600_Monoclonals\ALE_M2210_93.raw	1625.12	2	1	50780036	EEQYNSTYR	7923200000
19.02	20.96	1789692032	[HexHexNAc]	Gal	366.139	-2.5	450	HexNAc(4)Hex(5)Fuc(1)NeuAc(1)	D:\IgG_glycomap_091322\DIA_600_Monoclonals\ALE_M2210_93.raw	1083.75	3	1	143527312	EEQYNSTYR	7923200000
18.95	20.96	953260352	[HexHexNAc]	Gal	366.139	-2.5	461	HexNAc(4)Hex(5)NeuAc(1)	D:\IgG_glycomap_091322\DIA_600_Monoclonals\ALE_M2210_93.raw	1552.09	2	1	40731104	EEQYNSTYR	7896800000
18.95	20.96	1793236992	[HexHexNAc]	Gal	366.139	-2.5	461	HexNAc(4)Hex(5)NeuAc(1)	D:\IgG_glycomap_091322\DIA_600_Monoclonals\ALE_M2210_93.raw	1035.06	3	1	148803584	EEQYNSTYR	7896800000
16.01	18.05	2420315904	[HexHexNAc]	Gal	366.139	-2.8	484	HexNAc(4)Hex(6)Fuc(1)	D:\IgG_glycomap_091322\DIA_600_Monoclonals\ALE_M2210_93.raw	1560.6	2	1	11568750	EEQYNSTYR	18687000000
16.01	18.05	2560887808	[HexHexNAc]	Gal	366.139	-2.7	484	HexNAc(4)Hex(6)Fuc(1)	D:\IgG_glycomap_091322\DIA_600_Monoclonals\ALE_M2210_93.raw	1040.73	3	1	73175080	EEQYNSTYR	18687000000
16.06	18.05	1958898560	[HexHexNAc]	Gal	366.139	-2.9	441	HexNAc(3)Hex(4)	D:\IgG_glycomap_091322\DIA_600_Monoclonals\ALE_M2210_94.raw	1223.98	2	1	7408861	EEQYNSTYR	18527000000
16.06	18.05	3112968960	[HexHexNAc]	Gal	366.139	-1.9	441	HexNAc(3)Hex(4)	D:\IgG_glycomap_091322\DIA_600_Monoclonals\ALE_M2210_94.raw	816.319	3	1	85646208	EEQYNSTYR	18527000000
15.83	17.89	1952287232	[HexHexNAc]	Gal	366.139	-2.9	452	HexNAc(3)Hex(4)Fuc(1)	D:\IgG_glycomap_091322\DIA_600_Monoclonals\ALE_M2210_94.raw	1297.01	2	1	11377855	EEQYNSTYR	19246000000
15.83	17.89	3096934912	[HexHexNAc]	Gal	366.139	-1.9	453	HexNAc(3)Hex(4)Fuc(1)	D:\IgG_glycomap_091322\DIA_600_Monoclonals\ALE_M2210_94.raw	865.005	3	1	97819576	EEQYNSTYR	19246000000
18.96	21.02	675947648	[HexHexNAc]	Gal	366.139	-2.1	442	HexNAc(3)Hex(4)Fuc(1)NeuAc(1)	D:\IgG_glycomap_091322\DIA_600_Monoclonals\ALE_M2210_94.raw	1442.55	2	1	59270132	EEQYNSTYR	6884500000
18.96	21.02	1667212416	[HexHexNAc]	Gal	366.139	-2	442	HexNAc(3)Hex(4)Fuc(1)NeuAc(1)	D:\IgG_glycomap_091322\DIA_600_Monoclonals\ALE_M2210_94.raw	962.037	3	1	254077120	EEQYNSTYR	6884500000
18.99	20.96	679151872	[HexHexNAc]	Gal	366.139	-2.1	427	HexNAc(3)Hex(4)NeuAc(1)	D:\IgG_glycomap_091322\DIA_600_Monoclonals\ALE_M2210_94.raw	1369.53	2	1	52967836	EEQYNSTYR	6970900000
18.99	20.96	1680043904	[HexHexNAc]	Gal	366.139	-2	428	HexNAc(3)Hex(4)NeuAc(1)	D:\IgG_glycomap_091322\DIA_600_Monoclonals\ALE_M2210_94.raw	913.351	3	1	228786784	EEQYNSTYR	6970900000
15.99	17.89	1954069120	[HexHexNAc]	Gal	366.139	-2.9	429	HexNAc(3)Hex(5)	D:\IgG_glycomap_091322\DIA_600_Monoclonals\ALE_M2210_94.raw	1305	2	1	8546486	EEQYNSTYR	18508000000
15.99	17.89	3111326976	[HexHexNAc]	Gal	366.139	-1.9	429	HexNAc(3)Hex(5)	D:\IgG_glycomap_091322\DIA_600_Monoclonals\ALE_M2210_94.raw	870.337	3	1	71752208	EEQYNSTYR	18508000000
15.91	17.97	1944728320	[HexHexNAc]	Gal	366.139	-2.9	453	HexNAc(3)Hex(5)Fuc(1)	D:\IgG_glycomap_091322\DIA_600_Monoclonals\ALE_M2210_94.raw	1378.03	2	1	20472610	EEQYNSTYR	19040000000
15.91	17.97	3013869568	[HexHexNAc]	Gal	366.139	-1.9	453	HexNAc(3)Hex(5)Fuc(1)	D:\IgG_glycomap_091322\DIA_600_Monoclonals\ALE_M2210_94.raw	919.023	3	1	185230992	EEQYNSTYR	19040000000
15.99	17.97	1955523584	[HexHexNAc]	Gal	366.139	-2.9	441	HexNAc(3)Hex(6)	D:\IgG_glycomap_091322\DIA_600_Monoclonals\ALE_M2210_94.raw	1386.03	2	1	8894764	EEQYNSTYR	18536000000
15.99	17.97	3117503744	[HexHexNAc]	Gal	366.139	-1.9	441	HexNAc(3)Hex(6)	D:\IgG_glycomap_091322\DIA_600_Monoclonals\ALE_M2210_94.raw	924.354	3	1	74654904	EEQYNSTYR	18536000000
15.99	17.89	1954069120	[HexHexNAc]	Gal	366.139	-2.9	429	HexNAc(3)Hex(6)Fuc(1)	D:\IgG_glycomap_091322\DIA_600_Monoclonals\ALE_M2210_94.raw	1459.06	2	1	8546486	EEQYNSTYR	19275000000
15.99	17.89	3111326976	[HexHexNAc]	Gal	366.139	-1.9	429	HexNAc(3)Hex(6)Fuc(1)	D:\IgG_glycomap_091322\DIA_600_Monoclonals\ALE_M2210_94.raw	973.04	3	1	71752208	EEQYNSTYR	19275000000
15.83	17.97	1953652096	[HexHexNAc]	Gal	366.139	-2.9	464	HexNAc(4)Hex(4)	D:\IgG_glycomap_091322\DIA_600_Monoclonals\ALE_M2210_94.raw	1325.52	2	1	11815211	EEQYNSTYR	18516000000
15.83	17.97	3102280192	[HexHexNAc]	Gal	366.139	-1.9	465	HexNAc(4)Hex(4)	D:\IgG_glycomap_091322\DIA_600_Monoclonals\ALE_M2210_94.raw	884.012	3	1	101552720	EEQYNSTYR	18516000000
16.06	17.97	1957328768	[HexHexNAc]	Gal	366.139	-2.9	429	HexNAc(4)Hex(4)Fuc(1)	D:\IgG_glycomap_091322\DIA_600_Monoclonals\ALE_M2210_94.raw	1398.55	2	1	7122066	EEQYNSTYR	19274000000
16.06	17.97	3107612160	[HexHexNAc]	Gal	366.139	-1.9	429	HexNAc(4)Hex(4)Fuc(1)	D:\IgG_glycomap_091322\DIA_600_Monoclonals\ALE_M2210_94.raw	932.698	3	1	82310520	EEQYNSTYR	19274000000
18.99	21.02	679838656	[HexHexNAc]	Gal	366.139	-2.1	437	HexNAc(4)Hex(4)Fuc(1)NeuAc(1)	D:\IgG_glycomap_091322\DIA_600_Monoclonals\ALE_M2210_94.raw	1544.09	2	1	54594868	EEQYNSTYR	6939900000
18.99	21.02	1681525888	[HexHexNAc]	Gal	366.139	-2	437	HexNAc(4)Hex(4)Fuc(1)NeuAc(1)	D:\IgG_glycomap_091322\DIA_600_Monoclonals\ALE_M2210_94.raw	1029.73	3	1	235513728	EEQYNSTYR	6939900000
15.99	17.97	1955523584	[HexHexNAc]	Gal	366.139	-2.9	441	HexNAc(4)Hex(5)	D:\IgG_glycomap_091322\DIA_600_Monoclonals\ALE_M2210_94.raw	1406.54	2	1	8894764	EEQYNSTYR	18539000000
15.99	17.97	3117503744	[HexHexNAc]	Gal	366.139	-1.9	441	HexNAc(4)Hex(5)	D:\IgG_glycomap_091322\DIA_600_Monoclonals\ALE_M2210_94.raw	938.03	3	1	74654904	EEQYNSTYR	18539000000
15.99	17.97	1955523584	[HexHexNAc]	Gal	366.139	-2.9	441	HexNAc(4)Hex(5)Fuc(1)	D:\IgG_glycomap_091322\DIA_600_Monoclonals\ALE_M2210_94.raw	1479.57	2	1	8894764	EEQYNSTYR	19316000000
15.99	17.97	3117503744	[HexHexNAc]	Gal	366.139	-1.9	441	HexNAc(4)Hex(5)Fuc(1)	D:\IgG_glycomap_091322\DIA_600_Monoclonals\ALE_M2210_94.raw	986.716	3	1	74654904	EEQYNSTYR	19316000000
18.94	21	682237440	[HexHexNAc]	Gal	366.139	-2.1	440	HexNAc(4)Hex(5)Fuc(1)NeuAc(1)	D:\IgG_glycomap_091322\DIA_600_Monoclonals\ALE_M2210_94.raw	1625.12	2	1	52376120	EEQYNSTYR	6975200000
18.94	21	1685711360	[HexHexNAc]	Gal	366.139	-2	441	HexNAc(4)Hex(5)Fuc(1)NeuAc(1)	D:\IgG_glycomap_091322\DIA_600_Monoclonals\ALE_M2210_94.raw	1083.75	3	1	234900288	EEQYNSTYR	6975200000
18.96	21.02	675947648	[HexHexNAc]	Gal	366.139	-2.1	442	HexNAc(4)Hex(5)NeuAc(1)	D:\IgG_glycomap_091322\DIA_600_Monoclonals\ALE_M2210_94.raw	1552.09	2	1	59270132	EEQYNSTYR	6852000000
18.96	21.02	1667212416	[HexHexNAc]	Gal	366.139	-2	442	HexNAc(4)Hex(5)NeuAc(1)	D:\IgG_glycomap_091322\DIA_600_Monoclonals\ALE_M2210_94.raw	1035.06	3	1	254077120	EEQYNSTYR	6852000000
15.91	17.97	1944728320	[HexHexNAc]	Gal	366.139	-2.9	453	HexNAc(4)Hex(6)Fuc(1)	D:\IgG_glycomap_091322\DIA_600_Monoclonals\ALE_M2210_94.raw	1560.6	2	1	20472610	EEQYNSTYR	19053000000
15.91	17.97	3013869568	[HexHexNAc]	Gal	366.139	-1.9	453	HexNAc(4)Hex(6)Fuc(1)	D:\IgG_glycomap_091322\DIA_600_Monoclonals\ALE_M2210_94.raw	1040.73	3	1	185230992	EEQYNSTYR	19053000000
15.93	18.01	2035604736	[HexHexNAc]	Gal	366.139	-3.6	450	HexNAc(3)Hex(4)	D:\IgG_glycomap_091322\DIA_600_Monoclonals\ALE_M2210_95.raw	1223.98	2	1	6742555	EEQYNSTYR	19141000000
15.93	18.01	3075431936	[HexHexNAc]	Gal	366.139	-1.7	449	HexNAc(3)Hex(4)	D:\IgG_glycomap_091322\DIA_600_Monoclonals\ALE_M2210_95.raw	816.319	3	1	65974756	EEQYNSTYR	19141000000
15.85	18.01	2021700224	[HexHexNAc]	Gal	366.139	-3.6	461	HexNAc(3)Hex(4)Fuc(1)	D:\IgG_glycomap_091322\DIA_600_Monoclonals\ALE_M2210_95.raw	1297.01	2	1	21251478	EEQYNSTYR	19673000000
15.85	18.01	2998501120	[HexHexNAc]	Gal	366.139	-1.7	461	HexNAc(3)Hex(4)Fuc(1)	D:\IgG_glycomap_091322\DIA_600_Monoclonals\ALE_M2210_95.raw	865.005	3	1	148345920	EEQYNSTYR	19673000000
19.02	20.97	506690624	[HexHexNAc]	Gal	366.139	-1.7	410	HexNAc(3)Hex(4)Fuc(1)NeuAc(1)	D:\IgG_glycomap_091322\DIA_600_Monoclonals\ALE_M2210_95.raw	1442.55	2	1	41023104	EEQYNSTYR	5689700000
19.02	20.97	1378160000	[HexHexNAc]	Gal	366.139	-1.9	410	HexNAc(3)Hex(4)Fuc(1)NeuAc(1)	D:\IgG_glycomap_091322\DIA_600_Monoclonals\ALE_M2210_95.raw	962.037	3	1	173742784	EEQYNSTYR	5689700000
19	20.96	511977568	[HexHexNAc]	Gal	366.139	-1.7	412	HexNAc(3)Hex(4)NeuAc(1)	D:\IgG_glycomap_091322\DIA_600_Monoclonals\ALE_M2210_95.raw	1369.53	2	1	36238432	EEQYNSTYR	5685200000
19	20.96	1382521216	[HexHexNAc]	Gal	366.139	-1.9	412	HexNAc(3)Hex(4)NeuAc(1)	D:\IgG_glycomap_091322\DIA_600_Monoclonals\ALE_M2210_95.raw	913.351	3	1	171115776	EEQYNSTYR	5685200000
16.16	18.01	2033788928	[HexHexNAc]	Gal	366.139	-3.6	414	HexNAc(3)Hex(5)	D:\IgG_glycomap_091322\DIA_600_Monoclonals\ALE_M2210_95.raw	1305	2	1	7532352	EEQYNSTYR	19073000000
16.16	18.01	3092788736	[HexHexNAc]	Gal	366.139	-1.7	413	HexNAc(3)Hex(5)	D:\IgG_glycomap_091322\DIA_600_Monoclonals\ALE_M2210_95.raw	870.337	3	1	40603624	EEQYNSTYR	19073000000
16.16	18.01	2033788928	[HexHexNAc]	Gal	366.139	-3.6	414	HexNAc(3)Hex(5)Fuc(1)	D:\IgG_glycomap_091322\DIA_600_Monoclonals\ALE_M2210_95.raw	1378.03	2	1	7532352	EEQYNSTYR	19889000000
16.16	18.01	3092788736	[HexHexNAc]	Gal	366.139	-1.7	413	HexNAc(3)Hex(5)Fuc(1)	D:\IgG_glycomap_091322\DIA_600_Monoclonals\ALE_M2210_95.raw	919.023	3	1	40603624	EEQYNSTYR	19889000000
15.91	18.11	2035535360	[HexHexNAc]	Gal	366.139	-3.6	468	HexNAc(3)Hex(6)	D:\IgG_glycomap_091322\DIA_600_Monoclonals\ALE_M2210_95.raw	1386.03	2	1	9790085	EEQYNSTYR	19108000000
15.91	18.11	3064814080	[HexHexNAc]	Gal	366.139	-1.7	468	HexNAc(3)Hex(6)	D:\IgG_glycomap_091322\DIA_600_Monoclonals\ALE_M2210_95.raw	924.354	3	1	89443584	EEQYNSTYR	19108000000
15.91	17.97	2032301952	[HexHexNAc]	Gal	366.139	-3.6	445	HexNAc(3)Hex(6)Fuc(1)	D:\IgG_glycomap_091322\DIA_600_Monoclonals\ALE_M2210_95.raw	1459.06	2	1	9108061	EEQYNSTYR	19879000000
15.91	17.97	3055452928	[HexHexNAc]	Gal	366.139	-1.7	445	HexNAc(3)Hex(6)Fuc(1)	D:\IgG_glycomap_091322\DIA_600_Monoclonals\ALE_M2210_95.raw	973.04	3	1	83224544	EEQYNSTYR	19879000000
16.08	17.93	2032832512	[HexHexNAc]	Gal	366.139	-3.6	414	HexNAc(4)Hex(4)	D:\IgG_glycomap_091322\DIA_600_Monoclonals\ALE_M2210_95.raw	1325.52	2	1	7199196	EEQYNSTYR	19046000000
16.08	17.93	3048780800	[HexHexNAc]	Gal	366.139	-1.7	413	HexNAc(4)Hex(4)	D:\IgG_glycomap_091322\DIA_600_Monoclonals\ALE_M2210_95.raw	884.012	3	1	81727472	EEQYNSTYR	19046000000
16.01	18.01	2037418624	[HexHexNAc]	Gal	366.139	-3.6	438	HexNAc(4)Hex(4)Fuc(1)	D:\IgG_glycomap_091322\DIA_600_Monoclonals\ALE_M2210_95.raw	1398.55	2	1	5040874	EEQYNSTYR	19977000000
16.01	18.01	3087874304	[HexHexNAc]	Gal	366.139	-1.7	437	HexNAc(4)Hex(4)Fuc(1)	D:\IgG_glycomap_091322\DIA_600_Monoclonals\ALE_M2210_95.raw	932.698	3	1	52131316	EEQYNSTYR	19977000000
18.96	20.95	515386720	[HexHexNAc]	Gal	366.139	-1.7	417	HexNAc(4)Hex(4)Fuc(1)NeuAc(1)	D:\IgG_glycomap_091322\DIA_600_Monoclonals\ALE_M2210_95.raw	1544.09	2	1	33575008	EEQYNSTYR	5771200000
18.96	20.95	1405510784	[HexHexNAc]	Gal	366.139	-1.9	417	HexNAc(4)Hex(4)Fuc(1)NeuAc(1)	D:\IgG_glycomap_091322\DIA_600_Monoclonals\ALE_M2210_95.raw	1029.73	3	1	151064512	EEQYNSTYR	5771200000
16.01	18.16	2041518208	[HexHexNAc]	Gal	366.139	-3.5	462	HexNAc(4)Hex(5)	D:\IgG_glycomap_091322\DIA_600_Monoclonals\ALE_M2210_95.raw	1406.54	2	1	5427547	EEQYNSTYR	19222000000
16.01	18.16	3104301056	[HexHexNAc]	Gal	366.139	-1.7	461	HexNAc(4)Hex(5)	D:\IgG_glycomap_091322\DIA_600_Monoclonals\ALE_M2210_95.raw	938.03	3	1	56130604	EEQYNSTYR	19222000000
16.01	18.01	2037418624	[HexHexNAc]	Gal	366.139	-3.6	438	HexNAc(4)Hex(5)Fuc(1)	D:\IgG_glycomap_091322\DIA_600_Monoclonals\ALE_M2210_95.raw	1479.57	2	1	5040874	EEQYNSTYR	19987000000
16.01	18.01	3087874304	[HexHexNAc]	Gal	366.139	-1.7	437	HexNAc(4)Hex(5)Fuc(1)	D:\IgG_glycomap_091322\DIA_600_Monoclonals\ALE_M2210_95.raw	986.716	3	1	52131316	EEQYNSTYR	19987000000
18.97	20.99	500333344	[HexHexNAc]	Gal	366.139	-1.7	421	HexNAc(4)Hex(5)Fuc(1)NeuAc(1)	D:\IgG_glycomap_091322\DIA_600_Monoclonals\ALE_M2210_95.raw	1625.12	2	1	49472588	EEQYNSTYR	5604900000
18.97	20.99	1369395712	[HexHexNAc]	Gal	366.139	-1.9	421	HexNAc(4)Hex(5)Fuc(1)NeuAc(1)	D:\IgG_glycomap_091322\DIA_600_Monoclonals\ALE_M2210_95.raw	1083.75	3	1	191237536	EEQYNSTYR	5604900000
19.03	21.04	508162048	[HexHexNAc]	Gal	366.139	-1.7	419	HexNAc(4)Hex(5)NeuAc(1)	D:\IgG_glycomap_091322\DIA_600_Monoclonals\ALE_M2210_95.raw	1552.09	2	1	41778376	EEQYNSTYR	5609100000
19.03	21.04	1378091264	[HexHexNAc]	Gal	366.139	-1.9	419	HexNAc(4)Hex(5)NeuAc(1)	D:\IgG_glycomap_091322\DIA_600_Monoclonals\ALE_M2210_95.raw	1035.06	3	1	183972832	EEQYNSTYR	5609100000
16.01	18.01	2037418624	[HexHexNAc]	Gal	366.139	-3.6	438	HexNAc(4)Hex(6)Fuc(1)	D:\IgG_glycomap_091322\DIA_600_Monoclonals\ALE_M2210_95.raw	1560.6	2	1	5040874	EEQYNSTYR	19987000000
16.01	18.01	3087874304	[HexHexNAc]	Gal	366.139	-1.7	437	HexNAc(4)Hex(6)Fuc(1)	D:\IgG_glycomap_091322\DIA_600_Monoclonals\ALE_M2210_95.raw	1040.73	3	1	52131316	EEQYNSTYR	19987000000
16.03	17.82	2861175296	[HexHexNAc]	Gal	366.139	-2.2	448	HexNAc(3)Hex(4)	D:\IgG_glycomap_091322\DIA_600_Monoclonals\ALE_M2210_97.raw	1223.98	2	1	6146949	EEQYNSTYR	21983000000
16.03	17.82	2889689344	[HexHexNAc]	Gal	366.139	-2.8	448	HexNAc(3)Hex(4)	D:\IgG_glycomap_091322\DIA_600_Monoclonals\ALE_M2210_97.raw	816.319	3	1	41256236	EEQYNSTYR	21983000000
15.96	17.89	2864321280	[HexHexNAc]	Gal	366.139	-2.2	475	HexNAc(3)Hex(4)Fuc(1)	D:\IgG_glycomap_091322\DIA_600_Monoclonals\ALE_M2210_97.raw	1297.01	2	1	5349036	EEQYNSTYR	22745000000
15.96	17.89	2905283840	[HexHexNAc]	Gal	366.139	-2.8	474	HexNAc(3)Hex(4)Fuc(1)	D:\IgG_glycomap_091322\DIA_600_Monoclonals\ALE_M2210_97.raw	865.005	3	1	39840368	EEQYNSTYR	22745000000
18.99	20.99	745069824	[HexHexNAc]	Gal	366.139	-2.7	497	HexNAc(3)Hex(4)Fuc(1)NeuAc(1)	D:\IgG_glycomap_091322\DIA_600_Monoclonals\ALE_M2210_97.raw	1442.55	2	1	62707648	EEQYNSTYR	5855400000
18.99	20.99	1254856064	[HexHexNAc]	Gal	366.139	-2.8	497	HexNAc(3)Hex(4)Fuc(1)NeuAc(1)	D:\IgG_glycomap_091322\DIA_600_Monoclonals\ALE_M2210_97.raw	962.037	3	1	384360192	EEQYNSTYR	5855400000
19.04	20.98	742129280	[HexHexNAc]	Gal	366.139	-2.7	483	HexNAc(3)Hex(4)NeuAc(1)	D:\IgG_glycomap_091322\DIA_600_Monoclonals\ALE_M2210_97.raw	1369.53	2	1	57273060	EEQYNSTYR	5737400000
19.04	20.98	1249149056	[HexHexNAc]	Gal	366.139	-2.8	484	HexNAc(3)Hex(4)NeuAc(1)	D:\IgG_glycomap_091322\DIA_600_Monoclonals\ALE_M2210_97.raw	913.351	3	1	322705952	EEQYNSTYR	5737400000
15.96	17.82	2861618944	[HexHexNAc]	Gal	366.139	-2.2	459	HexNAc(3)Hex(5)	D:\IgG_glycomap_091322\DIA_600_Monoclonals\ALE_M2210_97.raw	1305	2	1	5132819	EEQYNSTYR	21993000000
15.96	17.82	2893561344	[HexHexNAc]	Gal	366.139	-2.8	458	HexNAc(3)Hex(5)	D:\IgG_glycomap_091322\DIA_600_Monoclonals\ALE_M2210_97.raw	870.337	3	1	38229772	EEQYNSTYR	21993000000
16.03	17.97	2866473984	[HexHexNAc]	Gal	366.139	-2.2	479	HexNAc(3)Hex(5)Fuc(1)	D:\IgG_glycomap_091322\DIA_600_Monoclonals\ALE_M2210_97.raw	1378.03	2	1	6674840	EEQYNSTYR	22801000000
16.03	17.97	2909755136	[HexHexNAc]	Gal	366.139	-2.8	479	HexNAc(3)Hex(5)Fuc(1)	D:\IgG_glycomap_091322\DIA_600_Monoclonals\ALE_M2210_97.raw	919.023	3	1	44800896	EEQYNSTYR	22801000000
15.96	17.97	2867021056	[HexHexNAc]	Gal	366.139	-2.2	490	HexNAc(3)Hex(6)	D:\IgG_glycomap_091322\DIA_600_Monoclonals\ALE_M2210_97.raw	1386.03	2	1	5555853	EEQYNSTYR	22083000000
15.96	17.97	2914013696	[HexHexNAc]	Gal	366.139	-2.8	489	HexNAc(3)Hex(6)	D:\IgG_glycomap_091322\DIA_600_Monoclonals\ALE_M2210_97.raw	924.354	3	1	41380944	EEQYNSTYR	22083000000
16.03	18.05	2869322752	[HexHexNAc]	Gal	366.139	-2.2	494	HexNAc(3)Hex(6)Fuc(1)	D:\IgG_glycomap_091322\DIA_600_Monoclonals\ALE_M2210_97.raw	1459.06	2	1	6944650	EEQYNSTYR	22840000000
16.03	18.05	2917196544	[HexHexNAc]	Gal	366.139	-2.8	495	HexNAc(3)Hex(6)Fuc(1)	D:\IgG_glycomap_091322\DIA_600_Monoclonals\ALE_M2210_97.raw	973.04	3	1	46612612	EEQYNSTYR	22840000000
16.19	18.05	2861190912	[HexHexNAc]	Gal	366.139	-2.2	473	HexNAc(4)Hex(4)	D:\IgG_glycomap_091322\DIA_600_Monoclonals\ALE_M2210_97.raw	1325.52	2	1	14288933	EEQYNSTYR	21886000000
16.19	18.05	2839159808	[HexHexNAc]	Gal	366.139	-2.8	473	HexNAc(4)Hex(4)	D:\IgG_glycomap_091322\DIA_600_Monoclonals\ALE_M2210_97.raw	884.012	3	1	118727560	EEQYNSTYR	21886000000
16.03	18.05	2869322752	[HexHexNAc]	Gal	366.139	-2.2	494	HexNAc(4)Hex(4)Fuc(1)	D:\IgG_glycomap_091322\DIA_600_Monoclonals\ALE_M2210_97.raw	1398.55	2	1	6944650	EEQYNSTYR	22840000000
16.03	18.05	2917196544	[HexHexNAc]	Gal	366.139	-2.8	495	HexNAc(4)Hex(4)Fuc(1)	D:\IgG_glycomap_091322\DIA_600_Monoclonals\ALE_M2210_97.raw	932.698	3	1	46612612	EEQYNSTYR	22840000000
19	21.01	735808832	[HexHexNAc]	Gal	366.139	-2.7	498	HexNAc(4)Hex(4)Fuc(1)NeuAc(1)	D:\IgG_glycomap_091322\DIA_600_Monoclonals\ALE_M2210_97.raw	1544.09	2	1	71618072	EEQYNSTYR	5789300000
19	21.01	1206158080	[HexHexNAc]	Gal	366.139	-2.8	498	HexNAc(4)Hex(4)Fuc(1)NeuAc(1)	D:\IgG_glycomap_091322\DIA_600_Monoclonals\ALE_M2210_97.raw	1029.73	3	1	427848640	EEQYNSTYR	5789300000
16.03	17.97	2866473984	[HexHexNAc]	Gal	366.139	-2.2	479	HexNAc(4)Hex(5)	D:\IgG_glycomap_091322\DIA_600_Monoclonals\ALE_M2210_97.raw	1406.54	2	1	6674840	EEQYNSTYR	22078000000
16.03	17.97	2909755136	[HexHexNAc]	Gal	366.139	-2.8	479	HexNAc(4)Hex(5)	D:\IgG_glycomap_091322\DIA_600_Monoclonals\ALE_M2210_97.raw	938.03	3	1	44800896	EEQYNSTYR	22078000000
16.11	17.89	2859361280	[HexHexNAc]	Gal	366.139	-2.2	454	HexNAc(4)Hex(5)Fuc(1)	D:\IgG_glycomap_091322\DIA_600_Monoclonals\ALE_M2210_97.raw	1479.57	2	1	8948469	EEQYNSTYR	22692000000
16.11	17.89	2874426112	[HexHexNAc]	Gal	366.139	-2.8	453	HexNAc(4)Hex(5)Fuc(1)	D:\IgG_glycomap_091322\DIA_600_Monoclonals\ALE_M2210_97.raw	986.716	3	1	66095988	EEQYNSTYR	22692000000
19	20.96	730128704	[HexHexNAc]	Gal	366.139	-2.7	490	HexNAc(4)Hex(5)Fuc(1)NeuAc(1)	D:\IgG_glycomap_091322\DIA_600_Monoclonals\ALE_M2210_97.raw	1625.12	2	1	75310768	EEQYNSTYR	5893700000
19	20.96	1330278272	[HexHexNAc]	Gal	366.139	-2.8	489	HexNAc(4)Hex(5)Fuc(1)NeuAc(1)	D:\IgG_glycomap_091322\DIA_600_Monoclonals\ALE_M2210_97.raw	1083.75	3	1	291030912	EEQYNSTYR	5893700000
19.01	20.97	745002880	[HexHexNAc]	Gal	366.139	-2.7	490	HexNAc(4)Hex(5)NeuAc(1)	D:\IgG_glycomap_091322\DIA_600_Monoclonals\ALE_M2210_97.raw	1552.09	2	1	60172252	EEQYNSTYR	5824000000
19.01	20.97	1282408320	[HexHexNAc]	Gal	366.139	-2.8	490	HexNAc(4)Hex(5)NeuAc(1)	D:\IgG_glycomap_091322\DIA_600_Monoclonals\ALE_M2210_97.raw	1035.06	3	1	334217312	EEQYNSTYR	5824000000
15.96	17.89	2864321280	[HexHexNAc]	Gal	366.139	-2.2	475	HexNAc(4)Hex(6)Fuc(1)	D:\IgG_glycomap_091322\DIA_600_Monoclonals\ALE_M2210_97.raw	1560.6	2	1	5349036	EEQYNSTYR	22788000000
15.96	17.89	2905283840	[HexHexNAc]	Gal	366.139	-2.8	474	HexNAc(4)Hex(6)Fuc(1)	D:\IgG_glycomap_091322\DIA_600_Monoclonals\ALE_M2210_97.raw	1040.73	3	1	39840368	EEQYNSTYR	22788000000
16.14	18.01	1569803008	[HexHexNAc]	Gal	366.139	-2.4	422	HexNAc(3)Hex(4)	D:\IgG_glycomap_091322\DIA_600_Monoclonals\ALE_M2210_98.raw	1223.98	2	1	8310209	EEQYNSTYR	21942000000
16.14	18.01	3608540416	[HexHexNAc]	Gal	366.139	-1.9	423	HexNAc(3)Hex(4)	D:\IgG_glycomap_091322\DIA_600_Monoclonals\ALE_M2210_98.raw	816.319	3	1	89855200	EEQYNSTYR	21942000000
15.99	18.25	1577243392	[HexHexNAc]	Gal	366.139	-2.4	483	HexNAc(3)Hex(4)Fuc(1)	D:\IgG_glycomap_091322\DIA_600_Monoclonals\ALE_M2210_98.raw	1297.01	2	1	5055727	EEQYNSTYR	22955000000
15.99	18.25	3667781888	[HexHexNAc]	Gal	366.139	-1.9	482	HexNAc(3)Hex(4)Fuc(1)	D:\IgG_glycomap_091322\DIA_600_Monoclonals\ALE_M2210_98.raw	865.005	3	1	54176508	EEQYNSTYR	22955000000
18.97	21.05	277493376	[HexHexNAc]	Gal	366.139	-1.7	447	HexNAc(3)Hex(4)Fuc(1)NeuAc(1)	D:\IgG_glycomap_091322\DIA_600_Monoclonals\ALE_M2210_98.raw	1442.55	2	1	70448104	EEQYNSTYR	3407800000
18.97	21.05	793080768	[HexHexNAc]	Gal	366.139	-2.1	448	HexNAc(3)Hex(4)Fuc(1)NeuAc(1)	D:\IgG_glycomap_091322\DIA_600_Monoclonals\ALE_M2210_98.raw	962.037	3	1	422387904	EEQYNSTYR	3407800000
19.03	20.97	288816352	[HexHexNAc]	Gal	366.139	-1.7	426	HexNAc(3)Hex(4)NeuAc(1)	D:\IgG_glycomap_091322\DIA_600_Monoclonals\ALE_M2210_98.raw	1369.53	2	1	51732000	EEQYNSTYR	3989200000
19.03	20.97	971386880	[HexHexNAc]	Gal	366.139	-2.1	427	HexNAc(3)Hex(4)NeuAc(1)	D:\IgG_glycomap_091322\DIA_600_Monoclonals\ALE_M2210_98.raw	913.351	3	1	210580320	EEQYNSTYR	3989200000
16.06	18.01	1572017280	[HexHexNAc]	Gal	366.139	-2.4	434	HexNAc(3)Hex(5)	D:\IgG_glycomap_091322\DIA_600_Monoclonals\ALE_M2210_98.raw	1305	2	1	6454993	EEQYNSTYR	21985000000
16.06	18.01	3620978176	[HexHexNAc]	Gal	366.139	-1.9	435	HexNAc(3)Hex(5)	D:\IgG_glycomap_091322\DIA_600_Monoclonals\ALE_M2210_98.raw	870.337	3	1	81514112	EEQYNSTYR	21985000000
15.9	18.01	1575538304	[HexHexNAc]	Gal	366.139	-2.4	458	HexNAc(3)Hex(5)Fuc(1)	D:\IgG_glycomap_091322\DIA_600_Monoclonals\ALE_M2210_98.raw	1378.03	2	1	3555496	EEQYNSTYR	22955000000
15.9	18.01	3666176768	[HexHexNAc]	Gal	366.139	-1.9	459	HexNAc(3)Hex(5)Fuc(1)	D:\IgG_glycomap_091322\DIA_600_Monoclonals\ALE_M2210_98.raw	919.023	3	1	41167216	EEQYNSTYR	22955000000
16.17	17.97	1570414848	[HexHexNAc]	Gal	366.139	-2.4	411	HexNAc(3)Hex(6)	D:\IgG_glycomap_091322\DIA_600_Monoclonals\ALE_M2210_98.raw	1386.03	2	1	7450538	EEQYNSTYR	21957000000
16.17	17.97	3628720640	[HexHexNAc]	Gal	366.139	-1.9	412	HexNAc(3)Hex(6)	D:\IgG_glycomap_091322\DIA_600_Monoclonals\ALE_M2210_98.raw	924.354	3	1	66750872	EEQYNSTYR	21957000000
16.1	17.89	1567537536	[HexHexNAc]	Gal	366.139	-2.4	410	HexNAc(3)Hex(6)Fuc(1)	D:\IgG_glycomap_091322\DIA_600_Monoclonals\ALE_M2210_98.raw	1459.06	2	1	9283398	EEQYNSTYR	22741000000
16.1	17.89	3593743616	[HexHexNAc]	Gal	366.139	-1.9	411	HexNAc(3)Hex(6)Fuc(1)	D:\IgG_glycomap_091322\DIA_600_Monoclonals\ALE_M2210_98.raw	973.04	3	1	99103840	EEQYNSTYR	22741000000
15.99	17.54	1564025728	[HexHexNAc]	Gal	366.139	-2.4	369	HexNAc(4)Hex(4)	D:\IgG_glycomap_091322\DIA_600_Monoclonals\ALE_M2210_98.raw	1325.52	2	1	3480288	EEQYNSTYR	21912000000
15.99	17.54	3613637120	[HexHexNAc]	Gal	366.139	-1.9	369	HexNAc(4)Hex(4)	D:\IgG_glycomap_091322\DIA_600_Monoclonals\ALE_M2210_98.raw	884.012	3	1	37294312	EEQYNSTYR	21912000000
15.99	18.01	1574393728	[HexHexNAc]	Gal	366.139	-2.4	446	HexNAc(4)Hex(4)Fuc(1)	D:\IgG_glycomap_091322\DIA_600_Monoclonals\ALE_M2210_98.raw	1398.55	2	1	4525806	EEQYNSTYR	22918000000
15.99	18.01	3657042688	[HexHexNAc]	Gal	366.139	-1.9	446	HexNAc(4)Hex(4)Fuc(1)	D:\IgG_glycomap_091322\DIA_600_Monoclonals\ALE_M2210_98.raw	932.698	3	1	48497952	EEQYNSTYR	22918000000
19.02	20.91	288645184	[HexHexNAc]	Gal	366.139	-1.7	418	HexNAc(4)Hex(4)Fuc(1)NeuAc(1)	D:\IgG_glycomap_091322\DIA_600_Monoclonals\ALE_M2210_98.raw	1544.09	2	1	51121800	EEQYNSTYR	4078900000
19.02	20.91	1042176128	[HexHexNAc]	Gal	366.139	-2.1	419	HexNAc(4)Hex(4)Fuc(1)NeuAc(1)	D:\IgG_glycomap_091322\DIA_600_Monoclonals\ALE_M2210_98.raw	1029.73	3	1	138152512	EEQYNSTYR	4078900000
15.9	18.01	1575538304	[HexHexNAc]	Gal	366.139	-2.4	458	HexNAc(4)Hex(5)	D:\IgG_glycomap_091322\DIA_600_Monoclonals\ALE_M2210_98.raw	1406.54	2	1	3555496	EEQYNSTYR	22131000000
15.9	18.01	3666176768	[HexHexNAc]	Gal	366.139	-1.9	459	HexNAc(4)Hex(5)	D:\IgG_glycomap_091322\DIA_600_Monoclonals\ALE_M2210_98.raw	938.03	3	1	41167216	EEQYNSTYR	22131000000
16.06	17.86	1569852800	[HexHexNAc]	Gal	366.139	-2.4	410	HexNAc(4)Hex(5)Fuc(1)	D:\IgG_glycomap_091322\DIA_600_Monoclonals\ALE_M2210_98.raw	1479.57	2	1	5945369	EEQYNSTYR	22787000000
16.06	17.86	3615028736	[HexHexNAc]	Gal	366.139	-1.9	411	HexNAc(4)Hex(5)Fuc(1)	D:\IgG_glycomap_091322\DIA_600_Monoclonals\ALE_M2210_98.raw	986.716	3	1	75020896	EEQYNSTYR	22787000000
19.08	21.01	286603776	[HexHexNAc]	Gal	366.139	-1.6	423	HexNAc(4)Hex(5)Fuc(1)NeuAc(1)	D:\IgG_glycomap_091322\DIA_600_Monoclonals\ALE_M2210_98.raw	1625.12	2	1	47165228	EEQYNSTYR	3914800000
19.08	21.01	951468736	[HexHexNAc]	Gal	366.139	-2.1	424	HexNAc(4)Hex(5)Fuc(1)NeuAc(1)	D:\IgG_glycomap_091322\DIA_600_Monoclonals\ALE_M2210_98.raw	1083.75	3	1	186262624	EEQYNSTYR	3914800000
19.02	21.06	268842432	[HexHexNAc]	Gal	366.139	-1.7	441	HexNAc(4)Hex(5)NeuAc(1)	D:\IgG_glycomap_091322\DIA_600_Monoclonals\ALE_M2210_98.raw	1552.09	2	1	75211576	EEQYNSTYR	3330700000
19.02	21.06	828441664	[HexHexNAc]	Gal	366.139	-2.1	442	HexNAc(4)Hex(5)NeuAc(1)	D:\IgG_glycomap_091322\DIA_600_Monoclonals\ALE_M2210_98.raw	1035.06	3	1	370020000	EEQYNSTYR	3330700000
15.99	18.01	1574393728	[HexHexNAc]	Gal	366.139	-2.4	446	HexNAc(4)Hex(6)Fuc(1)	D:\IgG_glycomap_091322\DIA_600_Monoclonals\ALE_M2210_98.raw	1560.6	2	1	4525806	EEQYNSTYR	22927000000
15.99	18.01	3657042688	[HexHexNAc]	Gal	366.139	-1.9	446	HexNAc(4)Hex(6)Fuc(1)	D:\IgG_glycomap_091322\DIA_600_Monoclonals\ALE_M2210_98.raw	1040.73	3	1	48497952	EEQYNSTYR	22927000000
16.01	17.81	1407417856	[HexHexNAc]	Gal	366.139	-3.2	410	HexNAc(3)Hex(4)	D:\IgG_glycomap_091322\DIA_600_Monoclonals\ALE_M2210_99.raw	1223.98	2	1	5027065	EEQYNSTYR	20073000000
16.01	17.81	3405197824	[HexHexNAc]	Gal	366.139	-1.8	409	HexNAc(3)Hex(4)	D:\IgG_glycomap_091322\DIA_600_Monoclonals\ALE_M2210_99.raw	816.319	3	1	53525736	EEQYNSTYR	20073000000
15.93	17.97	1411118592	[HexHexNAc]	Gal	366.139	-3.2	448	HexNAc(3)Hex(4)Fuc(1)	D:\IgG_glycomap_091322\DIA_600_Monoclonals\ALE_M2210_99.raw	1297.01	2	1	3717950	EEQYNSTYR	20927000000
15.93	17.97	3435883264	[HexHexNAc]	Gal	366.139	-1.8	448	HexNAc(3)Hex(4)Fuc(1)	D:\IgG_glycomap_091322\DIA_600_Monoclonals\ALE_M2210_99.raw	865.005	3	1	36106292	EEQYNSTYR	20927000000
19.08	21.02	244963984	[HexHexNAc]	Gal	366.139	-2.2	426	HexNAc(3)Hex(4)Fuc(1)NeuAc(1)	D:\IgG_glycomap_091322\DIA_600_Monoclonals\ALE_M2210_99.raw	1442.55	2	1	59195296	EEQYNSTYR	3334700000
19.08	21.02	803276224	[HexHexNAc]	Gal	366.139	-2.1	425	HexNAc(3)Hex(4)Fuc(1)NeuAc(1)	D:\IgG_glycomap_091322\DIA_600_Monoclonals\ALE_M2210_99.raw	962.037	3	1	214492944	EEQYNSTYR	3334700000
19.05	21.04	268219328	[HexHexNAc]	Gal	366.139	-2.1	433	HexNAc(3)Hex(4)NeuAc(1)	D:\IgG_glycomap_091322\DIA_600_Monoclonals\ALE_M2210_99.raw	1369.53	2	1	38186976	EEQYNSTYR	3226300000
19.05	21.04	763420992	[HexHexNAc]	Gal	366.139	-2.1	432	HexNAc(3)Hex(4)NeuAc(1)	D:\IgG_glycomap_091322\DIA_600_Monoclonals\ALE_M2210_99.raw	913.351	3	1	264277408	EEQYNSTYR	3226300000
15.93	18.05	1411938176	[HexHexNAc]	Gal	366.139	-3.2	460	HexNAc(3)Hex(5)	D:\IgG_glycomap_091322\DIA_600_Monoclonals\ALE_M2210_99.raw	1305	2	1	3857852	EEQYNSTYR	20185000000
15.93	18.05	3438665216	[HexHexNAc]	Gal	366.139	-1.8	460	HexNAc(3)Hex(5)	D:\IgG_glycomap_091322\DIA_600_Monoclonals\ALE_M2210_99.raw	870.337	3	1	37464524	EEQYNSTYR	20185000000
16.01	18.05	1410133632	[HexHexNAc]	Gal	366.139	-3.2	447	HexNAc(3)Hex(5)Fuc(1)	D:\IgG_glycomap_091322\DIA_600_Monoclonals\ALE_M2210_99.raw	1378.03	2	1	5688992	EEQYNSTYR	20894000000
16.01	18.05	3414079744	[HexHexNAc]	Gal	366.139	-1.8	447	HexNAc(3)Hex(5)Fuc(1)	D:\IgG_glycomap_091322\DIA_600_Monoclonals\ALE_M2210_99.raw	919.023	3	1	60573616	EEQYNSTYR	20894000000
16.09	18.05	1405679360	[HexHexNAc]	Gal	366.139	-3.2	435	HexNAc(3)Hex(6)	D:\IgG_glycomap_091322\DIA_600_Monoclonals\ALE_M2210_99.raw	1386.03	2	1	9857271	EEQYNSTYR	19949000000
16.09	18.05	3354403584	[HexHexNAc]	Gal	366.139	-1.8	436	HexNAc(3)Hex(6)	D:\IgG_glycomap_091322\DIA_600_Monoclonals\ALE_M2210_99.raw	924.354	3	1	116650264	EEQYNSTYR	19949000000
16.01	17.81	1407417856	[HexHexNAc]	Gal	366.139	-3.2	410	HexNAc(3)Hex(6)Fuc(1)	D:\IgG_glycomap_091322\DIA_600_Monoclonals\ALE_M2210_99.raw	1459.06	2	1	5027065	EEQYNSTYR	20847000000
16.01	17.81	3405197824	[HexHexNAc]	Gal	366.139	-1.8	409	HexNAc(3)Hex(6)Fuc(1)	D:\IgG_glycomap_091322\DIA_600_Monoclonals\ALE_M2210_99.raw	973.04	3	1	53525736	EEQYNSTYR	20847000000
16.09	18.12	1406273024	[HexHexNAc]	Gal	366.139	-3.2	447	HexNAc(4)Hex(4)	D:\IgG_glycomap_091322\DIA_600_Monoclonals\ALE_M2210_99.raw	1325.52	2	1	10245656	EEQYNSTYR	19947000000
16.09	18.12	3351645440	[HexHexNAc]	Gal	366.139	-1.8	448	HexNAc(4)Hex(4)	D:\IgG_glycomap_091322\DIA_600_Monoclonals\ALE_M2210_99.raw	884.012	3	1	124241384	EEQYNSTYR	19947000000
16.01	17.97	1409388672	[HexHexNAc]	Gal	366.139	-3.2	435	HexNAc(4)Hex(4)Fuc(1)	D:\IgG_glycomap_091322\DIA_600_Monoclonals\ALE_M2210_99.raw	1398.55	2	1	5474313	EEQYNSTYR	20882000000
16.01	17.97	3412223744	[HexHexNAc]	Gal	366.139	-1.8	435	HexNAc(4)Hex(4)Fuc(1)	D:\IgG_glycomap_091322\DIA_600_Monoclonals\ALE_M2210_99.raw	932.698	3	1	58287816	EEQYNSTYR	20882000000
19.01	20.99	268090048	[HexHexNAc]	Gal	366.139	-2.2	433	HexNAc(4)Hex(4)Fuc(1)NeuAc(1)	D:\IgG_glycomap_091322\DIA_600_Monoclonals\ALE_M2210_99.raw	1544.09	2	1	41511804	EEQYNSTYR	3593700000
19.01	20.99	876413440	[HexHexNAc]	Gal	366.139	-2.1	432	HexNAc(4)Hex(4)Fuc(1)NeuAc(1)	D:\IgG_glycomap_091322\DIA_600_Monoclonals\ALE_M2210_99.raw	1029.73	3	1	164881008	EEQYNSTYR	3593700000
16.09	17.66	1401059584	[HexHexNAc]	Gal	366.139	-3.2	372	HexNAc(4)Hex(5)	D:\IgG_glycomap_091322\DIA_600_Monoclonals\ALE_M2210_99.raw	1406.54	2	1	7882984	EEQYNSTYR	19875000000
16.09	17.66	3341049600	[HexHexNAc]	Gal	366.139	-1.8	373	HexNAc(4)Hex(5)	D:\IgG_glycomap_091322\DIA_600_Monoclonals\ALE_M2210_99.raw	938.03	3	1	95902016	EEQYNSTYR	19875000000
16.09	17.89	1404377216	[HexHexNAc]	Gal	366.139	-3.2	411	HexNAc(4)Hex(5)Fuc(1)	D:\IgG_glycomap_091322\DIA_600_Monoclonals\ALE_M2210_99.raw	1479.57	2	1	9080502	EEQYNSTYR	20707000000
16.09	17.89	3351332352	[HexHexNAc]	Gal	366.139	-1.8	412	HexNAc(4)Hex(5)Fuc(1)	D:\IgG_glycomap_091322\DIA_600_Monoclonals\ALE_M2210_99.raw	986.716	3	1	110781272	EEQYNSTYR	20707000000
18.99	21.05	250256272	[HexHexNAc]	Gal	366.139	-2.2	445	HexNAc(4)Hex(5)Fuc(1)NeuAc(1)	D:\IgG_glycomap_091322\DIA_600_Monoclonals\ALE_M2210_99.raw	1625.12	2	1	64282300	EEQYNSTYR	3158700000
18.99	21.05	830973888	[HexHexNAc]	Gal	366.139	-2.1	445	HexNAc(4)Hex(5)Fuc(1)NeuAc(1)	D:\IgG_glycomap_091322\DIA_600_Monoclonals\ALE_M2210_99.raw	1083.75	3	1	230561104	EEQYNSTYR	3158700000
19.01	21	270954784	[HexHexNAc]	Gal	366.139	-2.1	434	HexNAc(4)Hex(5)NeuAc(1)	D:\IgG_glycomap_091322\DIA_600_Monoclonals\ALE_M2210_99.raw	1552.09	2	1	38784004	EEQYNSTYR	3580000000
19.01	21	871190144	[HexHexNAc]	Gal	366.139	-2.1	433	HexNAc(4)Hex(5)NeuAc(1)	D:\IgG_glycomap_091322\DIA_600_Monoclonals\ALE_M2210_99.raw	1035.06	3	1	170677200	EEQYNSTYR	3580000000
16.09	17.97	1405108096	[HexHexNAc]	Gal	366.139	-3.2	423	HexNAc(4)Hex(6)Fuc(1)	D:\IgG_glycomap_091322\DIA_600_Monoclonals\ALE_M2210_99.raw	1560.6	2	1	9468887	EEQYNSTYR	20715000000
16.09	17.97	3351579392	[HexHexNAc]	Gal	366.139	-1.8	424	HexNAc(4)Hex(6)Fuc(1)	D:\IgG_glycomap_091322\DIA_600_Monoclonals\ALE_M2210_99.raw	1040.73	3	1	115333312	EEQYNSTYR	20715000000
16.03	18.01	4341242880	[HexNAc]	Quant	204.087	-1.5	475	HexNAc(2)Hex(3)	D:\IgG_glycomap_091322\DIA_600_Monoclonals\ALE_M2210_104.raw	1041.41	2	1	29346190	EEQYNSTYR	11818000000
16.03	18.01	4341242880	[HexNAc]	Quant	204.087	-1.5	475	HexNAc(2)Hex(3)	D:\IgG_glycomap_091322\DIA_600_Monoclonals\ALE_M2210_104.raw	694.608	3	1	29346190	EEQYNSTYR	11818000000
16.1	18.07	4344173056	[HexNAc]	Quant	204.087	-1.5	481	HexNAc(2)Hex(3)Fuc(1)	D:\IgG_glycomap_091322\DIA_600_Monoclonals\ALE_M2210_104.raw	1114.44	2	1	40274548	EEQYNSTYR	12290000000
16.1	18.07	4344173056	[HexNAc]	Quant	204.087	-1.5	481	HexNAc(2)Hex(3)Fuc(1)	D:\IgG_glycomap_091322\DIA_600_Monoclonals\ALE_M2210_104.raw	743.294	3	1	40274548	EEQYNSTYR	12290000000
15.99	17.99	4330332672	[HexNAc]	Quant	204.087	-1.5	476	HexNAc(2)Hex(4)	D:\IgG_glycomap_091322\DIA_600_Monoclonals\ALE_M2210_104.raw	1122.44	2	1	35472312	EEQYNSTYR	12664000000
15.99	17.99	4330332672	[HexNAc]	Quant	204.087	-1.5	476	HexNAc(2)Hex(4)	D:\IgG_glycomap_091322\DIA_600_Monoclonals\ALE_M2210_104.raw	748.626	3	1	35472312	EEQYNSTYR	12664000000
16.49	17.49	3687987968	[HexNAc]	Quant	204.087	-1.6	284	HexNAc(2)Hex(5)	D:\IgG_glycomap_091322\DIA_600_Monoclonals\ALE_M2210_104.raw	1203.46	2	1	72494056	EEQYNSTYR	12120000000
16.49	17.49	3888317184	[HexNAc]	Quant	204.087	-1.5	284	HexNAc(2)Hex(5)	D:\IgG_glycomap_091322\DIA_600_Monoclonals\ALE_M2210_104.raw	802.643	3	1	187462464	EEQYNSTYR	12120000000
15.92	17.94	3858994432	[HexNAc]	Quant	204.087	-1.6	475	HexNAc(2)Hex(6)	D:\IgG_glycomap_091322\DIA_600_Monoclonals\ALE_M2210_104.raw	1284.49	2	1	5506237	EEQYNSTYR	13088000000
15.92	17.94	4319520256	[HexNAc]	Quant	204.087	-1.5	474	HexNAc(2)Hex(6)	D:\IgG_glycomap_091322\DIA_600_Monoclonals\ALE_M2210_104.raw	856.661	3	1	36952112	EEQYNSTYR	13088000000
16.01	17.96	3858909952	[HexNAc]	Quant	204.087	-1.6	468	HexNAc(2)Hex(7)	D:\IgG_glycomap_091322\DIA_600_Monoclonals\ALE_M2210_104.raw	1365.52	2	1	5592643	EEQYNSTYR	13077000000
16.01	17.96	4326733312	[HexNAc]	Quant	204.087	-1.5	468	HexNAc(2)Hex(7)	D:\IgG_glycomap_091322\DIA_600_Monoclonals\ALE_M2210_104.raw	910.679	3	1	31004682	EEQYNSTYR	13077000000
16.1	18.07	4344173056	[HexNAc]	Quant	204.087	-1.5	481	HexNAc(3)Hex(2)Fuc(1)	D:\IgG_glycomap_091322\DIA_600_Monoclonals\ALE_M2210_104.raw	1134.95	2	1	40274548	EEQYNSTYR	12290000000
16.1	18.07	4344173056	[HexNAc]	Quant	204.087	-1.5	481	HexNAc(3)Hex(2)Fuc(1)	D:\IgG_glycomap_091322\DIA_600_Monoclonals\ALE_M2210_104.raw	756.97	3	1	40274548	EEQYNSTYR	12290000000
16.03	18.07	4355316736	[HexNAc]	Quant	204.087	-1.5	489	HexNAc(3)Hex(3)	D:\IgG_glycomap_091322\DIA_600_Monoclonals\ALE_M2210_104.raw	1142.95	2	1	30354652	EEQYNSTYR	11851000000
16.03	18.07	4355316736	[HexNAc]	Quant	204.087	-1.5	489	HexNAc(3)Hex(3)	D:\IgG_glycomap_091322\DIA_600_Monoclonals\ALE_M2210_104.raw	762.301	3	1	30354652	EEQYNSTYR	11851000000
16.03	18.01	3864249344	[HexNAc]	Quant	204.087	-1.6	475	HexNAc(3)Hex(3)Fuc(1)	D:\IgG_glycomap_091322\DIA_600_Monoclonals\ALE_M2210_104.raw	1215.98	2	1	6020600	EEQYNSTYR	12838000000
16.03	18.01	4341242880	[HexNAc]	Quant	204.087	-1.5	475	HexNAc(3)Hex(3)Fuc(1)	D:\IgG_glycomap_091322\DIA_600_Monoclonals\ALE_M2210_104.raw	810.987	3	1	29346190	EEQYNSTYR	12838000000
16.03	18.01	3864249344	[HexNAc]	Quant	204.087	-1.6	475	HexNAc(3)Hex(4)	D:\IgG_glycomap_091322\DIA_600_Monoclonals\ALE_M2210_104.raw	1223.98	2	1	6020600	EEQYNSTYR	13971000000
16.03	18.01	4341242880	[HexNAc]	Quant	204.087	-1.5	475	HexNAc(3)Hex(4)	D:\IgG_glycomap_091322\DIA_600_Monoclonals\ALE_M2210_104.raw	816.319	3	1	29346190	EEQYNSTYR	13971000000
15.96	18.07	3869939456	[HexNAc]	Quant	204.087	-1.6	496	HexNAc(3)Hex(4)Fuc(1)	D:\IgG_glycomap_091322\DIA_600_Monoclonals\ALE_M2210_104.raw	1297.01	2	1	5734897	EEQYNSTYR	14579000000
15.96	18.07	4347667968	[HexNAc]	Quant	204.087	-1.5	497	HexNAc(3)Hex(4)Fuc(1)	D:\IgG_glycomap_091322\DIA_600_Monoclonals\ALE_M2210_104.raw	865.005	3	1	38005484	EEQYNSTYR	14579000000
18.99	21.02	1301290752	[HexNAc]	Quant	204.087	-1.6	461	HexNAc(3)Hex(4)Fuc(1)NeuAc(1)	D:\IgG_glycomap_091322\DIA_600_Monoclonals\ALE_M2210_104.raw	1442.55	2	1	68131416	EEQYNSTYR	4097400000
18.99	21.02	1994684672	[HexNAc]	Quant	204.087	-1.4	460	HexNAc(3)Hex(4)Fuc(1)NeuAc(1)	D:\IgG_glycomap_091322\DIA_600_Monoclonals\ALE_M2210_104.raw	962.037	3	1	219890400	EEQYNSTYR	4097400000
18.99	20.98	1283644160	[HexNAc]	Quant	204.087	-1.6	455	HexNAc(3)Hex(4)NeuAc(1)	D:\IgG_glycomap_091322\DIA_600_Monoclonals\ALE_M2210_104.raw	1369.53	2	1	85304248	EEQYNSTYR	4051700000
18.99	20.98	1974634496	[HexNAc]	Quant	204.087	-1.4	456	HexNAc(3)Hex(4)NeuAc(1)	D:\IgG_glycomap_091322\DIA_600_Monoclonals\ALE_M2210_104.raw	913.351	3	1	237493984	EEQYNSTYR	4051700000
15.96	18.01	3863832320	[HexNAc]	Quant	204.087	-1.6	483	HexNAc(3)Hex(5)	D:\IgG_glycomap_091322\DIA_600_Monoclonals\ALE_M2210_104.raw	1305	2	1	5550672	EEQYNSTYR	13961000000
15.96	18.01	4333815296	[HexNAc]	Quant	204.087	-1.5	483	HexNAc(3)Hex(5)	D:\IgG_glycomap_091322\DIA_600_Monoclonals\ALE_M2210_104.raw	870.337	3	1	36780400	EEQYNSTYR	13961000000
15.96	18.07	3869939456	[HexNAc]	Quant	204.087	-1.6	496	HexNAc(3)Hex(5)Fuc(1)	D:\IgG_glycomap_091322\DIA_600_Monoclonals\ALE_M2210_104.raw	1378.03	2	1	5734897	EEQYNSTYR	14583000000
15.96	18.07	4347667968	[HexNAc]	Quant	204.087	-1.5	497	HexNAc(3)Hex(5)Fuc(1)	D:\IgG_glycomap_091322\DIA_600_Monoclonals\ALE_M2210_104.raw	919.023	3	1	38005484	EEQYNSTYR	14583000000
15.89	17.86	3852842496	[HexNAc]	Quant	204.087	-1.6	462	HexNAc(3)Hex(6)	D:\IgG_glycomap_091322\DIA_600_Monoclonals\ALE_M2210_104.raw	1386.03	2	1	5499602	EEQYNSTYR	13897000000
15.89	17.86	4297627648	[HexNAc]	Quant	204.087	-1.5	461	HexNAc(3)Hex(6)	D:\IgG_glycomap_091322\DIA_600_Monoclonals\ALE_M2210_104.raw	924.354	3	1	38397828	EEQYNSTYR	13897000000
16.03	18.07	3870335744	[HexNAc]	Quant	204.087	-1.6	488	HexNAc(3)Hex(6)Fuc(1)	D:\IgG_glycomap_091322\DIA_600_Monoclonals\ALE_M2210_104.raw	1459.06	2	1	6227573	EEQYNSTYR	14593000000
16.03	18.07	4355316736	[HexNAc]	Quant	204.087	-1.5	489	HexNAc(3)Hex(6)Fuc(1)	D:\IgG_glycomap_091322\DIA_600_Monoclonals\ALE_M2210_104.raw	973.04	3	1	30354652	EEQYNSTYR	14593000000
16.1	18.14	3873926400	[HexNAc]	Quant	204.087	-1.6	493	HexNAc(4)Hex(3)	D:\IgG_glycomap_091322\DIA_600_Monoclonals\ALE_M2210_104.raw	1244.49	2	1	8389817	EEQYNSTYR	12281000000
16.1	18.14	4356334080	[HexNAc]	Quant	204.087	-1.5	493	HexNAc(4)Hex(3)	D:\IgG_glycomap_091322\DIA_600_Monoclonals\ALE_M2210_104.raw	829.995	3	1	41730256	EEQYNSTYR	12281000000
16.03	17.86	3852371968	[HexNAc]	Quant	204.087	-1.6	446	HexNAc(4)Hex(3)Fuc(1)	D:\IgG_glycomap_091322\DIA_600_Monoclonals\ALE_M2210_104.raw	1317.52	2	1	5585956	EEQYNSTYR	12781000000
16.03	17.86	4306318848	[HexNAc]	Quant	204.087	-1.5	446	HexNAc(4)Hex(3)Fuc(1)	D:\IgG_glycomap_091322\DIA_600_Monoclonals\ALE_M2210_104.raw	878.681	3	1	27228422	EEQYNSTYR	12781000000
16.03	18.01	3864249344	[HexNAc]	Quant	204.087	-1.6	475	HexNAc(4)Hex(4)	D:\IgG_glycomap_091322\DIA_600_Monoclonals\ALE_M2210_104.raw	1325.52	2	1	6020600	EEQYNSTYR	13971000000
16.03	18.01	4341242880	[HexNAc]	Quant	204.087	-1.5	475	HexNAc(4)Hex(4)	D:\IgG_glycomap_091322\DIA_600_Monoclonals\ALE_M2210_104.raw	884.012	3	1	29346190	EEQYNSTYR	13971000000
16.03	18.07	3870335744	[HexNAc]	Quant	204.087	-1.6	488	HexNAc(4)Hex(4)Fuc(1)	D:\IgG_glycomap_091322\DIA_600_Monoclonals\ALE_M2210_104.raw	1398.55	2	1	6227573	EEQYNSTYR	14593000000
16.03	18.07	4355316736	[HexNAc]	Quant	204.087	-1.5	489	HexNAc(4)Hex(4)Fuc(1)	D:\IgG_glycomap_091322\DIA_600_Monoclonals\ALE_M2210_104.raw	932.698	3	1	30354652	EEQYNSTYR	14593000000
18.99	20.98	1282260992	[HexNAc]	Quant	204.087	-1.6	455	HexNAc(4)Hex(4)Fuc(1)NeuAc(1)	D:\IgG_glycomap_091322\DIA_600_Monoclonals\ALE_M2210_104.raw	1544.09	2	1	86717048	EEQYNSTYR	4079000000
18.99	20.98	1974497664	[HexNAc]	Quant	204.087	-1.4	455	HexNAc(4)Hex(4)Fuc(1)NeuAc(1)	D:\IgG_glycomap_091322\DIA_600_Monoclonals\ALE_M2210_104.raw	1029.73	3	1	237709712	EEQYNSTYR	4079000000
16.03	18.01	3864249344	[HexNAc]	Quant	204.087	-1.6	475	HexNAc(4)Hex(5)	D:\IgG_glycomap_091322\DIA_600_Monoclonals\ALE_M2210_104.raw	1406.54	2	1	6020600	EEQYNSTYR	13973000000
16.03	18.01	4341242880	[HexNAc]	Quant	204.087	-1.5	475	HexNAc(4)Hex(5)	D:\IgG_glycomap_091322\DIA_600_Monoclonals\ALE_M2210_104.raw	938.03	3	1	29346190	EEQYNSTYR	13973000000
16.03	18.01	3864249344	[HexNAc]	Quant	204.087	-1.6	475	HexNAc(4)Hex(5)Fuc(1)	D:\IgG_glycomap_091322\DIA_600_Monoclonals\ALE_M2210_104.raw	1479.57	2	1	6020600	EEQYNSTYR	14573000000
16.03	18.01	4341242880	[HexNAc]	Quant	204.087	-1.5	475	HexNAc(4)Hex(5)Fuc(1)	D:\IgG_glycomap_091322\DIA_600_Monoclonals\ALE_M2210_104.raw	986.716	3	1	29346190	EEQYNSTYR	14573000000
18.99	21	1296925184	[HexNAc]	Quant	204.087	-1.6	458	HexNAc(4)Hex(5)Fuc(1)NeuAc(1)	D:\IgG_glycomap_091322\DIA_600_Monoclonals\ALE_M2210_104.raw	1625.12	2	1	72840128	EEQYNSTYR	4133500000
18.99	21	1994337024	[HexNAc]	Quant	204.087	-1.4	459	HexNAc(4)Hex(5)Fuc(1)NeuAc(1)	D:\IgG_glycomap_091322\DIA_600_Monoclonals\ALE_M2210_104.raw	1083.75	3	1	220114304	EEQYNSTYR	4133500000
18.87	20.96	1284440832	[HexNAc]	Quant	204.087	-1.6	471	HexNAc(4)Hex(5)NeuAc(1)	D:\IgG_glycomap_091322\DIA_600_Monoclonals\ALE_M2210_104.raw	1552.09	2	1	89415952	EEQYNSTYR	4063500000
18.87	20.96	1970310016	[HexNAc]	Quant	204.087	-1.4	471	HexNAc(4)Hex(5)NeuAc(1)	D:\IgG_glycomap_091322\DIA_600_Monoclonals\ALE_M2210_104.raw	1035.06	3	1	255493648	EEQYNSTYR	4063500000
16.17	18.07	3867135488	[HexNAc]	Quant	204.087	-1.6	472	HexNAc(4)Hex(6)Fuc(1)	D:\IgG_glycomap_091322\DIA_600_Monoclonals\ALE_M2210_104.raw	1560.6	2	1	8862631	EEQYNSTYR	14546000000
16.17	18.07	4312056320	[HexNAc]	Quant	204.087	-1.5	473	HexNAc(4)Hex(6)Fuc(1)	D:\IgG_glycomap_091322\DIA_600_Monoclonals\ALE_M2210_104.raw	1040.73	3	1	70315472	EEQYNSTYR	14546000000
15.91	17.97	4468761600	[HexNAc]	Quant	204.087	-0.9	475	HexNAc(2)Hex(3)	D:\IgG_glycomap_091322\DIA_600_Monoclonals\ALE_M2210_105.raw	1041.41	2	1	34056036	EEQYNSTYR	12433000000
15.91	17.97	4468761600	[HexNAc]	Quant	204.087	-0.9	475	HexNAc(2)Hex(3)	D:\IgG_glycomap_091322\DIA_600_Monoclonals\ALE_M2210_105.raw	694.608	3	1	34056036	EEQYNSTYR	12433000000
15.98	17.97	4473591296	[HexNAc]	Quant	204.087	-0.9	465	HexNAc(2)Hex(3)Fuc(1)	D:\IgG_glycomap_091322\DIA_600_Monoclonals\ALE_M2210_105.raw	1114.44	2	1	28203072	EEQYNSTYR	13031000000
15.98	17.97	4473591296	[HexNAc]	Quant	204.087	-0.9	465	HexNAc(2)Hex(3)Fuc(1)	D:\IgG_glycomap_091322\DIA_600_Monoclonals\ALE_M2210_105.raw	743.294	3	1	28203072	EEQYNSTYR	13031000000
15.97	18	4480947712	[HexNAc]	Quant	204.087	-0.9	472	HexNAc(2)Hex(4)	D:\IgG_glycomap_091322\DIA_600_Monoclonals\ALE_M2210_105.raw	1122.44	2	1	27752948	EEQYNSTYR	13250000000
15.97	18	4480947712	[HexNAc]	Quant	204.087	-0.9	472	HexNAc(2)Hex(4)	D:\IgG_glycomap_091322\DIA_600_Monoclonals\ALE_M2210_105.raw	748.626	3	1	27752948	EEQYNSTYR	13250000000
16.5	17.5	3085870080	[HexNAc]	Quant	204.087	-1.6	276	HexNAc(2)Hex(5)	D:\IgG_glycomap_091322\DIA_600_Monoclonals\ALE_M2210_105.raw	1203.46	2	1	141120240	EEQYNSTYR	11232000000
16.5	17.5	3934508032	[HexNAc]	Quant	204.087	-0.9	276	HexNAc(2)Hex(5)	D:\IgG_glycomap_091322\DIA_600_Monoclonals\ALE_M2210_105.raw	802.643	3	1	301822752	EEQYNSTYR	11232000000
16	18	3313095680	[HexNAc]	Quant	204.087	-1.6	466	HexNAc(2)Hex(6)	D:\IgG_glycomap_091322\DIA_600_Monoclonals\ALE_M2210_105.raw	1284.49	2	1	5286789	EEQYNSTYR	12308000000
16	18	4479282176	[HexNAc]	Quant	204.087	-0.9	467	HexNAc(2)Hex(6)	D:\IgG_glycomap_091322\DIA_600_Monoclonals\ALE_M2210_105.raw	856.661	3	1	29629154	EEQYNSTYR	12308000000
15.95	17.91	3307567104	[HexNAc]	Quant	204.087	-1.6	460	HexNAc(2)Hex(7)	D:\IgG_glycomap_091322\DIA_600_Monoclonals\ALE_M2210_105.raw	1365.52	2	1	4400583	EEQYNSTYR	12255000000
15.95	17.91	4460786688	[HexNAc]	Quant	204.087	-0.9	459	HexNAc(2)Hex(7)	D:\IgG_glycomap_091322\DIA_600_Monoclonals\ALE_M2210_105.raw	910.679	3	1	28659998	EEQYNSTYR	12255000000
15.98	18.11	4496700416	[HexNAc]	Quant	204.087	-0.9	488	HexNAc(3)Hex(2)Fuc(1)	D:\IgG_glycomap_091322\DIA_600_Monoclonals\ALE_M2210_105.raw	1134.95	2	1	30198142	EEQYNSTYR	13087000000
15.98	18.11	4496700416	[HexNAc]	Quant	204.087	-0.9	488	HexNAc(3)Hex(2)Fuc(1)	D:\IgG_glycomap_091322\DIA_600_Monoclonals\ALE_M2210_105.raw	756.97	3	1	30198142	EEQYNSTYR	13087000000
15.91	17.97	4468761600	[HexNAc]	Quant	204.087	-0.9	475	HexNAc(3)Hex(3)	D:\IgG_glycomap_091322\DIA_600_Monoclonals\ALE_M2210_105.raw	1142.95	2	1	34056036	EEQYNSTYR	12433000000
15.91	17.97	4468761600	[HexNAc]	Quant	204.087	-0.9	475	HexNAc(3)Hex(3)	D:\IgG_glycomap_091322\DIA_600_Monoclonals\ALE_M2210_105.raw	762.301	3	1	34056036	EEQYNSTYR	12433000000
15.91	18.04	3316168960	[HexNAc]	Quant	204.087	-1.6	488	HexNAc(3)Hex(3)Fuc(1)	D:\IgG_glycomap_091322\DIA_600_Monoclonals\ALE_M2210_105.raw	1215.98	2	1	4546416	EEQYNSTYR	12206000000
15.91	18.04	4481286144	[HexNAc]	Quant	204.087	-0.9	487	HexNAc(3)Hex(3)Fuc(1)	D:\IgG_glycomap_091322\DIA_600_Monoclonals\ALE_M2210_105.raw	810.987	3	1	35226932	EEQYNSTYR	12206000000
15.91	17.9	3307571968	[HexNAc]	Quant	204.087	-1.6	464	HexNAc(3)Hex(4)	D:\IgG_glycomap_091322\DIA_600_Monoclonals\ALE_M2210_105.raw	1223.98	2	1	4245940	EEQYNSTYR	13198000000
15.91	17.9	4455221760	[HexNAc]	Quant	204.087	-0.9	463	HexNAc(3)Hex(4)	D:\IgG_glycomap_091322\DIA_600_Monoclonals\ALE_M2210_105.raw	816.319	3	1	32885138	EEQYNSTYR	13198000000
15.91	18.04	3316168960	[HexNAc]	Quant	204.087	-1.6	488	HexNAc(3)Hex(4)Fuc(1)	D:\IgG_glycomap_091322\DIA_600_Monoclonals\ALE_M2210_105.raw	1297.01	2	1	4546416	EEQYNSTYR	13864000000
15.91	18.04	4481286144	[HexNAc]	Quant	204.087	-0.9	487	HexNAc(3)Hex(4)Fuc(1)	D:\IgG_glycomap_091322\DIA_600_Monoclonals\ALE_M2210_105.raw	865.005	3	1	35226932	EEQYNSTYR	13864000000
19.04	21.03	1224531328	[HexNAc]	Quant	204.087	-1.6	451	HexNAc(3)Hex(4)Fuc(1)NeuAc(1)	D:\IgG_glycomap_091322\DIA_600_Monoclonals\ALE_M2210_105.raw	1442.55	2	1	59197824	EEQYNSTYR	4062500000
19.04	21.03	2027474176	[HexNAc]	Quant	204.087	-0.9	451	HexNAc(3)Hex(4)Fuc(1)NeuAc(1)	D:\IgG_glycomap_091322\DIA_600_Monoclonals\ALE_M2210_105.raw	962.037	3	1	217374144	EEQYNSTYR	4062500000
18.99	21.02	1219765632	[HexNAc]	Quant	204.087	-1.6	457	HexNAc(3)Hex(4)NeuAc(1)	D:\IgG_glycomap_091322\DIA_600_Monoclonals\ALE_M2210_105.raw	1369.53	2	1	65872632	EEQYNSTYR	4063800000
18.99	21.02	2023870592	[HexNAc]	Quant	204.087	-0.9	457	HexNAc(3)Hex(4)NeuAc(1)	D:\IgG_glycomap_091322\DIA_600_Monoclonals\ALE_M2210_105.raw	913.351	3	1	226889760	EEQYNSTYR	4063800000
15.91	18.04	3316168960	[HexNAc]	Quant	204.087	-1.6	488	HexNAc(3)Hex(5)	D:\IgG_glycomap_091322\DIA_600_Monoclonals\ALE_M2210_105.raw	1305	2	1	4546416	EEQYNSTYR	13245000000
15.91	18.04	4481286144	[HexNAc]	Quant	204.087	-0.9	487	HexNAc(3)Hex(5)	D:\IgG_glycomap_091322\DIA_600_Monoclonals\ALE_M2210_105.raw	870.337	3	1	35226932	EEQYNSTYR	13245000000
16.05	18.04	3314608128	[HexNAc]	Quant	204.087	-1.6	467	HexNAc(3)Hex(5)Fuc(1)	D:\IgG_glycomap_091322\DIA_600_Monoclonals\ALE_M2210_105.raw	1378.03	2	1	6260300	EEQYNSTYR	13858000000
16.05	18.04	4476015104	[HexNAc]	Quant	204.087	-0.9	466	HexNAc(3)Hex(5)Fuc(1)	D:\IgG_glycomap_091322\DIA_600_Monoclonals\ALE_M2210_105.raw	919.023	3	1	39010680	EEQYNSTYR	13858000000
16.05	17.76	3289881088	[HexNAc]	Quant	204.087	-1.6	412	HexNAc(3)Hex(6)	D:\IgG_glycomap_091322\DIA_600_Monoclonals\ALE_M2210_105.raw	1386.03	2	1	5373376	EEQYNSTYR	13098000000
16.05	17.76	4395524608	[HexNAc]	Quant	204.087	-0.9	411	HexNAc(3)Hex(6)	D:\IgG_glycomap_091322\DIA_600_Monoclonals\ALE_M2210_105.raw	924.354	3	1	33491484	EEQYNSTYR	13098000000
15.98	17.9	3307393792	[HexNAc]	Quant	204.087	-1.6	453	HexNAc(3)Hex(6)Fuc(1)	D:\IgG_glycomap_091322\DIA_600_Monoclonals\ALE_M2210_105.raw	1459.06	2	1	4272204	EEQYNSTYR	13824000000
15.98	17.9	4459877888	[HexNAc]	Quant	204.087	-0.9	453	HexNAc(3)Hex(6)Fuc(1)	D:\IgG_glycomap_091322\DIA_600_Monoclonals\ALE_M2210_105.raw	973.04	3	1	27205534	EEQYNSTYR	13824000000
15.91	18.04	3316168960	[HexNAc]	Quant	204.087	-1.6	488	HexNAc(4)Hex(3)	D:\IgG_glycomap_091322\DIA_600_Monoclonals\ALE_M2210_105.raw	1244.49	2	1	4546416	EEQYNSTYR	11586000000
15.91	18.04	4481286144	[HexNAc]	Quant	204.087	-0.9	487	HexNAc(4)Hex(3)	D:\IgG_glycomap_091322\DIA_600_Monoclonals\ALE_M2210_105.raw	829.995	3	1	35226932	EEQYNSTYR	11586000000
15.91	18.04	3316168960	[HexNAc]	Quant	204.087	-1.6	488	HexNAc(4)Hex(3)Fuc(1)	D:\IgG_glycomap_091322\DIA_600_Monoclonals\ALE_M2210_105.raw	1317.52	2	1	4546416	EEQYNSTYR	12206000000
15.91	18.04	4481286144	[HexNAc]	Quant	204.087	-0.9	487	HexNAc(4)Hex(3)Fuc(1)	D:\IgG_glycomap_091322\DIA_600_Monoclonals\ALE_M2210_105.raw	878.681	3	1	35226932	EEQYNSTYR	12206000000
15.91	17.97	3311603200	[HexNAc]	Quant	204.087	-1.6	476	HexNAc(4)Hex(4)	D:\IgG_glycomap_091322\DIA_600_Monoclonals\ALE_M2210_105.raw	1325.52	2	1	4396178	EEQYNSTYR	13221000000
15.91	17.97	4468761600	[HexNAc]	Quant	204.087	-0.9	475	HexNAc(4)Hex(4)	D:\IgG_glycomap_091322\DIA_600_Monoclonals\ALE_M2210_105.raw	884.012	3	1	34056036	EEQYNSTYR	13221000000
15.91	17.97	3311603200	[HexNAc]	Quant	204.087	-1.6	476	HexNAc(4)Hex(4)Fuc(1)	D:\IgG_glycomap_091322\DIA_600_Monoclonals\ALE_M2210_105.raw	1398.55	2	1	4396178	EEQYNSTYR	13843000000
15.91	17.97	4468761600	[HexNAc]	Quant	204.087	-0.9	475	HexNAc(4)Hex(4)Fuc(1)	D:\IgG_glycomap_091322\DIA_600_Monoclonals\ALE_M2210_105.raw	932.698	3	1	34056036	EEQYNSTYR	13843000000
19.01	21.03	1224786688	[HexNAc]	Quant	204.087	-1.6	456	HexNAc(4)Hex(4)Fuc(1)NeuAc(1)	D:\IgG_glycomap_091322\DIA_600_Monoclonals\ALE_M2210_105.raw	1544.09	2	1	60149556	EEQYNSTYR	4061400000
19.01	21.03	2028140928	[HexNAc]	Quant	204.087	-0.9	456	HexNAc(4)Hex(4)Fuc(1)NeuAc(1)	D:\IgG_glycomap_091322\DIA_600_Monoclonals\ALE_M2210_105.raw	1029.73	3	1	220868912	EEQYNSTYR	4061400000
15.91	17.97	3311603200	[HexNAc]	Quant	204.087	-1.6	476	HexNAc(4)Hex(5)	D:\IgG_glycomap_091322\DIA_600_Monoclonals\ALE_M2210_105.raw	1406.54	2	1	4396178	EEQYNSTYR	13222000000
15.91	17.97	4468761600	[HexNAc]	Quant	204.087	-0.9	475	HexNAc(4)Hex(5)	D:\IgG_glycomap_091322\DIA_600_Monoclonals\ALE_M2210_105.raw	938.03	3	1	34056036	EEQYNSTYR	13222000000
15.91	17.9	3307571968	[HexNAc]	Quant	204.087	-1.6	464	HexNAc(4)Hex(5)Fuc(1)	D:\IgG_glycomap_091322\DIA_600_Monoclonals\ALE_M2210_105.raw	1479.57	2	1	4245940	EEQYNSTYR	13825000000
15.91	17.9	4455221760	[HexNAc]	Quant	204.087	-0.9	463	HexNAc(4)Hex(5)Fuc(1)	D:\IgG_glycomap_091322\DIA_600_Monoclonals\ALE_M2210_105.raw	986.716	3	1	32885138	EEQYNSTYR	13825000000
19	20.9	1208745600	[HexNAc]	Quant	204.087	-1.6	437	HexNAc(4)Hex(5)Fuc(1)NeuAc(1)	D:\IgG_glycomap_091322\DIA_600_Monoclonals\ALE_M2210_105.raw	1625.12	2	1	71009984	EEQYNSTYR	3992600000
19	20.9	1986032896	[HexNAc]	Quant	204.087	-0.9	437	HexNAc(4)Hex(5)Fuc(1)NeuAc(1)	D:\IgG_glycomap_091322\DIA_600_Monoclonals\ALE_M2210_105.raw	1083.75	3	1	246815840	EEQYNSTYR	3992600000
18.94	21.04	1229743360	[HexNAc]	Quant	204.087	-1.6	468	HexNAc(4)Hex(5)NeuAc(1)	D:\IgG_glycomap_091322\DIA_600_Monoclonals\ALE_M2210_105.raw	1552.09	2	1	58044956	EEQYNSTYR	4068100000
18.94	21.04	2032145920	[HexNAc]	Quant	204.087	-0.9	468	HexNAc(4)Hex(5)NeuAc(1)	D:\IgG_glycomap_091322\DIA_600_Monoclonals\ALE_M2210_105.raw	1035.06	3	1	226526560	EEQYNSTYR	4068100000
15.91	17.9	3307571968	[HexNAc]	Quant	204.087	-1.6	464	HexNAc(4)Hex(6)Fuc(1)	D:\IgG_glycomap_091322\DIA_600_Monoclonals\ALE_M2210_105.raw	1560.6	2	1	4245940	EEQYNSTYR	13825000000
15.91	17.9	4455221760	[HexNAc]	Quant	204.087	-0.9	463	HexNAc(4)Hex(6)Fuc(1)	D:\IgG_glycomap_091322\DIA_600_Monoclonals\ALE_M2210_105.raw	1040.73	3	1	32885138	EEQYNSTYR	13825000000
16.08	18.07	5543084032	[HexNAc]	Quant	204.087	-0.1	446	HexNAc(2)Hex(3)	D:\IgG_glycomap_091322\DIA_600_Monoclonals\ALE_M2210_106.raw	1041.41	2	1	38413036	EEQYNSTYR	15709000000
16.08	18.07	5543084032	[HexNAc]	Quant	204.087	-0.1	446	HexNAc(2)Hex(3)	D:\IgG_glycomap_091322\DIA_600_Monoclonals\ALE_M2210_106.raw	694.608	3	1	38413036	EEQYNSTYR	15709000000
16	18	5545945088	[HexNAc]	Quant	204.087	-0.1	446	HexNAc(2)Hex(3)Fuc(1)	D:\IgG_glycomap_091322\DIA_600_Monoclonals\ALE_M2210_106.raw	1114.44	2	1	28125886	EEQYNSTYR	16431000000
16	18	5545945088	[HexNAc]	Quant	204.087	-0.1	446	HexNAc(2)Hex(3)Fuc(1)	D:\IgG_glycomap_091322\DIA_600_Monoclonals\ALE_M2210_106.raw	743.294	3	1	28125886	EEQYNSTYR	16431000000
15.98	17.97	5539869696	[HexNAc]	Quant	204.087	-0.1	444	HexNAc(2)Hex(4)	D:\IgG_glycomap_091322\DIA_600_Monoclonals\ALE_M2210_106.raw	1122.44	2	1	28664252	EEQYNSTYR	16523000000
15.98	17.97	5539869696	[HexNAc]	Quant	204.087	-0.1	444	HexNAc(2)Hex(4)	D:\IgG_glycomap_091322\DIA_600_Monoclonals\ALE_M2210_106.raw	748.626	3	1	28664252	EEQYNSTYR	16523000000
16.5	17.48	3719963392	[HexNAc]	Quant	204.087	-1.7	264	HexNAc(2)Hex(5)	D:\IgG_glycomap_091322\DIA_600_Monoclonals\ALE_M2210_106.raw	1203.46	2	1	179932496	EEQYNSTYR	13787000000
16.5	17.48	4919855616	[HexNAc]	Quant	204.087	-0.1	263	HexNAc(2)Hex(5)	D:\IgG_glycomap_091322\DIA_600_Monoclonals\ALE_M2210_106.raw	802.643	3	1	476852128	EEQYNSTYR	13787000000
16.09	17.95	3951621888	[HexNAc]	Quant	204.087	-1.7	424	HexNAc(2)Hex(6)	D:\IgG_glycomap_091322\DIA_600_Monoclonals\ALE_M2210_106.raw	1284.49	2	1	4766210	EEQYNSTYR	14875000000
16.09	17.95	5546631168	[HexNAc]	Quant	204.087	-0.1	424	HexNAc(2)Hex(6)	D:\IgG_glycomap_091322\DIA_600_Monoclonals\ALE_M2210_106.raw	856.661	3	1	37233752	EEQYNSTYR	14875000000
15.96	17.96	3953632768	[HexNAc]	Quant	204.087	-1.7	447	HexNAc(2)Hex(7)	D:\IgG_glycomap_091322\DIA_600_Monoclonals\ALE_M2210_106.raw	1365.52	2	1	3009557	EEQYNSTYR	14878000000
15.96	17.96	5558220800	[HexNAc]	Quant	204.087	-0.1	446	HexNAc(2)Hex(7)	D:\IgG_glycomap_091322\DIA_600_Monoclonals\ALE_M2210_106.raw	910.679	3	1	29164200	EEQYNSTYR	14878000000
16	18	5545945088	[HexNAc]	Quant	204.087	-0.1	446	HexNAc(3)Hex(2)Fuc(1)	D:\IgG_glycomap_091322\DIA_600_Monoclonals\ALE_M2210_106.raw	1134.95	2	1	28125886	EEQYNSTYR	16431000000
16	18	5545945088	[HexNAc]	Quant	204.087	-0.1	446	HexNAc(3)Hex(2)Fuc(1)	D:\IgG_glycomap_091322\DIA_600_Monoclonals\ALE_M2210_106.raw	756.97	3	1	28125886	EEQYNSTYR	16431000000
16	17.93	5535546368	[HexNAc]	Quant	204.087	-0.1	434	HexNAc(3)Hex(3)	D:\IgG_glycomap_091322\DIA_600_Monoclonals\ALE_M2210_106.raw	1142.95	2	1	27137436	EEQYNSTYR	15688000000
16	17.93	5535546368	[HexNAc]	Quant	204.087	-0.1	434	HexNAc(3)Hex(3)	D:\IgG_glycomap_091322\DIA_600_Monoclonals\ALE_M2210_106.raw	762.301	3	1	27137436	EEQYNSTYR	15688000000
15.93	18	3954902528	[HexNAc]	Quant	204.087	-1.7	456	HexNAc(3)Hex(3)Fuc(1)	D:\IgG_glycomap_091322\DIA_600_Monoclonals\ALE_M2210_106.raw	1215.98	2	1	3865939	EEQYNSTYR	14916000000
15.93	18	5561060352	[HexNAc]	Quant	204.087	-0.1	457	HexNAc(3)Hex(3)Fuc(1)	D:\IgG_glycomap_091322\DIA_600_Monoclonals\ALE_M2210_106.raw	810.987	3	1	33296524	EEQYNSTYR	14916000000
16.01	17.93	3950749184	[HexNAc]	Quant	204.087	-1.7	434	HexNAc(3)Hex(4)	D:\IgG_glycomap_091322\DIA_600_Monoclonals\ALE_M2210_106.raw	1223.98	2	1	3880940	EEQYNSTYR	15868000000
16.01	17.93	5553006592	[HexNAc]	Quant	204.087	-0.1	433	HexNAc(3)Hex(4)	D:\IgG_glycomap_091322\DIA_600_Monoclonals\ALE_M2210_106.raw	816.319	3	1	27812890	EEQYNSTYR	15868000000
16.01	17.93	3950749184	[HexNAc]	Quant	204.087	-1.7	434	HexNAc(3)Hex(4)Fuc(1)	D:\IgG_glycomap_091322\DIA_600_Monoclonals\ALE_M2210_106.raw	1297.01	2	1	3880940	EEQYNSTYR	16642000000
16.01	17.93	5553006592	[HexNAc]	Quant	204.087	-0.1	433	HexNAc(3)Hex(4)Fuc(1)	D:\IgG_glycomap_091322\DIA_600_Monoclonals\ALE_M2210_106.raw	865.005	3	1	27812890	EEQYNSTYR	16642000000
19.01	20.99	790805888	[HexNAc]	Quant	204.087	-1.6	419	HexNAc(3)Hex(4)Fuc(1)NeuAc(1)	D:\IgG_glycomap_091322\DIA_600_Monoclonals\ALE_M2210_106.raw	1442.55	2	1	29392522	EEQYNSTYR	2905400000
19.01	20.99	1553316352	[HexNAc]	Quant	204.087	-0.5	418	HexNAc(3)Hex(4)Fuc(1)NeuAc(1)	D:\IgG_glycomap_091322\DIA_600_Monoclonals\ALE_M2210_106.raw	962.037	3	1	197062128	EEQYNSTYR	2905400000
19.02	21	787292032	[HexNAc]	Quant	204.087	-1.6	418	HexNAc(3)Hex(4)NeuAc(1)	D:\IgG_glycomap_091322\DIA_600_Monoclonals\ALE_M2210_106.raw	1369.53	2	1	32891306	EEQYNSTYR	2912600000
19.02	21	1579627648	[HexNAc]	Quant	204.087	-0.5	417	HexNAc(3)Hex(4)NeuAc(1)	D:\IgG_glycomap_091322\DIA_600_Monoclonals\ALE_M2210_106.raw	913.351	3	1	170765344	EEQYNSTYR	2912600000
16.15	18	3953260032	[HexNAc]	Quant	204.087	-1.7	424	HexNAc(3)Hex(5)	D:\IgG_glycomap_091322\DIA_600_Monoclonals\ALE_M2210_106.raw	1305	2	1	5621935	EEQYNSTYR	15846000000
16.15	18	5528304128	[HexNAc]	Quant	204.087	-0.1	424	HexNAc(3)Hex(5)	D:\IgG_glycomap_091322\DIA_600_Monoclonals\ALE_M2210_106.raw	870.337	3	1	62923532	EEQYNSTYR	15846000000
16.01	18	3954021888	[HexNAc]	Quant	204.087	-1.7	445	HexNAc(3)Hex(5)Fuc(1)	D:\IgG_glycomap_091322\DIA_600_Monoclonals\ALE_M2210_106.raw	1378.03	2	1	4022768	EEQYNSTYR	16661000000
16.01	18	5563606528	[HexNAc]	Quant	204.087	-0.1	445	HexNAc(3)Hex(5)Fuc(1)	D:\IgG_glycomap_091322\DIA_600_Monoclonals\ALE_M2210_106.raw	919.023	3	1	28829498	EEQYNSTYR	16661000000
16.01	18.07	3958680576	[HexNAc]	Quant	204.087	-1.7	456	HexNAc(3)Hex(6)	D:\IgG_glycomap_091322\DIA_600_Monoclonals\ALE_M2210_106.raw	1386.03	2	1	4164597	EEQYNSTYR	15903000000
16.01	18.07	5572971520	[HexNAc]	Quant	204.087	-0.1	456	HexNAc(3)Hex(6)	D:\IgG_glycomap_091322\DIA_600_Monoclonals\ALE_M2210_106.raw	924.354	3	1	29846104	EEQYNSTYR	15903000000
16.08	17.93	3949982208	[HexNAc]	Quant	204.087	-1.7	423	HexNAc(3)Hex(6)Fuc(1)	D:\IgG_glycomap_091322\DIA_600_Monoclonals\ALE_M2210_106.raw	1459.06	2	1	4489507	EEQYNSTYR	16630000000
16.08	17.93	5544265728	[HexNAc]	Quant	204.087	-0.1	423	HexNAc(3)Hex(6)Fuc(1)	D:\IgG_glycomap_091322\DIA_600_Monoclonals\ALE_M2210_106.raw	973.04	3	1	35458452	EEQYNSTYR	16630000000
16.08	18	3953226496	[HexNAc]	Quant	204.087	-1.7	434	HexNAc(4)Hex(3)	D:\IgG_glycomap_091322\DIA_600_Monoclonals\ALE_M2210_106.raw	1244.49	2	1	4659861	EEQYNSTYR	14133000000
16.08	18	5554537472	[HexNAc]	Quant	204.087	-0.1	435	HexNAc(4)Hex(3)	D:\IgG_glycomap_091322\DIA_600_Monoclonals\ALE_M2210_106.raw	829.995	3	1	36803432	EEQYNSTYR	14133000000
16.01	18.07	3958680576	[HexNAc]	Quant	204.087	-1.7	456	HexNAc(4)Hex(3)Fuc(1)	D:\IgG_glycomap_091322\DIA_600_Monoclonals\ALE_M2210_106.raw	1317.52	2	1	4164597	EEQYNSTYR	14933000000
16.01	18.07	5572971520	[HexNAc]	Quant	204.087	-0.1	456	HexNAc(4)Hex(3)Fuc(1)	D:\IgG_glycomap_091322\DIA_600_Monoclonals\ALE_M2210_106.raw	878.681	3	1	29846104	EEQYNSTYR	14933000000
16.15	17.86	3947564544	[HexNAc]	Quant	204.087	-1.7	402	HexNAc(4)Hex(4)	D:\IgG_glycomap_091322\DIA_600_Monoclonals\ALE_M2210_106.raw	1325.52	2	1	5195443	EEQYNSTYR	15817000000
16.15	17.86	5511861248	[HexNAc]	Quant	204.087	-0.1	401	HexNAc(4)Hex(4)	D:\IgG_glycomap_091322\DIA_600_Monoclonals\ALE_M2210_106.raw	884.012	3	1	58145368	EEQYNSTYR	15817000000
16.01	18	3954021888	[HexNAc]	Quant	204.087	-1.7	445	HexNAc(4)Hex(4)Fuc(1)	D:\IgG_glycomap_091322\DIA_600_Monoclonals\ALE_M2210_106.raw	1398.55	2	1	4022768	EEQYNSTYR	16661000000
16.01	18	5563606528	[HexNAc]	Quant	204.087	-0.1	445	HexNAc(4)Hex(4)Fuc(1)	D:\IgG_glycomap_091322\DIA_600_Monoclonals\ALE_M2210_106.raw	932.698	3	1	28829498	EEQYNSTYR	16661000000
18.98	20.97	783746880	[HexNAc]	Quant	204.087	-1.6	421	HexNAc(4)Hex(4)Fuc(1)NeuAc(1)	D:\IgG_glycomap_091322\DIA_600_Monoclonals\ALE_M2210_106.raw	1544.09	2	1	37258688	EEQYNSTYR	2898200000
18.98	20.97	1573843200	[HexNAc]	Quant	204.087	-0.5	420	HexNAc(4)Hex(4)Fuc(1)NeuAc(1)	D:\IgG_glycomap_091322\DIA_600_Monoclonals\ALE_M2210_106.raw	1029.73	3	1	178405232	EEQYNSTYR	2898200000
16.08	18	3953226496	[HexNAc]	Quant	204.087	-1.7	434	HexNAc(4)Hex(5)	D:\IgG_glycomap_091322\DIA_600_Monoclonals\ALE_M2210_106.raw	1406.54	2	1	4659861	EEQYNSTYR	15871000000
16.08	18	5554537472	[HexNAc]	Quant	204.087	-0.1	435	HexNAc(4)Hex(5)	D:\IgG_glycomap_091322\DIA_600_Monoclonals\ALE_M2210_106.raw	938.03	3	1	36803432	EEQYNSTYR	15871000000
16.01	18	3954021888	[HexNAc]	Quant	204.087	-1.7	445	HexNAc(4)Hex(5)Fuc(1)	D:\IgG_glycomap_091322\DIA_600_Monoclonals\ALE_M2210_106.raw	1479.57	2	1	4022768	EEQYNSTYR	16662000000
16.01	18	5563606528	[HexNAc]	Quant	204.087	-0.1	445	HexNAc(4)Hex(5)Fuc(1)	D:\IgG_glycomap_091322\DIA_600_Monoclonals\ALE_M2210_106.raw	986.716	3	1	28829498	EEQYNSTYR	16662000000
19.03	20.99	790549824	[HexNAc]	Quant	204.087	-1.6	416	HexNAc(4)Hex(5)Fuc(1)NeuAc(1)	D:\IgG_glycomap_091322\DIA_600_Monoclonals\ALE_M2210_106.raw	1625.12	2	1	29108080	EEQYNSTYR	2919800000
19.03	20.99	1568943616	[HexNAc]	Quant	204.087	-0.5	415	HexNAc(4)Hex(5)Fuc(1)NeuAc(1)	D:\IgG_glycomap_091322\DIA_600_Monoclonals\ALE_M2210_106.raw	1083.75	3	1	179579856	EEQYNSTYR	2919800000
19.07	21	787514304	[HexNAc]	Quant	204.087	-1.6	411	HexNAc(4)Hex(5)NeuAc(1)	D:\IgG_glycomap_091322\DIA_600_Monoclonals\ALE_M2210_106.raw	1552.09	2	1	31124600	EEQYNSTYR	2881400000
19.07	21	1558578176	[HexNAc]	Quant	204.087	-0.5	410	HexNAc(4)Hex(5)NeuAc(1)	D:\IgG_glycomap_091322\DIA_600_Monoclonals\ALE_M2210_106.raw	1035.06	3	1	187280304	EEQYNSTYR	2881400000
16.01	18.22	3967263744	[HexNAc]	Quant	204.087	-1.7	479	HexNAc(4)Hex(6)Fuc(1)	D:\IgG_glycomap_091322\DIA_600_Monoclonals\ALE_M2210_106.raw	1560.6	2	1	4461147	EEQYNSTYR	16714000000
16.01	18.22	5590211072	[HexNAc]	Quant	204.087	-0.1	479	HexNAc(4)Hex(6)Fuc(1)	D:\IgG_glycomap_091322\DIA_600_Monoclonals\ALE_M2210_106.raw	1040.73	3	1	31971736	EEQYNSTYR	16714000000
15.96	18.04	6708617728	[HexNAc]	Quant	204.087	-0.8	425	HexNAc(2)Hex(3)	D:\IgG_glycomap_091322\DIA_600_Monoclonals\ALE_M2210_108.raw	1041.41	2	1	106462048	EEQYNSTYR	16704000000
15.96	18.04	6708617728	[HexNAc]	Quant	204.087	-0.8	425	HexNAc(2)Hex(3)	D:\IgG_glycomap_091322\DIA_600_Monoclonals\ALE_M2210_108.raw	694.608	3	1	106462048	EEQYNSTYR	16704000000
16.03	18.04	6648137728	[HexNAc]	Quant	204.087	-0.8	414	HexNAc(2)Hex(3)Fuc(1)	D:\IgG_glycomap_091322\DIA_600_Monoclonals\ALE_M2210_108.raw	1114.44	2	1	163840784	EEQYNSTYR	17414000000
16.03	18.04	6648137728	[HexNAc]	Quant	204.087	-0.8	414	HexNAc(2)Hex(3)Fuc(1)	D:\IgG_glycomap_091322\DIA_600_Monoclonals\ALE_M2210_108.raw	743.294	3	1	163840784	EEQYNSTYR	17414000000
16	17.97	6633376256	[HexNAc]	Quant	204.087	-0.8	407	HexNAc(2)Hex(4)	D:\IgG_glycomap_091322\DIA_600_Monoclonals\ALE_M2210_108.raw	1122.44	2	1	146353328	EEQYNSTYR	16772000000
16	17.97	6633376256	[HexNAc]	Quant	204.087	-0.8	407	HexNAc(2)Hex(4)	D:\IgG_glycomap_091322\DIA_600_Monoclonals\ALE_M2210_108.raw	748.626	3	1	146353328	EEQYNSTYR	16772000000
16.51	17.5	3260116480	[HexNAc]	Quant	204.087	-1.8	241	HexNAc(2)Hex(5)	D:\IgG_glycomap_091322\DIA_600_Monoclonals\ALE_M2210_108.raw	1203.46	2	1	33904484	EEQYNSTYR	12493000000
16.51	17.5	6231563776	[HexNAc]	Quant	204.087	-0.8	240	HexNAc(2)Hex(5)	D:\IgG_glycomap_091322\DIA_600_Monoclonals\ALE_M2210_108.raw	802.643	3	1	133981872	EEQYNSTYR	12493000000
15.99	18.01	3434465280	[HexNAc]	Quant	204.087	-1.7	415	HexNAc(2)Hex(6)	D:\IgG_glycomap_091322\DIA_600_Monoclonals\ALE_M2210_108.raw	1284.49	2	1	16004350	EEQYNSTYR	13119000000
15.99	18.01	6636924928	[HexNAc]	Quant	204.087	-0.8	415	HexNAc(2)Hex(6)	D:\IgG_glycomap_091322\DIA_600_Monoclonals\ALE_M2210_108.raw	856.661	3	1	147447136	EEQYNSTYR	13119000000
16	17.98	3431041024	[HexNAc]	Quant	204.087	-1.7	409	HexNAc(2)Hex(7)	D:\IgG_glycomap_091322\DIA_600_Monoclonals\ALE_M2210_108.raw	1365.52	2	1	15582485	EEQYNSTYR	13100000000
16	17.98	6620840960	[HexNAc]	Quant	204.087	-0.8	409	HexNAc(2)Hex(7)	D:\IgG_glycomap_091322\DIA_600_Monoclonals\ALE_M2210_108.raw	910.679	3	1	151344896	EEQYNSTYR	13100000000
15.96	18.04	6708617728	[HexNAc]	Quant	204.087	-0.8	425	HexNAc(3)Hex(2)Fuc(1)	D:\IgG_glycomap_091322\DIA_600_Monoclonals\ALE_M2210_108.raw	1134.95	2	1	106462048	EEQYNSTYR	17532000000
15.96	18.04	6708617728	[HexNAc]	Quant	204.087	-0.8	425	HexNAc(3)Hex(2)Fuc(1)	D:\IgG_glycomap_091322\DIA_600_Monoclonals\ALE_M2210_108.raw	756.97	3	1	106462048	EEQYNSTYR	17532000000
16.1	17.9	6647824896	[HexNAc]	Quant	204.087	-0.8	380	HexNAc(3)Hex(3)	D:\IgG_glycomap_091322\DIA_600_Monoclonals\ALE_M2210_108.raw	1142.95	2	1	89173432	EEQYNSTYR	16574000000
16.1	17.9	6647824896	[HexNAc]	Quant	204.087	-0.8	380	HexNAc(3)Hex(3)	D:\IgG_glycomap_091322\DIA_600_Monoclonals\ALE_M2210_108.raw	762.301	3	1	89173432	EEQYNSTYR	16574000000
16.03	18.04	3432923648	[HexNAc]	Quant	204.087	-1.7	413	HexNAc(3)Hex(3)Fuc(1)	D:\IgG_glycomap_091322\DIA_600_Monoclonals\ALE_M2210_108.raw	1215.98	2	1	22228952	EEQYNSTYR	13728000000
16.03	18.04	6634659840	[HexNAc]	Quant	204.087	-0.8	414	HexNAc(3)Hex(3)Fuc(1)	D:\IgG_glycomap_091322\DIA_600_Monoclonals\ALE_M2210_108.raw	810.987	3	1	161246592	EEQYNSTYR	13728000000
15.89	17.97	3433479168	[HexNAc]	Quant	204.087	-1.7	424	HexNAc(3)Hex(4)	D:\IgG_glycomap_091322\DIA_600_Monoclonals\ALE_M2210_108.raw	1223.98	2	1	10955319	EEQYNSTYR	20492000000
15.89	17.97	6685921792	[HexNAc]	Quant	204.087	-0.8	425	HexNAc(3)Hex(4)	D:\IgG_glycomap_091322\DIA_600_Monoclonals\ALE_M2210_108.raw	816.319	3	1	83669624	EEQYNSTYR	20492000000
16.03	17.9	3410872064	[HexNAc]	Quant	204.087	-1.7	391	HexNAc(3)Hex(4)Fuc(1)	D:\IgG_glycomap_091322\DIA_600_Monoclonals\ALE_M2210_108.raw	1297.01	2	1	20585456	EEQYNSTYR	21098000000
16.03	17.9	6576098816	[HexNAc]	Quant	204.087	-0.8	392	HexNAc(3)Hex(4)Fuc(1)	D:\IgG_glycomap_091322\DIA_600_Monoclonals\ALE_M2210_108.raw	865.005	3	1	149414624	EEQYNSTYR	21098000000
19.01	21.05	2391548672	[HexNAc]	Quant	204.087	-0.9	506	HexNAc(3)Hex(4)Fuc(1)NeuAc(1)	D:\IgG_glycomap_091322\DIA_600_Monoclonals\ALE_M2210_108.raw	1442.55	2	1	395164768	EEQYNSTYR	13118000000
19.01	21.05	3236865536	[HexNAc]	Quant	204.087	-0.9	507	HexNAc(3)Hex(4)Fuc(1)NeuAc(1)	D:\IgG_glycomap_091322\DIA_600_Monoclonals\ALE_M2210_108.raw	962.037	3	1	1574927744	EEQYNSTYR	13118000000
18.97	21.01	2104218496	[HexNAc]	Quant	204.087	-1	511	HexNAc(3)Hex(4)NeuAc(1)	D:\IgG_glycomap_091322\DIA_600_Monoclonals\ALE_M2210_108.raw	1369.53	2	1	694383296	EEQYNSTYR	13353000000
18.97	21.01	3754589184	[HexNAc]	Quant	204.087	-0.9	511	HexNAc(3)Hex(4)NeuAc(1)	D:\IgG_glycomap_091322\DIA_600_Monoclonals\ALE_M2210_108.raw	913.351	3	1	1100725632	EEQYNSTYR	13353000000
15.96	17.9	3421241088	[HexNAc]	Quant	204.087	-1.7	402	HexNAc(3)Hex(5)	D:\IgG_glycomap_091322\DIA_600_Monoclonals\ALE_M2210_108.raw	1305	2	1	9821599	EEQYNSTYR	20369000000
15.96	17.9	6627601408	[HexNAc]	Quant	204.087	-0.8	403	HexNAc(3)Hex(5)	D:\IgG_glycomap_091322\DIA_600_Monoclonals\ALE_M2210_108.raw	870.337	3	1	101076616	EEQYNSTYR	20369000000
15.96	17.9	3421241088	[HexNAc]	Quant	204.087	-1.7	402	HexNAc(3)Hex(5)Fuc(1)	D:\IgG_glycomap_091322\DIA_600_Monoclonals\ALE_M2210_108.raw	1378.03	2	1	9821599	EEQYNSTYR	21161000000
15.96	17.9	6627601408	[HexNAc]	Quant	204.087	-0.8	403	HexNAc(3)Hex(5)Fuc(1)	D:\IgG_glycomap_091322\DIA_600_Monoclonals\ALE_M2210_108.raw	919.023	3	1	101076616	EEQYNSTYR	21161000000
15.89	17.97	3433479168	[HexNAc]	Quant	204.087	-1.7	424	HexNAc(3)Hex(6)	D:\IgG_glycomap_091322\DIA_600_Monoclonals\ALE_M2210_108.raw	1386.03	2	1	10955319	EEQYNSTYR	20492000000
15.89	17.97	6685921792	[HexNAc]	Quant	204.087	-0.8	425	HexNAc(3)Hex(6)	D:\IgG_glycomap_091322\DIA_600_Monoclonals\ALE_M2210_108.raw	924.354	3	1	83669624	EEQYNSTYR	20492000000
16.03	17.97	3423072768	[HexNAc]	Quant	204.087	-1.7	402	HexNAc(3)Hex(6)Fuc(1)	D:\IgG_glycomap_091322\DIA_600_Monoclonals\ALE_M2210_108.raw	1459.06	2	1	21407204	EEQYNSTYR	21176000000
16.03	17.97	6608084992	[HexNAc]	Quant	204.087	-0.8	403	HexNAc(3)Hex(6)Fuc(1)	D:\IgG_glycomap_091322\DIA_600_Monoclonals\ALE_M2210_108.raw	973.04	3	1	155330608	EEQYNSTYR	21176000000
16.17	17.9	3418822144	[HexNAc]	Quant	204.087	-1.7	369	HexNAc(4)Hex(3)	D:\IgG_glycomap_091322\DIA_600_Monoclonals\ALE_M2210_108.raw	1244.49	2	1	9570927	EEQYNSTYR	12895000000
16.17	17.9	6618990080	[HexNAc]	Quant	204.087	-0.8	369	HexNAc(4)Hex(3)	D:\IgG_glycomap_091322\DIA_600_Monoclonals\ALE_M2210_108.raw	829.995	3	1	94867520	EEQYNSTYR	12895000000
16.1	17.9	3418578688	[HexNAc]	Quant	204.087	-1.7	380	HexNAc(4)Hex(3)Fuc(1)	D:\IgG_glycomap_091322\DIA_600_Monoclonals\ALE_M2210_108.raw	1317.52	2	1	12196101	EEQYNSTYR	13700000000
16.1	17.9	6631231488	[HexNAc]	Quant	204.087	-0.8	381	HexNAc(4)Hex(3)Fuc(1)	D:\IgG_glycomap_091322\DIA_600_Monoclonals\ALE_M2210_108.raw	878.681	3	1	89988584	EEQYNSTYR	13700000000
16.1	18.04	3441299968	[HexNAc]	Quant	204.087	-1.7	402	HexNAc(4)Hex(4)	D:\IgG_glycomap_091322\DIA_600_Monoclonals\ALE_M2210_108.raw	1325.52	2	1	13169461	EEQYNSTYR	20522000000
16.1	18.04	6694471680	[HexNAc]	Quant	204.087	-0.8	403	HexNAc(4)Hex(4)	D:\IgG_glycomap_091322\DIA_600_Monoclonals\ALE_M2210_108.raw	884.012	3	1	97140664	EEQYNSTYR	20522000000
16.1	17.9	3418578688	[HexNAc]	Quant	204.087	-1.7	380	HexNAc(4)Hex(4)Fuc(1)	D:\IgG_glycomap_091322\DIA_600_Monoclonals\ALE_M2210_108.raw	1398.55	2	1	12196101	EEQYNSTYR	21167000000
16.1	17.9	6631231488	[HexNAc]	Quant	204.087	-0.8	381	HexNAc(4)Hex(4)Fuc(1)	D:\IgG_glycomap_091322\DIA_600_Monoclonals\ALE_M2210_108.raw	932.698	3	1	89988584	EEQYNSTYR	21167000000
19	21.01	2176989440	[HexNAc]	Quant	204.087	-1	503	HexNAc(4)Hex(4)Fuc(1)NeuAc(1)	D:\IgG_glycomap_091322\DIA_600_Monoclonals\ALE_M2210_108.raw	1544.09	2	1	607835200	EEQYNSTYR	13131000000
19	21.01	3587677184	[HexNAc]	Quant	204.087	-0.9	503	HexNAc(4)Hex(4)Fuc(1)NeuAc(1)	D:\IgG_glycomap_091322\DIA_600_Monoclonals\ALE_M2210_108.raw	1029.73	3	1	1219134208	EEQYNSTYR	13131000000
16.03	17.9	3410872064	[HexNAc]	Quant	204.087	-1.7	391	HexNAc(4)Hex(5)	D:\IgG_glycomap_091322\DIA_600_Monoclonals\ALE_M2210_108.raw	1406.54	2	1	20585456	EEQYNSTYR	20307000000
16.03	17.9	6576098816	[HexNAc]	Quant	204.087	-0.8	392	HexNAc(4)Hex(5)	D:\IgG_glycomap_091322\DIA_600_Monoclonals\ALE_M2210_108.raw	938.03	3	1	149414624	EEQYNSTYR	20307000000
16.17	18.04	3441712128	[HexNAc]	Quant	204.087	-1.7	391	HexNAc(4)Hex(5)Fuc(1)	D:\IgG_glycomap_091322\DIA_600_Monoclonals\ALE_M2210_108.raw	1479.57	2	1	10362345	EEQYNSTYR	21267000000
16.17	18.04	6681499136	[HexNAc]	Quant	204.087	-0.8	391	HexNAc(4)Hex(5)Fuc(1)	D:\IgG_glycomap_091322\DIA_600_Monoclonals\ALE_M2210_108.raw	986.716	3	1	102711096	EEQYNSTYR	21267000000
18.98	21.06	2270418944	[HexNAc]	Quant	204.087	-1	514	HexNAc(4)Hex(5)Fuc(1)NeuAc(1)	D:\IgG_glycomap_091322\DIA_600_Monoclonals\ALE_M2210_108.raw	1625.12	2	1	531618080	EEQYNSTYR	13129000000
18.98	21.06	3241204992	[HexNAc]	Quant	204.087	-0.9	515	HexNAc(4)Hex(5)Fuc(1)NeuAc(1)	D:\IgG_glycomap_091322\DIA_600_Monoclonals\ALE_M2210_108.raw	1083.75	3	1	1621028864	EEQYNSTYR	13129000000
18.99	21.03	2465843200	[HexNAc]	Quant	204.087	-0.9	508	HexNAc(4)Hex(5)NeuAc(1)	D:\IgG_glycomap_091322\DIA_600_Monoclonals\ALE_M2210_108.raw	1552.09	2	1	327933152	EEQYNSTYR	13462000000
18.99	21.03	3760155904	[HexNAc]	Quant	204.087	-0.9	508	HexNAc(4)Hex(5)NeuAc(1)	D:\IgG_glycomap_091322\DIA_600_Monoclonals\ALE_M2210_108.raw	1035.06	3	1	1072814528	EEQYNSTYR	13462000000
16.1	17.97	3431114496	[HexNAc]	Quant	204.087	-1.7	391	HexNAc(4)Hex(6)Fuc(1)	D:\IgG_glycomap_091322\DIA_600_Monoclonals\ALE_M2210_108.raw	1560.6	2	1	12682781	EEQYNSTYR	21247000000
16.1	17.97	6665557504	[HexNAc]	Quant	204.087	-0.8	392	HexNAc(4)Hex(6)Fuc(1)	D:\IgG_glycomap_091322\DIA_600_Monoclonals\ALE_M2210_108.raw	1040.73	3	1	93564624	EEQYNSTYR	21247000000
16.05	18	8040061952	[HexNAc]	Quant	204.087	-0.8	396	HexNAc(2)Hex(3)	D:\IgG_glycomap_091322\DIA_600_Monoclonals\ALE_M2210_109.raw	1041.41	2	1	107649144	EEQYNSTYR	20203000000
16.05	18	8040061952	[HexNAc]	Quant	204.087	-0.8	396	HexNAc(2)Hex(3)	D:\IgG_glycomap_091322\DIA_600_Monoclonals\ALE_M2210_109.raw	694.608	3	1	107649144	EEQYNSTYR	20203000000
15.98	17.93	8050150912	[HexNAc]	Quant	204.087	-0.8	396	HexNAc(2)Hex(3)Fuc(1)	D:\IgG_glycomap_091322\DIA_600_Monoclonals\ALE_M2210_109.raw	1114.44	2	1	79318832	EEQYNSTYR	21231000000
15.98	17.93	8050150912	[HexNAc]	Quant	204.087	-0.8	396	HexNAc(2)Hex(3)Fuc(1)	D:\IgG_glycomap_091322\DIA_600_Monoclonals\ALE_M2210_109.raw	743.294	3	1	79318832	EEQYNSTYR	21231000000
15.98	18.03	8076477440	[HexNAc]	Quant	204.087	-0.8	411	HexNAc(2)Hex(4)	D:\IgG_glycomap_091322\DIA_600_Monoclonals\ALE_M2210_109.raw	1122.44	2	1	83219760	EEQYNSTYR	20566000000
15.98	18.03	8076477440	[HexNAc]	Quant	204.087	-0.8	411	HexNAc(2)Hex(4)	D:\IgG_glycomap_091322\DIA_600_Monoclonals\ALE_M2210_109.raw	748.626	3	1	83219760	EEQYNSTYR	20566000000
16.52	17.49	3292253440	[HexNAc]	Quant	204.087	-1.7	238	HexNAc(2)Hex(5)	D:\IgG_glycomap_091322\DIA_600_Monoclonals\ALE_M2210_109.raw	1203.46	2	1	22223302	EEQYNSTYR	14393000000
16.52	17.49	7545687552	[HexNAc]	Quant	204.087	-0.8	239	HexNAc(2)Hex(5)	D:\IgG_glycomap_091322\DIA_600_Monoclonals\ALE_M2210_109.raw	802.643	3	1	277417504	EEQYNSTYR	14393000000
16.01	18	3384552448	[HexNAc]	Quant	204.087	-1.7	403	HexNAc(2)Hex(6)	D:\IgG_glycomap_091322\DIA_600_Monoclonals\ALE_M2210_109.raw	1284.49	2	1	8080368	EEQYNSTYR	15057000000
16.01	18	8062743040	[HexNAc]	Quant	204.087	-0.8	403	HexNAc(2)Hex(6)	D:\IgG_glycomap_091322\DIA_600_Monoclonals\ALE_M2210_109.raw	856.661	3	1	87191008	EEQYNSTYR	15057000000
16.01	17.97	3381463040	[HexNAc]	Quant	204.087	-1.7	398	HexNAc(2)Hex(7)	D:\IgG_glycomap_091322\DIA_600_Monoclonals\ALE_M2210_109.raw	1365.52	2	1	7950808	EEQYNSTYR	15044000000
16.01	17.97	8053818880	[HexNAc]	Quant	204.087	-0.8	398	HexNAc(2)Hex(7)	D:\IgG_glycomap_091322\DIA_600_Monoclonals\ALE_M2210_109.raw	910.679	3	1	85793704	EEQYNSTYR	15044000000
16.05	17.93	8021191680	[HexNAc]	Quant	204.087	-0.8	385	HexNAc(3)Hex(2)Fuc(1)	D:\IgG_glycomap_091322\DIA_600_Monoclonals\ALE_M2210_109.raw	1134.95	2	1	103763392	EEQYNSTYR	21172000000
16.05	17.93	8021191680	[HexNAc]	Quant	204.087	-0.8	385	HexNAc(3)Hex(2)Fuc(1)	D:\IgG_glycomap_091322\DIA_600_Monoclonals\ALE_M2210_109.raw	756.97	3	1	103763392	EEQYNSTYR	21172000000
16.05	17.93	8021191680	[HexNAc]	Quant	204.087	-0.8	385	HexNAc(3)Hex(3)	D:\IgG_glycomap_091322\DIA_600_Monoclonals\ALE_M2210_109.raw	1142.95	2	1	103763392	EEQYNSTYR	20162000000
16.05	17.93	8021191680	[HexNAc]	Quant	204.087	-0.8	385	HexNAc(3)Hex(3)	D:\IgG_glycomap_091322\DIA_600_Monoclonals\ALE_M2210_109.raw	762.301	3	1	103763392	EEQYNSTYR	20162000000
15.98	18	3383953152	[HexNAc]	Quant	204.087	-1.7	407	HexNAc(3)Hex(3)Fuc(1)	D:\IgG_glycomap_091322\DIA_600_Monoclonals\ALE_M2210_109.raw	1215.98	2	1	9302885	EEQYNSTYR	15756000000
15.98	18	8070049792	[HexNAc]	Quant	204.087	-0.8	407	HexNAc(3)Hex(3)Fuc(1)	D:\IgG_glycomap_091322\DIA_600_Monoclonals\ALE_M2210_109.raw	810.987	3	1	82179520	EEQYNSTYR	15756000000
16.05	17.86	3373577984	[HexNAc]	Quant	204.087	-1.7	375	HexNAc(3)Hex(4)	D:\IgG_glycomap_091322\DIA_600_Monoclonals\ALE_M2210_109.raw	1223.98	2	1	7016048	EEQYNSTYR	23226000000
16.05	17.86	7998795264	[HexNAc]	Quant	204.087	-0.8	374	HexNAc(3)Hex(4)	D:\IgG_glycomap_091322\DIA_600_Monoclonals\ALE_M2210_109.raw	816.319	3	1	99877632	EEQYNSTYR	23226000000
15.91	18	3381514240	[HexNAc]	Quant	204.087	-1.7	418	HexNAc(3)Hex(4)Fuc(1)	D:\IgG_glycomap_091322\DIA_600_Monoclonals\ALE_M2210_109.raw	1297.01	2	1	12145530	EEQYNSTYR	24190000000
15.91	18	7983280128	[HexNAc]	Quant	204.087	-0.8	418	HexNAc(3)Hex(4)Fuc(1)	D:\IgG_glycomap_091322\DIA_600_Monoclonals\ALE_M2210_109.raw	865.005	3	1	173384208	EEQYNSTYR	24190000000
19	21	1297676928	[HexNAc]	Quant	204.087	-0.1	444	HexNAc(3)Hex(4)Fuc(1)NeuAc(1)	D:\IgG_glycomap_091322\DIA_600_Monoclonals\ALE_M2210_109.raw	1442.55	2	1	183665312	EEQYNSTYR	9551800000
19	21	3280695040	[HexNAc]	Quant	204.087	-0.7	444	HexNAc(3)Hex(4)Fuc(1)NeuAc(1)	D:\IgG_glycomap_091322\DIA_600_Monoclonals\ALE_M2210_109.raw	962.037	3	1	750522880	EEQYNSTYR	9551800000
18.99	21	1267399168	[HexNAc]	Quant	204.087	-0.1	447	HexNAc(3)Hex(4)NeuAc(1)	D:\IgG_glycomap_091322\DIA_600_Monoclonals\ALE_M2210_109.raw	1369.53	2	1	218643920	EEQYNSTYR	9341600000
18.99	21	3255081728	[HexNAc]	Quant	204.087	-0.7	446	HexNAc(3)Hex(4)NeuAc(1)	D:\IgG_glycomap_091322\DIA_600_Monoclonals\ALE_M2210_109.raw	913.351	3	1	785927616	EEQYNSTYR	9341600000
15.98	18.08	3389072384	[HexNAc]	Quant	204.087	-1.7	419	HexNAc(3)Hex(5)	D:\IgG_glycomap_091322\DIA_600_Monoclonals\ALE_M2210_109.raw	1305	2	1	9657245	EEQYNSTYR	23427000000
15.98	18.08	8087833600	[HexNAc]	Quant	204.087	-0.8	419	HexNAc(3)Hex(5)	D:\IgG_glycomap_091322\DIA_600_Monoclonals\ALE_M2210_109.raw	870.337	3	1	85300256	EEQYNSTYR	23427000000
16.12	18	3380311808	[HexNAc]	Quant	204.087	-1.7	385	HexNAc(3)Hex(5)Fuc(1)	D:\IgG_glycomap_091322\DIA_600_Monoclonals\ALE_M2210_109.raw	1378.03	2	1	11776984	EEQYNSTYR	24219000000
16.12	18	8034086912	[HexNAc]	Quant	204.087	-0.8	385	HexNAc(3)Hex(5)Fuc(1)	D:\IgG_glycomap_091322\DIA_600_Monoclonals\ALE_M2210_109.raw	919.023	3	1	109617296	EEQYNSTYR	24219000000
16.05	17.93	3378932992	[HexNAc]	Quant	204.087	-1.7	385	HexNAc(3)Hex(6)	D:\IgG_glycomap_091322\DIA_600_Monoclonals\ALE_M2210_109.raw	1386.03	2	1	7288757	EEQYNSTYR	23274000000
16.05	17.93	8021191680	[HexNAc]	Quant	204.087	-0.8	385	HexNAc(3)Hex(6)	D:\IgG_glycomap_091322\DIA_600_Monoclonals\ALE_M2210_109.raw	924.354	3	1	103763392	EEQYNSTYR	23274000000
15.83	18	3386438400	[HexNAc]	Quant	204.087	-1.7	430	HexNAc(3)Hex(6)Fuc(1)	D:\IgG_glycomap_091322\DIA_600_Monoclonals\ALE_M2210_109.raw	1459.06	2	1	7057225	EEQYNSTYR	24305000000
15.83	18	8072266240	[HexNAc]	Quant	204.087	-0.8	430	HexNAc(3)Hex(6)Fuc(1)	D:\IgG_glycomap_091322\DIA_600_Monoclonals\ALE_M2210_109.raw	973.04	3	1	87796512	EEQYNSTYR	24305000000
15.83	17.93	3380446208	[HexNAc]	Quant	204.087	-1.7	419	HexNAc(4)Hex(3)	D:\IgG_glycomap_091322\DIA_600_Monoclonals\ALE_M2210_109.raw	1244.49	2	1	6828229	EEQYNSTYR	14816000000
15.83	17.93	8052358656	[HexNAc]	Quant	204.087	-0.8	419	HexNAc(4)Hex(3)	D:\IgG_glycomap_091322\DIA_600_Monoclonals\ALE_M2210_109.raw	829.995	3	1	84947656	EEQYNSTYR	14816000000
16.05	18	3384881920	[HexNAc]	Quant	204.087	-1.7	396	HexNAc(4)Hex(3)Fuc(1)	D:\IgG_glycomap_091322\DIA_600_Monoclonals\ALE_M2210_109.raw	1317.52	2	1	7561465	EEQYNSTYR	15726000000
16.05	18	8040061952	[HexNAc]	Quant	204.087	-0.8	396	HexNAc(4)Hex(3)Fuc(1)	D:\IgG_glycomap_091322\DIA_600_Monoclonals\ALE_M2210_109.raw	878.681	3	1	107649144	EEQYNSTYR	15726000000
16.05	17.71	3359611392	[HexNAc]	Quant	204.087	-1.7	352	HexNAc(4)Hex(4)	D:\IgG_glycomap_091322\DIA_600_Monoclonals\ALE_M2210_109.raw	1325.52	2	1	6445839	EEQYNSTYR	23113000000
16.05	17.71	7947018752	[HexNAc]	Quant	204.087	-0.8	351	HexNAc(4)Hex(4)	D:\IgG_glycomap_091322\DIA_600_Monoclonals\ALE_M2210_109.raw	884.012	3	1	91752888	EEQYNSTYR	23113000000
15.98	17.93	3378055424	[HexNAc]	Quant	204.087	-1.7	396	HexNAc(4)Hex(4)Fuc(1)	D:\IgG_glycomap_091322\DIA_600_Monoclonals\ALE_M2210_109.raw	1398.55	2	1	8978056	EEQYNSTYR	24257000000
15.98	17.93	8050150912	[HexNAc]	Quant	204.087	-0.8	396	HexNAc(4)Hex(4)Fuc(1)	D:\IgG_glycomap_091322\DIA_600_Monoclonals\ALE_M2210_109.raw	932.698	3	1	79318832	EEQYNSTYR	24257000000
18.99	20.98	1153333248	[HexNAc]	Quant	204.087	-0.1	443	HexNAc(4)Hex(4)Fuc(1)NeuAc(1)	D:\IgG_glycomap_091322\DIA_600_Monoclonals\ALE_M2210_109.raw	1544.09	2	1	329862976	EEQYNSTYR	9387000000
18.99	20.98	3282107392	[HexNAc]	Quant	204.087	-0.7	442	HexNAc(4)Hex(4)Fuc(1)NeuAc(1)	D:\IgG_glycomap_091322\DIA_600_Monoclonals\ALE_M2210_109.raw	1029.73	3	1	748862528	EEQYNSTYR	9387000000
15.91	18	3381514240	[HexNAc]	Quant	204.087	-1.7	418	HexNAc(4)Hex(5)	D:\IgG_glycomap_091322\DIA_600_Monoclonals\ALE_M2210_109.raw	1406.54	2	1	12145530	EEQYNSTYR	23277000000
15.91	18	7983280128	[HexNAc]	Quant	204.087	-0.8	418	HexNAc(4)Hex(5)	D:\IgG_glycomap_091322\DIA_600_Monoclonals\ALE_M2210_109.raw	938.03	3	1	173384208	EEQYNSTYR	23277000000
16.05	17.93	3378932992	[HexNAc]	Quant	204.087	-1.7	385	HexNAc(4)Hex(5)Fuc(1)	D:\IgG_glycomap_091322\DIA_600_Monoclonals\ALE_M2210_109.raw	1479.57	2	1	7288757	EEQYNSTYR	24190000000
16.05	17.93	8021191680	[HexNAc]	Quant	204.087	-0.8	385	HexNAc(4)Hex(5)Fuc(1)	D:\IgG_glycomap_091322\DIA_600_Monoclonals\ALE_M2210_109.raw	986.716	3	1	103763392	EEQYNSTYR	24190000000
19.05	21	1245128960	[HexNAc]	Quant	204.087	-0.1	433	HexNAc(4)Hex(5)Fuc(1)NeuAc(1)	D:\IgG_glycomap_091322\DIA_600_Monoclonals\ALE_M2210_109.raw	1625.12	2	1	212983008	EEQYNSTYR	9277800000
19.05	21	3194112000	[HexNAc]	Quant	204.087	-0.8	433	HexNAc(4)Hex(5)Fuc(1)NeuAc(1)	D:\IgG_glycomap_091322\DIA_600_Monoclonals\ALE_M2210_109.raw	1083.75	3	1	765636032	EEQYNSTYR	9277800000
18.87	20.96	1359597184	[HexNAc]	Quant	204.087	-0.1	460	HexNAc(4)Hex(5)NeuAc(1)	D:\IgG_glycomap_091322\DIA_600_Monoclonals\ALE_M2210_109.raw	1552.09	2	1	147673968	EEQYNSTYR	10288000000
18.87	20.96	3363003392	[HexNAc]	Quant	204.087	-0.7	459	HexNAc(4)Hex(5)NeuAc(1)	D:\IgG_glycomap_091322\DIA_600_Monoclonals\ALE_M2210_109.raw	1035.06	3	1	751739072	EEQYNSTYR	10288000000
16.05	18.08	3390056704	[HexNAc]	Quant	204.087	-1.7	408	HexNAc(4)Hex(6)Fuc(1)	D:\IgG_glycomap_091322\DIA_600_Monoclonals\ALE_M2210_109.raw	1560.6	2	1	7858966	EEQYNSTYR	24272000000
16.05	18.08	8056724480	[HexNAc]	Quant	204.087	-0.8	408	HexNAc(4)Hex(6)Fuc(1)	D:\IgG_glycomap_091322\DIA_600_Monoclonals\ALE_M2210_109.raw	1040.73	3	1	111888144	EEQYNSTYR	24272000000
16.05	18.04	8462298112	[HexNAc]	Quant	204.087	-0.6	392	HexNAc(2)Hex(3)	D:\IgG_glycomap_091322\DIA_600_Monoclonals\ALE_M2210_110.raw	1041.41	2	1	109924872	EEQYNSTYR	21161000000
16.05	18.04	8462298112	[HexNAc]	Quant	204.087	-0.6	392	HexNAc(2)Hex(3)	D:\IgG_glycomap_091322\DIA_600_Monoclonals\ALE_M2210_110.raw	694.608	3	1	109924872	EEQYNSTYR	21161000000
15.92	17.97	8428296704	[HexNAc]	Quant	204.087	-0.6	403	HexNAc(2)Hex(3)Fuc(1)	D:\IgG_glycomap_091322\DIA_600_Monoclonals\ALE_M2210_110.raw	1114.44	2	1	135010720	EEQYNSTYR	22251000000
15.92	17.97	8428296704	[HexNAc]	Quant	204.087	-0.6	403	HexNAc(2)Hex(3)Fuc(1)	D:\IgG_glycomap_091322\DIA_600_Monoclonals\ALE_M2210_110.raw	743.294	3	1	135010720	EEQYNSTYR	22251000000
15.94	17.98	8442491904	[HexNAc]	Quant	204.087	-0.6	400	HexNAc(2)Hex(4)	D:\IgG_glycomap_091322\DIA_600_Monoclonals\ALE_M2210_110.raw	1122.44	2	1	119626176	EEQYNSTYR	21420000000
15.94	17.98	8442491904	[HexNAc]	Quant	204.087	-0.6	400	HexNAc(2)Hex(4)	D:\IgG_glycomap_091322\DIA_600_Monoclonals\ALE_M2210_110.raw	748.626	3	1	119626176	EEQYNSTYR	21420000000
16.47	17.51	3394153216	[HexNAc]	Quant	204.087	-1.4	242	HexNAc(2)Hex(5)	D:\IgG_glycomap_091322\DIA_600_Monoclonals\ALE_M2210_110.raw	1203.46	2	1	15793056	EEQYNSTYR	15624000000
16.47	17.51	8503371264	[HexNAc]	Quant	204.087	-0.6	242	HexNAc(2)Hex(5)	D:\IgG_glycomap_091322\DIA_600_Monoclonals\ALE_M2210_110.raw	802.643	3	1	191674848	EEQYNSTYR	15624000000
15.98	17.97	3460001024	[HexNAc]	Quant	204.087	-1.4	393	HexNAc(2)Hex(6)	D:\IgG_glycomap_091322\DIA_600_Monoclonals\ALE_M2210_110.raw	1284.49	2	1	8446737	EEQYNSTYR	16102000000
15.98	17.97	8863970304	[HexNAc]	Quant	204.087	-0.6	392	HexNAc(2)Hex(6)	D:\IgG_glycomap_091322\DIA_600_Monoclonals\ALE_M2210_110.raw	856.661	3	1	110765784	EEQYNSTYR	16102000000
15.91	17.97	3456941056	[HexNAc]	Quant	204.087	-1.4	403	HexNAc(2)Hex(7)	D:\IgG_glycomap_091322\DIA_600_Monoclonals\ALE_M2210_110.raw	1365.52	2	1	11247123	EEQYNSTYR	16082000000
15.91	17.97	8855602176	[HexNAc]	Quant	204.087	-0.6	402	HexNAc(2)Hex(7)	D:\IgG_glycomap_091322\DIA_600_Monoclonals\ALE_M2210_110.raw	910.679	3	1	121342160	EEQYNSTYR	16082000000
15.98	17.97	8453837312	[HexNAc]	Quant	204.087	-0.6	393	HexNAc(3)Hex(2)Fuc(1)	D:\IgG_glycomap_091322\DIA_600_Monoclonals\ALE_M2210_110.raw	1134.95	2	1	105511984	EEQYNSTYR	22302000000
15.98	17.97	8453837312	[HexNAc]	Quant	204.087	-0.6	393	HexNAc(3)Hex(2)Fuc(1)	D:\IgG_glycomap_091322\DIA_600_Monoclonals\ALE_M2210_110.raw	756.97	3	1	105511984	EEQYNSTYR	22302000000
15.92	17.97	8428296704	[HexNAc]	Quant	204.087	-0.6	403	HexNAc(3)Hex(3)	D:\IgG_glycomap_091322\DIA_600_Monoclonals\ALE_M2210_110.raw	1142.95	2	1	135010720	EEQYNSTYR	21090000000
15.92	17.97	8428296704	[HexNAc]	Quant	204.087	-0.6	403	HexNAc(3)Hex(3)	D:\IgG_glycomap_091322\DIA_600_Monoclonals\ALE_M2210_110.raw	762.301	3	1	135010720	EEQYNSTYR	21090000000
15.96	17.94	3457996800	[HexNAc]	Quant	204.087	-1.4	391	HexNAc(3)Hex(3)Fuc(1)	D:\IgG_glycomap_091322\DIA_600_Monoclonals\ALE_M2210_110.raw	1215.98	2	1	7959699	EEQYNSTYR	16881000000
15.96	17.94	8879627264	[HexNAc]	Quant	204.087	-0.6	390	HexNAc(3)Hex(3)Fuc(1)	D:\IgG_glycomap_091322\DIA_600_Monoclonals\ALE_M2210_110.raw	810.987	3	1	85988072	EEQYNSTYR	16881000000
16.15	17.94	3448209664	[HexNAc]	Quant	204.087	-1.4	362	HexNAc(3)Hex(4)	D:\IgG_glycomap_091322\DIA_600_Monoclonals\ALE_M2210_110.raw	1223.98	2	1	16331866	EEQYNSTYR	25015000000
16.15	17.94	8722667520	[HexNAc]	Quant	204.087	-0.6	361	HexNAc(3)Hex(4)	D:\IgG_glycomap_091322\DIA_600_Monoclonals\ALE_M2210_110.raw	816.319	3	1	228083744	EEQYNSTYR	25015000000
16.15	17.94	3448209664	[HexNAc]	Quant	204.087	-1.4	362	HexNAc(3)Hex(4)Fuc(1)	D:\IgG_glycomap_091322\DIA_600_Monoclonals\ALE_M2210_110.raw	1297.01	2	1	16331866	EEQYNSTYR	26020000000
16.15	17.94	8722667520	[HexNAc]	Quant	204.087	-0.6	361	HexNAc(3)Hex(4)Fuc(1)	D:\IgG_glycomap_091322\DIA_600_Monoclonals\ALE_M2210_110.raw	865.005	3	1	228083744	EEQYNSTYR	26020000000
19.01	20.97	1189282048	[HexNAc]	Quant	204.087	0	426	HexNAc(3)Hex(4)Fuc(1)NeuAc(1)	D:\IgG_glycomap_091322\DIA_600_Monoclonals\ALE_M2210_110.raw	1442.55	2	1	181568816	EEQYNSTYR	9351400000
19.01	20.97	3268746240	[HexNAc]	Quant	204.087	-0.6	427	HexNAc(3)Hex(4)Fuc(1)NeuAc(1)	D:\IgG_glycomap_091322\DIA_600_Monoclonals\ALE_M2210_110.raw	962.037	3	1	735876224	EEQYNSTYR	9351400000
18.98	20.99	1234657664	[HexNAc]	Quant	204.087	0	438	HexNAc(3)Hex(4)NeuAc(1)	D:\IgG_glycomap_091322\DIA_600_Monoclonals\ALE_M2210_110.raw	1369.53	2	1	155723440	EEQYNSTYR	9045500000
18.98	20.99	2885111296	[HexNAc]	Quant	204.087	-0.6	439	HexNAc(3)Hex(4)NeuAc(1)	D:\IgG_glycomap_091322\DIA_600_Monoclonals\ALE_M2210_110.raw	913.351	3	1	1181211136	EEQYNSTYR	9045500000
15.92	17.97	3457440512	[HexNAc]	Quant	204.087	-1.4	403	HexNAc(3)Hex(5)	D:\IgG_glycomap_091322\DIA_600_Monoclonals\ALE_M2210_110.raw	1305	2	1	11277438	EEQYNSTYR	25284000000
15.92	17.97	8843809792	[HexNAc]	Quant	204.087	-0.6	402	HexNAc(3)Hex(5)	D:\IgG_glycomap_091322\DIA_600_Monoclonals\ALE_M2210_110.raw	870.337	3	1	134910464	EEQYNSTYR	25284000000
15.9	17.88	3450430464	[HexNAc]	Quant	204.087	-1.4	392	HexNAc(3)Hex(5)Fuc(1)	D:\IgG_glycomap_091322\DIA_600_Monoclonals\ALE_M2210_110.raw	1378.03	2	1	11864398	EEQYNSTYR	26170000000
15.9	17.88	8772904960	[HexNAc]	Quant	204.087	-0.6	391	HexNAc(3)Hex(5)Fuc(1)	D:\IgG_glycomap_091322\DIA_600_Monoclonals\ALE_M2210_110.raw	919.023	3	1	177792912	EEQYNSTYR	26170000000
16.03	17.94	3457267712	[HexNAc]	Quant	204.087	-1.4	381	HexNAc(3)Hex(6)	D:\IgG_glycomap_091322\DIA_600_Monoclonals\ALE_M2210_110.raw	1386.03	2	1	7922063	EEQYNSTYR	25299000000
16.03	17.94	8863453184	[HexNAc]	Quant	204.087	-0.6	380	HexNAc(3)Hex(6)	D:\IgG_glycomap_091322\DIA_600_Monoclonals\ALE_M2210_110.raw	924.354	3	1	97416696	EEQYNSTYR	25299000000
16.03	17.88	3453542912	[HexNAc]	Quant	204.087	-1.4	372	HexNAc(3)Hex(6)Fuc(1)	D:\IgG_glycomap_091322\DIA_600_Monoclonals\ALE_M2210_110.raw	1459.06	2	1	7683598	EEQYNSTYR	26270000000
16.03	17.88	8847097856	[HexNAc]	Quant	204.087	-0.6	371	HexNAc(3)Hex(6)Fuc(1)	D:\IgG_glycomap_091322\DIA_600_Monoclonals\ALE_M2210_110.raw	973.04	3	1	94483440	EEQYNSTYR	26270000000
16.03	18.13	3468293120	[HexNAc]	Quant	204.087	-1.4	410	HexNAc(4)Hex(3)	D:\IgG_glycomap_091322\DIA_600_Monoclonals\ALE_M2210_110.raw	1244.49	2	1	8690449	EEQYNSTYR	15915000000
16.03	18.13	8905033728	[HexNAc]	Quant	204.087	-0.6	409	HexNAc(4)Hex(3)	D:\IgG_glycomap_091322\DIA_600_Monoclonals\ALE_M2210_110.raw	829.995	3	1	106868304	EEQYNSTYR	15915000000
16.03	17.94	3457267712	[HexNAc]	Quant	204.087	-1.4	381	HexNAc(4)Hex(3)Fuc(1)	D:\IgG_glycomap_091322\DIA_600_Monoclonals\ALE_M2210_110.raw	1317.52	2	1	7922063	EEQYNSTYR	16863000000
16.03	17.94	8863453184	[HexNAc]	Quant	204.087	-0.6	380	HexNAc(4)Hex(3)Fuc(1)	D:\IgG_glycomap_091322\DIA_600_Monoclonals\ALE_M2210_110.raw	878.681	3	1	97416696	EEQYNSTYR	16863000000
16.12	17.71	3439590400	[HexNAc]	Quant	204.087	-1.4	331	HexNAc(4)Hex(4)	D:\IgG_glycomap_091322\DIA_600_Monoclonals\ALE_M2210_110.raw	1325.52	2	1	8357745	EEQYNSTYR	25088000000
16.12	17.71	8765934592	[HexNAc]	Quant	204.087	-0.6	330	HexNAc(4)Hex(4)	D:\IgG_glycomap_091322\DIA_600_Monoclonals\ALE_M2210_110.raw	884.012	3	1	108142568	EEQYNSTYR	25088000000
16.03	17.63	3430064640	[HexNAc]	Quant	204.087	-1.4	333	HexNAc(4)Hex(4)Fuc(1)	D:\IgG_glycomap_091322\DIA_600_Monoclonals\ALE_M2210_110.raw	1398.55	2	1	6650250	EEQYNSTYR	26070000000
16.03	17.63	8754115584	[HexNAc]	Quant	204.087	-0.6	333	HexNAc(4)Hex(4)Fuc(1)	D:\IgG_glycomap_091322\DIA_600_Monoclonals\ALE_M2210_110.raw	932.698	3	1	81772664	EEQYNSTYR	26070000000
18.98	20.99	1236345984	[HexNAc]	Quant	204.087	0	436	HexNAc(4)Hex(4)Fuc(1)NeuAc(1)	D:\IgG_glycomap_091322\DIA_600_Monoclonals\ALE_M2210_110.raw	1544.09	2	1	150688368	EEQYNSTYR	9067800000
18.98	20.99	2834298624	[HexNAc]	Quant	204.087	-0.6	436	HexNAc(4)Hex(4)Fuc(1)NeuAc(1)	D:\IgG_glycomap_091322\DIA_600_Monoclonals\ALE_M2210_110.raw	1029.73	3	1	1218521088	EEQYNSTYR	9067800000
16.08	18.07	3462654464	[HexNAc]	Quant	204.087	-1.4	392	HexNAc(4)Hex(5)	D:\IgG_glycomap_091322\DIA_600_Monoclonals\ALE_M2210_110.raw	1406.54	2	1	10604328	EEQYNSTYR	25297000000
16.08	18.07	8868483072	[HexNAc]	Quant	204.087	-0.6	391	HexNAc(4)Hex(5)	D:\IgG_glycomap_091322\DIA_600_Monoclonals\ALE_M2210_110.raw	938.03	3	1	125080512	EEQYNSTYR	25297000000
16.03	18	3461591808	[HexNAc]	Quant	204.087	-1.4	391	HexNAc(4)Hex(5)Fuc(1)	D:\IgG_glycomap_091322\DIA_600_Monoclonals\ALE_M2210_110.raw	1479.57	2	1	8187024	EEQYNSTYR	26345000000
16.03	18	8880126976	[HexNAc]	Quant	204.087	-0.6	390	HexNAc(4)Hex(5)Fuc(1)	D:\IgG_glycomap_091322\DIA_600_Monoclonals\ALE_M2210_110.raw	986.716	3	1	100675872	EEQYNSTYR	26345000000
18.98	20.93	1191865984	[HexNAc]	Quant	204.087	0	429	HexNAc(4)Hex(5)Fuc(1)NeuAc(1)	D:\IgG_glycomap_091322\DIA_600_Monoclonals\ALE_M2210_110.raw	1625.12	2	1	191688288	EEQYNSTYR	9264500000
18.98	20.93	3211122176	[HexNAc]	Quant	204.087	-0.6	430	HexNAc(4)Hex(5)Fuc(1)NeuAc(1)	D:\IgG_glycomap_091322\DIA_600_Monoclonals\ALE_M2210_110.raw	1083.75	3	1	829123328	EEQYNSTYR	9264500000
19.03	20.97	1213130112	[HexNAc]	Quant	204.087	0	421	HexNAc(4)Hex(5)NeuAc(1)	D:\IgG_glycomap_091322\DIA_600_Monoclonals\ALE_M2210_110.raw	1552.09	2	1	150731744	EEQYNSTYR	9273400000
19.03	20.97	3251423744	[HexNAc]	Quant	204.087	-0.6	422	HexNAc(4)Hex(5)NeuAc(1)	D:\IgG_glycomap_091322\DIA_600_Monoclonals\ALE_M2210_110.raw	1035.06	3	1	729213760	EEQYNSTYR	9273400000
16.03	18	3461591808	[HexNAc]	Quant	204.087	-1.4	391	HexNAc(4)Hex(6)Fuc(1)	D:\IgG_glycomap_091322\DIA_600_Monoclonals\ALE_M2210_110.raw	1560.6	2	1	8187024	EEQYNSTYR	26345000000
16.03	18	8880126976	[HexNAc]	Quant	204.087	-0.6	390	HexNAc(4)Hex(6)Fuc(1)	D:\IgG_glycomap_091322\DIA_600_Monoclonals\ALE_M2210_110.raw	1040.73	3	1	100675872	EEQYNSTYR	26345000000
16.01	18.01	11109149696	[HexNAc]	Quant	204.087	-0.1	478	HexNAc(2)Hex(3)	D:\IgG_glycomap_091322\DIA_600_Monoclonals\ALE_M2210_86.raw	1041.41	2	1	213970448	EEQYNSTYR	28417000000
16.01	18.01	11109149696	[HexNAc]	Quant	204.087	-0.1	478	HexNAc(2)Hex(3)	D:\IgG_glycomap_091322\DIA_600_Monoclonals\ALE_M2210_86.raw	694.608	3	1	213970448	EEQYNSTYR	28417000000
15.98	18.11	11192727552	[HexNAc]	Quant	204.087	-0.1	499	HexNAc(2)Hex(3)Fuc(1)	D:\IgG_glycomap_091322\DIA_600_Monoclonals\ALE_M2210_86.raw	1114.44	2	1	168645952	EEQYNSTYR	30238000000
15.98	18.11	11192727552	[HexNAc]	Quant	204.087	-0.1	499	HexNAc(2)Hex(3)Fuc(1)	D:\IgG_glycomap_091322\DIA_600_Monoclonals\ALE_M2210_86.raw	743.294	3	1	168645952	EEQYNSTYR	30238000000
16	18	11115179008	[HexNAc]	Quant	204.087	-0.1	477	HexNAc(2)Hex(4)	D:\IgG_glycomap_091322\DIA_600_Monoclonals\ALE_M2210_86.raw	1122.44	2	1	200455552	EEQYNSTYR	29313000000
16	18	11115179008	[HexNAc]	Quant	204.087	-0.1	477	HexNAc(2)Hex(4)	D:\IgG_glycomap_091322\DIA_600_Monoclonals\ALE_M2210_86.raw	748.626	3	1	200455552	EEQYNSTYR	29313000000
16.48	17.5	8497452544	[HexNAc]	Quant	204.087	-1.2	280	HexNAc(2)Hex(5)	D:\IgG_glycomap_091322\DIA_600_Monoclonals\ALE_M2210_86.raw	1203.46	2	1	167796800	EEQYNSTYR	25955000000
16.48	17.5	10101280768	[HexNAc]	Quant	204.087	-0.1	281	HexNAc(2)Hex(5)	D:\IgG_glycomap_091322\DIA_600_Monoclonals\ALE_M2210_86.raw	802.643	3	1	615797120	EEQYNSTYR	25955000000
15.96	17.96	8862209024	[HexNAc]	Quant	204.087	-1.3	476	HexNAc(2)Hex(6)	D:\IgG_glycomap_091322\DIA_600_Monoclonals\ALE_M2210_86.raw	1284.49	2	1	8111707	EEQYNSTYR	27725000000
15.96	17.96	11150763008	[HexNAc]	Quant	204.087	-0.1	476	HexNAc(2)Hex(6)	D:\IgG_glycomap_091322\DIA_600_Monoclonals\ALE_M2210_86.raw	856.661	3	1	155090384	EEQYNSTYR	27725000000
15.99	17.99	8866467840	[HexNAc]	Quant	204.087	-1.3	477	HexNAc(2)Hex(7)	D:\IgG_glycomap_091322\DIA_600_Monoclonals\ALE_M2210_86.raw	1365.52	2	1	8483150	EEQYNSTYR	27727000000
15.99	17.99	11137337344	[HexNAc]	Quant	204.087	-0.1	476	HexNAc(2)Hex(7)	D:\IgG_glycomap_091322\DIA_600_Monoclonals\ALE_M2210_86.raw	910.679	3	1	176897776	EEQYNSTYR	27727000000
15.98	17.97	11150573568	[HexNAc]	Quant	204.087	-0.1	475	HexNAc(3)Hex(2)Fuc(1)	D:\IgG_glycomap_091322\DIA_600_Monoclonals\ALE_M2210_86.raw	1134.95	2	1	157032624	EEQYNSTYR	30140000000
15.98	17.97	11150573568	[HexNAc]	Quant	204.087	-0.1	475	HexNAc(3)Hex(2)Fuc(1)	D:\IgG_glycomap_091322\DIA_600_Monoclonals\ALE_M2210_86.raw	756.97	3	1	157032624	EEQYNSTYR	30140000000
16.05	17.89	10989697024	[HexNAc]	Quant	204.087	-0.1	451	HexNAc(3)Hex(3)	D:\IgG_glycomap_091322\DIA_600_Monoclonals\ALE_M2210_86.raw	1142.95	2	1	267059552	EEQYNSTYR	28178000000
16.05	17.89	10989697024	[HexNAc]	Quant	204.087	-0.1	451	HexNAc(3)Hex(3)	D:\IgG_glycomap_091322\DIA_600_Monoclonals\ALE_M2210_86.raw	762.301	3	1	267059552	EEQYNSTYR	28178000000
16.05	17.97	8858400768	[HexNAc]	Quant	204.087	-1.3	464	HexNAc(3)Hex(3)Fuc(1)	D:\IgG_glycomap_091322\DIA_600_Monoclonals\ALE_M2210_86.raw	1215.98	2	1	13696640	EEQYNSTYR	28506000000
16.05	17.97	11022073856	[HexNAc]	Quant	204.087	-0.1	464	HexNAc(3)Hex(3)Fuc(1)	D:\IgG_glycomap_091322\DIA_600_Monoclonals\ALE_M2210_86.raw	810.987	3	1	278500288	EEQYNSTYR	28506000000
16.05	17.89	8845626368	[HexNAc]	Quant	204.087	-1.3	451	HexNAc(3)Hex(4)	D:\IgG_glycomap_091322\DIA_600_Monoclonals\ALE_M2210_86.raw	1223.98	2	1	13146910	EEQYNSTYR	31003000000
16.05	17.89	10989697024	[HexNAc]	Quant	204.087	-0.1	451	HexNAc(3)Hex(4)	D:\IgG_glycomap_091322\DIA_600_Monoclonals\ALE_M2210_86.raw	816.319	3	1	267059552	EEQYNSTYR	31003000000
15.98	17.97	8863469568	[HexNAc]	Quant	204.087	-1.3	476	HexNAc(3)Hex(4)Fuc(1)	D:\IgG_glycomap_091322\DIA_600_Monoclonals\ALE_M2210_86.raw	1297.01	2	1	7704622	EEQYNSTYR	32937000000
15.98	17.97	11150573568	[HexNAc]	Quant	204.087	-0.1	475	HexNAc(3)Hex(4)Fuc(1)	D:\IgG_glycomap_091322\DIA_600_Monoclonals\ALE_M2210_86.raw	865.005	3	1	157032624	EEQYNSTYR	32937000000
19.01	20.97	1780889984	[HexNAc]	Quant	204.087	-1.3	440	HexNAc(3)Hex(4)Fuc(1)NeuAc(1)	D:\IgG_glycomap_091322\DIA_600_Monoclonals\ALE_M2210_86.raw	1442.55	2	1	118140016	EEQYNSTYR	6542700000
19.01	20.97	3520302080	[HexNAc]	Quant	204.087	-0.5	440	HexNAc(3)Hex(4)Fuc(1)NeuAc(1)	D:\IgG_glycomap_091322\DIA_600_Monoclonals\ALE_M2210_86.raw	962.037	3	1	321804416	EEQYNSTYR	6542700000
18.99	21.03	1794197632	[HexNAc]	Quant	204.087	-1.3	454	HexNAc(3)Hex(4)NeuAc(1)	D:\IgG_glycomap_091322\DIA_600_Monoclonals\ALE_M2210_86.raw	1369.53	2	1	110343152	EEQYNSTYR	6351100000
18.99	21.03	3395770368	[HexNAc]	Quant	204.087	-0.5	454	HexNAc(3)Hex(4)NeuAc(1)	D:\IgG_glycomap_091322\DIA_600_Monoclonals\ALE_M2210_86.raw	913.351	3	1	465277024	EEQYNSTYR	6351100000
16.01	18.01	8870992896	[HexNAc]	Quant	204.087	-1.3	478	HexNAc(3)Hex(5)	D:\IgG_glycomap_091322\DIA_600_Monoclonals\ALE_M2210_86.raw	1305	2	1	8946918	EEQYNSTYR	31166000000
16.01	18.01	11109149696	[HexNAc]	Quant	204.087	-0.1	478	HexNAc(3)Hex(5)	D:\IgG_glycomap_091322\DIA_600_Monoclonals\ALE_M2210_86.raw	870.337	3	1	213970448	EEQYNSTYR	31166000000
16.05	17.97	8858400768	[HexNAc]	Quant	204.087	-1.3	464	HexNAc(3)Hex(5)Fuc(1)	D:\IgG_glycomap_091322\DIA_600_Monoclonals\ALE_M2210_86.raw	1378.03	2	1	13696640	EEQYNSTYR	32787000000
16.05	17.97	11022073856	[HexNAc]	Quant	204.087	-0.1	464	HexNAc(3)Hex(5)Fuc(1)	D:\IgG_glycomap_091322\DIA_600_Monoclonals\ALE_M2210_86.raw	919.023	3	1	278500288	EEQYNSTYR	32787000000
15.98	18.11	8893400064	[HexNAc]	Quant	204.087	-1.2	499	HexNAc(3)Hex(6)	D:\IgG_glycomap_091322\DIA_600_Monoclonals\ALE_M2210_86.raw	1386.03	2	1	8274417	EEQYNSTYR	31306000000
15.98	18.11	11192727552	[HexNAc]	Quant	204.087	-0.1	499	HexNAc(3)Hex(6)	D:\IgG_glycomap_091322\DIA_600_Monoclonals\ALE_M2210_86.raw	924.354	3	1	168645952	EEQYNSTYR	31306000000
16.05	17.97	8858400768	[HexNAc]	Quant	204.087	-1.3	464	HexNAc(3)Hex(6)Fuc(1)	D:\IgG_glycomap_091322\DIA_600_Monoclonals\ALE_M2210_86.raw	1459.06	2	1	13696640	EEQYNSTYR	32787000000
16.05	17.97	11022073856	[HexNAc]	Quant	204.087	-0.1	464	HexNAc(3)Hex(6)Fuc(1)	D:\IgG_glycomap_091322\DIA_600_Monoclonals\ALE_M2210_86.raw	973.04	3	1	278500288	EEQYNSTYR	32787000000
15.98	17.89	8850444288	[HexNAc]	Quant	204.087	-1.3	463	HexNAc(4)Hex(3)	D:\IgG_glycomap_091322\DIA_600_Monoclonals\ALE_M2210_86.raw	1244.49	2	1	7407337	EEQYNSTYR	26863000000
15.98	17.89	11112820736	[HexNAc]	Quant	204.087	-0.1	462	HexNAc(4)Hex(3)	D:\IgG_glycomap_091322\DIA_600_Monoclonals\ALE_M2210_86.raw	829.995	3	1	150973472	EEQYNSTYR	26863000000
15.91	18.11	8887811072	[HexNAc]	Quant	204.087	-1.2	510	HexNAc(4)Hex(3)Fuc(1)	D:\IgG_glycomap_091322\DIA_600_Monoclonals\ALE_M2210_86.raw	1317.52	2	1	14210975	EEQYNSTYR	28674000000
15.91	18.11	11153406976	[HexNAc]	Quant	204.087	-0.1	510	HexNAc(4)Hex(3)Fuc(1)	D:\IgG_glycomap_091322\DIA_600_Monoclonals\ALE_M2210_86.raw	878.681	3	1	213790096	EEQYNSTYR	28674000000
16.01	18.01	8870992896	[HexNAc]	Quant	204.087	-1.3	478	HexNAc(4)Hex(4)	D:\IgG_glycomap_091322\DIA_600_Monoclonals\ALE_M2210_86.raw	1325.52	2	1	8946918	EEQYNSTYR	31166000000
16.01	18.01	11109149696	[HexNAc]	Quant	204.087	-0.1	478	HexNAc(4)Hex(4)	D:\IgG_glycomap_091322\DIA_600_Monoclonals\ALE_M2210_86.raw	884.012	3	1	213970448	EEQYNSTYR	31166000000
15.91	18.04	8870354944	[HexNAc]	Quant	204.087	-1.3	498	HexNAc(4)Hex(4)Fuc(1)	D:\IgG_glycomap_091322\DIA_600_Monoclonals\ALE_M2210_86.raw	1398.55	2	1	13709069	EEQYNSTYR	32939000000
15.91	18.04	11132422144	[HexNAc]	Quant	204.087	-0.1	498	HexNAc(4)Hex(4)Fuc(1)	D:\IgG_glycomap_091322\DIA_600_Monoclonals\ALE_M2210_86.raw	932.698	3	1	206303232	EEQYNSTYR	32939000000
18.96	21.03	1804117248	[HexNAc]	Quant	204.087	-1.3	457	HexNAc(4)Hex(4)Fuc(1)NeuAc(1)	D:\IgG_glycomap_091322\DIA_600_Monoclonals\ALE_M2210_86.raw	1544.09	2	1	101586160	EEQYNSTYR	6416900000
18.96	21.03	3403666432	[HexNAc]	Quant	204.087	-0.5	457	HexNAc(4)Hex(4)Fuc(1)NeuAc(1)	D:\IgG_glycomap_091322\DIA_600_Monoclonals\ALE_M2210_86.raw	1029.73	3	1	459756288	EEQYNSTYR	6416900000
16.05	18.11	8887849984	[HexNAc]	Quant	204.087	-1.2	487	HexNAc(4)Hex(5)	D:\IgG_glycomap_091322\DIA_600_Monoclonals\ALE_M2210_86.raw	1406.54	2	1	14750288	EEQYNSTYR	31135000000
16.05	18.11	11053922304	[HexNAc]	Quant	204.087	-0.1	488	HexNAc(4)Hex(5)	D:\IgG_glycomap_091322\DIA_600_Monoclonals\ALE_M2210_86.raw	938.03	3	1	300428320	EEQYNSTYR	31135000000
15.91	18.11	8887811072	[HexNAc]	Quant	204.087	-1.2	510	HexNAc(4)Hex(5)Fuc(1)	D:\IgG_glycomap_091322\DIA_600_Monoclonals\ALE_M2210_86.raw	1479.57	2	1	14210975	EEQYNSTYR	33002000000
15.91	18.11	11153406976	[HexNAc]	Quant	204.087	-0.1	510	HexNAc(4)Hex(5)Fuc(1)	D:\IgG_glycomap_091322\DIA_600_Monoclonals\ALE_M2210_86.raw	986.716	3	1	213790096	EEQYNSTYR	33002000000
19.03	21.03	1792787712	[HexNAc]	Quant	204.087	-1.3	447	HexNAc(4)Hex(5)Fuc(1)NeuAc(1)	D:\IgG_glycomap_091322\DIA_600_Monoclonals\ALE_M2210_86.raw	1625.12	2	1	107925016	EEQYNSTYR	6241600000
19.03	21.03	3249629184	[HexNAc]	Quant	204.087	-0.5	447	HexNAc(4)Hex(5)Fuc(1)NeuAc(1)	D:\IgG_glycomap_091322\DIA_600_Monoclonals\ALE_M2210_86.raw	1083.75	3	1	600912640	EEQYNSTYR	6241600000
19.01	21.07	1734963328	[HexNAc]	Quant	204.087	-1.3	456	HexNAc(4)Hex(5)NeuAc(1)	D:\IgG_glycomap_091322\DIA_600_Monoclonals\ALE_M2210_86.raw	1552.09	2	1	171366096	EEQYNSTYR	6492600000
19.01	21.07	3573478144	[HexNAc]	Quant	204.087	-0.5	455	HexNAc(4)Hex(5)NeuAc(1)	D:\IgG_glycomap_091322\DIA_600_Monoclonals\ALE_M2210_86.raw	1035.06	3	1	293845824	EEQYNSTYR	6492600000
15.91	17.89	8845453312	[HexNAc]	Quant	204.087	-1.3	474	HexNAc(4)Hex(6)Fuc(1)	D:\IgG_glycomap_091322\DIA_600_Monoclonals\ALE_M2210_86.raw	1560.6	2	1	12747084	EEQYNSTYR	32854000000
15.91	17.89	11077663744	[HexNAc]	Quant	204.087	-0.1	473	HexNAc(4)Hex(6)Fuc(1)	D:\IgG_glycomap_091322\DIA_600_Monoclonals\ALE_M2210_86.raw	1040.73	3	1	191953392	EEQYNSTYR	32854000000
16.03	18.13	10424436736	[HexNAc]	Quant	204.087	0	477	HexNAc(2)Hex(3)	D:\IgG_glycomap_091322\DIA_600_Monoclonals\ALE_M2210_87.raw	1041.41	2	1	198513440	EEQYNSTYR	26366000000
16.03	18.13	10424436736	[HexNAc]	Quant	204.087	0	477	HexNAc(2)Hex(3)	D:\IgG_glycomap_091322\DIA_600_Monoclonals\ALE_M2210_87.raw	694.608	3	1	198513440	EEQYNSTYR	26366000000
16.03	18.05	10407005184	[HexNAc]	Quant	204.087	0	465	HexNAc(2)Hex(3)Fuc(1)	D:\IgG_glycomap_091322\DIA_600_Monoclonals\ALE_M2210_87.raw	1114.44	2	1	191228544	EEQYNSTYR	27902000000
16.03	18.05	10407005184	[HexNAc]	Quant	204.087	0	465	HexNAc(2)Hex(3)Fuc(1)	D:\IgG_glycomap_091322\DIA_600_Monoclonals\ALE_M2210_87.raw	743.294	3	1	191228544	EEQYNSTYR	27902000000
15.97	18.04	10466697216	[HexNAc]	Quant	204.087	0	472	HexNAc(2)Hex(4)	D:\IgG_glycomap_091322\DIA_600_Monoclonals\ALE_M2210_87.raw	1122.44	2	1	130764144	EEQYNSTYR	27327000000
15.97	18.04	10466697216	[HexNAc]	Quant	204.087	0	472	HexNAc(2)Hex(4)	D:\IgG_glycomap_091322\DIA_600_Monoclonals\ALE_M2210_87.raw	748.626	3	1	130764144	EEQYNSTYR	27327000000
16.49	17.48	7427705856	[HexNAc]	Quant	204.087	-1.4	264	HexNAc(2)Hex(5)	D:\IgG_glycomap_091322\DIA_600_Monoclonals\ALE_M2210_87.raw	1203.46	2	1	81460464	EEQYNSTYR	23240000000
16.49	17.48	9517319168	[HexNAc]	Quant	204.087	0	265	HexNAc(2)Hex(5)	D:\IgG_glycomap_091322\DIA_600_Monoclonals\ALE_M2210_87.raw	802.643	3	1	562280128	EEQYNSTYR	23240000000
15.9	17.97	7664015872	[HexNAc]	Quant	204.087	-1.4	472	HexNAc(2)Hex(6)	D:\IgG_glycomap_091322\DIA_600_Monoclonals\ALE_M2210_87.raw	1284.49	2	1	8291346	EEQYNSTYR	24759000000
15.9	17.97	10487166976	[HexNAc]	Quant	204.087	0	471	HexNAc(2)Hex(6)	D:\IgG_glycomap_091322\DIA_600_Monoclonals\ALE_M2210_87.raw	856.661	3	1	152234832	EEQYNSTYR	24759000000
16.03	18.02	7667065856	[HexNAc]	Quant	204.087	-1.4	460	HexNAc(2)Hex(7)	D:\IgG_glycomap_091322\DIA_600_Monoclonals\ALE_M2210_87.raw	1365.52	2	1	8477451	EEQYNSTYR	24753000000
16.03	18.02	10465491968	[HexNAc]	Quant	204.087	0	460	HexNAc(2)Hex(7)	D:\IgG_glycomap_091322\DIA_600_Monoclonals\ALE_M2210_87.raw	910.679	3	1	179143536	EEQYNSTYR	24753000000
16.03	17.97	10388007936	[HexNAc]	Quant	204.087	0	452	HexNAc(3)Hex(2)Fuc(1)	D:\IgG_glycomap_091322\DIA_600_Monoclonals\ALE_M2210_87.raw	1134.95	2	1	183336576	EEQYNSTYR	27857000000
16.03	17.97	10388007936	[HexNAc]	Quant	204.087	0	452	HexNAc(3)Hex(2)Fuc(1)	D:\IgG_glycomap_091322\DIA_600_Monoclonals\ALE_M2210_87.raw	756.97	3	1	183336576	EEQYNSTYR	27857000000
15.96	18.05	10485264384	[HexNAc]	Quant	204.087	0	476	HexNAc(3)Hex(3)	D:\IgG_glycomap_091322\DIA_600_Monoclonals\ALE_M2210_87.raw	1142.95	2	1	116801024	EEQYNSTYR	26480000000
15.96	18.05	10485264384	[HexNAc]	Quant	204.087	0	476	HexNAc(3)Hex(3)	D:\IgG_glycomap_091322\DIA_600_Monoclonals\ALE_M2210_87.raw	762.301	3	1	116801024	EEQYNSTYR	26480000000
15.93	18.08	7681492992	[HexNAc]	Quant	204.087	-1.3	485	HexNAc(3)Hex(3)Fuc(1)	D:\IgG_glycomap_091322\DIA_600_Monoclonals\ALE_M2210_87.raw	1215.98	2	1	8756592	EEQYNSTYR	25511000000
15.93	18.08	10516946944	[HexNAc]	Quant	204.087	0	484	HexNAc(3)Hex(3)Fuc(1)	D:\IgG_glycomap_091322\DIA_600_Monoclonals\ALE_M2210_87.raw	810.987	3	1	156185584	EEQYNSTYR	25511000000
15.93	17.86	7644957184	[HexNAc]	Quant	204.087	-1.4	449	HexNAc(3)Hex(4)	D:\IgG_glycomap_091322\DIA_600_Monoclonals\ALE_M2210_87.raw	1223.98	2	1	7840560	EEQYNSTYR	27695000000
15.93	17.86	10454322176	[HexNAc]	Quant	204.087	0	449	HexNAc(3)Hex(4)	D:\IgG_glycomap_091322\DIA_600_Monoclonals\ALE_M2210_87.raw	816.319	3	1	139837760	EEQYNSTYR	27695000000
16.08	18.3	7710597632	[HexNAc]	Quant	204.087	-1.3	499	HexNAc(3)Hex(4)Fuc(1)	D:\IgG_glycomap_091322\DIA_600_Monoclonals\ALE_M2210_87.raw	1297.01	2	1	15607623	EEQYNSTYR	29183000000
16.08	18.3	10398365696	[HexNAc]	Quant	204.087	0	498	HexNAc(3)Hex(4)Fuc(1)	D:\IgG_glycomap_091322\DIA_600_Monoclonals\ALE_M2210_87.raw	865.005	3	1	352879136	EEQYNSTYR	29183000000
18.97	21.01	1412069632	[HexNAc]	Quant	204.087	-1.2	435	HexNAc(3)Hex(4)Fuc(1)NeuAc(1)	D:\IgG_glycomap_091322\DIA_600_Monoclonals\ALE_M2210_87.raw	1442.55	2	1	125499952	EEQYNSTYR	5610100000
18.97	21.01	3113041408	[HexNAc]	Quant	204.087	-0.5	435	HexNAc(3)Hex(4)Fuc(1)NeuAc(1)	D:\IgG_glycomap_091322\DIA_600_Monoclonals\ALE_M2210_87.raw	962.037	3	1	376660384	EEQYNSTYR	5610100000
19.01	20.99	1466406528	[HexNAc]	Quant	204.087	-1.2	424	HexNAc(3)Hex(4)NeuAc(1)	D:\IgG_glycomap_091322\DIA_600_Monoclonals\ALE_M2210_87.raw	1369.53	2	1	66862468	EEQYNSTYR	5687500000
19.01	20.99	3183215104	[HexNAc]	Quant	204.087	-0.5	424	HexNAc(3)Hex(4)NeuAc(1)	D:\IgG_glycomap_091322\DIA_600_Monoclonals\ALE_M2210_87.raw	913.351	3	1	292019104	EEQYNSTYR	5687500000
15.88	17.89	7651220480	[HexNAc]	Quant	204.087	-1.4	462	HexNAc(3)Hex(5)	D:\IgG_glycomap_091322\DIA_600_Monoclonals\ALE_M2210_87.raw	1305	2	1	9263276	EEQYNSTYR	27701000000
15.88	17.89	10454362112	[HexNAc]	Quant	204.087	0	462	HexNAc(3)Hex(5)	D:\IgG_glycomap_091322\DIA_600_Monoclonals\ALE_M2210_87.raw	870.337	3	1	154260256	EEQYNSTYR	27701000000
16.15	18	7652423168	[HexNAc]	Quant	204.087	-1.4	439	HexNAc(3)Hex(5)Fuc(1)	D:\IgG_glycomap_091322\DIA_600_Monoclonals\ALE_M2210_87.raw	1378.03	2	1	23021056	EEQYNSTYR	29043000000
16.15	18	10341179392	[HexNAc]	Quant	204.087	0	438	HexNAc(3)Hex(5)Fuc(1)	D:\IgG_glycomap_091322\DIA_600_Monoclonals\ALE_M2210_87.raw	919.023	3	1	284568704	EEQYNSTYR	29043000000
16.08	17.93	7655710208	[HexNAc]	Quant	204.087	-1.4	440	HexNAc(3)Hex(6)	D:\IgG_glycomap_091322\DIA_600_Monoclonals\ALE_M2210_87.raw	1386.03	2	1	13042999	EEQYNSTYR	27541000000
16.08	17.93	10318826496	[HexNAc]	Quant	204.087	0	439	HexNAc(3)Hex(6)	D:\IgG_glycomap_091322\DIA_600_Monoclonals\ALE_M2210_87.raw	924.354	3	1	293865024	EEQYNSTYR	27541000000
15.93	17.93	7660078592	[HexNAc]	Quant	204.087	-1.4	462	HexNAc(3)Hex(6)Fuc(1)	D:\IgG_glycomap_091322\DIA_600_Monoclonals\ALE_M2210_87.raw	1459.06	2	1	8154629	EEQYNSTYR	29216000000
15.93	17.93	10478232576	[HexNAc]	Quant	204.087	0	461	HexNAc(3)Hex(6)Fuc(1)	D:\IgG_glycomap_091322\DIA_600_Monoclonals\ALE_M2210_87.raw	973.04	3	1	145442720	EEQYNSTYR	29216000000
16.01	18.15	7697695232	[HexNAc]	Quant	204.087	-1.3	484	HexNAc(4)Hex(3)	D:\IgG_glycomap_091322\DIA_600_Monoclonals\ALE_M2210_87.raw	1244.49	2	1	8778786	EEQYNSTYR	24095000000
16.01	18.15	10554172416	[HexNAc]	Quant	204.087	0	485	HexNAc(4)Hex(3)	D:\IgG_glycomap_091322\DIA_600_Monoclonals\ALE_M2210_87.raw	829.995	3	1	137058928	EEQYNSTYR	24095000000
16.01	18.08	7682625536	[HexNAc]	Quant	204.087	-1.3	473	HexNAc(4)Hex(3)Fuc(1)	D:\IgG_glycomap_091322\DIA_600_Monoclonals\ALE_M2210_87.raw	1317.52	2	1	8490461	EEQYNSTYR	25533000000
16.01	18.08	10537279488	[HexNAc]	Quant	204.087	0	473	HexNAc(4)Hex(3)Fuc(1)	D:\IgG_glycomap_091322\DIA_600_Monoclonals\ALE_M2210_87.raw	878.681	3	1	132558480	EEQYNSTYR	25533000000
16.04	17.89	7652896256	[HexNAc]	Quant	204.087	-1.4	438	HexNAc(4)Hex(4)	D:\IgG_glycomap_091322\DIA_600_Monoclonals\ALE_M2210_87.raw	1325.52	2	1	8111726	EEQYNSTYR	27648000000
16.04	17.89	10412606464	[HexNAc]	Quant	204.087	0	438	HexNAc(4)Hex(4)	D:\IgG_glycomap_091322\DIA_600_Monoclonals\ALE_M2210_87.raw	884.012	3	1	186125456	EEQYNSTYR	27648000000
15.85	18.08	7681032192	[HexNAc]	Quant	204.087	-1.3	496	HexNAc(4)Hex(4)Fuc(1)	D:\IgG_glycomap_091322\DIA_600_Monoclonals\ALE_M2210_87.raw	1398.55	2	1	9522946	EEQYNSTYR	29304000000
15.85	18.08	10532125696	[HexNAc]	Quant	204.087	0	496	HexNAc(4)Hex(4)Fuc(1)	D:\IgG_glycomap_091322\DIA_600_Monoclonals\ALE_M2210_87.raw	932.698	3	1	146664384	EEQYNSTYR	29304000000
19.01	21.04	1418791808	[HexNAc]	Quant	204.087	-1.2	434	HexNAc(4)Hex(4)Fuc(1)NeuAc(1)	D:\IgG_glycomap_091322\DIA_600_Monoclonals\ALE_M2210_87.raw	1544.09	2	1	119440968	EEQYNSTYR	5682500000
19.01	21.04	3191641856	[HexNAc]	Quant	204.087	-0.5	434	HexNAc(4)Hex(4)Fuc(1)NeuAc(1)	D:\IgG_glycomap_091322\DIA_600_Monoclonals\ALE_M2210_87.raw	1029.73	3	1	299995872	EEQYNSTYR	5682500000
16.01	18.08	7682625536	[HexNAc]	Quant	204.087	-1.3	473	HexNAc(4)Hex(5)	D:\IgG_glycomap_091322\DIA_600_Monoclonals\ALE_M2210_87.raw	1406.54	2	1	8490461	EEQYNSTYR	27836000000
16.01	18.08	10537279488	[HexNAc]	Quant	204.087	0	473	HexNAc(4)Hex(5)	D:\IgG_glycomap_091322\DIA_600_Monoclonals\ALE_M2210_87.raw	938.03	3	1	132558480	EEQYNSTYR	27836000000
16.15	18.08	7666119168	[HexNAc]	Quant	204.087	-1.3	451	HexNAc(4)Hex(5)Fuc(1)	D:\IgG_glycomap_091322\DIA_600_Monoclonals\ALE_M2210_87.raw	1479.57	2	1	23978026	EEQYNSTYR	29085000000
16.15	18.08	10353874944	[HexNAc]	Quant	204.087	0	450	HexNAc(4)Hex(5)Fuc(1)	D:\IgG_glycomap_091322\DIA_600_Monoclonals\ALE_M2210_87.raw	986.716	3	1	296574752	EEQYNSTYR	29085000000
19.01	21.03	1410515840	[HexNAc]	Quant	204.087	-1.2	431	HexNAc(4)Hex(5)Fuc(1)NeuAc(1)	D:\IgG_glycomap_091322\DIA_600_Monoclonals\ALE_M2210_87.raw	1625.12	2	1	125335296	EEQYNSTYR	5530400000
19.01	21.03	3097752064	[HexNAc]	Quant	204.087	-0.5	431	HexNAc(4)Hex(5)Fuc(1)NeuAc(1)	D:\IgG_glycomap_091322\DIA_600_Monoclonals\ALE_M2210_87.raw	1083.75	3	1	386859040	EEQYNSTYR	5530400000
18.93	20.98	1469814016	[HexNAc]	Quant	204.087	-1.2	436	HexNAc(4)Hex(5)NeuAc(1)	D:\IgG_glycomap_091322\DIA_600_Monoclonals\ALE_M2210_87.raw	1552.09	2	1	68222840	EEQYNSTYR	5730100000
18.93	20.98	3209783040	[HexNAc]	Quant	204.087	-0.5	435	HexNAc(4)Hex(5)NeuAc(1)	D:\IgG_glycomap_091322\DIA_600_Monoclonals\ALE_M2210_87.raw	1035.06	3	1	281153312	EEQYNSTYR	5730100000
16.08	18.08	7676694016	[HexNAc]	Quant	204.087	-1.3	463	HexNAc(4)Hex(6)Fuc(1)	D:\IgG_glycomap_091322\DIA_600_Monoclonals\ALE_M2210_87.raw	1560.6	2	1	14077846	EEQYNSTYR	29083000000
16.08	18.08	10344478720	[HexNAc]	Quant	204.087	0	462	HexNAc(4)Hex(6)Fuc(1)	D:\IgG_glycomap_091322\DIA_600_Monoclonals\ALE_M2210_87.raw	1040.73	3	1	317677728	EEQYNSTYR	29083000000
15.98	18.01	9944024064	[HexNAc]	Quant	204.087	0.4	464	HexNAc(2)Hex(3)	D:\IgG_glycomap_091322\DIA_600_Monoclonals\ALE_M2210_88.raw	1041.41	2	1	186211952	EEQYNSTYR	24988000000
15.98	18.01	9944024064	[HexNAc]	Quant	204.087	0.4	464	HexNAc(2)Hex(3)	D:\IgG_glycomap_091322\DIA_600_Monoclonals\ALE_M2210_88.raw	694.608	3	1	186211952	EEQYNSTYR	24988000000
16.07	18.01	9826327552	[HexNAc]	Quant	204.087	0.4	452	HexNAc(2)Hex(3)Fuc(1)	D:\IgG_glycomap_091322\DIA_600_Monoclonals\ALE_M2210_88.raw	1114.44	2	1	293940224	EEQYNSTYR	26071000000
16.07	18.01	9826327552	[HexNAc]	Quant	204.087	0.4	452	HexNAc(2)Hex(3)Fuc(1)	D:\IgG_glycomap_091322\DIA_600_Monoclonals\ALE_M2210_88.raw	743.294	3	1	293940224	EEQYNSTYR	26071000000
16.04	17.94	9887027200	[HexNAc]	Quant	204.087	0.4	443	HexNAc(2)Hex(4)	D:\IgG_glycomap_091322\DIA_600_Monoclonals\ALE_M2210_88.raw	1122.44	2	1	214865664	EEQYNSTYR	25804000000
16.04	17.94	9887027200	[HexNAc]	Quant	204.087	0.4	443	HexNAc(2)Hex(4)	D:\IgG_glycomap_091322\DIA_600_Monoclonals\ALE_M2210_88.raw	748.626	3	1	214865664	EEQYNSTYR	25804000000
16.49	17.49	7230754816	[HexNAc]	Quant	204.087	-1.1	268	HexNAc(2)Hex(5)	D:\IgG_glycomap_091322\DIA_600_Monoclonals\ALE_M2210_88.raw	1203.46	2	1	82296744	EEQYNSTYR	22583000000
16.49	17.49	9174169600	[HexNAc]	Quant	204.087	0.4	269	HexNAc(2)Hex(5)	D:\IgG_glycomap_091322\DIA_600_Monoclonals\ALE_M2210_88.raw	802.643	3	1	360758208	EEQYNSTYR	22583000000
16.03	18.04	7451192832	[HexNAc]	Quant	204.087	-1	461	HexNAc(2)Hex(6)	D:\IgG_glycomap_091322\DIA_600_Monoclonals\ALE_M2210_88.raw	1284.49	2	1	9339794	EEQYNSTYR	23846000000
16.03	18.04	9940795392	[HexNAc]	Quant	204.087	0.4	461	HexNAc(2)Hex(6)	D:\IgG_glycomap_091322\DIA_600_Monoclonals\ALE_M2210_88.raw	856.661	3	1	194207280	EEQYNSTYR	23846000000
16	18.04	7450489856	[HexNAc]	Quant	204.087	-1	467	HexNAc(2)Hex(7)	D:\IgG_glycomap_091322\DIA_600_Monoclonals\ALE_M2210_88.raw	1365.52	2	1	7985835	EEQYNSTYR	23912000000
16	18.04	10004426752	[HexNAc]	Quant	204.087	0.4	467	HexNAc(2)Hex(7)	D:\IgG_glycomap_091322\DIA_600_Monoclonals\ALE_M2210_88.raw	910.679	3	1	131241872	EEQYNSTYR	23912000000
15.98	18.01	9944024064	[HexNAc]	Quant	204.087	0.4	464	HexNAc(3)Hex(2)Fuc(1)	D:\IgG_glycomap_091322\DIA_600_Monoclonals\ALE_M2210_88.raw	1134.95	2	1	186211952	EEQYNSTYR	26327000000
15.98	18.01	9944024064	[HexNAc]	Quant	204.087	0.4	464	HexNAc(3)Hex(2)Fuc(1)	D:\IgG_glycomap_091322\DIA_600_Monoclonals\ALE_M2210_88.raw	756.97	3	1	186211952	EEQYNSTYR	26327000000
15.9	18.09	9988213760	[HexNAc]	Quant	204.087	0.4	489	HexNAc(3)Hex(3)	D:\IgG_glycomap_091322\DIA_600_Monoclonals\ALE_M2210_88.raw	1142.95	2	1	176959968	EEQYNSTYR	25085000000
15.9	18.09	9988213760	[HexNAc]	Quant	204.087	0.4	489	HexNAc(3)Hex(3)	D:\IgG_glycomap_091322\DIA_600_Monoclonals\ALE_M2210_88.raw	762.301	3	1	176959968	EEQYNSTYR	25085000000
16.03	18.04	7449197568	[HexNAc]	Quant	204.087	-1.1	463	HexNAc(3)Hex(3)Fuc(1)	D:\IgG_glycomap_091322\DIA_600_Monoclonals\ALE_M2210_88.raw	1215.98	2	1	9906731	EEQYNSTYR	24470000000
16.03	18.04	9886306304	[HexNAc]	Quant	204.087	0.4	463	HexNAc(3)Hex(3)Fuc(1)	D:\IgG_glycomap_091322\DIA_600_Monoclonals\ALE_M2210_88.raw	810.987	3	1	248524976	EEQYNSTYR	24470000000
16.25	17.89	7404235264	[HexNAc]	Quant	204.087	-1.1	403	HexNAc(3)Hex(4)	D:\IgG_glycomap_091322\DIA_600_Monoclonals\ALE_M2210_88.raw	1223.98	2	1	34860308	EEQYNSTYR	26791000000
16.25	17.89	9856498688	[HexNAc]	Quant	204.087	0.4	403	HexNAc(3)Hex(4)	D:\IgG_glycomap_091322\DIA_600_Monoclonals\ALE_M2210_88.raw	816.319	3	1	199361360	EEQYNSTYR	26791000000
16.03	18.11	7463545856	[HexNAc]	Quant	204.087	-1	474	HexNAc(3)Hex(4)Fuc(1)	D:\IgG_glycomap_091322\DIA_600_Monoclonals\ALE_M2210_88.raw	1297.01	2	1	10252949	EEQYNSTYR	28416000000
16.03	18.11	9907005440	[HexNAc]	Quant	204.087	0.4	474	HexNAc(3)Hex(4)Fuc(1)	D:\IgG_glycomap_091322\DIA_600_Monoclonals\ALE_M2210_88.raw	865.005	3	1	257286832	EEQYNSTYR	28416000000
19	21.01	1279455872	[HexNAc]	Quant	204.087	-1.2	428	HexNAc(3)Hex(4)Fuc(1)NeuAc(1)	D:\IgG_glycomap_091322\DIA_600_Monoclonals\ALE_M2210_88.raw	1442.55	2	1	124935472	EEQYNSTYR	5292200000
19	21.01	2988855040	[HexNAc]	Quant	204.087	0	429	HexNAc(3)Hex(4)Fuc(1)NeuAc(1)	D:\IgG_glycomap_091322\DIA_600_Monoclonals\ALE_M2210_88.raw	962.037	3	1	441457344	EEQYNSTYR	5292200000
19	21.01	1279455872	[HexNAc]	Quant	204.087	-1.2	428	HexNAc(3)Hex(4)NeuAc(1)	D:\IgG_glycomap_091322\DIA_600_Monoclonals\ALE_M2210_88.raw	1369.53	2	1	124935472	EEQYNSTYR	5284800000
19	21.01	2988855040	[HexNAc]	Quant	204.087	0	429	HexNAc(3)Hex(4)NeuAc(1)	D:\IgG_glycomap_091322\DIA_600_Monoclonals\ALE_M2210_88.raw	913.351	3	1	441457344	EEQYNSTYR	5284800000
15.98	17.93	7438845440	[HexNAc]	Quant	204.087	-1.1	451	HexNAc(3)Hex(5)	D:\IgG_glycomap_091322\DIA_600_Monoclonals\ALE_M2210_88.raw	1305	2	1	7554728	EEQYNSTYR	26978000000
15.98	17.93	9925905408	[HexNAc]	Quant	204.087	0.4	450	HexNAc(3)Hex(5)	D:\IgG_glycomap_091322\DIA_600_Monoclonals\ALE_M2210_88.raw	870.337	3	1	178549280	EEQYNSTYR	26978000000
16.03	18.11	7463545856	[HexNAc]	Quant	204.087	-1	474	HexNAc(3)Hex(5)Fuc(1)	D:\IgG_glycomap_091322\DIA_600_Monoclonals\ALE_M2210_88.raw	1378.03	2	1	10252949	EEQYNSTYR	28421000000
16.03	18.11	9907005440	[HexNAc]	Quant	204.087	0.4	474	HexNAc(3)Hex(5)Fuc(1)	D:\IgG_glycomap_091322\DIA_600_Monoclonals\ALE_M2210_88.raw	919.023	3	1	257286832	EEQYNSTYR	28421000000
16.03	17.82	7420131328	[HexNAc]	Quant	204.087	-1.1	426	HexNAc(3)Hex(6)	D:\IgG_glycomap_091322\DIA_600_Monoclonals\ALE_M2210_88.raw	1386.03	2	1	8805130	EEQYNSTYR	26817000000
16.03	17.82	9825022976	[HexNAc]	Quant	204.087	0.4	426	HexNAc(3)Hex(6)	D:\IgG_glycomap_091322\DIA_600_Monoclonals\ALE_M2210_88.raw	924.354	3	1	220646272	EEQYNSTYR	26817000000
16.03	17.97	7438871040	[HexNAc]	Quant	204.087	-1.1	450	HexNAc(3)Hex(6)Fuc(1)	D:\IgG_glycomap_091322\DIA_600_Monoclonals\ALE_M2210_88.raw	1459.06	2	1	9529040	EEQYNSTYR	28346000000
16.03	17.97	9873430528	[HexNAc]	Quant	204.087	0.4	450	HexNAc(3)Hex(6)Fuc(1)	D:\IgG_glycomap_091322\DIA_600_Monoclonals\ALE_M2210_88.raw	973.04	3	1	238966560	EEQYNSTYR	28346000000
16.17	18.11	7457248256	[HexNAc]	Quant	204.087	-1	451	HexNAc(4)Hex(3)	D:\IgG_glycomap_091322\DIA_600_Monoclonals\ALE_M2210_88.raw	1244.49	2	1	17653148	EEQYNSTYR	23127000000
16.17	18.11	9970896896	[HexNAc]	Quant	204.087	0.4	452	HexNAc(4)Hex(3)	D:\IgG_glycomap_091322\DIA_600_Monoclonals\ALE_M2210_88.raw	829.995	3	1	175881872	EEQYNSTYR	23127000000
16.03	18.11	7463545856	[HexNAc]	Quant	204.087	-1	474	HexNAc(4)Hex(3)Fuc(1)	D:\IgG_glycomap_091322\DIA_600_Monoclonals\ALE_M2210_88.raw	1317.52	2	1	10252949	EEQYNSTYR	24510000000
16.03	18.11	9907005440	[HexNAc]	Quant	204.087	0.4	474	HexNAc(4)Hex(3)Fuc(1)	D:\IgG_glycomap_091322\DIA_600_Monoclonals\ALE_M2210_88.raw	878.681	3	1	257286832	EEQYNSTYR	24510000000
16.03	17.97	7438871040	[HexNAc]	Quant	204.087	-1.1	450	HexNAc(4)Hex(4)	D:\IgG_glycomap_091322\DIA_600_Monoclonals\ALE_M2210_88.raw	1325.52	2	1	9529040	EEQYNSTYR	26900000000
16.03	17.97	9873430528	[HexNAc]	Quant	204.087	0.4	450	HexNAc(4)Hex(4)	D:\IgG_glycomap_091322\DIA_600_Monoclonals\ALE_M2210_88.raw	884.012	3	1	238966560	EEQYNSTYR	26900000000
16.03	17.97	7438871040	[HexNAc]	Quant	204.087	-1.1	450	HexNAc(4)Hex(4)Fuc(1)	D:\IgG_glycomap_091322\DIA_600_Monoclonals\ALE_M2210_88.raw	1398.55	2	1	9529040	EEQYNSTYR	28346000000
16.03	17.97	9873430528	[HexNAc]	Quant	204.087	0.4	450	HexNAc(4)Hex(4)Fuc(1)	D:\IgG_glycomap_091322\DIA_600_Monoclonals\ALE_M2210_88.raw	932.698	3	1	238966560	EEQYNSTYR	28346000000
18.97	21	1303239040	[HexNAc]	Quant	204.087	-1.2	432	HexNAc(4)Hex(4)Fuc(1)NeuAc(1)	D:\IgG_glycomap_091322\DIA_600_Monoclonals\ALE_M2210_88.raw	1544.09	2	1	102246680	EEQYNSTYR	5297400000
18.97	21	2950484480	[HexNAc]	Quant	204.087	0	432	HexNAc(4)Hex(4)Fuc(1)NeuAc(1)	D:\IgG_glycomap_091322\DIA_600_Monoclonals\ALE_M2210_88.raw	1029.73	3	1	486041760	EEQYNSTYR	5297400000
15.95	17.89	7435831808	[HexNAc]	Quant	204.087	-1.1	449	HexNAc(4)Hex(5)	D:\IgG_glycomap_091322\DIA_600_Monoclonals\ALE_M2210_88.raw	1406.54	2	1	6849887	EEQYNSTYR	27019000000
15.95	17.89	9969042432	[HexNAc]	Quant	204.087	0.4	449	HexNAc(4)Hex(5)	D:\IgG_glycomap_091322\DIA_600_Monoclonals\ALE_M2210_88.raw	938.03	3	1	123752696	EEQYNSTYR	27019000000
16.03	18.04	7449197568	[HexNAc]	Quant	204.087	-1.1	463	HexNAc(4)Hex(5)Fuc(1)	D:\IgG_glycomap_091322\DIA_600_Monoclonals\ALE_M2210_88.raw	1479.57	2	1	9906731	EEQYNSTYR	28386000000
16.03	18.04	9886306304	[HexNAc]	Quant	204.087	0.4	463	HexNAc(4)Hex(5)Fuc(1)	D:\IgG_glycomap_091322\DIA_600_Monoclonals\ALE_M2210_88.raw	986.716	3	1	248524976	EEQYNSTYR	28386000000
18.97	20.99	1307097216	[HexNAc]	Quant	204.087	-1.2	432	HexNAc(4)Hex(5)Fuc(1)NeuAc(1)	D:\IgG_glycomap_091322\DIA_600_Monoclonals\ALE_M2210_88.raw	1625.12	2	1	98865992	EEQYNSTYR	5294300000
18.97	20.99	2955630336	[HexNAc]	Quant	204.087	0	432	HexNAc(4)Hex(5)Fuc(1)NeuAc(1)	D:\IgG_glycomap_091322\DIA_600_Monoclonals\ALE_M2210_88.raw	1083.75	3	1	481727200	EEQYNSTYR	5294300000
19.07	20.97	1330343168	[HexNAc]	Quant	204.087	-1.2	412	HexNAc(4)Hex(5)NeuAc(1)	D:\IgG_glycomap_091322\DIA_600_Monoclonals\ALE_M2210_88.raw	1552.09	2	1	65785932	EEQYNSTYR	5347200000
19.07	20.97	2964406528	[HexNAc]	Quant	204.087	0	413	HexNAc(4)Hex(5)NeuAc(1)	D:\IgG_glycomap_091322\DIA_600_Monoclonals\ALE_M2210_88.raw	1035.06	3	1	437130624	EEQYNSTYR	5347200000
16.03	18.04	7449197568	[HexNAc]	Quant	204.087	-1.1	463	HexNAc(4)Hex(6)Fuc(1)	D:\IgG_glycomap_091322\DIA_600_Monoclonals\ALE_M2210_88.raw	1560.6	2	1	9906731	EEQYNSTYR	28386000000
16.03	18.04	9886306304	[HexNAc]	Quant	204.087	0.4	463	HexNAc(4)Hex(6)Fuc(1)	D:\IgG_glycomap_091322\DIA_600_Monoclonals\ALE_M2210_88.raw	1040.73	3	1	248524976	EEQYNSTYR	28386000000
15.84	17.97	5594901504	[HexNAc]	Quant	204.087	-1	496	HexNAc(2)Hex(3)	D:\IgG_glycomap_091322\DIA_600_Monoclonals\ALE_M2210_93.raw	1041.41	2	1	201715120	EEQYNSTYR	14335000000
15.84	17.97	5594901504	[HexNAc]	Quant	204.087	-1	496	HexNAc(2)Hex(3)	D:\IgG_glycomap_091322\DIA_600_Monoclonals\ALE_M2210_93.raw	694.608	3	1	201715120	EEQYNSTYR	14335000000
16.09	18.13	5673973248	[HexNAc]	Quant	204.087	-1	488	HexNAc(2)Hex(3)Fuc(1)	D:\IgG_glycomap_091322\DIA_600_Monoclonals\ALE_M2210_93.raw	1114.44	2	1	149329904	EEQYNSTYR	15097000000
16.09	18.13	5673973248	[HexNAc]	Quant	204.087	-1	488	HexNAc(2)Hex(3)Fuc(1)	D:\IgG_glycomap_091322\DIA_600_Monoclonals\ALE_M2210_93.raw	743.294	3	1	149329904	EEQYNSTYR	15097000000
16.04	18.05	5692985856	[HexNAc]	Quant	204.087	-1	479	HexNAc(2)Hex(4)	D:\IgG_glycomap_091322\DIA_600_Monoclonals\ALE_M2210_93.raw	1122.44	2	1	107782168	EEQYNSTYR	15223000000
16.04	18.05	5692985856	[HexNAc]	Quant	204.087	-1	479	HexNAc(2)Hex(4)	D:\IgG_glycomap_091322\DIA_600_Monoclonals\ALE_M2210_93.raw	748.626	3	1	107782168	EEQYNSTYR	15223000000
16.49	17.51	3666899200	[HexNAc]	Quant	204.087	-1.1	285	HexNAc(2)Hex(5)	D:\IgG_glycomap_091322\DIA_600_Monoclonals\ALE_M2210_93.raw	1203.46	2	1	79606088	EEQYNSTYR	12602000000
16.49	17.51	5125161984	[HexNAc]	Quant	204.087	-1	285	HexNAc(2)Hex(5)	D:\IgG_glycomap_091322\DIA_600_Monoclonals\ALE_M2210_93.raw	802.643	3	1	268600608	EEQYNSTYR	12602000000
15.97	17.94	3829565184	[HexNAc]	Quant	204.087	-1.2	473	HexNAc(2)Hex(6)	D:\IgG_glycomap_091322\DIA_600_Monoclonals\ALE_M2210_93.raw	1284.49	2	1	38249024	EEQYNSTYR	13442000000
15.97	17.94	5536231936	[HexNAc]	Quant	204.087	-1	472	HexNAc(2)Hex(6)	D:\IgG_glycomap_091322\DIA_600_Monoclonals\ALE_M2210_93.raw	856.661	3	1	234553216	EEQYNSTYR	13442000000
16.04	18.02	3861140992	[HexNAc]	Quant	204.087	-1.2	474	HexNAc(2)Hex(7)	D:\IgG_glycomap_091322\DIA_600_Monoclonals\ALE_M2210_93.raw	1365.52	2	1	13778420	EEQYNSTYR	13641000000
16.04	18.02	5685948928	[HexNAc]	Quant	204.087	-1	475	HexNAc(2)Hex(7)	D:\IgG_glycomap_091322\DIA_600_Monoclonals\ALE_M2210_93.raw	910.679	3	1	106404760	EEQYNSTYR	13641000000
16.01	17.97	5656589824	[HexNAc]	Quant	204.087	-1	470	HexNAc(3)Hex(2)Fuc(1)	D:\IgG_glycomap_091322\DIA_600_Monoclonals\ALE_M2210_93.raw	1134.95	2	1	120814416	EEQYNSTYR	15049000000
16.01	17.97	5656589824	[HexNAc]	Quant	204.087	-1	470	HexNAc(3)Hex(2)Fuc(1)	D:\IgG_glycomap_091322\DIA_600_Monoclonals\ALE_M2210_93.raw	756.97	3	1	120814416	EEQYNSTYR	15049000000
16.17	18.05	5607006208	[HexNAc]	Quant	204.087	-1	461	HexNAc(3)Hex(3)	D:\IgG_glycomap_091322\DIA_600_Monoclonals\ALE_M2210_93.raw	1142.95	2	1	186092416	EEQYNSTYR	14360000000
16.17	18.05	5607006208	[HexNAc]	Quant	204.087	-1	461	HexNAc(3)Hex(3)	D:\IgG_glycomap_091322\DIA_600_Monoclonals\ALE_M2210_93.raw	762.301	3	1	186092416	EEQYNSTYR	14360000000
16.05	18.08	3865982976	[HexNAc]	Quant	204.087	-1.2	482	HexNAc(3)Hex(3)Fuc(1)	D:\IgG_glycomap_091322\DIA_600_Monoclonals\ALE_M2210_93.raw	1215.98	2	1	14388543	EEQYNSTYR	13705000000
16.05	18.08	5695696896	[HexNAc]	Quant	204.087	-1	483	HexNAc(3)Hex(3)Fuc(1)	D:\IgG_glycomap_091322\DIA_600_Monoclonals\ALE_M2210_93.raw	810.987	3	1	114673216	EEQYNSTYR	13705000000
16.09	17.97	3854221568	[HexNAc]	Quant	204.087	-1.2	459	HexNAc(3)Hex(4)	D:\IgG_glycomap_091322\DIA_600_Monoclonals\ALE_M2210_93.raw	1223.98	2	1	14390761	EEQYNSTYR	17913000000
16.09	17.97	5633110528	[HexNAc]	Quant	204.087	-1	458	HexNAc(3)Hex(4)	D:\IgG_glycomap_091322\DIA_600_Monoclonals\ALE_M2210_93.raw	816.319	3	1	137590128	EEQYNSTYR	17913000000
16.09	18.05	3861268224	[HexNAc]	Quant	204.087	-1.2	472	HexNAc(3)Hex(4)Fuc(1)	D:\IgG_glycomap_091322\DIA_600_Monoclonals\ALE_M2210_93.raw	1297.01	2	1	15029480	EEQYNSTYR	18632000000
16.09	18.05	5654302720	[HexNAc]	Quant	204.087	-1	472	HexNAc(3)Hex(4)Fuc(1)	D:\IgG_glycomap_091322\DIA_600_Monoclonals\ALE_M2210_93.raw	865.005	3	1	143694816	EEQYNSTYR	18632000000
19.02	20.98	1534161920	[HexNAc]	Quant	204.087	-1.3	452	HexNAc(3)Hex(4)Fuc(1)NeuAc(1)	D:\IgG_glycomap_091322\DIA_600_Monoclonals\ALE_M2210_93.raw	1442.55	2	1	97584032	EEQYNSTYR	7773400000
19.02	20.98	2796853760	[HexNAc]	Quant	204.087	-0.8	453	HexNAc(3)Hex(4)Fuc(1)NeuAc(1)	D:\IgG_glycomap_091322\DIA_600_Monoclonals\ALE_M2210_93.raw	962.037	3	1	340048864	EEQYNSTYR	7773400000
19.03	20.94	1525109632	[HexNAc]	Quant	204.087	-1.3	445	HexNAc(3)Hex(4)NeuAc(1)	D:\IgG_glycomap_091322\DIA_600_Monoclonals\ALE_M2210_93.raw	1369.53	2	1	104427872	EEQYNSTYR	7886900000
19.03	20.94	2827825408	[HexNAc]	Quant	204.087	-0.8	445	HexNAc(3)Hex(4)NeuAc(1)	D:\IgG_glycomap_091322\DIA_600_Monoclonals\ALE_M2210_93.raw	913.351	3	1	301486272	EEQYNSTYR	7886900000
16.01	18.05	3859662848	[HexNAc]	Quant	204.087	-1.2	484	HexNAc(3)Hex(5)	D:\IgG_glycomap_091322\DIA_600_Monoclonals\ALE_M2210_93.raw	1305	2	1	18395518	EEQYNSTYR	17993000000
16.01	18.05	5678749696	[HexNAc]	Quant	204.087	-1	484	HexNAc(3)Hex(5)	D:\IgG_glycomap_091322\DIA_600_Monoclonals\ALE_M2210_93.raw	870.337	3	1	125959848	EEQYNSTYR	17993000000
16.01	18.05	3859662848	[HexNAc]	Quant	204.087	-1.2	484	HexNAc(3)Hex(5)Fuc(1)	D:\IgG_glycomap_091322\DIA_600_Monoclonals\ALE_M2210_93.raw	1378.03	2	1	18395518	EEQYNSTYR	18672000000
16.01	18.05	5678749696	[HexNAc]	Quant	204.087	-1	484	HexNAc(3)Hex(5)Fuc(1)	D:\IgG_glycomap_091322\DIA_600_Monoclonals\ALE_M2210_93.raw	919.023	3	1	125959848	EEQYNSTYR	18672000000
16.01	18.05	3859662848	[HexNAc]	Quant	204.087	-1.2	484	HexNAc(3)Hex(6)	D:\IgG_glycomap_091322\DIA_600_Monoclonals\ALE_M2210_93.raw	1386.03	2	1	18395518	EEQYNSTYR	17993000000
16.01	18.05	5678749696	[HexNAc]	Quant	204.087	-1	484	HexNAc(3)Hex(6)	D:\IgG_glycomap_091322\DIA_600_Monoclonals\ALE_M2210_93.raw	924.354	3	1	125959848	EEQYNSTYR	17993000000
16.01	18.05	3859662848	[HexNAc]	Quant	204.087	-1.2	484	HexNAc(3)Hex(6)Fuc(1)	D:\IgG_glycomap_091322\DIA_600_Monoclonals\ALE_M2210_93.raw	1459.06	2	1	18395518	EEQYNSTYR	18672000000
16.01	18.05	5678749696	[HexNAc]	Quant	204.087	-1	484	HexNAc(3)Hex(6)Fuc(1)	D:\IgG_glycomap_091322\DIA_600_Monoclonals\ALE_M2210_93.raw	973.04	3	1	125959848	EEQYNSTYR	18672000000
16.13	18.15	3874254592	[HexNAc]	Quant	204.087	-1.2	489	HexNAc(4)Hex(3)	D:\IgG_glycomap_091322\DIA_600_Monoclonals\ALE_M2210_93.raw	1244.49	2	1	14963442	EEQYNSTYR	13012000000
16.13	18.15	5661037056	[HexNAc]	Quant	204.087	-1	489	HexNAc(4)Hex(3)	D:\IgG_glycomap_091322\DIA_600_Monoclonals\ALE_M2210_93.raw	829.995	3	1	170155824	EEQYNSTYR	13012000000
16.05	18.01	3859765504	[HexNAc]	Quant	204.087	-1.2	470	HexNAc(4)Hex(3)Fuc(1)	D:\IgG_glycomap_091322\DIA_600_Monoclonals\ALE_M2210_93.raw	1317.52	2	1	13887451	EEQYNSTYR	13675000000
16.05	18.01	5676958208	[HexNAc]	Quant	204.087	-1	470	HexNAc(4)Hex(3)Fuc(1)	D:\IgG_glycomap_091322\DIA_600_Monoclonals\ALE_M2210_93.raw	878.681	3	1	110681424	EEQYNSTYR	13675000000
16.01	18.05	3859662848	[HexNAc]	Quant	204.087	-1.2	484	HexNAc(4)Hex(4)	D:\IgG_glycomap_091322\DIA_600_Monoclonals\ALE_M2210_93.raw	1325.52	2	1	18395518	EEQYNSTYR	17993000000
16.01	18.05	5678749696	[HexNAc]	Quant	204.087	-1	484	HexNAc(4)Hex(4)	D:\IgG_glycomap_091322\DIA_600_Monoclonals\ALE_M2210_93.raw	884.012	3	1	125959848	EEQYNSTYR	17993000000
16.01	18.05	3859662848	[HexNAc]	Quant	204.087	-1.2	484	HexNAc(4)Hex(4)Fuc(1)	D:\IgG_glycomap_091322\DIA_600_Monoclonals\ALE_M2210_93.raw	1398.55	2	1	18395518	EEQYNSTYR	18672000000
16.01	18.05	5678749696	[HexNAc]	Quant	204.087	-1	484	HexNAc(4)Hex(4)Fuc(1)	D:\IgG_glycomap_091322\DIA_600_Monoclonals\ALE_M2210_93.raw	932.698	3	1	125959848	EEQYNSTYR	18672000000
19	21.02	1527974272	[HexNAc]	Quant	204.087	-1.3	462	HexNAc(4)Hex(4)Fuc(1)NeuAc(1)	D:\IgG_glycomap_091322\DIA_600_Monoclonals\ALE_M2210_93.raw	1544.09	2	1	108046712	EEQYNSTYR	7732000000
19	21.02	2731630848	[HexNAc]	Quant	204.087	-0.8	463	HexNAc(4)Hex(4)Fuc(1)NeuAc(1)	D:\IgG_glycomap_091322\DIA_600_Monoclonals\ALE_M2210_93.raw	1029.73	3	1	419900832	EEQYNSTYR	7732000000
15.84	18.05	3851047424	[HexNAc]	Quant	204.087	-1.2	510	HexNAc(4)Hex(5)	D:\IgG_glycomap_091322\DIA_600_Monoclonals\ALE_M2210_93.raw	1406.54	2	1	29730886	EEQYNSTYR	17858000000
15.84	18.05	5614075392	[HexNAc]	Quant	204.087	-1	510	HexNAc(4)Hex(5)	D:\IgG_glycomap_091322\DIA_600_Monoclonals\ALE_M2210_93.raw	938.03	3	1	209841968	EEQYNSTYR	17858000000
15.93	17.89	3810701824	[HexNAc]	Quant	204.087	-1.2	470	HexNAc(4)Hex(5)Fuc(1)	D:\IgG_glycomap_091322\DIA_600_Monoclonals\ALE_M2210_93.raw	1479.57	2	1	52073280	EEQYNSTYR	18264000000
15.93	17.89	5475655168	[HexNAc]	Quant	204.087	-1	469	HexNAc(4)Hex(5)Fuc(1)	D:\IgG_glycomap_091322\DIA_600_Monoclonals\ALE_M2210_93.raw	986.716	3	1	280916704	EEQYNSTYR	18264000000
19.02	20.96	1537489920	[HexNAc]	Quant	204.087	-1.3	450	HexNAc(4)Hex(5)Fuc(1)NeuAc(1)	D:\IgG_glycomap_091322\DIA_600_Monoclonals\ALE_M2210_93.raw	1625.12	2	1	93325328	EEQYNSTYR	7923200000
19.02	20.96	2838426624	[HexNAc]	Quant	204.087	-0.8	450	HexNAc(4)Hex(5)Fuc(1)NeuAc(1)	D:\IgG_glycomap_091322\DIA_600_Monoclonals\ALE_M2210_93.raw	1083.75	3	1	295331712	EEQYNSTYR	7923200000
18.95	20.96	1539251072	[HexNAc]	Quant	204.087	-1.3	461	HexNAc(4)Hex(5)NeuAc(1)	D:\IgG_glycomap_091322\DIA_600_Monoclonals\ALE_M2210_93.raw	1552.09	2	1	96742200	EEQYNSTYR	7896800000
18.95	20.96	2843774720	[HexNAc]	Quant	204.087	-0.8	461	HexNAc(4)Hex(5)NeuAc(1)	D:\IgG_glycomap_091322\DIA_600_Monoclonals\ALE_M2210_93.raw	1035.06	3	1	306149408	EEQYNSTYR	7896800000
16.01	18.05	3859662848	[HexNAc]	Quant	204.087	-1.2	484	HexNAc(4)Hex(6)Fuc(1)	D:\IgG_glycomap_091322\DIA_600_Monoclonals\ALE_M2210_93.raw	1560.6	2	1	18395518	EEQYNSTYR	18687000000
16.01	18.05	5678749696	[HexNAc]	Quant	204.087	-1	484	HexNAc(4)Hex(6)Fuc(1)	D:\IgG_glycomap_091322\DIA_600_Monoclonals\ALE_M2210_93.raw	1040.73	3	1	125959848	EEQYNSTYR	18687000000
15.92	18.12	6290785280	[HexNAc]	Quant	204.087	-0.2	475	HexNAc(2)Hex(3)	D:\IgG_glycomap_091322\DIA_600_Monoclonals\ALE_M2210_94.raw	1041.41	2	1	321762976	EEQYNSTYR	16167000000
15.92	18.12	6290785280	[HexNAc]	Quant	204.087	-0.2	475	HexNAc(2)Hex(3)	D:\IgG_glycomap_091322\DIA_600_Monoclonals\ALE_M2210_94.raw	694.608	3	1	321762976	EEQYNSTYR	16167000000
15.91	17.97	6299473920	[HexNAc]	Quant	204.087	-0.2	453	HexNAc(2)Hex(3)Fuc(1)	D:\IgG_glycomap_091322\DIA_600_Monoclonals\ALE_M2210_94.raw	1114.44	2	1	277948384	EEQYNSTYR	17006000000
15.91	17.97	6299473920	[HexNAc]	Quant	204.087	-0.2	453	HexNAc(2)Hex(3)Fuc(1)	D:\IgG_glycomap_091322\DIA_600_Monoclonals\ALE_M2210_94.raw	743.294	3	1	277948384	EEQYNSTYR	17006000000
15.94	17.96	6258595328	[HexNAc]	Quant	204.087	-0.2	446	HexNAc(2)Hex(4)	D:\IgG_glycomap_091322\DIA_600_Monoclonals\ALE_M2210_94.raw	1122.44	2	1	309380864	EEQYNSTYR	16746000000
15.94	17.96	6258595328	[HexNAc]	Quant	204.087	-0.2	446	HexNAc(2)Hex(4)	D:\IgG_glycomap_091322\DIA_600_Monoclonals\ALE_M2210_94.raw	748.626	3	1	309380864	EEQYNSTYR	16746000000
16.5	17.49	3395565056	[HexNAc]	Quant	204.087	-1.2	264	HexNAc(2)Hex(5)	D:\IgG_glycomap_091322\DIA_600_Monoclonals\ALE_M2210_94.raw	1203.46	2	1	165824400	EEQYNSTYR	12592000000
16.5	17.49	5471084544	[HexNAc]	Quant	204.087	-0.2	264	HexNAc(2)Hex(5)	D:\IgG_glycomap_091322\DIA_600_Monoclonals\ALE_M2210_94.raw	802.643	3	1	790370880	EEQYNSTYR	12592000000
16	17.81	3617322496	[HexNAc]	Quant	204.087	-1.2	414	HexNAc(2)Hex(6)	D:\IgG_glycomap_091322\DIA_600_Monoclonals\ALE_M2210_94.raw	1284.49	2	1	12573818	EEQYNSTYR	13965000000
16	17.81	6405490688	[HexNAc]	Quant	204.087	-0.2	414	HexNAc(2)Hex(6)	D:\IgG_glycomap_091322\DIA_600_Monoclonals\ALE_M2210_94.raw	856.661	3	1	114457272	EEQYNSTYR	13965000000
15.99	17.81	3616886016	[HexNAc]	Quant	204.087	-1.2	416	HexNAc(2)Hex(7)	D:\IgG_glycomap_091322\DIA_600_Monoclonals\ALE_M2210_94.raw	1365.52	2	1	13639281	EEQYNSTYR	13952000000
15.99	17.81	6398362112	[HexNAc]	Quant	204.087	-0.2	416	HexNAc(2)Hex(7)	D:\IgG_glycomap_091322\DIA_600_Monoclonals\ALE_M2210_94.raw	910.679	3	1	123387048	EEQYNSTYR	13952000000
15.99	17.97	6432906240	[HexNAc]	Quant	204.087	-0.2	441	HexNAc(3)Hex(2)Fuc(1)	D:\IgG_glycomap_091322\DIA_600_Monoclonals\ALE_M2210_94.raw	1134.95	2	1	134236640	EEQYNSTYR	17276000000
15.99	17.97	6432906240	[HexNAc]	Quant	204.087	-0.2	441	HexNAc(3)Hex(2)Fuc(1)	D:\IgG_glycomap_091322\DIA_600_Monoclonals\ALE_M2210_94.raw	756.97	3	1	134236640	EEQYNSTYR	17276000000
15.92	18.19	6302131200	[HexNAc]	Quant	204.087	-0.2	487	HexNAc(3)Hex(3)	D:\IgG_glycomap_091322\DIA_600_Monoclonals\ALE_M2210_94.raw	1142.95	2	1	333943200	EEQYNSTYR	16193000000
15.92	18.19	6302131200	[HexNAc]	Quant	204.087	-0.2	487	HexNAc(3)Hex(3)	D:\IgG_glycomap_091322\DIA_600_Monoclonals\ALE_M2210_94.raw	762.301	3	1	333943200	EEQYNSTYR	16193000000
16.1	18	3627426816	[HexNAc]	Quant	204.087	-1.2	429	HexNAc(3)Hex(3)Fuc(1)	D:\IgG_glycomap_091322\DIA_600_Monoclonals\ALE_M2210_94.raw	1215.98	2	1	14953538	EEQYNSTYR	14176000000
16.1	18	6379808768	[HexNAc]	Quant	204.087	-0.2	429	HexNAc(3)Hex(3)Fuc(1)	D:\IgG_glycomap_091322\DIA_600_Monoclonals\ALE_M2210_94.raw	810.987	3	1	187846400	EEQYNSTYR	14176000000
16.06	18.05	3631121664	[HexNAc]	Quant	204.087	-1.2	441	HexNAc(3)Hex(4)	D:\IgG_glycomap_091322\DIA_600_Monoclonals\ALE_M2210_94.raw	1223.98	2	1	14098263	EEQYNSTYR	18527000000
16.06	18.05	6417813504	[HexNAc]	Quant	204.087	-0.2	441	HexNAc(3)Hex(4)	D:\IgG_glycomap_091322\DIA_600_Monoclonals\ALE_M2210_94.raw	816.319	3	1	162763536	EEQYNSTYR	18527000000
15.83	17.89	3624585728	[HexNAc]	Quant	204.087	-1.2	452	HexNAc(3)Hex(4)Fuc(1)	D:\IgG_glycomap_091322\DIA_600_Monoclonals\ALE_M2210_94.raw	1297.01	2	1	13201896	EEQYNSTYR	19246000000
15.83	17.89	6411767808	[HexNAc]	Quant	204.087	-0.2	453	HexNAc(3)Hex(4)Fuc(1)	D:\IgG_glycomap_091322\DIA_600_Monoclonals\ALE_M2210_94.raw	865.005	3	1	152502192	EEQYNSTYR	19246000000
18.96	21.02	1279945472	[HexNAc]	Quant	204.087	-1.1	442	HexNAc(3)Hex(4)Fuc(1)NeuAc(1)	D:\IgG_glycomap_091322\DIA_600_Monoclonals\ALE_M2210_94.raw	1442.55	2	1	99943952	EEQYNSTYR	6884500000
18.96	21.02	2670325760	[HexNAc]	Quant	204.087	-0.3	442	HexNAc(3)Hex(4)Fuc(1)NeuAc(1)	D:\IgG_glycomap_091322\DIA_600_Monoclonals\ALE_M2210_94.raw	962.037	3	1	461548768	EEQYNSTYR	6884500000
18.99	20.96	1304157696	[HexNAc]	Quant	204.087	-1.1	427	HexNAc(3)Hex(4)NeuAc(1)	D:\IgG_glycomap_091322\DIA_600_Monoclonals\ALE_M2210_94.raw	1369.53	2	1	68696384	EEQYNSTYR	6970900000
18.99	20.96	2759599872	[HexNAc]	Quant	204.087	-0.3	428	HexNAc(3)Hex(4)NeuAc(1)	D:\IgG_glycomap_091322\DIA_600_Monoclonals\ALE_M2210_94.raw	913.351	3	1	353024608	EEQYNSTYR	6970900000
15.99	17.89	3622269952	[HexNAc]	Quant	204.087	-1.2	429	HexNAc(3)Hex(5)	D:\IgG_glycomap_091322\DIA_600_Monoclonals\ALE_M2210_94.raw	1305	2	1	14266792	EEQYNSTYR	18508000000
15.99	17.89	6418437120	[HexNAc]	Quant	204.087	-0.2	429	HexNAc(3)Hex(5)	D:\IgG_glycomap_091322\DIA_600_Monoclonals\ALE_M2210_94.raw	870.337	3	1	129028848	EEQYNSTYR	18508000000
15.91	17.97	3612335104	[HexNAc]	Quant	204.087	-1.2	453	HexNAc(3)Hex(5)Fuc(1)	D:\IgG_glycomap_091322\DIA_600_Monoclonals\ALE_M2210_94.raw	1378.03	2	1	29536420	EEQYNSTYR	19040000000
15.91	17.97	6299473920	[HexNAc]	Quant	204.087	-0.2	453	HexNAc(3)Hex(5)Fuc(1)	D:\IgG_glycomap_091322\DIA_600_Monoclonals\ALE_M2210_94.raw	919.023	3	1	277948384	EEQYNSTYR	19040000000
15.99	17.97	3625960448	[HexNAc]	Quant	204.087	-1.2	441	HexNAc(3)Hex(6)	D:\IgG_glycomap_091322\DIA_600_Monoclonals\ALE_M2210_94.raw	1386.03	2	1	14846035	EEQYNSTYR	18536000000
15.99	17.97	6432906240	[HexNAc]	Quant	204.087	-0.2	441	HexNAc(3)Hex(6)	D:\IgG_glycomap_091322\DIA_600_Monoclonals\ALE_M2210_94.raw	924.354	3	1	134236640	EEQYNSTYR	18536000000
15.99	17.89	3622269952	[HexNAc]	Quant	204.087	-1.2	429	HexNAc(3)Hex(6)Fuc(1)	D:\IgG_glycomap_091322\DIA_600_Monoclonals\ALE_M2210_94.raw	1459.06	2	1	14266792	EEQYNSTYR	19275000000
15.99	17.89	6418437120	[HexNAc]	Quant	204.087	-0.2	429	HexNAc(3)Hex(6)Fuc(1)	D:\IgG_glycomap_091322\DIA_600_Monoclonals\ALE_M2210_94.raw	973.04	3	1	129028848	EEQYNSTYR	19275000000
15.88	17.93	3619637504	[HexNAc]	Quant	204.087	-1.2	451	HexNAc(4)Hex(3)	D:\IgG_glycomap_091322\DIA_600_Monoclonals\ALE_M2210_94.raw	1244.49	2	1	19917328	EEQYNSTYR	13408000000
15.88	17.93	6383327744	[HexNAc]	Quant	204.087	-0.2	451	HexNAc(4)Hex(3)	D:\IgG_glycomap_091322\DIA_600_Monoclonals\ALE_M2210_94.raw	829.995	3	1	186524336	EEQYNSTYR	13408000000
16.02	18	3631512832	[HexNAc]	Quant	204.087	-1.2	440	HexNAc(4)Hex(3)Fuc(1)	D:\IgG_glycomap_091322\DIA_600_Monoclonals\ALE_M2210_94.raw	1317.52	2	1	10251996	EEQYNSTYR	14251000000
16.02	18	6456201216	[HexNAc]	Quant	204.087	-0.2	440	HexNAc(4)Hex(3)Fuc(1)	D:\IgG_glycomap_091322\DIA_600_Monoclonals\ALE_M2210_94.raw	878.681	3	1	115272776	EEQYNSTYR	14251000000
15.83	17.97	3628361728	[HexNAc]	Quant	204.087	-1.2	464	HexNAc(4)Hex(4)	D:\IgG_glycomap_091322\DIA_600_Monoclonals\ALE_M2210_94.raw	1325.52	2	1	13695257	EEQYNSTYR	18516000000
15.83	17.97	6425731072	[HexNAc]	Quant	204.087	-0.2	465	HexNAc(4)Hex(4)	D:\IgG_glycomap_091322\DIA_600_Monoclonals\ALE_M2210_94.raw	884.012	3	1	158212032	EEQYNSTYR	18516000000
16.06	17.97	3627324672	[HexNAc]	Quant	204.087	-1.2	429	HexNAc(4)Hex(4)Fuc(1)	D:\IgG_glycomap_091322\DIA_600_Monoclonals\ALE_M2210_94.raw	1398.55	2	1	13552389	EEQYNSTYR	19274000000
16.06	17.97	6406548992	[HexNAc]	Quant	204.087	-0.2	429	HexNAc(4)Hex(4)Fuc(1)	D:\IgG_glycomap_091322\DIA_600_Monoclonals\ALE_M2210_94.raw	932.698	3	1	156444928	EEQYNSTYR	19274000000
18.99	21.02	1282976128	[HexNAc]	Quant	204.087	-1.1	437	HexNAc(4)Hex(4)Fuc(1)NeuAc(1)	D:\IgG_glycomap_091322\DIA_600_Monoclonals\ALE_M2210_94.raw	1544.09	2	1	95337448	EEQYNSTYR	6939900000
18.99	21.02	2700651776	[HexNAc]	Quant	204.087	-0.3	437	HexNAc(4)Hex(4)Fuc(1)NeuAc(1)	D:\IgG_glycomap_091322\DIA_600_Monoclonals\ALE_M2210_94.raw	1029.73	3	1	423850944	EEQYNSTYR	6939900000
15.99	17.97	3625960448	[HexNAc]	Quant	204.087	-1.2	441	HexNAc(4)Hex(5)	D:\IgG_glycomap_091322\DIA_600_Monoclonals\ALE_M2210_94.raw	1406.54	2	1	14846035	EEQYNSTYR	18539000000
15.99	17.97	6432906240	[HexNAc]	Quant	204.087	-0.2	441	HexNAc(4)Hex(5)	D:\IgG_glycomap_091322\DIA_600_Monoclonals\ALE_M2210_94.raw	938.03	3	1	134236640	EEQYNSTYR	18539000000
15.99	17.97	3625960448	[HexNAc]	Quant	204.087	-1.2	441	HexNAc(4)Hex(5)Fuc(1)	D:\IgG_glycomap_091322\DIA_600_Monoclonals\ALE_M2210_94.raw	1479.57	2	1	14846035	EEQYNSTYR	19316000000
15.99	17.97	6432906240	[HexNAc]	Quant	204.087	-0.2	441	HexNAc(4)Hex(5)Fuc(1)	D:\IgG_glycomap_091322\DIA_600_Monoclonals\ALE_M2210_94.raw	986.716	3	1	134236640	EEQYNSTYR	19316000000
18.94	21	1283316736	[HexNAc]	Quant	204.087	-1.1	440	HexNAc(4)Hex(5)Fuc(1)NeuAc(1)	D:\IgG_glycomap_091322\DIA_600_Monoclonals\ALE_M2210_94.raw	1625.12	2	1	93988544	EEQYNSTYR	6975200000
18.94	21	2716776960	[HexNAc]	Quant	204.087	-0.3	441	HexNAc(4)Hex(5)Fuc(1)NeuAc(1)	D:\IgG_glycomap_091322\DIA_600_Monoclonals\ALE_M2210_94.raw	1083.75	3	1	413795456	EEQYNSTYR	6975200000
18.96	21.02	1279945472	[HexNAc]	Quant	204.087	-1.1	442	HexNAc(4)Hex(5)NeuAc(1)	D:\IgG_glycomap_091322\DIA_600_Monoclonals\ALE_M2210_94.raw	1552.09	2	1	99943952	EEQYNSTYR	6852000000
18.96	21.02	2670325760	[HexNAc]	Quant	204.087	-0.3	442	HexNAc(4)Hex(5)NeuAc(1)	D:\IgG_glycomap_091322\DIA_600_Monoclonals\ALE_M2210_94.raw	1035.06	3	1	461548768	EEQYNSTYR	6852000000
15.91	17.97	3612335104	[HexNAc]	Quant	204.087	-1.2	453	HexNAc(4)Hex(6)Fuc(1)	D:\IgG_glycomap_091322\DIA_600_Monoclonals\ALE_M2210_94.raw	1560.6	2	1	29536420	EEQYNSTYR	19053000000
15.91	17.97	6299473920	[HexNAc]	Quant	204.087	-0.2	453	HexNAc(4)Hex(6)Fuc(1)	D:\IgG_glycomap_091322\DIA_600_Monoclonals\ALE_M2210_94.raw	1040.73	3	1	277948384	EEQYNSTYR	19053000000
15.93	18.01	6629610496	[HexNAc]	Quant	204.087	-0.1	449	HexNAc(2)Hex(3)	D:\IgG_glycomap_091322\DIA_600_Monoclonals\ALE_M2210_95.raw	1041.41	2	1	120771544	EEQYNSTYR	17022000000
15.93	18.01	6629610496	[HexNAc]	Quant	204.087	-0.1	449	HexNAc(2)Hex(3)	D:\IgG_glycomap_091322\DIA_600_Monoclonals\ALE_M2210_95.raw	694.608	3	1	120771544	EEQYNSTYR	17022000000
16.01	18.01	6632551424	[HexNAc]	Quant	204.087	-0.1	437	HexNAc(2)Hex(3)Fuc(1)	D:\IgG_glycomap_091322\DIA_600_Monoclonals\ALE_M2210_95.raw	1114.44	2	1	115092752	EEQYNSTYR	17864000000
16.01	18.01	6632551424	[HexNAc]	Quant	204.087	-0.1	437	HexNAc(2)Hex(3)Fuc(1)	D:\IgG_glycomap_091322\DIA_600_Monoclonals\ALE_M2210_95.raw	743.294	3	1	115092752	EEQYNSTYR	17864000000
15.96	17.99	6658369024	[HexNAc]	Quant	204.087	-0.1	441	HexNAc(2)Hex(4)	D:\IgG_glycomap_091322\DIA_600_Monoclonals\ALE_M2210_95.raw	1122.44	2	1	87126648	EEQYNSTYR	17758000000
15.96	17.99	6658369024	[HexNAc]	Quant	204.087	-0.1	441	HexNAc(2)Hex(4)	D:\IgG_glycomap_091322\DIA_600_Monoclonals\ALE_M2210_95.raw	748.626	3	1	87126648	EEQYNSTYR	17758000000
16.52	17.5	3546381056	[HexNAc]	Quant	204.087	-1.3	261	HexNAc(2)Hex(5)	D:\IgG_glycomap_091322\DIA_600_Monoclonals\ALE_M2210_95.raw	1203.46	2	1	125775184	EEQYNSTYR	13588000000
16.52	17.5	6019996672	[HexNAc]	Quant	204.087	-0.1	262	HexNAc(2)Hex(5)	D:\IgG_glycomap_091322\DIA_600_Monoclonals\ALE_M2210_95.raw	802.643	3	1	402172704	EEQYNSTYR	13588000000
16.01	17.91	3723119360	[HexNAc]	Quant	204.087	-1.3	421	HexNAc(2)Hex(6)	D:\IgG_glycomap_091322\DIA_600_Monoclonals\ALE_M2210_95.raw	1284.49	2	1	9712885	EEQYNSTYR	14558000000
16.01	17.91	6613147648	[HexNAc]	Quant	204.087	-0.1	420	HexNAc(2)Hex(6)	D:\IgG_glycomap_091322\DIA_600_Monoclonals\ALE_M2210_95.raw	856.661	3	1	114274120	EEQYNSTYR	14558000000
15.94	17.98	3727582208	[HexNAc]	Quant	204.087	-1.3	445	HexNAc(2)Hex(7)	D:\IgG_glycomap_091322\DIA_600_Monoclonals\ALE_M2210_95.raw	1365.52	2	1	9630731	EEQYNSTYR	14586000000
15.94	17.98	6639676928	[HexNAc]	Quant	204.087	-0.1	444	HexNAc(2)Hex(7)	D:\IgG_glycomap_091322\DIA_600_Monoclonals\ALE_M2210_95.raw	910.679	3	1	105976872	EEQYNSTYR	14586000000
16.01	18.09	6643127296	[HexNAc]	Quant	204.087	-0.1	449	HexNAc(3)Hex(2)Fuc(1)	D:\IgG_glycomap_091322\DIA_600_Monoclonals\ALE_M2210_95.raw	1134.95	2	1	119505808	EEQYNSTYR	17889000000
16.01	18.09	6643127296	[HexNAc]	Quant	204.087	-0.1	449	HexNAc(3)Hex(2)Fuc(1)	D:\IgG_glycomap_091322\DIA_600_Monoclonals\ALE_M2210_95.raw	756.97	3	1	119505808	EEQYNSTYR	17889000000
16.16	18.01	6575188480	[HexNAc]	Quant	204.087	-0.1	413	HexNAc(3)Hex(3)	D:\IgG_glycomap_091322\DIA_600_Monoclonals\ALE_M2210_95.raw	1142.95	2	1	158731408	EEQYNSTYR	16893000000
16.16	18.01	6575188480	[HexNAc]	Quant	204.087	-0.1	413	HexNAc(3)Hex(3)	D:\IgG_glycomap_091322\DIA_600_Monoclonals\ALE_M2210_95.raw	762.301	3	1	158731408	EEQYNSTYR	16893000000
15.91	17.9	3718990080	[HexNAc]	Quant	204.087	-1.3	434	HexNAc(3)Hex(3)Fuc(1)	D:\IgG_glycomap_091322\DIA_600_Monoclonals\ALE_M2210_95.raw	1215.98	2	1	14350715	EEQYNSTYR	14770000000
15.91	17.9	6578055680	[HexNAc]	Quant	204.087	-0.1	434	HexNAc(3)Hex(3)Fuc(1)	D:\IgG_glycomap_091322\DIA_600_Monoclonals\ALE_M2210_95.raw	810.987	3	1	153368272	EEQYNSTYR	14770000000
15.93	18.01	3727316224	[HexNAc]	Quant	204.087	-1.3	450	HexNAc(3)Hex(4)	D:\IgG_glycomap_091322\DIA_600_Monoclonals\ALE_M2210_95.raw	1223.98	2	1	11255770	EEQYNSTYR	19141000000
15.93	18.01	6629610496	[HexNAc]	Quant	204.087	-0.1	449	HexNAc(3)Hex(4)	D:\IgG_glycomap_091322\DIA_600_Monoclonals\ALE_M2210_95.raw	816.319	3	1	120771544	EEQYNSTYR	19141000000
15.85	18.01	3708165888	[HexNAc]	Quant	204.087	-1.3	461	HexNAc(3)Hex(4)Fuc(1)	D:\IgG_glycomap_091322\DIA_600_Monoclonals\ALE_M2210_95.raw	1297.01	2	1	31254832	EEQYNSTYR	19673000000
15.85	18.01	6469066240	[HexNAc]	Quant	204.087	-0.1	461	HexNAc(3)Hex(4)Fuc(1)	D:\IgG_glycomap_091322\DIA_600_Monoclonals\ALE_M2210_95.raw	865.005	3	1	290109536	EEQYNSTYR	19673000000
19.02	20.97	1038324352	[HexNAc]	Quant	204.087	-1.2	410	HexNAc(3)Hex(4)Fuc(1)NeuAc(1)	D:\IgG_glycomap_091322\DIA_600_Monoclonals\ALE_M2210_95.raw	1442.55	2	1	57334028	EEQYNSTYR	5689700000
19.02	20.97	2275919360	[HexNAc]	Quant	204.087	-0.2	410	HexNAc(3)Hex(4)Fuc(1)NeuAc(1)	D:\IgG_glycomap_091322\DIA_600_Monoclonals\ALE_M2210_95.raw	962.037	3	1	248067504	EEQYNSTYR	5689700000
19	20.96	1041694464	[HexNAc]	Quant	204.087	-1.2	412	HexNAc(3)Hex(4)NeuAc(1)	D:\IgG_glycomap_091322\DIA_600_Monoclonals\ALE_M2210_95.raw	1369.53	2	1	54989432	EEQYNSTYR	5685200000
19	20.96	2293077760	[HexNAc]	Quant	204.087	-0.2	412	HexNAc(3)Hex(4)NeuAc(1)	D:\IgG_glycomap_091322\DIA_600_Monoclonals\ALE_M2210_95.raw	913.351	3	1	234530048	EEQYNSTYR	5685200000
16.16	18.01	3710006272	[HexNAc]	Quant	204.087	-1.3	414	HexNAc(3)Hex(5)	D:\IgG_glycomap_091322\DIA_600_Monoclonals\ALE_M2210_95.raw	1305	2	1	26598624	EEQYNSTYR	19073000000
16.16	18.01	6575188480	[HexNAc]	Quant	204.087	-0.1	413	HexNAc(3)Hex(5)	D:\IgG_glycomap_091322\DIA_600_Monoclonals\ALE_M2210_95.raw	870.337	3	1	158731408	EEQYNSTYR	19073000000
16.16	18.01	3710006272	[HexNAc]	Quant	204.087	-1.3	414	HexNAc(3)Hex(5)Fuc(1)	D:\IgG_glycomap_091322\DIA_600_Monoclonals\ALE_M2210_95.raw	1378.03	2	1	26598624	EEQYNSTYR	19889000000
16.16	18.01	6575188480	[HexNAc]	Quant	204.087	-0.1	413	HexNAc(3)Hex(5)Fuc(1)	D:\IgG_glycomap_091322\DIA_600_Monoclonals\ALE_M2210_95.raw	919.023	3	1	158731408	EEQYNSTYR	19889000000
15.91	18.11	3729742336	[HexNAc]	Quant	204.087	-1.3	468	HexNAc(3)Hex(6)	D:\IgG_glycomap_091322\DIA_600_Monoclonals\ALE_M2210_95.raw	1386.03	2	1	15972328	EEQYNSTYR	19108000000
15.91	18.11	6602360320	[HexNAc]	Quant	204.087	-0.1	468	HexNAc(3)Hex(6)	D:\IgG_glycomap_091322\DIA_600_Monoclonals\ALE_M2210_95.raw	924.354	3	1	170736256	EEQYNSTYR	19108000000
15.91	17.97	3721569792	[HexNAc]	Quant	204.087	-1.3	445	HexNAc(3)Hex(6)Fuc(1)	D:\IgG_glycomap_091322\DIA_600_Monoclonals\ALE_M2210_95.raw	1459.06	2	1	14875355	EEQYNSTYR	19879000000
15.91	17.97	6585302016	[HexNAc]	Quant	204.087	-0.1	445	HexNAc(3)Hex(6)Fuc(1)	D:\IgG_glycomap_091322\DIA_600_Monoclonals\ALE_M2210_95.raw	973.04	3	1	158987328	EEQYNSTYR	19879000000
15.98	17.9	3723954176	[HexNAc]	Quant	204.087	-1.3	424	HexNAc(4)Hex(3)	D:\IgG_glycomap_091322\DIA_600_Monoclonals\ALE_M2210_95.raw	1244.49	2	1	9032053	EEQYNSTYR	14027000000
15.98	17.9	6635840000	[HexNAc]	Quant	204.087	-0.1	423	HexNAc(4)Hex(3)	D:\IgG_glycomap_091322\DIA_600_Monoclonals\ALE_M2210_95.raw	829.995	3	1	91907832	EEQYNSTYR	14027000000
15.91	17.4	3665491456	[HexNAc]	Quant	204.087	-1.3	340	HexNAc(4)Hex(3)Fuc(1)	D:\IgG_glycomap_091322\DIA_600_Monoclonals\ALE_M2210_95.raw	1317.52	2	1	10678240	EEQYNSTYR	14518000000
15.91	17.4	6406944256	[HexNAc]	Quant	204.087	-0.1	340	HexNAc(4)Hex(3)Fuc(1)	D:\IgG_glycomap_091322\DIA_600_Monoclonals\ALE_M2210_95.raw	878.681	3	1	114034912	EEQYNSTYR	14518000000
16.08	17.93	3721457152	[HexNAc]	Quant	204.087	-1.3	414	HexNAc(4)Hex(4)	D:\IgG_glycomap_091322\DIA_600_Monoclonals\ALE_M2210_95.raw	1325.52	2	1	12118695	EEQYNSTYR	19046000000
16.08	17.93	6571718656	[HexNAc]	Quant	204.087	-0.1	413	HexNAc(4)Hex(4)	D:\IgG_glycomap_091322\DIA_600_Monoclonals\ALE_M2210_95.raw	884.012	3	1	155675840	EEQYNSTYR	19046000000
16.01	18.01	3728735232	[HexNAc]	Quant	204.087	-1.3	438	HexNAc(4)Hex(4)Fuc(1)	D:\IgG_glycomap_091322\DIA_600_Monoclonals\ALE_M2210_95.raw	1398.55	2	1	10030219	EEQYNSTYR	19977000000
16.01	18.01	6632551424	[HexNAc]	Quant	204.087	-0.1	437	HexNAc(4)Hex(4)Fuc(1)	D:\IgG_glycomap_091322\DIA_600_Monoclonals\ALE_M2210_95.raw	932.698	3	1	115092752	EEQYNSTYR	19977000000
18.96	20.95	1043654400	[HexNAc]	Quant	204.087	-1.2	417	HexNAc(4)Hex(4)Fuc(1)NeuAc(1)	D:\IgG_glycomap_091322\DIA_600_Monoclonals\ALE_M2210_95.raw	1544.09	2	1	54206168	EEQYNSTYR	5771200000
18.96	20.95	2314856192	[HexNAc]	Quant	204.087	-0.2	417	HexNAc(4)Hex(4)Fuc(1)NeuAc(1)	D:\IgG_glycomap_091322\DIA_600_Monoclonals\ALE_M2210_95.raw	1029.73	3	1	218189792	EEQYNSTYR	5771200000
16.01	18.16	3738082816	[HexNAc]	Quant	204.087	-1.3	462	HexNAc(4)Hex(5)	D:\IgG_glycomap_091322\DIA_600_Monoclonals\ALE_M2210_95.raw	1406.54	2	1	10800205	EEQYNSTYR	19222000000
16.01	18.16	6659418112	[HexNAc]	Quant	204.087	-0.1	461	HexNAc(4)Hex(5)	D:\IgG_glycomap_091322\DIA_600_Monoclonals\ALE_M2210_95.raw	938.03	3	1	123918880	EEQYNSTYR	19222000000
16.01	18.01	3728735232	[HexNAc]	Quant	204.087	-1.3	438	HexNAc(4)Hex(5)Fuc(1)	D:\IgG_glycomap_091322\DIA_600_Monoclonals\ALE_M2210_95.raw	1479.57	2	1	10030219	EEQYNSTYR	19987000000
16.01	18.01	6632551424	[HexNAc]	Quant	204.087	-0.1	437	HexNAc(4)Hex(5)Fuc(1)	D:\IgG_glycomap_091322\DIA_600_Monoclonals\ALE_M2210_95.raw	986.716	3	1	115092752	EEQYNSTYR	19987000000
18.97	20.99	1032643392	[HexNAc]	Quant	204.087	-1.2	421	HexNAc(4)Hex(5)Fuc(1)NeuAc(1)	D:\IgG_glycomap_091322\DIA_600_Monoclonals\ALE_M2210_95.raw	1625.12	2	1	66116324	EEQYNSTYR	5604900000
18.97	20.99	2208382464	[HexNAc]	Quant	204.087	-0.2	421	HexNAc(4)Hex(5)Fuc(1)NeuAc(1)	D:\IgG_glycomap_091322\DIA_600_Monoclonals\ALE_M2210_95.raw	1083.75	3	1	328558528	EEQYNSTYR	5604900000
19.03	21.04	1019608704	[HexNAc]	Quant	204.087	-1.2	419	HexNAc(4)Hex(5)NeuAc(1)	D:\IgG_glycomap_091322\DIA_600_Monoclonals\ALE_M2210_95.raw	1552.09	2	1	78247536	EEQYNSTYR	5609100000
19.03	21.04	2231409408	[HexNAc]	Quant	204.087	-0.2	419	HexNAc(4)Hex(5)NeuAc(1)	D:\IgG_glycomap_091322\DIA_600_Monoclonals\ALE_M2210_95.raw	1035.06	3	1	303770400	EEQYNSTYR	5609100000
16.01	18.01	3728735232	[HexNAc]	Quant	204.087	-1.3	438	HexNAc(4)Hex(6)Fuc(1)	D:\IgG_glycomap_091322\DIA_600_Monoclonals\ALE_M2210_95.raw	1560.6	2	1	10030219	EEQYNSTYR	19987000000
16.01	18.01	6632551424	[HexNAc]	Quant	204.087	-0.1	437	HexNAc(4)Hex(6)Fuc(1)	D:\IgG_glycomap_091322\DIA_600_Monoclonals\ALE_M2210_95.raw	1040.73	3	1	115092752	EEQYNSTYR	19987000000
15.89	17.96	5758372352	[HexNAc]	Quant	204.087	-1.1	497	HexNAc(2)Hex(3)	D:\IgG_glycomap_091322\DIA_600_Monoclonals\ALE_M2210_97.raw	1041.41	2	1	75503080	EEQYNSTYR	15253000000
15.89	17.96	5758372352	[HexNAc]	Quant	204.087	-1.1	497	HexNAc(2)Hex(3)	D:\IgG_glycomap_091322\DIA_600_Monoclonals\ALE_M2210_97.raw	694.608	3	1	75503080	EEQYNSTYR	15253000000
15.97	17.96	5744818176	[HexNAc]	Quant	204.087	-1.1	486	HexNAc(2)Hex(3)Fuc(1)	D:\IgG_glycomap_091322\DIA_600_Monoclonals\ALE_M2210_97.raw	1114.44	2	1	87462440	EEQYNSTYR	15794000000
15.97	17.96	5744818176	[HexNAc]	Quant	204.087	-1.1	486	HexNAc(2)Hex(3)Fuc(1)	D:\IgG_glycomap_091322\DIA_600_Monoclonals\ALE_M2210_97.raw	743.294	3	1	87462440	EEQYNSTYR	15794000000
16.01	18	5747530752	[HexNAc]	Quant	204.087	-1.1	488	HexNAc(2)Hex(4)	D:\IgG_glycomap_091322\DIA_600_Monoclonals\ALE_M2210_97.raw	1122.44	2	1	88965776	EEQYNSTYR	17057000000
16.01	18	5747530752	[HexNAc]	Quant	204.087	-1.1	488	HexNAc(2)Hex(4)	D:\IgG_glycomap_091322\DIA_600_Monoclonals\ALE_M2210_97.raw	748.626	3	1	88965776	EEQYNSTYR	17057000000
16.5	17.5	4747396096	[HexNAc]	Quant	204.087	-1.3	289	HexNAc(2)Hex(5)	D:\IgG_glycomap_091322\DIA_600_Monoclonals\ALE_M2210_97.raw	1203.46	2	1	243532064	EEQYNSTYR	15977000000
16.5	17.5	4486083072	[HexNAc]	Quant	204.087	-1.1	289	HexNAc(2)Hex(5)	D:\IgG_glycomap_091322\DIA_600_Monoclonals\ALE_M2210_97.raw	802.643	3	1	985882880	EEQYNSTYR	15977000000
15.91	18.05	5096625152	[HexNAc]	Quant	204.087	-1.3	512	HexNAc(2)Hex(6)	D:\IgG_glycomap_091322\DIA_600_Monoclonals\ALE_M2210_97.raw	1284.49	2	1	11461720	EEQYNSTYR	18218000000
15.91	18.05	5766522368	[HexNAc]	Quant	204.087	-1.1	512	HexNAc(2)Hex(6)	D:\IgG_glycomap_091322\DIA_600_Monoclonals\ALE_M2210_97.raw	856.661	3	1	88156864	EEQYNSTYR	18218000000
15.98	17.97	5086965248	[HexNAc]	Quant	204.087	-1.3	486	HexNAc(2)Hex(7)	D:\IgG_glycomap_091322\DIA_600_Monoclonals\ALE_M2210_97.raw	1365.52	2	1	12334902	EEQYNSTYR	18146000000
15.98	17.97	5743531008	[HexNAc]	Quant	204.087	-1.1	485	HexNAc(2)Hex(7)	D:\IgG_glycomap_091322\DIA_600_Monoclonals\ALE_M2210_97.raw	910.679	3	1	88309416	EEQYNSTYR	18146000000
16.05	17.96	5741185536	[HexNAc]	Quant	204.087	-1.1	475	HexNAc(3)Hex(2)Fuc(1)	D:\IgG_glycomap_091322\DIA_600_Monoclonals\ALE_M2210_97.raw	1134.95	2	1	84252840	EEQYNSTYR	15782000000
16.05	17.96	5741185536	[HexNAc]	Quant	204.087	-1.1	475	HexNAc(3)Hex(2)Fuc(1)	D:\IgG_glycomap_091322\DIA_600_Monoclonals\ALE_M2210_97.raw	756.97	3	1	84252840	EEQYNSTYR	15782000000
15.97	18.04	5760144384	[HexNAc]	Quant	204.087	-1.1	502	HexNAc(3)Hex(3)	D:\IgG_glycomap_091322\DIA_600_Monoclonals\ALE_M2210_97.raw	1142.95	2	1	90897344	EEQYNSTYR	15263000000
15.97	18.04	5760144384	[HexNAc]	Quant	204.087	-1.1	502	HexNAc(3)Hex(3)	D:\IgG_glycomap_091322\DIA_600_Monoclonals\ALE_M2210_97.raw	762.301	3	1	90897344	EEQYNSTYR	15263000000
16	18.07	5096704512	[HexNAc]	Quant	204.087	-1.3	504	HexNAc(3)Hex(3)Fuc(1)	D:\IgG_glycomap_091322\DIA_600_Monoclonals\ALE_M2210_97.raw	1215.98	2	1	14581766	EEQYNSTYR	17039000000
16	18.07	5764858880	[HexNAc]	Quant	204.087	-1.1	504	HexNAc(3)Hex(3)Fuc(1)	D:\IgG_glycomap_091322\DIA_600_Monoclonals\ALE_M2210_97.raw	810.987	3	1	92914776	EEQYNSTYR	17039000000
16.03	17.82	5072008192	[HexNAc]	Quant	204.087	-1.3	448	HexNAc(3)Hex(4)	D:\IgG_glycomap_091322\DIA_600_Monoclonals\ALE_M2210_97.raw	1223.98	2	1	13975317	EEQYNSTYR	21983000000
16.03	17.82	5710470144	[HexNAc]	Quant	204.087	-1.1	448	HexNAc(3)Hex(4)	D:\IgG_glycomap_091322\DIA_600_Monoclonals\ALE_M2210_97.raw	816.319	3	1	77524936	EEQYNSTYR	21983000000
15.96	17.89	5080508416	[HexNAc]	Quant	204.087	-1.3	475	HexNAc(3)Hex(4)Fuc(1)	D:\IgG_glycomap_091322\DIA_600_Monoclonals\ALE_M2210_97.raw	1297.01	2	1	12105423	EEQYNSTYR	22745000000
15.96	17.89	5732250112	[HexNAc]	Quant	204.087	-1.1	474	HexNAc(3)Hex(4)Fuc(1)	D:\IgG_glycomap_091322\DIA_600_Monoclonals\ALE_M2210_97.raw	865.005	3	1	81076120	EEQYNSTYR	22745000000
18.99	20.99	1400879232	[HexNAc]	Quant	204.087	-1.3	497	HexNAc(3)Hex(4)Fuc(1)NeuAc(1)	D:\IgG_glycomap_091322\DIA_600_Monoclonals\ALE_M2210_97.raw	1442.55	2	1	159956208	EEQYNSTYR	5855400000
18.99	20.99	2310889728	[HexNAc]	Quant	204.087	-1	497	HexNAc(3)Hex(4)Fuc(1)NeuAc(1)	D:\IgG_glycomap_091322\DIA_600_Monoclonals\ALE_M2210_97.raw	962.037	3	1	485086080	EEQYNSTYR	5855400000
19.04	20.98	1389036800	[HexNAc]	Quant	204.087	-1.3	483	HexNAc(3)Hex(4)NeuAc(1)	D:\IgG_glycomap_091322\DIA_600_Monoclonals\ALE_M2210_97.raw	1369.53	2	1	158376128	EEQYNSTYR	5737400000
19.04	20.98	2253914880	[HexNAc]	Quant	204.087	-1	484	HexNAc(3)Hex(4)NeuAc(1)	D:\IgG_glycomap_091322\DIA_600_Monoclonals\ALE_M2210_97.raw	913.351	3	1	486274496	EEQYNSTYR	5737400000
15.96	17.82	5073445888	[HexNAc]	Quant	204.087	-1.3	459	HexNAc(3)Hex(5)	D:\IgG_glycomap_091322\DIA_600_Monoclonals\ALE_M2210_97.raw	1305	2	1	11615888	EEQYNSTYR	21993000000
15.96	17.82	5711841280	[HexNAc]	Quant	204.087	-1.1	458	HexNAc(3)Hex(5)	D:\IgG_glycomap_091322\DIA_600_Monoclonals\ALE_M2210_97.raw	870.337	3	1	77798360	EEQYNSTYR	21993000000
16.03	17.97	5085498880	[HexNAc]	Quant	204.087	-1.3	479	HexNAc(3)Hex(5)Fuc(1)	D:\IgG_glycomap_091322\DIA_600_Monoclonals\ALE_M2210_97.raw	1378.03	2	1	15175847	EEQYNSTYR	22801000000
16.03	17.97	5747806208	[HexNAc]	Quant	204.087	-1.1	479	HexNAc(3)Hex(5)Fuc(1)	D:\IgG_glycomap_091322\DIA_600_Monoclonals\ALE_M2210_97.raw	919.023	3	1	84182600	EEQYNSTYR	22801000000
15.96	17.97	5087174144	[HexNAc]	Quant	204.087	-1.3	490	HexNAc(3)Hex(6)	D:\IgG_glycomap_091322\DIA_600_Monoclonals\ALE_M2210_97.raw	1386.03	2	1	12573673	EEQYNSTYR	22083000000
15.96	17.97	5749409280	[HexNAc]	Quant	204.087	-1.1	489	HexNAc(3)Hex(6)	D:\IgG_glycomap_091322\DIA_600_Monoclonals\ALE_M2210_97.raw	924.354	3	1	84211384	EEQYNSTYR	22083000000
16.03	18.05	5092610560	[HexNAc]	Quant	204.087	-1.3	494	HexNAc(3)Hex(6)Fuc(1)	D:\IgG_glycomap_091322\DIA_600_Monoclonals\ALE_M2210_97.raw	1459.06	2	1	15789450	EEQYNSTYR	22840000000
16.03	18.05	5762694144	[HexNAc]	Quant	204.087	-1.1	495	HexNAc(3)Hex(6)Fuc(1)	D:\IgG_glycomap_091322\DIA_600_Monoclonals\ALE_M2210_97.raw	973.04	3	1	87585424	EEQYNSTYR	22840000000
16.07	18.07	5091664384	[HexNAc]	Quant	204.087	-1.3	495	HexNAc(4)Hex(3)	D:\IgG_glycomap_091322\DIA_600_Monoclonals\ALE_M2210_97.raw	1244.49	2	1	19035108	EEQYNSTYR	16319000000
16.07	18.07	5758443008	[HexNAc]	Quant	204.087	-1.1	494	HexNAc(4)Hex(3)	D:\IgG_glycomap_091322\DIA_600_Monoclonals\ALE_M2210_97.raw	829.995	3	1	96094344	EEQYNSTYR	16319000000
16.07	18	5085243904	[HexNAc]	Quant	204.087	-1.3	481	HexNAc(4)Hex(3)Fuc(1)	D:\IgG_glycomap_091322\DIA_600_Monoclonals\ALE_M2210_97.raw	1317.52	2	1	18355284	EEQYNSTYR	17000000000
16.07	18	5745916416	[HexNAc]	Quant	204.087	-1.1	480	HexNAc(4)Hex(3)Fuc(1)	D:\IgG_glycomap_091322\DIA_600_Monoclonals\ALE_M2210_97.raw	878.681	3	1	92662408	EEQYNSTYR	17000000000
16.19	18.05	5083436032	[HexNAc]	Quant	204.087	-1.3	473	HexNAc(4)Hex(4)	D:\IgG_glycomap_091322\DIA_600_Monoclonals\ALE_M2210_97.raw	1325.52	2	1	23279084	EEQYNSTYR	21886000000
16.19	18.05	5631538688	[HexNAc]	Quant	204.087	-1.1	473	HexNAc(4)Hex(4)	D:\IgG_glycomap_091322\DIA_600_Monoclonals\ALE_M2210_97.raw	884.012	3	1	207740688	EEQYNSTYR	21886000000
16.03	18.05	5092610560	[HexNAc]	Quant	204.087	-1.3	494	HexNAc(4)Hex(4)Fuc(1)	D:\IgG_glycomap_091322\DIA_600_Monoclonals\ALE_M2210_97.raw	1398.55	2	1	15789450	EEQYNSTYR	22840000000
16.03	18.05	5762694144	[HexNAc]	Quant	204.087	-1.1	495	HexNAc(4)Hex(4)Fuc(1)	D:\IgG_glycomap_091322\DIA_600_Monoclonals\ALE_M2210_97.raw	932.698	3	1	87585424	EEQYNSTYR	22840000000
19	21.01	1396552832	[HexNAc]	Quant	204.087	-1.3	498	HexNAc(4)Hex(4)Fuc(1)NeuAc(1)	D:\IgG_glycomap_091322\DIA_600_Monoclonals\ALE_M2210_97.raw	1544.09	2	1	164124800	EEQYNSTYR	5789300000
19	21.01	2308210944	[HexNAc]	Quant	204.087	-1	498	HexNAc(4)Hex(4)Fuc(1)NeuAc(1)	D:\IgG_glycomap_091322\DIA_600_Monoclonals\ALE_M2210_97.raw	1029.73	3	1	484975168	EEQYNSTYR	5789300000
16.03	17.97	5085498880	[HexNAc]	Quant	204.087	-1.3	479	HexNAc(4)Hex(5)	D:\IgG_glycomap_091322\DIA_600_Monoclonals\ALE_M2210_97.raw	1406.54	2	1	15175847	EEQYNSTYR	22078000000
16.03	17.97	5747806208	[HexNAc]	Quant	204.087	-1.1	479	HexNAc(4)Hex(5)	D:\IgG_glycomap_091322\DIA_600_Monoclonals\ALE_M2210_97.raw	938.03	3	1	84182600	EEQYNSTYR	22078000000
16.11	17.89	5070044672	[HexNAc]	Quant	204.087	-1.3	454	HexNAc(4)Hex(5)Fuc(1)	D:\IgG_glycomap_091322\DIA_600_Monoclonals\ALE_M2210_97.raw	1479.57	2	1	19886436	EEQYNSTYR	22692000000
16.11	17.89	5686509568	[HexNAc]	Quant	204.087	-1.1	453	HexNAc(4)Hex(5)Fuc(1)	D:\IgG_glycomap_091322\DIA_600_Monoclonals\ALE_M2210_97.raw	986.716	3	1	117918576	EEQYNSTYR	22692000000
19	20.96	1385032192	[HexNAc]	Quant	204.087	-1.3	490	HexNAc(4)Hex(5)Fuc(1)NeuAc(1)	D:\IgG_glycomap_091322\DIA_600_Monoclonals\ALE_M2210_97.raw	1625.12	2	1	171156656	EEQYNSTYR	5893700000
19	20.96	2306155264	[HexNAc]	Quant	204.087	-1	489	HexNAc(4)Hex(5)Fuc(1)NeuAc(1)	D:\IgG_glycomap_091322\DIA_600_Monoclonals\ALE_M2210_97.raw	1083.75	3	1	472634304	EEQYNSTYR	5893700000
19.01	20.97	1389558528	[HexNAc]	Quant	204.087	-1.3	490	HexNAc(4)Hex(5)NeuAc(1)	D:\IgG_glycomap_091322\DIA_600_Monoclonals\ALE_M2210_97.raw	1552.09	2	1	166302592	EEQYNSTYR	5824000000
19.01	20.97	2287499008	[HexNAc]	Quant	204.087	-1	490	HexNAc(4)Hex(5)NeuAc(1)	D:\IgG_glycomap_091322\DIA_600_Monoclonals\ALE_M2210_97.raw	1035.06	3	1	488687296	EEQYNSTYR	5824000000
15.96	17.89	5080508416	[HexNAc]	Quant	204.087	-1.3	475	HexNAc(4)Hex(6)Fuc(1)	D:\IgG_glycomap_091322\DIA_600_Monoclonals\ALE_M2210_97.raw	1560.6	2	1	12105423	EEQYNSTYR	22788000000
15.96	17.89	5732250112	[HexNAc]	Quant	204.087	-1.1	474	HexNAc(4)Hex(6)Fuc(1)	D:\IgG_glycomap_091322\DIA_600_Monoclonals\ALE_M2210_97.raw	1040.73	3	1	81076120	EEQYNSTYR	22788000000
16.06	18.01	7150951936	[HexNAc]	Quant	204.087	-0.3	435	HexNAc(2)Hex(3)	D:\IgG_glycomap_091322\DIA_600_Monoclonals\ALE_M2210_98.raw	1041.41	2	1	160706896	EEQYNSTYR	19612000000
16.06	18.01	7150951936	[HexNAc]	Quant	204.087	-0.3	435	HexNAc(2)Hex(3)	D:\IgG_glycomap_091322\DIA_600_Monoclonals\ALE_M2210_98.raw	694.608	3	1	160706896	EEQYNSTYR	19612000000
15.98	17.93	7205346816	[HexNAc]	Quant	204.087	-0.3	435	HexNAc(2)Hex(3)Fuc(1)	D:\IgG_glycomap_091322\DIA_600_Monoclonals\ALE_M2210_98.raw	1114.44	2	1	98580456	EEQYNSTYR	20687000000
15.98	17.93	7205346816	[HexNAc]	Quant	204.087	-0.3	435	HexNAc(2)Hex(3)Fuc(1)	D:\IgG_glycomap_091322\DIA_600_Monoclonals\ALE_M2210_98.raw	743.294	3	1	98580456	EEQYNSTYR	20687000000
15.98	17.97	7214059008	[HexNAc]	Quant	204.087	-0.3	442	HexNAc(2)Hex(4)	D:\IgG_glycomap_091322\DIA_600_Monoclonals\ALE_M2210_98.raw	1122.44	2	1	95844904	EEQYNSTYR	22002000000
15.98	17.97	7214059008	[HexNAc]	Quant	204.087	-0.3	442	HexNAc(2)Hex(4)	D:\IgG_glycomap_091322\DIA_600_Monoclonals\ALE_M2210_98.raw	748.626	3	1	95844904	EEQYNSTYR	22002000000
16.49	17.5	3614935040	[HexNAc]	Quant	204.087	-1.5	270	HexNAc(2)Hex(5)	D:\IgG_glycomap_091322\DIA_600_Monoclonals\ALE_M2210_98.raw	1203.46	2	1	128764648	EEQYNSTYR	17329000000
16.49	17.5	6802629632	[HexNAc]	Quant	204.087	-0.3	271	HexNAc(2)Hex(5)	D:\IgG_glycomap_091322\DIA_600_Monoclonals\ALE_M2210_98.raw	802.643	3	1	457682816	EEQYNSTYR	17329000000
15.92	18	3793450752	[HexNAc]	Quant	204.087	-1.5	453	HexNAc(2)Hex(6)	D:\IgG_glycomap_091322\DIA_600_Monoclonals\ALE_M2210_98.raw	1284.49	2	1	10967861	EEQYNSTYR	18714000000
15.92	18	7529953792	[HexNAc]	Quant	204.087	-0.3	454	HexNAc(2)Hex(6)	D:\IgG_glycomap_091322\DIA_600_Monoclonals\ALE_M2210_98.raw	856.661	3	1	86005200	EEQYNSTYR	18714000000
16.06	17.95	3787692544	[HexNAc]	Quant	204.087	-1.5	425	HexNAc(2)Hex(7)	D:\IgG_glycomap_091322\DIA_600_Monoclonals\ALE_M2210_98.raw	1365.52	2	1	12484476	EEQYNSTYR	18630000000
16.06	17.95	7444807680	[HexNAc]	Quant	204.087	-0.3	426	HexNAc(2)Hex(7)	D:\IgG_glycomap_091322\DIA_600_Monoclonals\ALE_M2210_98.raw	910.679	3	1	155839904	EEQYNSTYR	18630000000
15.83	18.01	7236856320	[HexNAc]	Quant	204.087	-0.3	470	HexNAc(3)Hex(2)Fuc(1)	D:\IgG_glycomap_091322\DIA_600_Monoclonals\ALE_M2210_98.raw	1134.95	2	1	84878304	EEQYNSTYR	20752000000
15.83	18.01	7236856320	[HexNAc]	Quant	204.087	-0.3	470	HexNAc(3)Hex(2)Fuc(1)	D:\IgG_glycomap_091322\DIA_600_Monoclonals\ALE_M2210_98.raw	756.97	3	1	84878304	EEQYNSTYR	20752000000
15.91	18.01	7241617408	[HexNAc]	Quant	204.087	-0.3	459	HexNAc(3)Hex(3)	D:\IgG_glycomap_091322\DIA_600_Monoclonals\ALE_M2210_98.raw	1142.95	2	1	77030384	EEQYNSTYR	19800000000
15.91	18.01	7241617408	[HexNAc]	Quant	204.087	-0.3	459	HexNAc(3)Hex(3)	D:\IgG_glycomap_091322\DIA_600_Monoclonals\ALE_M2210_98.raw	762.301	3	1	77030384	EEQYNSTYR	19800000000
16.17	17.97	3776920576	[HexNAc]	Quant	204.087	-1.5	411	HexNAc(3)Hex(3)Fuc(1)	D:\IgG_glycomap_091322\DIA_600_Monoclonals\ALE_M2210_98.raw	1215.98	2	1	24007518	EEQYNSTYR	17559000000
16.17	17.97	7440719360	[HexNAc]	Quant	204.087	-0.3	412	HexNAc(3)Hex(3)Fuc(1)	D:\IgG_glycomap_091322\DIA_600_Monoclonals\ALE_M2210_98.raw	810.987	3	1	154981376	EEQYNSTYR	17559000000
16.14	18.01	3779304448	[HexNAc]	Quant	204.087	-1.5	422	HexNAc(3)Hex(4)	D:\IgG_glycomap_091322\DIA_600_Monoclonals\ALE_M2210_98.raw	1223.98	2	1	24121074	EEQYNSTYR	21942000000
16.14	18.01	7437350912	[HexNAc]	Quant	204.087	-0.3	423	HexNAc(3)Hex(4)	D:\IgG_glycomap_091322\DIA_600_Monoclonals\ALE_M2210_98.raw	816.319	3	1	164775088	EEQYNSTYR	21942000000
15.99	18.25	3811144704	[HexNAc]	Quant	204.087	-1.5	483	HexNAc(3)Hex(4)Fuc(1)	D:\IgG_glycomap_091322\DIA_600_Monoclonals\ALE_M2210_98.raw	1297.01	2	1	11269386	EEQYNSTYR	22955000000
15.99	18.25	7534194176	[HexNAc]	Quant	204.087	-0.3	482	HexNAc(3)Hex(4)Fuc(1)	D:\IgG_glycomap_091322\DIA_600_Monoclonals\ALE_M2210_98.raw	865.005	3	1	116650560	EEQYNSTYR	22955000000
18.97	21.05	739400576	[HexNAc]	Quant	204.087	-1.4	447	HexNAc(3)Hex(4)Fuc(1)NeuAc(1)	D:\IgG_glycomap_091322\DIA_600_Monoclonals\ALE_M2210_98.raw	1442.55	2	1	178232272	EEQYNSTYR	3407800000
18.97	21.05	1538856192	[HexNAc]	Quant	204.087	-0.3	448	HexNAc(3)Hex(4)Fuc(1)NeuAc(1)	D:\IgG_glycomap_091322\DIA_600_Monoclonals\ALE_M2210_98.raw	962.037	3	1	591419712	EEQYNSTYR	3407800000
19.03	20.97	828942976	[HexNAc]	Quant	204.087	-1.4	426	HexNAc(3)Hex(4)NeuAc(1)	D:\IgG_glycomap_091322\DIA_600_Monoclonals\ALE_M2210_98.raw	1369.53	2	1	78705608	EEQYNSTYR	3989200000
19.03	20.97	1840055424	[HexNAc]	Quant	204.087	-0.3	427	HexNAc(3)Hex(4)NeuAc(1)	D:\IgG_glycomap_091322\DIA_600_Monoclonals\ALE_M2210_98.raw	913.351	3	1	252044992	EEQYNSTYR	3989200000
16.06	18.01	3791410432	[HexNAc]	Quant	204.087	-1.5	434	HexNAc(3)Hex(5)	D:\IgG_glycomap_091322\DIA_600_Monoclonals\ALE_M2210_98.raw	1305	2	1	12865359	EEQYNSTYR	21985000000
16.06	18.01	7448476672	[HexNAc]	Quant	204.087	-0.3	435	HexNAc(3)Hex(5)	D:\IgG_glycomap_091322\DIA_600_Monoclonals\ALE_M2210_98.raw	870.337	3	1	160615664	EEQYNSTYR	21985000000
15.9	18.01	3797872896	[HexNAc]	Quant	204.087	-1.5	458	HexNAc(3)Hex(5)Fuc(1)	D:\IgG_glycomap_091322\DIA_600_Monoclonals\ALE_M2210_98.raw	1378.03	2	1	7946983	EEQYNSTYR	22955000000
15.9	18.01	7535099392	[HexNAc]	Quant	204.087	-0.3	459	HexNAc(3)Hex(5)Fuc(1)	D:\IgG_glycomap_091322\DIA_600_Monoclonals\ALE_M2210_98.raw	919.023	3	1	83649712	EEQYNSTYR	22955000000
16.17	17.97	3776920576	[HexNAc]	Quant	204.087	-1.5	411	HexNAc(3)Hex(6)	D:\IgG_glycomap_091322\DIA_600_Monoclonals\ALE_M2210_98.raw	1386.03	2	1	24007518	EEQYNSTYR	21957000000
16.17	17.97	7440719360	[HexNAc]	Quant	204.087	-0.3	412	HexNAc(3)Hex(6)	D:\IgG_glycomap_091322\DIA_600_Monoclonals\ALE_M2210_98.raw	924.354	3	1	154981376	EEQYNSTYR	21957000000
16.1	17.89	3778450432	[HexNAc]	Quant	204.087	-1.5	410	HexNAc(3)Hex(6)Fuc(1)	D:\IgG_glycomap_091322\DIA_600_Monoclonals\ALE_M2210_98.raw	1459.06	2	1	19986290	EEQYNSTYR	22741000000
16.1	17.89	7432822272	[HexNAc]	Quant	204.087	-0.3	411	HexNAc(3)Hex(6)Fuc(1)	D:\IgG_glycomap_091322\DIA_600_Monoclonals\ALE_M2210_98.raw	973.04	3	1	157688544	EEQYNSTYR	22741000000
15.95	17.97	3790132736	[HexNAc]	Quant	204.087	-1.5	445	HexNAc(4)Hex(3)	D:\IgG_glycomap_091322\DIA_600_Monoclonals\ALE_M2210_98.raw	1244.49	2	1	12207452	EEQYNSTYR	16864000000
15.95	17.97	7519607296	[HexNAc]	Quant	204.087	-0.3	445	HexNAc(4)Hex(3)	D:\IgG_glycomap_091322\DIA_600_Monoclonals\ALE_M2210_98.raw	829.995	3	1	91262416	EEQYNSTYR	16864000000
16.1	17.97	3781033984	[HexNAc]	Quant	204.087	-1.5	422	HexNAc(4)Hex(3)Fuc(1)	D:\IgG_glycomap_091322\DIA_600_Monoclonals\ALE_M2210_98.raw	1317.52	2	1	20842846	EEQYNSTYR	17568000000
16.1	17.97	7437754880	[HexNAc]	Quant	204.087	-0.3	423	HexNAc(4)Hex(3)Fuc(1)	D:\IgG_glycomap_091322\DIA_600_Monoclonals\ALE_M2210_98.raw	878.681	3	1	164496144	EEQYNSTYR	17568000000
15.99	17.54	3767485184	[HexNAc]	Quant	204.087	-1.5	369	HexNAc(4)Hex(4)	D:\IgG_glycomap_091322\DIA_600_Monoclonals\ALE_M2210_98.raw	1325.52	2	1	7757680	EEQYNSTYR	21912000000
15.99	17.54	7427997184	[HexNAc]	Quant	204.087	-0.3	369	HexNAc(4)Hex(4)	D:\IgG_glycomap_091322\DIA_600_Monoclonals\ALE_M2210_98.raw	884.012	3	1	80300528	EEQYNSTYR	21912000000
15.99	18.01	3795256064	[HexNAc]	Quant	204.087	-1.5	446	HexNAc(4)Hex(4)Fuc(1)	D:\IgG_glycomap_091322\DIA_600_Monoclonals\ALE_M2210_98.raw	1398.55	2	1	10088176	EEQYNSTYR	22918000000
15.99	18.01	7510738944	[HexNAc]	Quant	204.087	-0.3	446	HexNAc(4)Hex(4)Fuc(1)	D:\IgG_glycomap_091322\DIA_600_Monoclonals\ALE_M2210_98.raw	932.698	3	1	104423728	EEQYNSTYR	22918000000
19.02	20.91	810913536	[HexNAc]	Quant	204.087	-1.4	418	HexNAc(4)Hex(4)Fuc(1)NeuAc(1)	D:\IgG_glycomap_091322\DIA_600_Monoclonals\ALE_M2210_98.raw	1544.09	2	1	95476136	EEQYNSTYR	4078900000
19.02	20.91	1867839104	[HexNAc]	Quant	204.087	-0.3	419	HexNAc(4)Hex(4)Fuc(1)NeuAc(1)	D:\IgG_glycomap_091322\DIA_600_Monoclonals\ALE_M2210_98.raw	1029.73	3	1	220190128	EEQYNSTYR	4078900000
15.9	18.01	3797872896	[HexNAc]	Quant	204.087	-1.5	458	HexNAc(4)Hex(5)	D:\IgG_glycomap_091322\DIA_600_Monoclonals\ALE_M2210_98.raw	1406.54	2	1	7946983	EEQYNSTYR	22131000000
15.9	18.01	7535099392	[HexNAc]	Quant	204.087	-0.3	459	HexNAc(4)Hex(5)	D:\IgG_glycomap_091322\DIA_600_Monoclonals\ALE_M2210_98.raw	938.03	3	1	83649712	EEQYNSTYR	22131000000
16.06	17.86	3784101120	[HexNAc]	Quant	204.087	-1.5	410	HexNAc(4)Hex(5)Fuc(1)	D:\IgG_glycomap_091322\DIA_600_Monoclonals\ALE_M2210_98.raw	1479.57	2	1	11849672	EEQYNSTYR	22787000000
16.06	17.86	7437325824	[HexNAc]	Quant	204.087	-0.3	411	HexNAc(4)Hex(5)Fuc(1)	D:\IgG_glycomap_091322\DIA_600_Monoclonals\ALE_M2210_98.raw	986.716	3	1	147880288	EEQYNSTYR	22787000000
19.08	21.01	823548096	[HexNAc]	Quant	204.087	-1.4	423	HexNAc(4)Hex(5)Fuc(1)NeuAc(1)	D:\IgG_glycomap_091322\DIA_600_Monoclonals\ALE_M2210_98.raw	1625.12	2	1	74192312	EEQYNSTYR	3914800000
19.08	21.01	1809624064	[HexNAc]	Quant	204.087	-0.3	424	HexNAc(4)Hex(5)Fuc(1)NeuAc(1)	D:\IgG_glycomap_091322\DIA_600_Monoclonals\ALE_M2210_98.raw	1083.75	3	1	245352384	EEQYNSTYR	3914800000
19.02	21.06	694254784	[HexNAc]	Quant	204.087	-1.4	441	HexNAc(4)Hex(5)NeuAc(1)	D:\IgG_glycomap_091322\DIA_600_Monoclonals\ALE_M2210_98.raw	1552.09	2	1	220262352	EEQYNSTYR	3330700000
19.02	21.06	1474908288	[HexNAc]	Quant	204.087	-0.3	442	HexNAc(4)Hex(5)NeuAc(1)	D:\IgG_glycomap_091322\DIA_600_Monoclonals\ALE_M2210_98.raw	1035.06	3	1	645478528	EEQYNSTYR	3330700000
15.99	18.01	3795256064	[HexNAc]	Quant	204.087	-1.5	446	HexNAc(4)Hex(6)Fuc(1)	D:\IgG_glycomap_091322\DIA_600_Monoclonals\ALE_M2210_98.raw	1560.6	2	1	10088176	EEQYNSTYR	22927000000
15.99	18.01	7510738944	[HexNAc]	Quant	204.087	-0.3	446	HexNAc(4)Hex(6)Fuc(1)	D:\IgG_glycomap_091322\DIA_600_Monoclonals\ALE_M2210_98.raw	1040.73	3	1	104423728	EEQYNSTYR	22927000000
16.09	17.89	6793618432	[HexNAc]	Quant	204.087	0	412	HexNAc(2)Hex(3)	D:\IgG_glycomap_091322\DIA_600_Monoclonals\ALE_M2210_99.raw	1041.41	2	1	204941056	EEQYNSTYR	18559000000
16.09	17.89	6793618432	[HexNAc]	Quant	204.087	0	412	HexNAc(2)Hex(3)	D:\IgG_glycomap_091322\DIA_600_Monoclonals\ALE_M2210_99.raw	694.608	3	1	204941056	EEQYNSTYR	18559000000
16.09	17.97	6794459648	[HexNAc]	Quant	204.087	0	424	HexNAc(2)Hex(3)Fuc(1)	D:\IgG_glycomap_091322\DIA_600_Monoclonals\ALE_M2210_99.raw	1114.44	2	1	213555136	EEQYNSTYR	19497000000
16.09	17.97	6794459648	[HexNAc]	Quant	204.087	0	424	HexNAc(2)Hex(3)Fuc(1)	D:\IgG_glycomap_091322\DIA_600_Monoclonals\ALE_M2210_99.raw	743.294	3	1	213555136	EEQYNSTYR	19497000000
16.04	17.99	6859245568	[HexNAc]	Quant	204.087	0	434	HexNAc(2)Hex(4)	D:\IgG_glycomap_091322\DIA_600_Monoclonals\ALE_M2210_99.raw	1122.44	2	1	153684000	EEQYNSTYR	20705000000
16.04	17.99	6859245568	[HexNAc]	Quant	204.087	0	434	HexNAc(2)Hex(4)	D:\IgG_glycomap_091322\DIA_600_Monoclonals\ALE_M2210_99.raw	748.626	3	1	153684000	EEQYNSTYR	20705000000
16.52	17.5	3230059520	[HexNAc]	Quant	204.087	-1.4	261	HexNAc(2)Hex(5)	D:\IgG_glycomap_091322\DIA_600_Monoclonals\ALE_M2210_99.raw	1203.46	2	1	85224576	EEQYNSTYR	15686000000
16.52	17.5	6364177920	[HexNAc]	Quant	204.087	0	260	HexNAc(2)Hex(5)	D:\IgG_glycomap_091322\DIA_600_Monoclonals\ALE_M2210_99.raw	802.643	3	1	222081024	EEQYNSTYR	15686000000
15.97	17.98	3399337984	[HexNAc]	Quant	204.087	-1.4	443	HexNAc(2)Hex(6)	D:\IgG_glycomap_091322\DIA_600_Monoclonals\ALE_M2210_99.raw	1284.49	2	1	14179162	EEQYNSTYR	16979000000
15.97	17.98	6912744960	[HexNAc]	Quant	204.087	0	443	HexNAc(2)Hex(6)	D:\IgG_glycomap_091322\DIA_600_Monoclonals\ALE_M2210_99.raw	856.661	3	1	104344952	EEQYNSTYR	16979000000
16.04	17.93	3394379264	[HexNAc]	Quant	204.087	-1.4	425	HexNAc(2)Hex(7)	D:\IgG_glycomap_091322\DIA_600_Monoclonals\ALE_M2210_99.raw	1365.52	2	1	14764249	EEQYNSTYR	16924000000
16.04	17.93	6857302528	[HexNAc]	Quant	204.087	0	425	HexNAc(2)Hex(7)	D:\IgG_glycomap_091322\DIA_600_Monoclonals\ALE_M2210_99.raw	910.679	3	1	149144800	EEQYNSTYR	16924000000
15.93	17.97	6933196288	[HexNAc]	Quant	204.087	0	448	HexNAc(3)Hex(2)Fuc(1)	D:\IgG_glycomap_091322\DIA_600_Monoclonals\ALE_M2210_99.raw	1134.95	2	1	84504296	EEQYNSTYR	19768000000
15.93	17.97	6933196288	[HexNAc]	Quant	204.087	0	448	HexNAc(3)Hex(2)Fuc(1)	D:\IgG_glycomap_091322\DIA_600_Monoclonals\ALE_M2210_99.raw	756.97	3	1	84504296	EEQYNSTYR	19768000000
16.01	17.97	6900374528	[HexNAc]	Quant	204.087	0	435	HexNAc(3)Hex(3)	D:\IgG_glycomap_091322\DIA_600_Monoclonals\ALE_M2210_99.raw	1142.95	2	1	114282920	EEQYNSTYR	18774000000
16.01	17.97	6900374528	[HexNAc]	Quant	204.087	0	435	HexNAc(3)Hex(3)	D:\IgG_glycomap_091322\DIA_600_Monoclonals\ALE_M2210_99.raw	762.301	3	1	114282920	EEQYNSTYR	18774000000
16.05	18	3397433600	[HexNAc]	Quant	204.087	-1.4	434	HexNAc(3)Hex(3)Fuc(1)	D:\IgG_glycomap_091322\DIA_600_Monoclonals\ALE_M2210_99.raw	1215.98	2	1	16499935	EEQYNSTYR	15980000000
16.05	18	6842472448	[HexNAc]	Quant	204.087	0	434	HexNAc(3)Hex(3)Fuc(1)	D:\IgG_glycomap_091322\DIA_600_Monoclonals\ALE_M2210_99.raw	810.987	3	1	170782432	EEQYNSTYR	15980000000
16.01	17.81	3391126272	[HexNAc]	Quant	204.087	-1.4	410	HexNAc(3)Hex(4)	D:\IgG_glycomap_091322\DIA_600_Monoclonals\ALE_M2210_99.raw	1223.98	2	1	14281119	EEQYNSTYR	20073000000
16.01	17.81	6886668288	[HexNAc]	Quant	204.087	0	409	HexNAc(3)Hex(4)	D:\IgG_glycomap_091322\DIA_600_Monoclonals\ALE_M2210_99.raw	816.319	3	1	104946080	EEQYNSTYR	20073000000
15.93	17.97	3403261440	[HexNAc]	Quant	204.087	-1.4	448	HexNAc(3)Hex(4)Fuc(1)	D:\IgG_glycomap_091322\DIA_600_Monoclonals\ALE_M2210_99.raw	1297.01	2	1	9764489	EEQYNSTYR	20927000000
15.93	17.97	6933196288	[HexNAc]	Quant	204.087	0	448	HexNAc(3)Hex(4)Fuc(1)	D:\IgG_glycomap_091322\DIA_600_Monoclonals\ALE_M2210_99.raw	865.005	3	1	84504296	EEQYNSTYR	20927000000
19.08	21.02	697009600	[HexNAc]	Quant	204.087	-1.4	426	HexNAc(3)Hex(4)Fuc(1)NeuAc(1)	D:\IgG_glycomap_091322\DIA_600_Monoclonals\ALE_M2210_99.raw	1442.55	2	1	99859608	EEQYNSTYR	3334700000
19.08	21.02	1570050176	[HexNAc]	Quant	204.087	-0.3	425	HexNAc(3)Hex(4)Fuc(1)NeuAc(1)	D:\IgG_glycomap_091322\DIA_600_Monoclonals\ALE_M2210_99.raw	962.037	3	1	307229568	EEQYNSTYR	3334700000
19.05	21.04	646712896	[HexNAc]	Quant	204.087	-1.4	433	HexNAc(3)Hex(4)NeuAc(1)	D:\IgG_glycomap_091322\DIA_600_Monoclonals\ALE_M2210_99.raw	1369.53	2	1	153649040	EEQYNSTYR	3226300000
19.05	21.04	1528194944	[HexNAc]	Quant	204.087	-0.3	432	HexNAc(3)Hex(4)NeuAc(1)	D:\IgG_glycomap_091322\DIA_600_Monoclonals\ALE_M2210_99.raw	913.351	3	1	361468000	EEQYNSTYR	3226300000
15.93	18.05	3408034304	[HexNAc]	Quant	204.087	-1.4	460	HexNAc(3)Hex(5)	D:\IgG_glycomap_091322\DIA_600_Monoclonals\ALE_M2210_99.raw	1305	2	1	10131873	EEQYNSTYR	20185000000
15.93	18.05	6939297792	[HexNAc]	Quant	204.087	0	460	HexNAc(3)Hex(5)	D:\IgG_glycomap_091322\DIA_600_Monoclonals\ALE_M2210_99.raw	870.337	3	1	87683136	EEQYNSTYR	20185000000
16.01	18.05	3402003456	[HexNAc]	Quant	204.087	-1.4	447	HexNAc(3)Hex(5)Fuc(1)	D:\IgG_glycomap_091322\DIA_600_Monoclonals\ALE_M2210_99.raw	1378.03	2	1	16162378	EEQYNSTYR	20894000000
16.01	18.05	6905172992	[HexNAc]	Quant	204.087	0	447	HexNAc(3)Hex(5)Fuc(1)	D:\IgG_glycomap_091322\DIA_600_Monoclonals\ALE_M2210_99.raw	919.023	3	1	118764608	EEQYNSTYR	20894000000
16.09	18.05	3399773952	[HexNAc]	Quant	204.087	-1.4	435	HexNAc(3)Hex(6)	D:\IgG_glycomap_091322\DIA_600_Monoclonals\ALE_M2210_99.raw	1386.03	2	1	17751384	EEQYNSTYR	19949000000
16.09	18.05	6800562176	[HexNAc]	Quant	204.087	0	436	HexNAc(3)Hex(6)	D:\IgG_glycomap_091322\DIA_600_Monoclonals\ALE_M2210_99.raw	924.354	3	1	216733216	EEQYNSTYR	19949000000
16.01	17.81	3391126272	[HexNAc]	Quant	204.087	-1.4	410	HexNAc(3)Hex(6)Fuc(1)	D:\IgG_glycomap_091322\DIA_600_Monoclonals\ALE_M2210_99.raw	1459.06	2	1	14281119	EEQYNSTYR	20847000000
16.01	17.81	6886668288	[HexNAc]	Quant	204.087	0	409	HexNAc(3)Hex(6)Fuc(1)	D:\IgG_glycomap_091322\DIA_600_Monoclonals\ALE_M2210_99.raw	973.04	3	1	104946080	EEQYNSTYR	20847000000
16.05	17.93	3393132800	[HexNAc]	Quant	204.087	-1.4	423	HexNAc(4)Hex(3)	D:\IgG_glycomap_091322\DIA_600_Monoclonals\ALE_M2210_99.raw	1244.49	2	1	15904810	EEQYNSTYR	15215000000
16.05	17.93	6840811520	[HexNAc]	Quant	204.087	0	423	HexNAc(4)Hex(3)	D:\IgG_glycomap_091322\DIA_600_Monoclonals\ALE_M2210_99.raw	829.995	3	1	164612992	EEQYNSTYR	15215000000
15.9	17.93	3403758848	[HexNAc]	Quant	204.087	-1.4	445	HexNAc(4)Hex(3)Fuc(1)	D:\IgG_glycomap_091322\DIA_600_Monoclonals\ALE_M2210_99.raw	1317.52	2	1	6698622	EEQYNSTYR	16081000000
15.9	17.93	6932642816	[HexNAc]	Quant	204.087	0	446	HexNAc(4)Hex(3)Fuc(1)	D:\IgG_glycomap_091322\DIA_600_Monoclonals\ALE_M2210_99.raw	878.681	3	1	81706816	EEQYNSTYR	16081000000
16.09	18.12	3401985024	[HexNAc]	Quant	204.087	-1.4	447	HexNAc(4)Hex(4)	D:\IgG_glycomap_091322\DIA_600_Monoclonals\ALE_M2210_99.raw	1325.52	2	1	18447696	EEQYNSTYR	19947000000
16.09	18.12	6796301312	[HexNAc]	Quant	204.087	0	448	HexNAc(4)Hex(4)	D:\IgG_glycomap_091322\DIA_600_Monoclonals\ALE_M2210_99.raw	884.012	3	1	230737120	EEQYNSTYR	19947000000
16.01	17.97	3397472256	[HexNAc]	Quant	204.087	-1.4	435	HexNAc(4)Hex(4)Fuc(1)	D:\IgG_glycomap_091322\DIA_600_Monoclonals\ALE_M2210_99.raw	1398.55	2	1	15552241	EEQYNSTYR	20882000000
16.01	17.97	6900374528	[HexNAc]	Quant	204.087	0	435	HexNAc(4)Hex(4)Fuc(1)	D:\IgG_glycomap_091322\DIA_600_Monoclonals\ALE_M2210_99.raw	932.698	3	1	114282920	EEQYNSTYR	20882000000
19.01	20.99	728947072	[HexNAc]	Quant	204.087	-1.4	433	HexNAc(4)Hex(4)Fuc(1)NeuAc(1)	D:\IgG_glycomap_091322\DIA_600_Monoclonals\ALE_M2210_99.raw	1544.09	2	1	74862384	EEQYNSTYR	3593700000
19.01	20.99	1680926976	[HexNAc]	Quant	204.087	-0.3	432	HexNAc(4)Hex(4)Fuc(1)NeuAc(1)	D:\IgG_glycomap_091322\DIA_600_Monoclonals\ALE_M2210_99.raw	1029.73	3	1	221009136	EEQYNSTYR	3593700000
16.09	17.66	3382200576	[HexNAc]	Quant	204.087	-1.4	372	HexNAc(4)Hex(5)	D:\IgG_glycomap_091322\DIA_600_Monoclonals\ALE_M2210_99.raw	1406.54	2	1	14211797	EEQYNSTYR	19875000000
16.09	17.66	6772200960	[HexNAc]	Quant	204.087	0	373	HexNAc(4)Hex(5)	D:\IgG_glycomap_091322\DIA_600_Monoclonals\ALE_M2210_99.raw	938.03	3	1	177625872	EEQYNSTYR	19875000000
16.09	17.89	3391790848	[HexNAc]	Quant	204.087	-1.4	411	HexNAc(4)Hex(5)Fuc(1)	D:\IgG_glycomap_091322\DIA_600_Monoclonals\ALE_M2210_99.raw	1479.57	2	1	16358759	EEQYNSTYR	20707000000
16.09	17.89	6793618432	[HexNAc]	Quant	204.087	0	412	HexNAc(4)Hex(5)Fuc(1)	D:\IgG_glycomap_091322\DIA_600_Monoclonals\ALE_M2210_99.raw	986.716	3	1	204941056	EEQYNSTYR	20707000000
18.99	21.05	628392128	[HexNAc]	Quant	204.087	-1.4	445	HexNAc(4)Hex(5)Fuc(1)NeuAc(1)	D:\IgG_glycomap_091322\DIA_600_Monoclonals\ALE_M2210_99.raw	1625.12	2	1	183658416	EEQYNSTYR	3158700000
18.99	21.05	1416292864	[HexNAc]	Quant	204.087	-0.3	445	HexNAc(4)Hex(5)Fuc(1)NeuAc(1)	D:\IgG_glycomap_091322\DIA_600_Monoclonals\ALE_M2210_99.raw	1083.75	3	1	508885728	EEQYNSTYR	3158700000
19.01	21	734874176	[HexNAc]	Quant	204.087	-1.4	434	HexNAc(4)Hex(5)NeuAc(1)	D:\IgG_glycomap_091322\DIA_600_Monoclonals\ALE_M2210_99.raw	1552.09	2	1	69168736	EEQYNSTYR	3580000000
19.01	21	1664023296	[HexNAc]	Quant	204.087	-0.3	433	HexNAc(4)Hex(5)NeuAc(1)	D:\IgG_glycomap_091322\DIA_600_Monoclonals\ALE_M2210_99.raw	1035.06	3	1	238662128	EEQYNSTYR	3580000000
16.09	17.97	3395329280	[HexNAc]	Quant	204.087	-1.4	423	HexNAc(4)Hex(6)Fuc(1)	D:\IgG_glycomap_091322\DIA_600_Monoclonals\ALE_M2210_99.raw	1560.6	2	1	17055072	EEQYNSTYR	20715000000
16.09	17.97	6794459648	[HexNAc]	Quant	204.087	0	424	HexNAc(4)Hex(6)Fuc(1)	D:\IgG_glycomap_091322\DIA_600_Monoclonals\ALE_M2210_99.raw	1040.73	3	1	213555136	EEQYNSTYR	20715000000
18.99	21.02	5584039	[Neu5Ac]	Sia	292.103	0.4	461	HexNAc(3)Hex(4)Fuc(1)NeuAc(1)	D:\IgG_glycomap_091322\DIA_600_Monoclonals\ALE_M2210_104.raw	1442.55	2	1	0	EEQYNSTYR	4097400000
18.99	21.02	16921546	[Neu5Ac]	Sia	292.103	1.5	460	HexNAc(3)Hex(4)Fuc(1)NeuAc(1)	D:\IgG_glycomap_091322\DIA_600_Monoclonals\ALE_M2210_104.raw	962.037	3	1	188390	EEQYNSTYR	4097400000
18.99	20.98	5585515	[Neu5Ac]	Sia	292.103	0.4	455	HexNAc(3)Hex(4)NeuAc(1)	D:\IgG_glycomap_091322\DIA_600_Monoclonals\ALE_M2210_104.raw	1369.53	2	1	0	EEQYNSTYR	4051700000
18.99	20.98	17065118	[Neu5Ac]	Sia	292.103	1.5	456	HexNAc(3)Hex(4)NeuAc(1)	D:\IgG_glycomap_091322\DIA_600_Monoclonals\ALE_M2210_104.raw	913.351	3	1	38493	EEQYNSTYR	4051700000
18.99	20.98	5549851	[Neu5Ac]	Sia	292.103	0.4	455	HexNAc(4)Hex(4)Fuc(1)NeuAc(1)	D:\IgG_glycomap_091322\DIA_600_Monoclonals\ALE_M2210_104.raw	1544.09	2	1	35330	EEQYNSTYR	4079000000
18.99	20.98	17104570	[Neu5Ac]	Sia	292.103	1.5	455	HexNAc(4)Hex(4)Fuc(1)NeuAc(1)	D:\IgG_glycomap_091322\DIA_600_Monoclonals\ALE_M2210_104.raw	1029.73	3	1	0	EEQYNSTYR	4079000000
18.99	21	5586351	[Neu5Ac]	Sia	292.103	0.4	458	HexNAc(4)Hex(5)Fuc(1)NeuAc(1)	D:\IgG_glycomap_091322\DIA_600_Monoclonals\ALE_M2210_104.raw	1625.12	2	1	0	EEQYNSTYR	4133500000
18.99	21	17007740	[Neu5Ac]	Sia	292.103	1.5	459	HexNAc(4)Hex(5)Fuc(1)NeuAc(1)	D:\IgG_glycomap_091322\DIA_600_Monoclonals\ALE_M2210_104.raw	1083.75	3	1	103790	EEQYNSTYR	4133500000
18.87	20.96	5594004	[Neu5Ac]	Sia	292.103	0.4	471	HexNAc(4)Hex(5)NeuAc(1)	D:\IgG_glycomap_091322\DIA_600_Monoclonals\ALE_M2210_104.raw	1552.09	2	1	0	EEQYNSTYR	4063500000
18.87	20.96	17132424	[Neu5Ac]	Sia	292.103	1.5	471	HexNAc(4)Hex(5)NeuAc(1)	D:\IgG_glycomap_091322\DIA_600_Monoclonals\ALE_M2210_104.raw	1035.06	3	1	0	EEQYNSTYR	4063500000
19.04	21.03	5204660	[Neu5Ac]	Sia	292.103	0.5	451	HexNAc(3)Hex(4)Fuc(1)NeuAc(1)	D:\IgG_glycomap_091322\DIA_600_Monoclonals\ALE_M2210_105.raw	1442.55	2	1	0	EEQYNSTYR	4062500000
19.04	21.03	16255520	[Neu5Ac]	Sia	292.103	2.2	451	HexNAc(3)Hex(4)Fuc(1)NeuAc(1)	D:\IgG_glycomap_091322\DIA_600_Monoclonals\ALE_M2210_105.raw	962.037	3	1	365439	EEQYNSTYR	4062500000
18.99	21.02	5208119	[Neu5Ac]	Sia	292.103	0.5	457	HexNAc(3)Hex(4)NeuAc(1)	D:\IgG_glycomap_091322\DIA_600_Monoclonals\ALE_M2210_105.raw	1369.53	2	1	0	EEQYNSTYR	4063800000
18.99	21.02	16631399	[Neu5Ac]	Sia	292.103	2.2	457	HexNAc(3)Hex(4)NeuAc(1)	D:\IgG_glycomap_091322\DIA_600_Monoclonals\ALE_M2210_105.raw	913.351	3	1	0	EEQYNSTYR	4063800000
19.01	21.03	5204991	[Neu5Ac]	Sia	292.103	0.5	456	HexNAc(4)Hex(4)Fuc(1)NeuAc(1)	D:\IgG_glycomap_091322\DIA_600_Monoclonals\ALE_M2210_105.raw	1544.09	2	1	0	EEQYNSTYR	4061400000
19.01	21.03	16256807	[Neu5Ac]	Sia	292.103	2.2	456	HexNAc(4)Hex(4)Fuc(1)NeuAc(1)	D:\IgG_glycomap_091322\DIA_600_Monoclonals\ALE_M2210_105.raw	1029.73	3	1	369659	EEQYNSTYR	4061400000
19	20.9	5081236	[Neu5Ac]	Sia	292.103	0.5	437	HexNAc(4)Hex(5)Fuc(1)NeuAc(1)	D:\IgG_glycomap_091322\DIA_600_Monoclonals\ALE_M2210_105.raw	1625.12	2	1	119004	EEQYNSTYR	3992600000
19	20.9	16617455	[Neu5Ac]	Sia	292.103	2.2	437	HexNAc(4)Hex(5)Fuc(1)NeuAc(1)	D:\IgG_glycomap_091322\DIA_600_Monoclonals\ALE_M2210_105.raw	1083.75	3	1	0	EEQYNSTYR	3992600000
18.94	21.04	5209237	[Neu5Ac]	Sia	292.103	0.5	468	HexNAc(4)Hex(5)NeuAc(1)	D:\IgG_glycomap_091322\DIA_600_Monoclonals\ALE_M2210_105.raw	1552.09	2	1	0	EEQYNSTYR	4068100000
18.94	21.04	16634183	[Neu5Ac]	Sia	292.103	2.2	468	HexNAc(4)Hex(5)NeuAc(1)	D:\IgG_glycomap_091322\DIA_600_Monoclonals\ALE_M2210_105.raw	1035.06	3	1	0	EEQYNSTYR	4068100000
19.01	20.99	2953810	[Neu5Ac]	Sia	292.103	0.1	419	HexNAc(3)Hex(4)Fuc(1)NeuAc(1)	D:\IgG_glycomap_091322\DIA_600_Monoclonals\ALE_M2210_106.raw	1442.55	2	1	0	EEQYNSTYR	2905400000
19.01	20.99	8717132	[Neu5Ac]	Sia	292.103	2.1	418	HexNAc(3)Hex(4)Fuc(1)NeuAc(1)	D:\IgG_glycomap_091322\DIA_600_Monoclonals\ALE_M2210_106.raw	962.037	3	1	0	EEQYNSTYR	2905400000
19.02	21	2954690	[Neu5Ac]	Sia	292.103	0.1	418	HexNAc(3)Hex(4)NeuAc(1)	D:\IgG_glycomap_091322\DIA_600_Monoclonals\ALE_M2210_106.raw	1369.53	2	1	0	EEQYNSTYR	2912600000
19.02	21	8721643	[Neu5Ac]	Sia	292.103	2.1	417	HexNAc(3)Hex(4)NeuAc(1)	D:\IgG_glycomap_091322\DIA_600_Monoclonals\ALE_M2210_106.raw	913.351	3	1	0	EEQYNSTYR	2912600000
18.98	20.97	2955484	[Neu5Ac]	Sia	292.103	0.1	421	HexNAc(4)Hex(4)Fuc(1)NeuAc(1)	D:\IgG_glycomap_091322\DIA_600_Monoclonals\ALE_M2210_106.raw	1544.09	2	1	0	EEQYNSTYR	2898200000
18.98	20.97	8712503	[Neu5Ac]	Sia	292.103	2.1	420	HexNAc(4)Hex(4)Fuc(1)NeuAc(1)	D:\IgG_glycomap_091322\DIA_600_Monoclonals\ALE_M2210_106.raw	1029.73	3	1	0	EEQYNSTYR	2898200000
19.03	20.99	2953810	[Neu5Ac]	Sia	292.103	0.1	416	HexNAc(4)Hex(5)Fuc(1)NeuAc(1)	D:\IgG_glycomap_091322\DIA_600_Monoclonals\ALE_M2210_106.raw	1625.12	2	1	0	EEQYNSTYR	2919800000
19.03	20.99	8717132	[Neu5Ac]	Sia	292.103	2.1	415	HexNAc(4)Hex(5)Fuc(1)NeuAc(1)	D:\IgG_glycomap_091322\DIA_600_Monoclonals\ALE_M2210_106.raw	1083.75	3	1	0	EEQYNSTYR	2919800000
19.07	21	2953810	[Neu5Ac]	Sia	292.103	0.1	411	HexNAc(4)Hex(5)NeuAc(1)	D:\IgG_glycomap_091322\DIA_600_Monoclonals\ALE_M2210_106.raw	1552.09	2	1	0	EEQYNSTYR	2881400000
19.07	21	8713032	[Neu5Ac]	Sia	292.103	2.1	410	HexNAc(4)Hex(5)NeuAc(1)	D:\IgG_glycomap_091322\DIA_600_Monoclonals\ALE_M2210_106.raw	1035.06	3	1	0	EEQYNSTYR	2881400000
19.01	21.05	140128848	[Neu5Ac]	Sia	292.103	0	506	HexNAc(3)Hex(4)Fuc(1)NeuAc(1)	D:\IgG_glycomap_091322\DIA_600_Monoclonals\ALE_M2210_108.raw	1442.55	2	1	5661629	EEQYNSTYR	13118000000
19.01	21.05	254340656	[Neu5Ac]	Sia	292.103	2.6	507	HexNAc(3)Hex(4)Fuc(1)NeuAc(1)	D:\IgG_glycomap_091322\DIA_600_Monoclonals\ALE_M2210_108.raw	962.037	3	1	58382556	EEQYNSTYR	13118000000
18.97	21.01	141592240	[Neu5Ac]	Sia	292.103	0	511	HexNAc(3)Hex(4)NeuAc(1)	D:\IgG_glycomap_091322\DIA_600_Monoclonals\ALE_M2210_108.raw	1369.53	2	1	4466134	EEQYNSTYR	13353000000
18.97	21.01	292133504	[Neu5Ac]	Sia	292.103	2.5	511	HexNAc(3)Hex(4)NeuAc(1)	D:\IgG_glycomap_091322\DIA_600_Monoclonals\ALE_M2210_108.raw	913.351	3	1	21720462	EEQYNSTYR	13353000000
19	21.01	142358176	[Neu5Ac]	Sia	292.103	0	503	HexNAc(4)Hex(4)Fuc(1)NeuAc(1)	D:\IgG_glycomap_091322\DIA_600_Monoclonals\ALE_M2210_108.raw	1544.09	2	1	3506917	EEQYNSTYR	13131000000
19	21.01	291222112	[Neu5Ac]	Sia	292.103	2.5	503	HexNAc(4)Hex(4)Fuc(1)NeuAc(1)	D:\IgG_glycomap_091322\DIA_600_Monoclonals\ALE_M2210_108.raw	1029.73	3	1	21363114	EEQYNSTYR	13131000000
18.98	21.06	139610080	[Neu5Ac]	Sia	292.103	0	514	HexNAc(4)Hex(5)Fuc(1)NeuAc(1)	D:\IgG_glycomap_091322\DIA_600_Monoclonals\ALE_M2210_108.raw	1625.12	2	1	6402112	EEQYNSTYR	13129000000
18.98	21.06	257214752	[Neu5Ac]	Sia	292.103	2.6	515	HexNAc(4)Hex(5)Fuc(1)NeuAc(1)	D:\IgG_glycomap_091322\DIA_600_Monoclonals\ALE_M2210_108.raw	1083.75	3	1	57021732	EEQYNSTYR	13129000000
18.99	21.03	141412192	[Neu5Ac]	Sia	292.103	0	508	HexNAc(4)Hex(5)NeuAc(1)	D:\IgG_glycomap_091322\DIA_600_Monoclonals\ALE_M2210_108.raw	1552.09	2	1	4554807	EEQYNSTYR	13462000000
18.99	21.03	283267296	[Neu5Ac]	Sia	292.103	2.6	508	HexNAc(4)Hex(5)NeuAc(1)	D:\IgG_glycomap_091322\DIA_600_Monoclonals\ALE_M2210_108.raw	1035.06	3	1	30028520	EEQYNSTYR	13462000000
19	21	41691532	[Neu5Ac]	Sia	292.103	-0.6	444	HexNAc(3)Hex(4)Fuc(1)NeuAc(1)	D:\IgG_glycomap_091322\DIA_600_Monoclonals\ALE_M2210_109.raw	1442.55	2	1	2437018	EEQYNSTYR	9551800000
19	21	237928368	[Neu5Ac]	Sia	292.103	2.6	444	HexNAc(3)Hex(4)Fuc(1)NeuAc(1)	D:\IgG_glycomap_091322\DIA_600_Monoclonals\ALE_M2210_109.raw	962.037	3	1	16932470	EEQYNSTYR	9551800000
18.99	21	41857940	[Neu5Ac]	Sia	292.103	-0.6	447	HexNAc(3)Hex(4)NeuAc(1)	D:\IgG_glycomap_091322\DIA_600_Monoclonals\ALE_M2210_109.raw	1369.53	2	1	2299384	EEQYNSTYR	9341600000
18.99	21	227481776	[Neu5Ac]	Sia	292.103	2.6	446	HexNAc(3)Hex(4)NeuAc(1)	D:\IgG_glycomap_091322\DIA_600_Monoclonals\ALE_M2210_109.raw	913.351	3	1	27625270	EEQYNSTYR	9341600000
18.99	20.98	41715928	[Neu5Ac]	Sia	292.103	-0.6	443	HexNAc(4)Hex(4)Fuc(1)NeuAc(1)	D:\IgG_glycomap_091322\DIA_600_Monoclonals\ALE_M2210_109.raw	1544.09	2	1	2408271	EEQYNSTYR	9387000000
18.99	20.98	239056672	[Neu5Ac]	Sia	292.103	2.6	442	HexNAc(4)Hex(4)Fuc(1)NeuAc(1)	D:\IgG_glycomap_091322\DIA_600_Monoclonals\ALE_M2210_109.raw	1029.73	3	1	15768275	EEQYNSTYR	9387000000
19.05	21	41550784	[Neu5Ac]	Sia	292.103	-0.6	433	HexNAc(4)Hex(5)Fuc(1)NeuAc(1)	D:\IgG_glycomap_091322\DIA_600_Monoclonals\ALE_M2210_109.raw	1625.12	2	1	2239769	EEQYNSTYR	9277800000
19.05	21	226123344	[Neu5Ac]	Sia	292.103	2.6	433	HexNAc(4)Hex(5)Fuc(1)NeuAc(1)	D:\IgG_glycomap_091322\DIA_600_Monoclonals\ALE_M2210_109.raw	1083.75	3	1	26816872	EEQYNSTYR	9277800000
18.87	20.96	42055988	[Neu5Ac]	Sia	292.103	-0.6	460	HexNAc(4)Hex(5)NeuAc(1)	D:\IgG_glycomap_091322\DIA_600_Monoclonals\ALE_M2210_109.raw	1552.09	2	1	2409278	EEQYNSTYR	10288000000
18.87	20.96	257791632	[Neu5Ac]	Sia	292.103	2.6	459	HexNAc(4)Hex(5)NeuAc(1)	D:\IgG_glycomap_091322\DIA_600_Monoclonals\ALE_M2210_109.raw	1035.06	3	1	0	EEQYNSTYR	10288000000
19.01	20.97	38729640	[Neu5Ac]	Sia	292.103	-0.6	426	HexNAc(3)Hex(4)Fuc(1)NeuAc(1)	D:\IgG_glycomap_091322\DIA_600_Monoclonals\ALE_M2210_110.raw	1442.55	2	1	1399554	EEQYNSTYR	9351400000
19.01	20.97	246337264	[Neu5Ac]	Sia	292.103	2.5	427	HexNAc(3)Hex(4)Fuc(1)NeuAc(1)	D:\IgG_glycomap_091322\DIA_600_Monoclonals\ALE_M2210_110.raw	962.037	3	1	22147302	EEQYNSTYR	9351400000
18.98	20.99	38910088	[Neu5Ac]	Sia	292.103	-0.6	438	HexNAc(3)Hex(4)NeuAc(1)	D:\IgG_glycomap_091322\DIA_600_Monoclonals\ALE_M2210_110.raw	1369.53	2	1	1440652	EEQYNSTYR	9045500000
18.98	20.99	228294448	[Neu5Ac]	Sia	292.103	2.5	439	HexNAc(3)Hex(4)NeuAc(1)	D:\IgG_glycomap_091322\DIA_600_Monoclonals\ALE_M2210_110.raw	913.351	3	1	41766896	EEQYNSTYR	9045500000
18.98	20.99	38912708	[Neu5Ac]	Sia	292.103	-0.6	436	HexNAc(4)Hex(4)Fuc(1)NeuAc(1)	D:\IgG_glycomap_091322\DIA_600_Monoclonals\ALE_M2210_110.raw	1544.09	2	1	1404060	EEQYNSTYR	9067800000
18.98	20.99	232192000	[Neu5Ac]	Sia	292.103	2.5	436	HexNAc(4)Hex(4)Fuc(1)NeuAc(1)	D:\IgG_glycomap_091322\DIA_600_Monoclonals\ALE_M2210_110.raw	1029.73	3	1	37573704	EEQYNSTYR	9067800000
18.98	20.93	38519132	[Neu5Ac]	Sia	292.103	-0.6	429	HexNAc(4)Hex(5)Fuc(1)NeuAc(1)	D:\IgG_glycomap_091322\DIA_600_Monoclonals\ALE_M2210_110.raw	1625.12	2	1	1780132	EEQYNSTYR	9264500000
18.98	20.93	255305536	[Neu5Ac]	Sia	292.103	2.5	430	HexNAc(4)Hex(5)Fuc(1)NeuAc(1)	D:\IgG_glycomap_091322\DIA_600_Monoclonals\ALE_M2210_110.raw	1083.75	3	1	13992026	EEQYNSTYR	9264500000
19.03	20.97	38652112	[Neu5Ac]	Sia	292.103	-0.6	421	HexNAc(4)Hex(5)NeuAc(1)	D:\IgG_glycomap_091322\DIA_600_Monoclonals\ALE_M2210_110.raw	1552.09	2	1	1398191	EEQYNSTYR	9273400000
19.03	20.97	241862368	[Neu5Ac]	Sia	292.103	2.5	422	HexNAc(4)Hex(5)NeuAc(1)	D:\IgG_glycomap_091322\DIA_600_Monoclonals\ALE_M2210_110.raw	1035.06	3	1	25925460	EEQYNSTYR	9273400000
19.01	20.97	4874431	[Neu5Ac]	Sia	292.103	0.2	440	HexNAc(3)Hex(4)Fuc(1)NeuAc(1)	D:\IgG_glycomap_091322\DIA_600_Monoclonals\ALE_M2210_86.raw	1442.55	2	1	0	EEQYNSTYR	6542700000
19.01	20.97	14491798	[Neu5Ac]	Sia	292.103	2.2	440	HexNAc(3)Hex(4)Fuc(1)NeuAc(1)	D:\IgG_glycomap_091322\DIA_600_Monoclonals\ALE_M2210_86.raw	962.037	3	1	0	EEQYNSTYR	6542700000
18.99	21.03	4875146	[Neu5Ac]	Sia	292.103	0.2	454	HexNAc(3)Hex(4)NeuAc(1)	D:\IgG_glycomap_091322\DIA_600_Monoclonals\ALE_M2210_86.raw	1369.53	2	1	0	EEQYNSTYR	6351100000
18.99	21.03	14534507	[Neu5Ac]	Sia	292.103	2.2	454	HexNAc(3)Hex(4)NeuAc(1)	D:\IgG_glycomap_091322\DIA_600_Monoclonals\ALE_M2210_86.raw	913.351	3	1	0	EEQYNSTYR	6351100000
18.96	21.03	4877511	[Neu5Ac]	Sia	292.103	0.2	457	HexNAc(4)Hex(4)Fuc(1)NeuAc(1)	D:\IgG_glycomap_091322\DIA_600_Monoclonals\ALE_M2210_86.raw	1544.09	2	1	0	EEQYNSTYR	6416900000
18.96	21.03	14525217	[Neu5Ac]	Sia	292.103	2.2	457	HexNAc(4)Hex(4)Fuc(1)NeuAc(1)	D:\IgG_glycomap_091322\DIA_600_Monoclonals\ALE_M2210_86.raw	1029.73	3	1	0	EEQYNSTYR	6416900000
19.03	21.03	4874411	[Neu5Ac]	Sia	292.103	0.2	447	HexNAc(4)Hex(5)Fuc(1)NeuAc(1)	D:\IgG_glycomap_091322\DIA_600_Monoclonals\ALE_M2210_86.raw	1625.12	2	1	0	EEQYNSTYR	6241600000
19.03	21.03	14534507	[Neu5Ac]	Sia	292.103	2.2	447	HexNAc(4)Hex(5)Fuc(1)NeuAc(1)	D:\IgG_glycomap_091322\DIA_600_Monoclonals\ALE_M2210_86.raw	1083.75	3	1	0	EEQYNSTYR	6241600000
19.01	21.07	4883742	[Neu5Ac]	Sia	292.103	0.2	456	HexNAc(4)Hex(5)NeuAc(1)	D:\IgG_glycomap_091322\DIA_600_Monoclonals\ALE_M2210_86.raw	1552.09	2	1	0	EEQYNSTYR	6492600000
19.01	21.07	15078807	[Neu5Ac]	Sia	292.103	2.1	455	HexNAc(4)Hex(5)NeuAc(1)	D:\IgG_glycomap_091322\DIA_600_Monoclonals\ALE_M2210_86.raw	1035.06	3	1	0	EEQYNSTYR	6492600000
18.97	21.01	3514860	[Neu5Ac]	Sia	292.103	-0.1	435	HexNAc(3)Hex(4)Fuc(1)NeuAc(1)	D:\IgG_glycomap_091322\DIA_600_Monoclonals\ALE_M2210_87.raw	1442.55	2	1	143537	EEQYNSTYR	5610100000
18.97	21.01	11882317	[Neu5Ac]	Sia	292.103	1.9	435	HexNAc(3)Hex(4)Fuc(1)NeuAc(1)	D:\IgG_glycomap_091322\DIA_600_Monoclonals\ALE_M2210_87.raw	962.037	3	1	511930	EEQYNSTYR	5610100000
19.01	20.99	3652567	[Neu5Ac]	Sia	292.103	-0.1	424	HexNAc(3)Hex(4)NeuAc(1)	D:\IgG_glycomap_091322\DIA_600_Monoclonals\ALE_M2210_87.raw	1369.53	2	1	0	EEQYNSTYR	5687500000
19.01	20.99	12332829	[Neu5Ac]	Sia	292.103	2	424	HexNAc(3)Hex(4)NeuAc(1)	D:\IgG_glycomap_091322\DIA_600_Monoclonals\ALE_M2210_87.raw	913.351	3	1	0	EEQYNSTYR	5687500000
19.01	21.04	3662366	[Neu5Ac]	Sia	292.103	-0.1	434	HexNAc(4)Hex(4)Fuc(1)NeuAc(1)	D:\IgG_glycomap_091322\DIA_600_Monoclonals\ALE_M2210_87.raw	1544.09	2	1	0	EEQYNSTYR	5682500000
19.01	21.04	13116778	[Neu5Ac]	Sia	292.103	1.9	434	HexNAc(4)Hex(4)Fuc(1)NeuAc(1)	D:\IgG_glycomap_091322\DIA_600_Monoclonals\ALE_M2210_87.raw	1029.73	3	1	0	EEQYNSTYR	5682500000
19.01	21.03	3656774	[Neu5Ac]	Sia	292.103	-0.1	431	HexNAc(4)Hex(5)Fuc(1)NeuAc(1)	D:\IgG_glycomap_091322\DIA_600_Monoclonals\ALE_M2210_87.raw	1625.12	2	1	0	EEQYNSTYR	5530400000
19.01	21.03	12641775	[Neu5Ac]	Sia	292.103	1.9	431	HexNAc(4)Hex(5)Fuc(1)NeuAc(1)	D:\IgG_glycomap_091322\DIA_600_Monoclonals\ALE_M2210_87.raw	1083.75	3	1	0	EEQYNSTYR	5530400000
18.93	20.98	3658907	[Neu5Ac]	Sia	292.103	-0.1	436	HexNAc(4)Hex(5)NeuAc(1)	D:\IgG_glycomap_091322\DIA_600_Monoclonals\ALE_M2210_87.raw	1552.09	2	1	0	EEQYNSTYR	5730100000
18.93	20.98	12333565	[Neu5Ac]	Sia	292.103	2	435	HexNAc(4)Hex(5)NeuAc(1)	D:\IgG_glycomap_091322\DIA_600_Monoclonals\ALE_M2210_87.raw	1035.06	3	1	0	EEQYNSTYR	5730100000
19	21.01	3083550	[Neu5Ac]	Sia	292.103	0.6	428	HexNAc(3)Hex(4)Fuc(1)NeuAc(1)	D:\IgG_glycomap_091322\DIA_600_Monoclonals\ALE_M2210_88.raw	1442.55	2	1	0	EEQYNSTYR	5292200000
19	21.01	11897732	[Neu5Ac]	Sia	292.103	2.3	429	HexNAc(3)Hex(4)Fuc(1)NeuAc(1)	D:\IgG_glycomap_091322\DIA_600_Monoclonals\ALE_M2210_88.raw	962.037	3	1	0	EEQYNSTYR	5292200000
19	21.01	3083550	[Neu5Ac]	Sia	292.103	0.6	428	HexNAc(3)Hex(4)NeuAc(1)	D:\IgG_glycomap_091322\DIA_600_Monoclonals\ALE_M2210_88.raw	1369.53	2	1	0	EEQYNSTYR	5284800000
19	21.01	11897732	[Neu5Ac]	Sia	292.103	2.3	429	HexNAc(3)Hex(4)NeuAc(1)	D:\IgG_glycomap_091322\DIA_600_Monoclonals\ALE_M2210_88.raw	913.351	3	1	0	EEQYNSTYR	5284800000
18.97	21	2965429	[Neu5Ac]	Sia	292.103	0.6	432	HexNAc(4)Hex(4)Fuc(1)NeuAc(1)	D:\IgG_glycomap_091322\DIA_600_Monoclonals\ALE_M2210_88.raw	1544.09	2	1	117212	EEQYNSTYR	5297400000
18.97	21	11861605	[Neu5Ac]	Sia	292.103	2.3	432	HexNAc(4)Hex(4)Fuc(1)NeuAc(1)	D:\IgG_glycomap_091322\DIA_600_Monoclonals\ALE_M2210_88.raw	1029.73	3	1	0	EEQYNSTYR	5297400000
18.97	20.99	3083064	[Neu5Ac]	Sia	292.103	0.6	432	HexNAc(4)Hex(5)Fuc(1)NeuAc(1)	D:\IgG_glycomap_091322\DIA_600_Monoclonals\ALE_M2210_88.raw	1625.12	2	1	0	EEQYNSTYR	5294300000
18.97	20.99	11813716	[Neu5Ac]	Sia	292.103	2.3	432	HexNAc(4)Hex(5)Fuc(1)NeuAc(1)	D:\IgG_glycomap_091322\DIA_600_Monoclonals\ALE_M2210_88.raw	1083.75	3	1	0	EEQYNSTYR	5294300000
19.07	20.97	3075002	[Neu5Ac]	Sia	292.103	0.6	412	HexNAc(4)Hex(5)NeuAc(1)	D:\IgG_glycomap_091322\DIA_600_Monoclonals\ALE_M2210_88.raw	1552.09	2	1	0	EEQYNSTYR	5347200000
19.07	20.97	11698564	[Neu5Ac]	Sia	292.103	2.4	413	HexNAc(4)Hex(5)NeuAc(1)	D:\IgG_glycomap_091322\DIA_600_Monoclonals\ALE_M2210_88.raw	1035.06	3	1	0	EEQYNSTYR	5347200000
19.02	20.98	73669096	[Neu5Ac]	Sia	292.103	0.8	452	HexNAc(3)Hex(4)Fuc(1)NeuAc(1)	D:\IgG_glycomap_091322\DIA_600_Monoclonals\ALE_M2210_93.raw	1442.55	2	1	1343778	EEQYNSTYR	7773400000
19.02	20.98	144696752	[Neu5Ac]	Sia	292.103	2.5	453	HexNAc(3)Hex(4)Fuc(1)NeuAc(1)	D:\IgG_glycomap_091322\DIA_600_Monoclonals\ALE_M2210_93.raw	962.037	3	1	5378327	EEQYNSTYR	7773400000
19.03	20.94	73375416	[Neu5Ac]	Sia	292.103	0.8	445	HexNAc(3)Hex(4)NeuAc(1)	D:\IgG_glycomap_091322\DIA_600_Monoclonals\ALE_M2210_93.raw	1369.53	2	1	1617882	EEQYNSTYR	7886900000
19.03	20.94	143314240	[Neu5Ac]	Sia	292.103	2.5	445	HexNAc(3)Hex(4)NeuAc(1)	D:\IgG_glycomap_091322\DIA_600_Monoclonals\ALE_M2210_93.raw	913.351	3	1	6624979	EEQYNSTYR	7886900000
19	21.02	73585992	[Neu5Ac]	Sia	292.103	0.8	462	HexNAc(4)Hex(4)Fuc(1)NeuAc(1)	D:\IgG_glycomap_091322\DIA_600_Monoclonals\ALE_M2210_93.raw	1544.09	2	1	1504524	EEQYNSTYR	7732000000
19	21.02	143824256	[Neu5Ac]	Sia	292.103	2.5	463	HexNAc(4)Hex(4)Fuc(1)NeuAc(1)	D:\IgG_glycomap_091322\DIA_600_Monoclonals\ALE_M2210_93.raw	1029.73	3	1	6500376	EEQYNSTYR	7732000000
19.02	20.96	73670296	[Neu5Ac]	Sia	292.103	0.8	450	HexNAc(4)Hex(5)Fuc(1)NeuAc(1)	D:\IgG_glycomap_091322\DIA_600_Monoclonals\ALE_M2210_93.raw	1625.12	2	1	1329218	EEQYNSTYR	7923200000
19.02	20.96	144683120	[Neu5Ac]	Sia	292.103	2.5	450	HexNAc(4)Hex(5)Fuc(1)NeuAc(1)	D:\IgG_glycomap_091322\DIA_600_Monoclonals\ALE_M2210_93.raw	1083.75	3	1	5323780	EEQYNSTYR	7923200000
18.95	20.96	73716008	[Neu5Ac]	Sia	292.103	0.8	461	HexNAc(4)Hex(5)NeuAc(1)	D:\IgG_glycomap_091322\DIA_600_Monoclonals\ALE_M2210_93.raw	1552.09	2	1	1378523	EEQYNSTYR	7896800000
18.95	20.96	144514624	[Neu5Ac]	Sia	292.103	2.5	461	HexNAc(4)Hex(5)NeuAc(1)	D:\IgG_glycomap_091322\DIA_600_Monoclonals\ALE_M2210_93.raw	1035.06	3	1	5767602	EEQYNSTYR	7896800000
18.96	21.02	49405888	[Neu5Ac]	Sia	292.103	0.2	442	HexNAc(3)Hex(4)Fuc(1)NeuAc(1)	D:\IgG_glycomap_091322\DIA_600_Monoclonals\ALE_M2210_94.raw	1442.55	2	1	1319080	EEQYNSTYR	6884500000
18.96	21.02	105018936	[Neu5Ac]	Sia	292.103	1.9	442	HexNAc(3)Hex(4)Fuc(1)NeuAc(1)	D:\IgG_glycomap_091322\DIA_600_Monoclonals\ALE_M2210_94.raw	962.037	3	1	5927762	EEQYNSTYR	6884500000
18.99	20.96	49747800	[Neu5Ac]	Sia	292.103	0.2	427	HexNAc(3)Hex(4)NeuAc(1)	D:\IgG_glycomap_091322\DIA_600_Monoclonals\ALE_M2210_94.raw	1369.53	2	1	910986	EEQYNSTYR	6970900000
18.99	20.96	105008176	[Neu5Ac]	Sia	292.103	1.9	428	HexNAc(3)Hex(4)NeuAc(1)	D:\IgG_glycomap_091322\DIA_600_Monoclonals\ALE_M2210_94.raw	913.351	3	1	5400548	EEQYNSTYR	6970900000
18.99	21.02	49379804	[Neu5Ac]	Sia	292.103	0.2	437	HexNAc(4)Hex(4)Fuc(1)NeuAc(1)	D:\IgG_glycomap_091322\DIA_600_Monoclonals\ALE_M2210_94.raw	1544.09	2	1	1324636	EEQYNSTYR	6939900000
18.99	21.02	105268032	[Neu5Ac]	Sia	292.103	1.9	437	HexNAc(4)Hex(4)Fuc(1)NeuAc(1)	D:\IgG_glycomap_091322\DIA_600_Monoclonals\ALE_M2210_94.raw	1029.73	3	1	5581046	EEQYNSTYR	6939900000
18.94	21	49770164	[Neu5Ac]	Sia	292.103	0.2	440	HexNAc(4)Hex(5)Fuc(1)NeuAc(1)	D:\IgG_glycomap_091322\DIA_600_Monoclonals\ALE_M2210_94.raw	1625.12	2	1	945257	EEQYNSTYR	6975200000
18.94	21	104719912	[Neu5Ac]	Sia	292.103	1.9	441	HexNAc(4)Hex(5)Fuc(1)NeuAc(1)	D:\IgG_glycomap_091322\DIA_600_Monoclonals\ALE_M2210_94.raw	1083.75	3	1	6083063	EEQYNSTYR	6975200000
18.96	21.02	49405888	[Neu5Ac]	Sia	292.103	0.2	442	HexNAc(4)Hex(5)NeuAc(1)	D:\IgG_glycomap_091322\DIA_600_Monoclonals\ALE_M2210_94.raw	1552.09	2	1	1319080	EEQYNSTYR	6852000000
18.96	21.02	105018936	[Neu5Ac]	Sia	292.103	1.9	442	HexNAc(4)Hex(5)NeuAc(1)	D:\IgG_glycomap_091322\DIA_600_Monoclonals\ALE_M2210_94.raw	1035.06	3	1	5927762	EEQYNSTYR	6852000000
19.02	20.97	34052236	[Neu5Ac]	Sia	292.103	0.3	410	HexNAc(3)Hex(4)Fuc(1)NeuAc(1)	D:\IgG_glycomap_091322\DIA_600_Monoclonals\ALE_M2210_95.raw	1442.55	2	1	815943	EEQYNSTYR	5689700000
19.02	20.97	97434824	[Neu5Ac]	Sia	292.103	2.4	410	HexNAc(3)Hex(4)Fuc(1)NeuAc(1)	D:\IgG_glycomap_091322\DIA_600_Monoclonals\ALE_M2210_95.raw	962.037	3	1	2992770	EEQYNSTYR	5689700000
19	20.96	34060628	[Neu5Ac]	Sia	292.103	0.3	412	HexNAc(3)Hex(4)NeuAc(1)	D:\IgG_glycomap_091322\DIA_600_Monoclonals\ALE_M2210_95.raw	1369.53	2	1	825294	EEQYNSTYR	5685200000
19	20.96	95661712	[Neu5Ac]	Sia	292.103	2.4	412	HexNAc(3)Hex(4)NeuAc(1)	D:\IgG_glycomap_091322\DIA_600_Monoclonals\ALE_M2210_95.raw	913.351	3	1	4821139	EEQYNSTYR	5685200000
18.96	20.95	34051300	[Neu5Ac]	Sia	292.103	0.3	417	HexNAc(4)Hex(4)Fuc(1)NeuAc(1)	D:\IgG_glycomap_091322\DIA_600_Monoclonals\ALE_M2210_95.raw	1544.09	2	1	842507	EEQYNSTYR	5771200000
18.96	20.95	96681808	[Neu5Ac]	Sia	292.103	2.4	417	HexNAc(4)Hex(4)Fuc(1)NeuAc(1)	D:\IgG_glycomap_091322\DIA_600_Monoclonals\ALE_M2210_95.raw	1029.73	3	1	3859256	EEQYNSTYR	5771200000
18.97	20.99	34268084	[Neu5Ac]	Sia	292.103	0.3	421	HexNAc(4)Hex(5)Fuc(1)NeuAc(1)	D:\IgG_glycomap_091322\DIA_600_Monoclonals\ALE_M2210_95.raw	1625.12	2	1	644597	EEQYNSTYR	5604900000
18.97	20.99	97192248	[Neu5Ac]	Sia	292.103	2.4	421	HexNAc(4)Hex(5)Fuc(1)NeuAc(1)	D:\IgG_glycomap_091322\DIA_600_Monoclonals\ALE_M2210_95.raw	1083.75	3	1	3434869	EEQYNSTYR	5604900000
19.03	21.04	34040764	[Neu5Ac]	Sia	292.103	0.3	419	HexNAc(4)Hex(5)NeuAc(1)	D:\IgG_glycomap_091322\DIA_600_Monoclonals\ALE_M2210_95.raw	1552.09	2	1	860255	EEQYNSTYR	5609100000
19.03	21.04	100648960	[Neu5Ac]	Sia	292.103	2.4	419	HexNAc(4)Hex(5)NeuAc(1)	D:\IgG_glycomap_091322\DIA_600_Monoclonals\ALE_M2210_95.raw	1035.06	3	1	0	EEQYNSTYR	5609100000
18.99	20.99	270065	[Neu5Ac]	Sia	292.103	0.2	497	HexNAc(3)Hex(4)Fuc(1)NeuAc(1)	D:\IgG_glycomap_091322\DIA_600_Monoclonals\ALE_M2210_97.raw	1442.55	2	1	0	EEQYNSTYR	5855400000
18.99	20.99	2233061	[Neu5Ac]	Sia	292.103	0.4	497	HexNAc(3)Hex(4)Fuc(1)NeuAc(1)	D:\IgG_glycomap_091322\DIA_600_Monoclonals\ALE_M2210_97.raw	962.037	3	1	0	EEQYNSTYR	5855400000
19.04	20.98	234333	[Neu5Ac]	Sia	292.103	0.4	483	HexNAc(3)Hex(4)NeuAc(1)	D:\IgG_glycomap_091322\DIA_600_Monoclonals\ALE_M2210_97.raw	1369.53	2	1	0	EEQYNSTYR	5737400000
19.04	20.98	1880574	[Neu5Ac]	Sia	292.103	0.8	484	HexNAc(3)Hex(4)NeuAc(1)	D:\IgG_glycomap_091322\DIA_600_Monoclonals\ALE_M2210_97.raw	913.351	3	1	0	EEQYNSTYR	5737400000
19	21.01	265144	[Neu5Ac]	Sia	292.103	0.3	498	HexNAc(4)Hex(4)Fuc(1)NeuAc(1)	D:\IgG_glycomap_091322\DIA_600_Monoclonals\ALE_M2210_97.raw	1544.09	2	1	0	EEQYNSTYR	5789300000
19	21.01	2187949	[Neu5Ac]	Sia	292.103	0.4	498	HexNAc(4)Hex(4)Fuc(1)NeuAc(1)	D:\IgG_glycomap_091322\DIA_600_Monoclonals\ALE_M2210_97.raw	1029.73	3	1	0	EEQYNSTYR	5789300000
19	20.96	264122	[Neu5Ac]	Sia	292.103	0.3	490	HexNAc(4)Hex(5)Fuc(1)NeuAc(1)	D:\IgG_glycomap_091322\DIA_600_Monoclonals\ALE_M2210_97.raw	1625.12	2	1	0	EEQYNSTYR	5893700000
19	20.96	2175590	[Neu5Ac]	Sia	292.103	0.4	489	HexNAc(4)Hex(5)Fuc(1)NeuAc(1)	D:\IgG_glycomap_091322\DIA_600_Monoclonals\ALE_M2210_97.raw	1083.75	3	1	0	EEQYNSTYR	5893700000
19.01	20.97	261176	[Neu5Ac]	Sia	292.103	0.3	490	HexNAc(4)Hex(5)NeuAc(1)	D:\IgG_glycomap_091322\DIA_600_Monoclonals\ALE_M2210_97.raw	1552.09	2	1	0	EEQYNSTYR	5824000000
19.01	20.97	2150230	[Neu5Ac]	Sia	292.103	0.5	490	HexNAc(4)Hex(5)NeuAc(1)	D:\IgG_glycomap_091322\DIA_600_Monoclonals\ALE_M2210_97.raw	1035.06	3	1	0	EEQYNSTYR	5824000000
18.97	21.05	212878	[Neu5Ac]	Sia	292.103	0.1	447	HexNAc(3)Hex(4)Fuc(1)NeuAc(1)	D:\IgG_glycomap_091322\DIA_600_Monoclonals\ALE_M2210_98.raw	1442.55	2	1	0	EEQYNSTYR	3407800000
18.97	21.05	1335133	[Neu5Ac]	Sia	292.103	1.5	448	HexNAc(3)Hex(4)Fuc(1)NeuAc(1)	D:\IgG_glycomap_091322\DIA_600_Monoclonals\ALE_M2210_98.raw	962.037	3	1	0	EEQYNSTYR	3407800000
19.03	20.97	198975	[Neu5Ac]	Sia	292.103	0.1	426	HexNAc(3)Hex(4)NeuAc(1)	D:\IgG_glycomap_091322\DIA_600_Monoclonals\ALE_M2210_98.raw	1369.53	2	1	0	EEQYNSTYR	3989200000
19.03	20.97	992516	[Neu5Ac]	Sia	292.103	1.9	427	HexNAc(3)Hex(4)NeuAc(1)	D:\IgG_glycomap_091322\DIA_600_Monoclonals\ALE_M2210_98.raw	913.351	3	1	0	EEQYNSTYR	3989200000
19.02	20.91	200855	[Neu5Ac]	Sia	292.103	0.1	418	HexNAc(4)Hex(4)Fuc(1)NeuAc(1)	D:\IgG_glycomap_091322\DIA_600_Monoclonals\ALE_M2210_98.raw	1544.09	2	1	0	EEQYNSTYR	4078900000
19.02	20.91	1005291	[Neu5Ac]	Sia	292.103	1.9	419	HexNAc(4)Hex(4)Fuc(1)NeuAc(1)	D:\IgG_glycomap_091322\DIA_600_Monoclonals\ALE_M2210_98.raw	1029.73	3	1	0	EEQYNSTYR	4078900000
19.08	21.01	163428	[Neu5Ac]	Sia	292.103	0.5	423	HexNAc(4)Hex(5)Fuc(1)NeuAc(1)	D:\IgG_glycomap_091322\DIA_600_Monoclonals\ALE_M2210_98.raw	1625.12	2	1	0	EEQYNSTYR	3914800000
19.08	21.01	419777	[Neu5Ac]	Sia	292.103	2.6	424	HexNAc(4)Hex(5)Fuc(1)NeuAc(1)	D:\IgG_glycomap_091322\DIA_600_Monoclonals\ALE_M2210_98.raw	1083.75	3	1	303218	EEQYNSTYR	3914800000
19.02	21.06	201844	[Neu5Ac]	Sia	292.103	0.1	441	HexNAc(4)Hex(5)NeuAc(1)	D:\IgG_glycomap_091322\DIA_600_Monoclonals\ALE_M2210_98.raw	1552.09	2	1	0	EEQYNSTYR	3330700000
19.02	21.06	1350631	[Neu5Ac]	Sia	292.103	1.5	442	HexNAc(4)Hex(5)NeuAc(1)	D:\IgG_glycomap_091322\DIA_600_Monoclonals\ALE_M2210_98.raw	1035.06	3	1	0	EEQYNSTYR	3330700000
19.08	21.02	99209	[Neu5Ac]	Sia	292.103	0.8	426	HexNAc(3)Hex(4)Fuc(1)NeuAc(1)	D:\IgG_glycomap_091322\DIA_600_Monoclonals\ALE_M2210_99.raw	1442.55	2	1	0	EEQYNSTYR	3334700000
19.08	21.02	132102	[Neu5Ac]	Sia	292.103	2.3	425	HexNAc(3)Hex(4)Fuc(1)NeuAc(1)	D:\IgG_glycomap_091322\DIA_600_Monoclonals\ALE_M2210_99.raw	962.037	3	1	334890	EEQYNSTYR	3334700000
19.05	21.04	100728	[Neu5Ac]	Sia	292.103	0.9	433	HexNAc(3)Hex(4)NeuAc(1)	D:\IgG_glycomap_091322\DIA_600_Monoclonals\ALE_M2210_99.raw	1369.53	2	1	12832	EEQYNSTYR	3226300000
19.05	21.04	43277	[Neu5Ac]	Sia	292.103	1.2	432	HexNAc(3)Hex(4)NeuAc(1)	D:\IgG_glycomap_091322\DIA_600_Monoclonals\ALE_M2210_99.raw	913.351	3	1	548011	EEQYNSTYR	3226300000
19.01	20.99	149078	[Neu5Ac]	Sia	292.103	0.7	433	HexNAc(4)Hex(4)Fuc(1)NeuAc(1)	D:\IgG_glycomap_091322\DIA_600_Monoclonals\ALE_M2210_99.raw	1544.09	2	1	0	EEQYNSTYR	3593700000
19.01	20.99	660996	[Neu5Ac]	Sia	292.103	2.4	432	HexNAc(4)Hex(4)Fuc(1)NeuAc(1)	D:\IgG_glycomap_091322\DIA_600_Monoclonals\ALE_M2210_99.raw	1029.73	3	1	0	EEQYNSTYR	3593700000
18.99	21.05	99632	[Neu5Ac]	Sia	292.103	1	445	HexNAc(4)Hex(5)Fuc(1)NeuAc(1)	D:\IgG_glycomap_091322\DIA_600_Monoclonals\ALE_M2210_99.raw	1625.12	2	1	62122	EEQYNSTYR	3158700000
18.99	21.05	50110	[Neu5Ac]	Sia	292.103	0.2	445	HexNAc(4)Hex(5)Fuc(1)NeuAc(1)	D:\IgG_glycomap_091322\DIA_600_Monoclonals\ALE_M2210_99.raw	1083.75	3	1	886445	EEQYNSTYR	3158700000
19.01	21	149078	[Neu5Ac]	Sia	292.103	0.7	434	HexNAc(4)Hex(5)NeuAc(1)	D:\IgG_glycomap_091322\DIA_600_Monoclonals\ALE_M2210_99.raw	1552.09	2	1	0	EEQYNSTYR	3580000000
19.01	21	660996	[Neu5Ac]	Sia	292.103	2.4	433	HexNAc(4)Hex(5)NeuAc(1)	D:\IgG_glycomap_091322\DIA_600_Monoclonals\ALE_M2210_99.raw	1035.06	3	1	0	EEQYNSTYR	3580000000
18.99	21.02	5790028	[Neu5Ac-H2O]	Sia	274.092	-0.9	461	HexNAc(3)Hex(4)Fuc(1)NeuAc(1)	D:\IgG_glycomap_091322\DIA_600_Monoclonals\ALE_M2210_104.raw	1442.55	2	1	169007	EEQYNSTYR	4097400000
18.99	21.02	26026406	[Neu5Ac-H2O]	Sia	274.092	0.1	460	HexNAc(3)Hex(4)Fuc(1)NeuAc(1)	D:\IgG_glycomap_091322\DIA_600_Monoclonals\ALE_M2210_104.raw	962.037	3	1	1434164	EEQYNSTYR	4097400000
18.99	20.98	5757595	[Neu5Ac-H2O]	Sia	274.092	-0.9	455	HexNAc(3)Hex(4)NeuAc(1)	D:\IgG_glycomap_091322\DIA_600_Monoclonals\ALE_M2210_104.raw	1369.53	2	1	200020	EEQYNSTYR	4051700000
18.99	20.98	26069906	[Neu5Ac-H2O]	Sia	274.092	0.1	456	HexNAc(3)Hex(4)NeuAc(1)	D:\IgG_glycomap_091322\DIA_600_Monoclonals\ALE_M2210_104.raw	913.351	3	1	1355332	EEQYNSTYR	4051700000
18.99	20.98	5774856	[Neu5Ac-H2O]	Sia	274.092	-0.9	455	HexNAc(4)Hex(4)Fuc(1)NeuAc(1)	D:\IgG_glycomap_091322\DIA_600_Monoclonals\ALE_M2210_104.raw	1544.09	2	1	182835	EEQYNSTYR	4079000000
18.99	20.98	26006002	[Neu5Ac-H2O]	Sia	274.092	0.1	455	HexNAc(4)Hex(4)Fuc(1)NeuAc(1)	D:\IgG_glycomap_091322\DIA_600_Monoclonals\ALE_M2210_104.raw	1029.73	3	1	1417705	EEQYNSTYR	4079000000
18.99	21	5754118	[Neu5Ac-H2O]	Sia	274.092	-0.9	458	HexNAc(4)Hex(5)Fuc(1)NeuAc(1)	D:\IgG_glycomap_091322\DIA_600_Monoclonals\ALE_M2210_104.raw	1625.12	2	1	206512	EEQYNSTYR	4133500000
18.99	21	26084626	[Neu5Ac-H2O]	Sia	274.092	0.1	459	HexNAc(4)Hex(5)Fuc(1)NeuAc(1)	D:\IgG_glycomap_091322\DIA_600_Monoclonals\ALE_M2210_104.raw	1083.75	3	1	1372826	EEQYNSTYR	4133500000
18.87	20.96	5761841	[Neu5Ac-H2O]	Sia	274.092	-0.9	471	HexNAc(4)Hex(5)NeuAc(1)	D:\IgG_glycomap_091322\DIA_600_Monoclonals\ALE_M2210_104.raw	1552.09	2	1	215294	EEQYNSTYR	4063500000
18.87	20.96	26462126	[Neu5Ac-H2O]	Sia	274.092	0.1	471	HexNAc(4)Hex(5)NeuAc(1)	D:\IgG_glycomap_091322\DIA_600_Monoclonals\ALE_M2210_104.raw	1035.06	3	1	1009399	EEQYNSTYR	4063500000
19.04	21.03	5665385	[Neu5Ac-H2O]	Sia	274.092	-0.9	451	HexNAc(3)Hex(4)Fuc(1)NeuAc(1)	D:\IgG_glycomap_091322\DIA_600_Monoclonals\ALE_M2210_105.raw	1442.55	2	1	141949	EEQYNSTYR	4062500000
19.04	21.03	25486358	[Neu5Ac-H2O]	Sia	274.092	0.5	451	HexNAc(3)Hex(4)Fuc(1)NeuAc(1)	D:\IgG_glycomap_091322\DIA_600_Monoclonals\ALE_M2210_105.raw	962.037	3	1	1023711	EEQYNSTYR	4062500000
18.99	21.02	5620542	[Neu5Ac-H2O]	Sia	274.092	-0.9	457	HexNAc(3)Hex(4)NeuAc(1)	D:\IgG_glycomap_091322\DIA_600_Monoclonals\ALE_M2210_105.raw	1369.53	2	1	195114	EEQYNSTYR	4063800000
18.99	21.02	25230990	[Neu5Ac-H2O]	Sia	274.092	0.5	457	HexNAc(3)Hex(4)NeuAc(1)	D:\IgG_glycomap_091322\DIA_600_Monoclonals\ALE_M2210_105.raw	913.351	3	1	1305122	EEQYNSTYR	4063800000
19.01	21.03	5667303	[Neu5Ac-H2O]	Sia	274.092	-0.9	456	HexNAc(4)Hex(4)Fuc(1)NeuAc(1)	D:\IgG_glycomap_091322\DIA_600_Monoclonals\ALE_M2210_105.raw	1544.09	2	1	145199	EEQYNSTYR	4061400000
19.01	21.03	25588898	[Neu5Ac-H2O]	Sia	274.092	0.5	456	HexNAc(4)Hex(4)Fuc(1)NeuAc(1)	D:\IgG_glycomap_091322\DIA_600_Monoclonals\ALE_M2210_105.raw	1029.73	3	1	943633	EEQYNSTYR	4061400000
19	20.9	5615641	[Neu5Ac-H2O]	Sia	274.092	-0.9	437	HexNAc(4)Hex(5)Fuc(1)NeuAc(1)	D:\IgG_glycomap_091322\DIA_600_Monoclonals\ALE_M2210_105.raw	1625.12	2	1	181368	EEQYNSTYR	3992600000
19	20.9	25938396	[Neu5Ac-H2O]	Sia	274.092	0.5	437	HexNAc(4)Hex(5)Fuc(1)NeuAc(1)	D:\IgG_glycomap_091322\DIA_600_Monoclonals\ALE_M2210_105.raw	1083.75	3	1	464845	EEQYNSTYR	3992600000
18.94	21.04	5687948	[Neu5Ac-H2O]	Sia	274.092	-0.9	468	HexNAc(4)Hex(5)NeuAc(1)	D:\IgG_glycomap_091322\DIA_600_Monoclonals\ALE_M2210_105.raw	1552.09	2	1	136619	EEQYNSTYR	4068100000
18.94	21.04	25749028	[Neu5Ac-H2O]	Sia	274.092	0.5	468	HexNAc(4)Hex(5)NeuAc(1)	D:\IgG_glycomap_091322\DIA_600_Monoclonals\ALE_M2210_105.raw	1035.06	3	1	836271	EEQYNSTYR	4068100000
19.01	20.99	3048658	[Neu5Ac-H2O]	Sia	274.092	-1.3	419	HexNAc(3)Hex(4)Fuc(1)NeuAc(1)	D:\IgG_glycomap_091322\DIA_600_Monoclonals\ALE_M2210_106.raw	1442.55	2	1	91578	EEQYNSTYR	2905400000
19.01	20.99	14023430	[Neu5Ac-H2O]	Sia	274.092	0.4	418	HexNAc(3)Hex(4)Fuc(1)NeuAc(1)	D:\IgG_glycomap_091322\DIA_600_Monoclonals\ALE_M2210_106.raw	962.037	3	1	0	EEQYNSTYR	2905400000
19.02	21	3074136	[Neu5Ac-H2O]	Sia	274.092	-1.3	418	HexNAc(3)Hex(4)NeuAc(1)	D:\IgG_glycomap_091322\DIA_600_Monoclonals\ALE_M2210_106.raw	1369.53	2	1	66512	EEQYNSTYR	2912600000
19.02	21	13881613	[Neu5Ac-H2O]	Sia	274.092	0.4	417	HexNAc(3)Hex(4)NeuAc(1)	D:\IgG_glycomap_091322\DIA_600_Monoclonals\ALE_M2210_106.raw	913.351	3	1	149652	EEQYNSTYR	2912600000
18.98	20.97	3142878	[Neu5Ac-H2O]	Sia	274.092	-1.2	421	HexNAc(4)Hex(4)Fuc(1)NeuAc(1)	D:\IgG_glycomap_091322\DIA_600_Monoclonals\ALE_M2210_106.raw	1544.09	2	1	0	EEQYNSTYR	2898200000
18.98	20.97	14013250	[Neu5Ac-H2O]	Sia	274.092	0.4	420	HexNAc(4)Hex(4)Fuc(1)NeuAc(1)	D:\IgG_glycomap_091322\DIA_600_Monoclonals\ALE_M2210_106.raw	1029.73	3	1	0	EEQYNSTYR	2898200000
19.03	20.99	3048536	[Neu5Ac-H2O]	Sia	274.092	-1.3	416	HexNAc(4)Hex(5)Fuc(1)NeuAc(1)	D:\IgG_glycomap_091322\DIA_600_Monoclonals\ALE_M2210_106.raw	1625.12	2	1	90279	EEQYNSTYR	2919800000
19.03	20.99	13552497	[Neu5Ac-H2O]	Sia	274.092	0.4	415	HexNAc(4)Hex(5)Fuc(1)NeuAc(1)	D:\IgG_glycomap_091322\DIA_600_Monoclonals\ALE_M2210_106.raw	1083.75	3	1	467359	EEQYNSTYR	2919800000
19.07	21	3001234	[Neu5Ac-H2O]	Sia	274.092	-1.3	411	HexNAc(4)Hex(5)NeuAc(1)	D:\IgG_glycomap_091322\DIA_600_Monoclonals\ALE_M2210_106.raw	1552.09	2	1	134471	EEQYNSTYR	2881400000
19.07	21	14026682	[Neu5Ac-H2O]	Sia	274.092	0.4	410	HexNAc(4)Hex(5)NeuAc(1)	D:\IgG_glycomap_091322\DIA_600_Monoclonals\ALE_M2210_106.raw	1035.06	3	1	0	EEQYNSTYR	2881400000
19.01	21.05	104643152	[Neu5Ac-H2O]	Sia	274.092	-2	506	HexNAc(3)Hex(4)Fuc(1)NeuAc(1)	D:\IgG_glycomap_091322\DIA_600_Monoclonals\ALE_M2210_108.raw	1442.55	2	1	7762973	EEQYNSTYR	13118000000
19.01	21.05	389750848	[Neu5Ac-H2O]	Sia	274.092	0.3	507	HexNAc(3)Hex(4)Fuc(1)NeuAc(1)	D:\IgG_glycomap_091322\DIA_600_Monoclonals\ALE_M2210_108.raw	962.037	3	1	85146128	EEQYNSTYR	13118000000
18.97	21.01	107776368	[Neu5Ac-H2O]	Sia	274.092	-1.9	511	HexNAc(3)Hex(4)NeuAc(1)	D:\IgG_glycomap_091322\DIA_600_Monoclonals\ALE_M2210_108.raw	1369.53	2	1	4949238	EEQYNSTYR	13353000000
18.97	21.01	413443712	[Neu5Ac-H2O]	Sia	274.092	0.3	511	HexNAc(3)Hex(4)NeuAc(1)	D:\IgG_glycomap_091322\DIA_600_Monoclonals\ALE_M2210_108.raw	913.351	3	1	63838676	EEQYNSTYR	13353000000
19	21.01	108042712	[Neu5Ac-H2O]	Sia	274.092	-1.9	503	HexNAc(4)Hex(4)Fuc(1)NeuAc(1)	D:\IgG_glycomap_091322\DIA_600_Monoclonals\ALE_M2210_108.raw	1544.09	2	1	4414576	EEQYNSTYR	13131000000
19	21.01	414898304	[Neu5Ac-H2O]	Sia	274.092	0.3	503	HexNAc(4)Hex(4)Fuc(1)NeuAc(1)	D:\IgG_glycomap_091322\DIA_600_Monoclonals\ALE_M2210_108.raw	1029.73	3	1	59795376	EEQYNSTYR	13131000000
18.98	21.06	102237256	[Neu5Ac-H2O]	Sia	274.092	-2	514	HexNAc(4)Hex(5)Fuc(1)NeuAc(1)	D:\IgG_glycomap_091322\DIA_600_Monoclonals\ALE_M2210_108.raw	1625.12	2	1	10455233	EEQYNSTYR	13129000000
18.98	21.06	388972864	[Neu5Ac-H2O]	Sia	274.092	0.4	515	HexNAc(4)Hex(5)Fuc(1)NeuAc(1)	D:\IgG_glycomap_091322\DIA_600_Monoclonals\ALE_M2210_108.raw	1083.75	3	1	88661272	EEQYNSTYR	13129000000
18.99	21.03	107646576	[Neu5Ac-H2O]	Sia	274.092	-1.9	508	HexNAc(4)Hex(5)NeuAc(1)	D:\IgG_glycomap_091322\DIA_600_Monoclonals\ALE_M2210_108.raw	1552.09	2	1	4945811	EEQYNSTYR	13462000000
18.99	21.03	415508320	[Neu5Ac-H2O]	Sia	274.092	0.3	508	HexNAc(4)Hex(5)NeuAc(1)	D:\IgG_glycomap_091322\DIA_600_Monoclonals\ALE_M2210_108.raw	1035.06	3	1	60497968	EEQYNSTYR	13462000000
19	21	36296760	[Neu5Ac-H2O]	Sia	274.092	-1.1	444	HexNAc(3)Hex(4)Fuc(1)NeuAc(1)	D:\IgG_glycomap_091322\DIA_600_Monoclonals\ALE_M2210_109.raw	1442.55	2	1	2997906	EEQYNSTYR	9551800000
19	21	359912032	[Neu5Ac-H2O]	Sia	274.092	0.5	444	HexNAc(3)Hex(4)Fuc(1)NeuAc(1)	D:\IgG_glycomap_091322\DIA_600_Monoclonals\ALE_M2210_109.raw	962.037	3	1	57025284	EEQYNSTYR	9551800000
18.99	21	36089560	[Neu5Ac-H2O]	Sia	274.092	-1.1	447	HexNAc(3)Hex(4)NeuAc(1)	D:\IgG_glycomap_091322\DIA_600_Monoclonals\ALE_M2210_109.raw	1369.53	2	1	3251015	EEQYNSTYR	9341600000
18.99	21	357826528	[Neu5Ac-H2O]	Sia	274.092	0.5	446	HexNAc(3)Hex(4)NeuAc(1)	D:\IgG_glycomap_091322\DIA_600_Monoclonals\ALE_M2210_109.raw	913.351	3	1	59751840	EEQYNSTYR	9341600000
18.99	20.98	36078196	[Neu5Ac-H2O]	Sia	274.092	-1.1	443	HexNAc(4)Hex(4)Fuc(1)NeuAc(1)	D:\IgG_glycomap_091322\DIA_600_Monoclonals\ALE_M2210_109.raw	1544.09	2	1	3221096	EEQYNSTYR	9387000000
18.99	20.98	370367488	[Neu5Ac-H2O]	Sia	274.092	0.5	442	HexNAc(4)Hex(4)Fuc(1)NeuAc(1)	D:\IgG_glycomap_091322\DIA_600_Monoclonals\ALE_M2210_109.raw	1029.73	3	1	46494808	EEQYNSTYR	9387000000
19.05	21	35760952	[Neu5Ac-H2O]	Sia	274.092	-1.1	433	HexNAc(4)Hex(5)Fuc(1)NeuAc(1)	D:\IgG_glycomap_091322\DIA_600_Monoclonals\ALE_M2210_109.raw	1625.12	2	1	3168867	EEQYNSTYR	9277800000
19.05	21	355260448	[Neu5Ac-H2O]	Sia	274.092	0.5	433	HexNAc(4)Hex(5)Fuc(1)NeuAc(1)	D:\IgG_glycomap_091322\DIA_600_Monoclonals\ALE_M2210_109.raw	1083.75	3	1	58199128	EEQYNSTYR	9277800000
18.87	20.96	36791648	[Neu5Ac-H2O]	Sia	274.092	-1.1	460	HexNAc(4)Hex(5)NeuAc(1)	D:\IgG_glycomap_091322\DIA_600_Monoclonals\ALE_M2210_109.raw	1552.09	2	1	2977963	EEQYNSTYR	10288000000
18.87	20.96	393608544	[Neu5Ac-H2O]	Sia	274.092	0.5	459	HexNAc(4)Hex(5)NeuAc(1)	D:\IgG_glycomap_091322\DIA_600_Monoclonals\ALE_M2210_109.raw	1035.06	3	1	29090860	EEQYNSTYR	10288000000
19.01	20.97	34641560	[Neu5Ac-H2O]	Sia	274.092	-0.6	426	HexNAc(3)Hex(4)Fuc(1)NeuAc(1)	D:\IgG_glycomap_091322\DIA_600_Monoclonals\ALE_M2210_110.raw	1442.55	2	1	4744390	EEQYNSTYR	9351400000
19.01	20.97	376506944	[Neu5Ac-H2O]	Sia	274.092	0.4	427	HexNAc(3)Hex(4)Fuc(1)NeuAc(1)	D:\IgG_glycomap_091322\DIA_600_Monoclonals\ALE_M2210_110.raw	962.037	3	1	49782752	EEQYNSTYR	9351400000
18.98	20.99	35168268	[Neu5Ac-H2O]	Sia	274.092	-0.6	438	HexNAc(3)Hex(4)NeuAc(1)	D:\IgG_glycomap_091322\DIA_600_Monoclonals\ALE_M2210_110.raw	1369.53	2	1	4471021	EEQYNSTYR	9045500000
18.98	20.99	322633792	[Neu5Ac-H2O]	Sia	274.092	0.5	439	HexNAc(3)Hex(4)NeuAc(1)	D:\IgG_glycomap_091322\DIA_600_Monoclonals\ALE_M2210_110.raw	913.351	3	1	107242744	EEQYNSTYR	9045500000
18.98	20.99	33555248	[Neu5Ac-H2O]	Sia	274.092	-0.6	436	HexNAc(4)Hex(4)Fuc(1)NeuAc(1)	D:\IgG_glycomap_091322\DIA_600_Monoclonals\ALE_M2210_110.raw	1544.09	2	1	6031743	EEQYNSTYR	9067800000
18.98	20.99	344988064	[Neu5Ac-H2O]	Sia	274.092	0.5	436	HexNAc(4)Hex(4)Fuc(1)NeuAc(1)	D:\IgG_glycomap_091322\DIA_600_Monoclonals\ALE_M2210_110.raw	1029.73	3	1	84162304	EEQYNSTYR	9067800000
18.98	20.93	36531012	[Neu5Ac-H2O]	Sia	274.092	-0.6	429	HexNAc(4)Hex(5)Fuc(1)NeuAc(1)	D:\IgG_glycomap_091322\DIA_600_Monoclonals\ALE_M2210_110.raw	1625.12	2	1	2972252	EEQYNSTYR	9264500000
18.98	20.93	386739072	[Neu5Ac-H2O]	Sia	274.092	0.4	430	HexNAc(4)Hex(5)Fuc(1)NeuAc(1)	D:\IgG_glycomap_091322\DIA_600_Monoclonals\ALE_M2210_110.raw	1083.75	3	1	41309516	EEQYNSTYR	9264500000
19.03	20.97	35808404	[Neu5Ac-H2O]	Sia	274.092	-0.6	421	HexNAc(4)Hex(5)NeuAc(1)	D:\IgG_glycomap_091322\DIA_600_Monoclonals\ALE_M2210_110.raw	1552.09	2	1	3506054	EEQYNSTYR	9273400000
19.03	20.97	354284128	[Neu5Ac-H2O]	Sia	274.092	0.5	422	HexNAc(4)Hex(5)NeuAc(1)	D:\IgG_glycomap_091322\DIA_600_Monoclonals\ALE_M2210_110.raw	1035.06	3	1	70592312	EEQYNSTYR	9273400000
19.01	20.97	5494233	[Neu5Ac-H2O]	Sia	274.092	-0.9	440	HexNAc(3)Hex(4)Fuc(1)NeuAc(1)	D:\IgG_glycomap_091322\DIA_600_Monoclonals\ALE_M2210_86.raw	1442.55	2	1	203248	EEQYNSTYR	6542700000
19.01	20.97	19868862	[Neu5Ac-H2O]	Sia	274.092	1.5	440	HexNAc(3)Hex(4)Fuc(1)NeuAc(1)	D:\IgG_glycomap_091322\DIA_600_Monoclonals\ALE_M2210_86.raw	962.037	3	1	0	EEQYNSTYR	6542700000
18.99	21.03	5474383	[Neu5Ac-H2O]	Sia	274.092	-0.9	454	HexNAc(3)Hex(4)NeuAc(1)	D:\IgG_glycomap_091322\DIA_600_Monoclonals\ALE_M2210_86.raw	1369.53	2	1	237743	EEQYNSTYR	6351100000
18.99	21.03	19891114	[Neu5Ac-H2O]	Sia	274.092	1.5	454	HexNAc(3)Hex(4)NeuAc(1)	D:\IgG_glycomap_091322\DIA_600_Monoclonals\ALE_M2210_86.raw	913.351	3	1	0	EEQYNSTYR	6351100000
18.96	21.03	5597593	[Neu5Ac-H2O]	Sia	274.092	-0.9	457	HexNAc(4)Hex(4)Fuc(1)NeuAc(1)	D:\IgG_glycomap_091322\DIA_600_Monoclonals\ALE_M2210_86.raw	1544.09	2	1	119314	EEQYNSTYR	6416900000
18.96	21.03	19897754	[Neu5Ac-H2O]	Sia	274.092	1.5	457	HexNAc(4)Hex(4)Fuc(1)NeuAc(1)	D:\IgG_glycomap_091322\DIA_600_Monoclonals\ALE_M2210_86.raw	1029.73	3	1	0	EEQYNSTYR	6416900000
19.03	21.03	5466564	[Neu5Ac-H2O]	Sia	274.092	-0.9	447	HexNAc(4)Hex(5)Fuc(1)NeuAc(1)	D:\IgG_glycomap_091322\DIA_600_Monoclonals\ALE_M2210_86.raw	1625.12	2	1	230710	EEQYNSTYR	6241600000
19.03	21.03	19887708	[Neu5Ac-H2O]	Sia	274.092	1.5	447	HexNAc(4)Hex(5)Fuc(1)NeuAc(1)	D:\IgG_glycomap_091322\DIA_600_Monoclonals\ALE_M2210_86.raw	1083.75	3	1	0	EEQYNSTYR	6241600000
19.01	21.07	5486287	[Neu5Ac-H2O]	Sia	274.092	-0.9	456	HexNAc(4)Hex(5)NeuAc(1)	D:\IgG_glycomap_091322\DIA_600_Monoclonals\ALE_M2210_86.raw	1552.09	2	1	220291	EEQYNSTYR	6492600000
19.01	21.07	19887708	[Neu5Ac-H2O]	Sia	274.092	1.5	455	HexNAc(4)Hex(5)NeuAc(1)	D:\IgG_glycomap_091322\DIA_600_Monoclonals\ALE_M2210_86.raw	1035.06	3	1	0	EEQYNSTYR	6492600000
18.97	21.01	4149139	[Neu5Ac-H2O]	Sia	274.092	-1.1	435	HexNAc(3)Hex(4)Fuc(1)NeuAc(1)	D:\IgG_glycomap_091322\DIA_600_Monoclonals\ALE_M2210_87.raw	1442.55	2	1	188308	EEQYNSTYR	5610100000
18.97	21.01	16721065	[Neu5Ac-H2O]	Sia	274.092	1.2	435	HexNAc(3)Hex(4)Fuc(1)NeuAc(1)	D:\IgG_glycomap_091322\DIA_600_Monoclonals\ALE_M2210_87.raw	962.037	3	1	0	EEQYNSTYR	5610100000
19.01	20.99	4224691	[Neu5Ac-H2O]	Sia	274.092	-1.1	424	HexNAc(3)Hex(4)NeuAc(1)	D:\IgG_glycomap_091322\DIA_600_Monoclonals\ALE_M2210_87.raw	1369.53	2	1	99923	EEQYNSTYR	5687500000
19.01	20.99	16711051	[Neu5Ac-H2O]	Sia	274.092	1.2	424	HexNAc(3)Hex(4)NeuAc(1)	D:\IgG_glycomap_091322\DIA_600_Monoclonals\ALE_M2210_87.raw	913.351	3	1	0	EEQYNSTYR	5687500000
19.01	21.04	4330756	[Neu5Ac-H2O]	Sia	274.092	-1.1	434	HexNAc(4)Hex(4)Fuc(1)NeuAc(1)	D:\IgG_glycomap_091322\DIA_600_Monoclonals\ALE_M2210_87.raw	1544.09	2	1	0	EEQYNSTYR	5682500000
19.01	21.04	16716032	[Neu5Ac-H2O]	Sia	274.092	1.2	434	HexNAc(4)Hex(4)Fuc(1)NeuAc(1)	D:\IgG_glycomap_091322\DIA_600_Monoclonals\ALE_M2210_87.raw	1029.73	3	1	0	EEQYNSTYR	5682500000
19.01	21.03	4304775	[Neu5Ac-H2O]	Sia	274.092	-1.1	431	HexNAc(4)Hex(5)Fuc(1)NeuAc(1)	D:\IgG_glycomap_091322\DIA_600_Monoclonals\ALE_M2210_87.raw	1625.12	2	1	22800	EEQYNSTYR	5530400000
19.01	21.03	16711051	[Neu5Ac-H2O]	Sia	274.092	1.2	431	HexNAc(4)Hex(5)Fuc(1)NeuAc(1)	D:\IgG_glycomap_091322\DIA_600_Monoclonals\ALE_M2210_87.raw	1083.75	3	1	0	EEQYNSTYR	5530400000
18.93	20.98	4319066	[Neu5Ac-H2O]	Sia	274.092	-1.1	436	HexNAc(4)Hex(5)NeuAc(1)	D:\IgG_glycomap_091322\DIA_600_Monoclonals\ALE_M2210_87.raw	1552.09	2	1	21887	EEQYNSTYR	5730100000
18.93	20.98	16729550	[Neu5Ac-H2O]	Sia	274.092	1.2	435	HexNAc(4)Hex(5)NeuAc(1)	D:\IgG_glycomap_091322\DIA_600_Monoclonals\ALE_M2210_87.raw	1035.06	3	1	0	EEQYNSTYR	5730100000
19	21.01	3565366	[Neu5Ac-H2O]	Sia	274.092	-0.8	428	HexNAc(3)Hex(4)Fuc(1)NeuAc(1)	D:\IgG_glycomap_091322\DIA_600_Monoclonals\ALE_M2210_88.raw	1442.55	2	1	30115	EEQYNSTYR	5292200000
19	21.01	17149186	[Neu5Ac-H2O]	Sia	274.092	0.8	429	HexNAc(3)Hex(4)Fuc(1)NeuAc(1)	D:\IgG_glycomap_091322\DIA_600_Monoclonals\ALE_M2210_88.raw	962.037	3	1	0	EEQYNSTYR	5292200000
19	21.01	3565366	[Neu5Ac-H2O]	Sia	274.092	-0.8	428	HexNAc(3)Hex(4)NeuAc(1)	D:\IgG_glycomap_091322\DIA_600_Monoclonals\ALE_M2210_88.raw	1369.53	2	1	30115	EEQYNSTYR	5284800000
19	21.01	17149186	[Neu5Ac-H2O]	Sia	274.092	0.8	429	HexNAc(3)Hex(4)NeuAc(1)	D:\IgG_glycomap_091322\DIA_600_Monoclonals\ALE_M2210_88.raw	913.351	3	1	0	EEQYNSTYR	5284800000
18.97	21	3463257	[Neu5Ac-H2O]	Sia	274.092	-0.8	432	HexNAc(4)Hex(4)Fuc(1)NeuAc(1)	D:\IgG_glycomap_091322\DIA_600_Monoclonals\ALE_M2210_88.raw	1544.09	2	1	136800	EEQYNSTYR	5297400000
18.97	21	17149186	[Neu5Ac-H2O]	Sia	274.092	0.8	432	HexNAc(4)Hex(4)Fuc(1)NeuAc(1)	D:\IgG_glycomap_091322\DIA_600_Monoclonals\ALE_M2210_88.raw	1029.73	3	1	0	EEQYNSTYR	5297400000
18.97	20.99	3457879	[Neu5Ac-H2O]	Sia	274.092	-0.8	432	HexNAc(4)Hex(5)Fuc(1)NeuAc(1)	D:\IgG_glycomap_091322\DIA_600_Monoclonals\ALE_M2210_88.raw	1625.12	2	1	143562	EEQYNSTYR	5294300000
18.97	20.99	17154296	[Neu5Ac-H2O]	Sia	274.092	0.8	432	HexNAc(4)Hex(5)Fuc(1)NeuAc(1)	D:\IgG_glycomap_091322\DIA_600_Monoclonals\ALE_M2210_88.raw	1083.75	3	1	0	EEQYNSTYR	5294300000
19.07	20.97	3550681	[Neu5Ac-H2O]	Sia	274.092	-0.8	412	HexNAc(4)Hex(5)NeuAc(1)	D:\IgG_glycomap_091322\DIA_600_Monoclonals\ALE_M2210_88.raw	1552.09	2	1	22943	EEQYNSTYR	5347200000
19.07	20.97	17149186	[Neu5Ac-H2O]	Sia	274.092	0.8	413	HexNAc(4)Hex(5)NeuAc(1)	D:\IgG_glycomap_091322\DIA_600_Monoclonals\ALE_M2210_88.raw	1035.06	3	1	0	EEQYNSTYR	5347200000
19.02	20.98	69624128	[Neu5Ac-H2O]	Sia	274.092	-1.4	452	HexNAc(3)Hex(4)Fuc(1)NeuAc(1)	D:\IgG_glycomap_091322\DIA_600_Monoclonals\ALE_M2210_93.raw	1442.55	2	1	1806555	EEQYNSTYR	7773400000
19.02	20.98	175883104	[Neu5Ac-H2O]	Sia	274.092	0.6	453	HexNAc(3)Hex(4)Fuc(1)NeuAc(1)	D:\IgG_glycomap_091322\DIA_600_Monoclonals\ALE_M2210_93.raw	962.037	3	1	9909749	EEQYNSTYR	7773400000
19.03	20.94	69442736	[Neu5Ac-H2O]	Sia	274.092	-1.4	445	HexNAc(3)Hex(4)NeuAc(1)	D:\IgG_glycomap_091322\DIA_600_Monoclonals\ALE_M2210_93.raw	1369.53	2	1	1955371	EEQYNSTYR	7886900000
19.03	20.94	174731792	[Neu5Ac-H2O]	Sia	274.092	0.7	445	HexNAc(3)Hex(4)NeuAc(1)	D:\IgG_glycomap_091322\DIA_600_Monoclonals\ALE_M2210_93.raw	913.351	3	1	10756322	EEQYNSTYR	7886900000
19	21.02	68793952	[Neu5Ac-H2O]	Sia	274.092	-1.4	462	HexNAc(4)Hex(4)Fuc(1)NeuAc(1)	D:\IgG_glycomap_091322\DIA_600_Monoclonals\ALE_M2210_93.raw	1544.09	2	1	2729690	EEQYNSTYR	7732000000
19	21.02	177630112	[Neu5Ac-H2O]	Sia	274.092	0.6	463	HexNAc(4)Hex(4)Fuc(1)NeuAc(1)	D:\IgG_glycomap_091322\DIA_600_Monoclonals\ALE_M2210_93.raw	1029.73	3	1	8606950	EEQYNSTYR	7732000000
19.02	20.96	69302824	[Neu5Ac-H2O]	Sia	274.092	-1.4	450	HexNAc(4)Hex(5)Fuc(1)NeuAc(1)	D:\IgG_glycomap_091322\DIA_600_Monoclonals\ALE_M2210_93.raw	1625.12	2	1	2109554	EEQYNSTYR	7923200000
19.02	20.96	175820544	[Neu5Ac-H2O]	Sia	274.092	0.6	450	HexNAc(4)Hex(5)Fuc(1)NeuAc(1)	D:\IgG_glycomap_091322\DIA_600_Monoclonals\ALE_M2210_93.raw	1083.75	3	1	9812052	EEQYNSTYR	7923200000
18.95	20.96	69357320	[Neu5Ac-H2O]	Sia	274.092	-1.4	461	HexNAc(4)Hex(5)NeuAc(1)	D:\IgG_glycomap_091322\DIA_600_Monoclonals\ALE_M2210_93.raw	1552.09	2	1	2186966	EEQYNSTYR	7896800000
18.95	20.96	175486464	[Neu5Ac-H2O]	Sia	274.092	0.6	461	HexNAc(4)Hex(5)NeuAc(1)	D:\IgG_glycomap_091322\DIA_600_Monoclonals\ALE_M2210_93.raw	1035.06	3	1	10538689	EEQYNSTYR	7896800000
18.96	21.02	53364208	[Neu5Ac-H2O]	Sia	274.092	-1	442	HexNAc(3)Hex(4)Fuc(1)NeuAc(1)	D:\IgG_glycomap_091322\DIA_600_Monoclonals\ALE_M2210_94.raw	1442.55	2	1	1842052	EEQYNSTYR	6884500000
18.96	21.02	146549888	[Neu5Ac-H2O]	Sia	274.092	1.3	442	HexNAc(3)Hex(4)Fuc(1)NeuAc(1)	D:\IgG_glycomap_091322\DIA_600_Monoclonals\ALE_M2210_94.raw	962.037	3	1	0	EEQYNSTYR	6884500000
18.99	20.96	54043588	[Neu5Ac-H2O]	Sia	274.092	-1	427	HexNAc(3)Hex(4)NeuAc(1)	D:\IgG_glycomap_091322\DIA_600_Monoclonals\ALE_M2210_94.raw	1369.53	2	1	1060239	EEQYNSTYR	6970900000
18.99	20.96	140254880	[Neu5Ac-H2O]	Sia	274.092	1.3	428	HexNAc(3)Hex(4)NeuAc(1)	D:\IgG_glycomap_091322\DIA_600_Monoclonals\ALE_M2210_94.raw	913.351	3	1	6071194	EEQYNSTYR	6970900000
18.99	21.02	53222940	[Neu5Ac-H2O]	Sia	274.092	-1	437	HexNAc(4)Hex(4)Fuc(1)NeuAc(1)	D:\IgG_glycomap_091322\DIA_600_Monoclonals\ALE_M2210_94.raw	1544.09	2	1	1953511	EEQYNSTYR	6939900000
18.99	21.02	146378992	[Neu5Ac-H2O]	Sia	274.092	1.3	437	HexNAc(4)Hex(4)Fuc(1)NeuAc(1)	D:\IgG_glycomap_091322\DIA_600_Monoclonals\ALE_M2210_94.raw	1029.73	3	1	0	EEQYNSTYR	6939900000
18.94	21	53211648	[Neu5Ac-H2O]	Sia	274.092	-1	440	HexNAc(4)Hex(5)Fuc(1)NeuAc(1)	D:\IgG_glycomap_091322\DIA_600_Monoclonals\ALE_M2210_94.raw	1625.12	2	1	1969507	EEQYNSTYR	6975200000
18.94	21	146601712	[Neu5Ac-H2O]	Sia	274.092	1.3	441	HexNAc(4)Hex(5)Fuc(1)NeuAc(1)	D:\IgG_glycomap_091322\DIA_600_Monoclonals\ALE_M2210_94.raw	1083.75	3	1	0	EEQYNSTYR	6975200000
18.96	21.02	53364208	[Neu5Ac-H2O]	Sia	274.092	-1	442	HexNAc(4)Hex(5)NeuAc(1)	D:\IgG_glycomap_091322\DIA_600_Monoclonals\ALE_M2210_94.raw	1552.09	2	1	1842052	EEQYNSTYR	6852000000
18.96	21.02	146549888	[Neu5Ac-H2O]	Sia	274.092	1.3	442	HexNAc(4)Hex(5)NeuAc(1)	D:\IgG_glycomap_091322\DIA_600_Monoclonals\ALE_M2210_94.raw	1035.06	3	1	0	EEQYNSTYR	6852000000
19.02	20.97	37903812	[Neu5Ac-H2O]	Sia	274.092	-0.8	410	HexNAc(3)Hex(4)Fuc(1)NeuAc(1)	D:\IgG_glycomap_091322\DIA_600_Monoclonals\ALE_M2210_95.raw	1442.55	2	1	909493	EEQYNSTYR	5689700000
19.02	20.97	119529520	[Neu5Ac-H2O]	Sia	274.092	1.1	410	HexNAc(3)Hex(4)Fuc(1)NeuAc(1)	D:\IgG_glycomap_091322\DIA_600_Monoclonals\ALE_M2210_95.raw	962.037	3	1	5908608	EEQYNSTYR	5689700000
19	20.96	37860960	[Neu5Ac-H2O]	Sia	274.092	-0.8	412	HexNAc(3)Hex(4)NeuAc(1)	D:\IgG_glycomap_091322\DIA_600_Monoclonals\ALE_M2210_95.raw	1369.53	2	1	975723	EEQYNSTYR	5685200000
19	20.96	119841888	[Neu5Ac-H2O]	Sia	274.092	1.1	412	HexNAc(3)Hex(4)NeuAc(1)	D:\IgG_glycomap_091322\DIA_600_Monoclonals\ALE_M2210_95.raw	913.351	3	1	5663572	EEQYNSTYR	5685200000
18.96	20.95	37823628	[Neu5Ac-H2O]	Sia	274.092	-0.8	417	HexNAc(4)Hex(4)Fuc(1)NeuAc(1)	D:\IgG_glycomap_091322\DIA_600_Monoclonals\ALE_M2210_95.raw	1544.09	2	1	1025294	EEQYNSTYR	5771200000
18.96	20.95	119362056	[Neu5Ac-H2O]	Sia	274.092	1.1	417	HexNAc(4)Hex(4)Fuc(1)NeuAc(1)	D:\IgG_glycomap_091322\DIA_600_Monoclonals\ALE_M2210_95.raw	1029.73	3	1	6213485	EEQYNSTYR	5771200000
18.97	20.99	37936780	[Neu5Ac-H2O]	Sia	274.092	-0.8	421	HexNAc(4)Hex(5)Fuc(1)NeuAc(1)	D:\IgG_glycomap_091322\DIA_600_Monoclonals\ALE_M2210_95.raw	1625.12	2	1	933578	EEQYNSTYR	5604900000
18.97	20.99	119734848	[Neu5Ac-H2O]	Sia	274.092	1.1	421	HexNAc(4)Hex(5)Fuc(1)NeuAc(1)	D:\IgG_glycomap_091322\DIA_600_Monoclonals\ALE_M2210_95.raw	1083.75	3	1	5993784	EEQYNSTYR	5604900000
19.03	21.04	37636676	[Neu5Ac-H2O]	Sia	274.092	-0.8	419	HexNAc(4)Hex(5)NeuAc(1)	D:\IgG_glycomap_091322\DIA_600_Monoclonals\ALE_M2210_95.raw	1552.09	2	1	1220265	EEQYNSTYR	5609100000
19.03	21.04	125667248	[Neu5Ac-H2O]	Sia	274.092	1.1	419	HexNAc(4)Hex(5)NeuAc(1)	D:\IgG_glycomap_091322\DIA_600_Monoclonals\ALE_M2210_95.raw	1035.06	3	1	0	EEQYNSTYR	5609100000
18.99	20.99	291028	[Neu5Ac-H2O]	Sia	274.092	0.2	497	HexNAc(3)Hex(4)Fuc(1)NeuAc(1)	D:\IgG_glycomap_091322\DIA_600_Monoclonals\ALE_M2210_97.raw	1442.55	2	1	0	EEQYNSTYR	5855400000
18.99	20.99	3166257	[Neu5Ac-H2O]	Sia	274.092	0.4	497	HexNAc(3)Hex(4)Fuc(1)NeuAc(1)	D:\IgG_glycomap_091322\DIA_600_Monoclonals\ALE_M2210_97.raw	962.037	3	1	0	EEQYNSTYR	5855400000
19.04	20.98	270601	[Neu5Ac-H2O]	Sia	274.092	0.3	483	HexNAc(3)Hex(4)NeuAc(1)	D:\IgG_glycomap_091322\DIA_600_Monoclonals\ALE_M2210_97.raw	1369.53	2	1	0	EEQYNSTYR	5737400000
19.04	20.98	3059971	[Neu5Ac-H2O]	Sia	274.092	0.3	484	HexNAc(3)Hex(4)NeuAc(1)	D:\IgG_glycomap_091322\DIA_600_Monoclonals\ALE_M2210_97.raw	913.351	3	1	0	EEQYNSTYR	5737400000
19	21.01	287302	[Neu5Ac-H2O]	Sia	274.092	0.2	498	HexNAc(4)Hex(4)Fuc(1)NeuAc(1)	D:\IgG_glycomap_091322\DIA_600_Monoclonals\ALE_M2210_97.raw	1544.09	2	1	0	EEQYNSTYR	5789300000
19	21.01	3166257	[Neu5Ac-H2O]	Sia	274.092	0.4	498	HexNAc(4)Hex(4)Fuc(1)NeuAc(1)	D:\IgG_glycomap_091322\DIA_600_Monoclonals\ALE_M2210_97.raw	1029.73	3	1	0	EEQYNSTYR	5789300000
19	20.96	286815	[Neu5Ac-H2O]	Sia	274.092	0.2	490	HexNAc(4)Hex(5)Fuc(1)NeuAc(1)	D:\IgG_glycomap_091322\DIA_600_Monoclonals\ALE_M2210_97.raw	1625.12	2	1	0	EEQYNSTYR	5893700000
19	20.96	3166118	[Neu5Ac-H2O]	Sia	274.092	0.4	489	HexNAc(4)Hex(5)Fuc(1)NeuAc(1)	D:\IgG_glycomap_091322\DIA_600_Monoclonals\ALE_M2210_97.raw	1083.75	3	1	0	EEQYNSTYR	5893700000
19.01	20.97	286045	[Neu5Ac-H2O]	Sia	274.092	0.2	490	HexNAc(4)Hex(5)NeuAc(1)	D:\IgG_glycomap_091322\DIA_600_Monoclonals\ALE_M2210_97.raw	1552.09	2	1	0	EEQYNSTYR	5824000000
19.01	20.97	3161005	[Neu5Ac-H2O]	Sia	274.092	0.4	490	HexNAc(4)Hex(5)NeuAc(1)	D:\IgG_glycomap_091322\DIA_600_Monoclonals\ALE_M2210_97.raw	1035.06	3	1	0	EEQYNSTYR	5824000000
18.97	21.05	276460	[Neu5Ac-H2O]	Sia	274.092	0.8	447	HexNAc(3)Hex(4)Fuc(1)NeuAc(1)	D:\IgG_glycomap_091322\DIA_600_Monoclonals\ALE_M2210_98.raw	1442.55	2	1	0	EEQYNSTYR	3407800000
18.97	21.05	1327579	[Neu5Ac-H2O]	Sia	274.092	1	448	HexNAc(3)Hex(4)Fuc(1)NeuAc(1)	D:\IgG_glycomap_091322\DIA_600_Monoclonals\ALE_M2210_98.raw	962.037	3	1	0	EEQYNSTYR	3407800000
19.03	20.97	269614	[Neu5Ac-H2O]	Sia	274.092	0.8	426	HexNAc(3)Hex(4)NeuAc(1)	D:\IgG_glycomap_091322\DIA_600_Monoclonals\ALE_M2210_98.raw	1369.53	2	1	0	EEQYNSTYR	3989200000
19.03	20.97	1327579	[Neu5Ac-H2O]	Sia	274.092	1	427	HexNAc(3)Hex(4)NeuAc(1)	D:\IgG_glycomap_091322\DIA_600_Monoclonals\ALE_M2210_98.raw	913.351	3	1	0	EEQYNSTYR	3989200000
19.02	20.91	270820	[Neu5Ac-H2O]	Sia	274.092	0.8	418	HexNAc(4)Hex(4)Fuc(1)NeuAc(1)	D:\IgG_glycomap_091322\DIA_600_Monoclonals\ALE_M2210_98.raw	1544.09	2	1	0	EEQYNSTYR	4078900000
19.02	20.91	1327975	[Neu5Ac-H2O]	Sia	274.092	1	419	HexNAc(4)Hex(4)Fuc(1)NeuAc(1)	D:\IgG_glycomap_091322\DIA_600_Monoclonals\ALE_M2210_98.raw	1029.73	3	1	0	EEQYNSTYR	4078900000
19.08	21.01	231851	[Neu5Ac-H2O]	Sia	274.092	0.7	423	HexNAc(4)Hex(5)Fuc(1)NeuAc(1)	D:\IgG_glycomap_091322\DIA_600_Monoclonals\ALE_M2210_98.raw	1625.12	2	1	0	EEQYNSTYR	3914800000
19.08	21.01	1184365	[Neu5Ac-H2O]	Sia	274.092	0.9	424	HexNAc(4)Hex(5)Fuc(1)NeuAc(1)	D:\IgG_glycomap_091322\DIA_600_Monoclonals\ALE_M2210_98.raw	1083.75	3	1	0	EEQYNSTYR	3914800000
19.02	21.06	270820	[Neu5Ac-H2O]	Sia	274.092	0.8	441	HexNAc(4)Hex(5)NeuAc(1)	D:\IgG_glycomap_091322\DIA_600_Monoclonals\ALE_M2210_98.raw	1552.09	2	1	0	EEQYNSTYR	3330700000
19.02	21.06	1327975	[Neu5Ac-H2O]	Sia	274.092	1	442	HexNAc(4)Hex(5)NeuAc(1)	D:\IgG_glycomap_091322\DIA_600_Monoclonals\ALE_M2210_98.raw	1035.06	3	1	0	EEQYNSTYR	3330700000
19.08	21.02	136828	[Neu5Ac-H2O]	Sia	274.092	1	426	HexNAc(3)Hex(4)Fuc(1)NeuAc(1)	D:\IgG_glycomap_091322\DIA_600_Monoclonals\ALE_M2210_99.raw	1442.55	2	1	0	EEQYNSTYR	3334700000
19.08	21.02	763921	[Neu5Ac-H2O]	Sia	274.092	0.2	425	HexNAc(3)Hex(4)Fuc(1)NeuAc(1)	D:\IgG_glycomap_091322\DIA_600_Monoclonals\ALE_M2210_99.raw	962.037	3	1	0	EEQYNSTYR	3334700000
19.05	21.04	160710	[Neu5Ac-H2O]	Sia	274.092	1	433	HexNAc(3)Hex(4)NeuAc(1)	D:\IgG_glycomap_091322\DIA_600_Monoclonals\ALE_M2210_99.raw	1369.53	2	1	0	EEQYNSTYR	3226300000
19.05	21.04	864061	[Neu5Ac-H2O]	Sia	274.092	0.3	432	HexNAc(3)Hex(4)NeuAc(1)	D:\IgG_glycomap_091322\DIA_600_Monoclonals\ALE_M2210_99.raw	913.351	3	1	0	EEQYNSTYR	3226300000
19.01	20.99	198015	[Neu5Ac-H2O]	Sia	274.092	0.6	433	HexNAc(4)Hex(4)Fuc(1)NeuAc(1)	D:\IgG_glycomap_091322\DIA_600_Monoclonals\ALE_M2210_99.raw	1544.09	2	1	0	EEQYNSTYR	3593700000
19.01	20.99	1086990	[Neu5Ac-H2O]	Sia	274.092	0.5	432	HexNAc(4)Hex(4)Fuc(1)NeuAc(1)	D:\IgG_glycomap_091322\DIA_600_Monoclonals\ALE_M2210_99.raw	1029.73	3	1	0	EEQYNSTYR	3593700000
18.99	21.05	210604	[Neu5Ac-H2O]	Sia	274.092	0.5	445	HexNAc(4)Hex(5)Fuc(1)NeuAc(1)	D:\IgG_glycomap_091322\DIA_600_Monoclonals\ALE_M2210_99.raw	1625.12	2	1	0	EEQYNSTYR	3158700000
18.99	21.05	1155953	[Neu5Ac-H2O]	Sia	274.092	0.6	445	HexNAc(4)Hex(5)Fuc(1)NeuAc(1)	D:\IgG_glycomap_091322\DIA_600_Monoclonals\ALE_M2210_99.raw	1083.75	3	1	0	EEQYNSTYR	3158700000
19.01	21	198015	[Neu5Ac-H2O]	Sia	274.092	0.6	434	HexNAc(4)Hex(5)NeuAc(1)	D:\IgG_glycomap_091322\DIA_600_Monoclonals\ALE_M2210_99.raw	1552.09	2	1	0	EEQYNSTYR	3580000000
19.01	21	1086990	[Neu5Ac-H2O]	Sia	274.092	0.5	433	HexNAc(4)Hex(5)NeuAc(1)	D:\IgG_glycomap_091322\DIA_600_Monoclonals\ALE_M2210_99.raw	1035.06	3	1	0	EEQYNSTYR	3580000000
18.99	21.02	1615872	[NeuAc-HexHexNAc]	Sia	657.235	-2	461	HexNAc(3)Hex(4)Fuc(1)NeuAc(1)	D:\IgG_glycomap_091322\DIA_600_Monoclonals\ALE_M2210_104.raw	1442.55	2	1	0	EEQYNSTYR	4097400000
18.99	21.02	5525249	[NeuAc-HexHexNAc]	Sia	657.235	-1	460	HexNAc(3)Hex(4)Fuc(1)NeuAc(1)	D:\IgG_glycomap_091322\DIA_600_Monoclonals\ALE_M2210_104.raw	962.037	3	1	0	EEQYNSTYR	4097400000
18.99	20.98	1617002	[NeuAc-HexHexNAc]	Sia	657.235	-2	455	HexNAc(3)Hex(4)NeuAc(1)	D:\IgG_glycomap_091322\DIA_600_Monoclonals\ALE_M2210_104.raw	1369.53	2	1	0	EEQYNSTYR	4051700000
18.99	20.98	5531063	[NeuAc-HexHexNAc]	Sia	657.235	-1	456	HexNAc(3)Hex(4)NeuAc(1)	D:\IgG_glycomap_091322\DIA_600_Monoclonals\ALE_M2210_104.raw	913.351	3	1	0	EEQYNSTYR	4051700000
18.99	20.98	1617060	[NeuAc-HexHexNAc]	Sia	657.235	-2	455	HexNAc(4)Hex(4)Fuc(1)NeuAc(1)	D:\IgG_glycomap_091322\DIA_600_Monoclonals\ALE_M2210_104.raw	1544.09	2	1	0	EEQYNSTYR	4079000000
18.99	20.98	5532822	[NeuAc-HexHexNAc]	Sia	657.235	-1	455	HexNAc(4)Hex(4)Fuc(1)NeuAc(1)	D:\IgG_glycomap_091322\DIA_600_Monoclonals\ALE_M2210_104.raw	1029.73	3	1	0	EEQYNSTYR	4079000000
18.99	21	1617002	[NeuAc-HexHexNAc]	Sia	657.235	-2	458	HexNAc(4)Hex(5)Fuc(1)NeuAc(1)	D:\IgG_glycomap_091322\DIA_600_Monoclonals\ALE_M2210_104.raw	1625.12	2	1	0	EEQYNSTYR	4133500000
18.99	21	5531063	[NeuAc-HexHexNAc]	Sia	657.235	-1	459	HexNAc(4)Hex(5)Fuc(1)NeuAc(1)	D:\IgG_glycomap_091322\DIA_600_Monoclonals\ALE_M2210_104.raw	1083.75	3	1	0	EEQYNSTYR	4133500000
18.87	20.96	1617060	[NeuAc-HexHexNAc]	Sia	657.235	-2	471	HexNAc(4)Hex(5)NeuAc(1)	D:\IgG_glycomap_091322\DIA_600_Monoclonals\ALE_M2210_104.raw	1552.09	2	1	0	EEQYNSTYR	4063500000
18.87	20.96	5542656	[NeuAc-HexHexNAc]	Sia	657.235	-1	471	HexNAc(4)Hex(5)NeuAc(1)	D:\IgG_glycomap_091322\DIA_600_Monoclonals\ALE_M2210_104.raw	1035.06	3	1	0	EEQYNSTYR	4063500000
19.04	21.03	1542790	[NeuAc-HexHexNAc]	Sia	657.235	-1.4	451	HexNAc(3)Hex(4)Fuc(1)NeuAc(1)	D:\IgG_glycomap_091322\DIA_600_Monoclonals\ALE_M2210_105.raw	1442.55	2	1	0	EEQYNSTYR	4062500000
19.04	21.03	5131321	[NeuAc-HexHexNAc]	Sia	657.235	-1.6	451	HexNAc(3)Hex(4)Fuc(1)NeuAc(1)	D:\IgG_glycomap_091322\DIA_600_Monoclonals\ALE_M2210_105.raw	962.037	3	1	0	EEQYNSTYR	4062500000
18.99	21.02	1543250	[NeuAc-HexHexNAc]	Sia	657.235	-1.4	457	HexNAc(3)Hex(4)NeuAc(1)	D:\IgG_glycomap_091322\DIA_600_Monoclonals\ALE_M2210_105.raw	1369.53	2	1	0	EEQYNSTYR	4063800000
18.99	21.02	5132851	[NeuAc-HexHexNAc]	Sia	657.235	-1.6	457	HexNAc(3)Hex(4)NeuAc(1)	D:\IgG_glycomap_091322\DIA_600_Monoclonals\ALE_M2210_105.raw	913.351	3	1	0	EEQYNSTYR	4063800000
19.01	21.03	1542790	[NeuAc-HexHexNAc]	Sia	657.235	-1.4	456	HexNAc(4)Hex(4)Fuc(1)NeuAc(1)	D:\IgG_glycomap_091322\DIA_600_Monoclonals\ALE_M2210_105.raw	1544.09	2	1	0	EEQYNSTYR	4061400000
19.01	21.03	5131321	[NeuAc-HexHexNAc]	Sia	657.235	-1.6	456	HexNAc(4)Hex(4)Fuc(1)NeuAc(1)	D:\IgG_glycomap_091322\DIA_600_Monoclonals\ALE_M2210_105.raw	1029.73	3	1	0	EEQYNSTYR	4061400000
19	20.9	1542790	[NeuAc-HexHexNAc]	Sia	657.235	-1.4	437	HexNAc(4)Hex(5)Fuc(1)NeuAc(1)	D:\IgG_glycomap_091322\DIA_600_Monoclonals\ALE_M2210_105.raw	1625.12	2	1	0	EEQYNSTYR	3992600000
19	20.9	5131321	[NeuAc-HexHexNAc]	Sia	657.235	-1.6	437	HexNAc(4)Hex(5)Fuc(1)NeuAc(1)	D:\IgG_glycomap_091322\DIA_600_Monoclonals\ALE_M2210_105.raw	1083.75	3	1	0	EEQYNSTYR	3992600000
18.94	21.04	1542790	[NeuAc-HexHexNAc]	Sia	657.235	-1.4	468	HexNAc(4)Hex(5)NeuAc(1)	D:\IgG_glycomap_091322\DIA_600_Monoclonals\ALE_M2210_105.raw	1552.09	2	1	0	EEQYNSTYR	4068100000
18.94	21.04	5142945	[NeuAc-HexHexNAc]	Sia	657.235	-1.6	468	HexNAc(4)Hex(5)NeuAc(1)	D:\IgG_glycomap_091322\DIA_600_Monoclonals\ALE_M2210_105.raw	1035.06	3	1	0	EEQYNSTYR	4068100000
19.01	20.99	1346307	[NeuAc-HexHexNAc]	Sia	657.235	-3.3	419	HexNAc(3)Hex(4)Fuc(1)NeuAc(1)	D:\IgG_glycomap_091322\DIA_600_Monoclonals\ALE_M2210_106.raw	1442.55	2	1	0	EEQYNSTYR	2905400000
19.01	20.99	1894443	[NeuAc-HexHexNAc]	Sia	657.235	-2.5	418	HexNAc(3)Hex(4)Fuc(1)NeuAc(1)	D:\IgG_glycomap_091322\DIA_600_Monoclonals\ALE_M2210_106.raw	962.037	3	1	0	EEQYNSTYR	2905400000
19.02	21	1346708	[NeuAc-HexHexNAc]	Sia	657.235	-3.3	418	HexNAc(3)Hex(4)NeuAc(1)	D:\IgG_glycomap_091322\DIA_600_Monoclonals\ALE_M2210_106.raw	1369.53	2	1	0	EEQYNSTYR	2912600000
19.02	21	1895008	[NeuAc-HexHexNAc]	Sia	657.235	-2.5	417	HexNAc(3)Hex(4)NeuAc(1)	D:\IgG_glycomap_091322\DIA_600_Monoclonals\ALE_M2210_106.raw	913.351	3	1	0	EEQYNSTYR	2912600000
18.98	20.97	1346708	[NeuAc-HexHexNAc]	Sia	657.235	-3.3	421	HexNAc(4)Hex(4)Fuc(1)NeuAc(1)	D:\IgG_glycomap_091322\DIA_600_Monoclonals\ALE_M2210_106.raw	1544.09	2	1	0	EEQYNSTYR	2898200000
18.98	20.97	1895008	[NeuAc-HexHexNAc]	Sia	657.235	-2.5	420	HexNAc(4)Hex(4)Fuc(1)NeuAc(1)	D:\IgG_glycomap_091322\DIA_600_Monoclonals\ALE_M2210_106.raw	1029.73	3	1	0	EEQYNSTYR	2898200000
19.03	20.99	1346307	[NeuAc-HexHexNAc]	Sia	657.235	-3.3	416	HexNAc(4)Hex(5)Fuc(1)NeuAc(1)	D:\IgG_glycomap_091322\DIA_600_Monoclonals\ALE_M2210_106.raw	1625.12	2	1	0	EEQYNSTYR	2919800000
19.03	20.99	1894443	[NeuAc-HexHexNAc]	Sia	657.235	-2.5	415	HexNAc(4)Hex(5)Fuc(1)NeuAc(1)	D:\IgG_glycomap_091322\DIA_600_Monoclonals\ALE_M2210_106.raw	1083.75	3	1	0	EEQYNSTYR	2919800000
19.07	21	1346307	[NeuAc-HexHexNAc]	Sia	657.235	-3.3	411	HexNAc(4)Hex(5)NeuAc(1)	D:\IgG_glycomap_091322\DIA_600_Monoclonals\ALE_M2210_106.raw	1552.09	2	1	0	EEQYNSTYR	2881400000
19.07	21	1894443	[NeuAc-HexHexNAc]	Sia	657.235	-2.5	410	HexNAc(4)Hex(5)NeuAc(1)	D:\IgG_glycomap_091322\DIA_600_Monoclonals\ALE_M2210_106.raw	1035.06	3	1	0	EEQYNSTYR	2881400000
19.01	21.05	124236576	[NeuAc-HexHexNAc]	Sia	657.235	-2.1	506	HexNAc(3)Hex(4)Fuc(1)NeuAc(1)	D:\IgG_glycomap_091322\DIA_600_Monoclonals\ALE_M2210_108.raw	1442.55	2	1	1758136	EEQYNSTYR	13118000000
19.01	21.05	161804880	[NeuAc-HexHexNAc]	Sia	657.235	-1.6	507	HexNAc(3)Hex(4)Fuc(1)NeuAc(1)	D:\IgG_glycomap_091322\DIA_600_Monoclonals\ALE_M2210_108.raw	962.037	3	1	19062468	EEQYNSTYR	13118000000
18.97	21.01	124322120	[NeuAc-HexHexNAc]	Sia	657.235	-2.1	511	HexNAc(3)Hex(4)NeuAc(1)	D:\IgG_glycomap_091322\DIA_600_Monoclonals\ALE_M2210_108.raw	1369.53	2	1	1853961	EEQYNSTYR	13353000000
18.97	21.01	166285600	[NeuAc-HexHexNAc]	Sia	657.235	-1.6	511	HexNAc(3)Hex(4)NeuAc(1)	D:\IgG_glycomap_091322\DIA_600_Monoclonals\ALE_M2210_108.raw	913.351	3	1	14963042	EEQYNSTYR	13353000000
19	21.01	124253936	[NeuAc-HexHexNAc]	Sia	657.235	-2.1	503	HexNAc(4)Hex(4)Fuc(1)NeuAc(1)	D:\IgG_glycomap_091322\DIA_600_Monoclonals\ALE_M2210_108.raw	1544.09	2	1	1818119	EEQYNSTYR	13131000000
19	21.01	166787824	[NeuAc-HexHexNAc]	Sia	657.235	-1.6	503	HexNAc(4)Hex(4)Fuc(1)NeuAc(1)	D:\IgG_glycomap_091322\DIA_600_Monoclonals\ALE_M2210_108.raw	1029.73	3	1	13956445	EEQYNSTYR	13131000000
18.98	21.06	124240600	[NeuAc-HexHexNAc]	Sia	657.235	-2.1	514	HexNAc(4)Hex(5)Fuc(1)NeuAc(1)	D:\IgG_glycomap_091322\DIA_600_Monoclonals\ALE_M2210_108.raw	1625.12	2	1	1875802	EEQYNSTYR	13129000000
18.98	21.06	171693152	[NeuAc-HexHexNAc]	Sia	657.235	-1.6	515	HexNAc(4)Hex(5)Fuc(1)NeuAc(1)	D:\IgG_glycomap_091322\DIA_600_Monoclonals\ALE_M2210_108.raw	1083.75	3	1	9834127	EEQYNSTYR	13129000000
18.99	21.03	124779776	[NeuAc-HexHexNAc]	Sia	657.235	-2.1	508	HexNAc(4)Hex(5)NeuAc(1)	D:\IgG_glycomap_091322\DIA_600_Monoclonals\ALE_M2210_108.raw	1552.09	2	1	1347973	EEQYNSTYR	13462000000
18.99	21.03	167896496	[NeuAc-HexHexNAc]	Sia	657.235	-1.6	508	HexNAc(4)Hex(5)NeuAc(1)	D:\IgG_glycomap_091322\DIA_600_Monoclonals\ALE_M2210_108.raw	1035.06	3	1	13248582	EEQYNSTYR	13462000000
19	21	32695250	[NeuAc-HexHexNAc]	Sia	657.235	-1.7	444	HexNAc(3)Hex(4)Fuc(1)NeuAc(1)	D:\IgG_glycomap_091322\DIA_600_Monoclonals\ALE_M2210_109.raw	1442.55	2	1	0	EEQYNSTYR	9551800000
19	21	137048592	[NeuAc-HexHexNAc]	Sia	657.235	-1.2	444	HexNAc(3)Hex(4)Fuc(1)NeuAc(1)	D:\IgG_glycomap_091322\DIA_600_Monoclonals\ALE_M2210_109.raw	962.037	3	1	1787354	EEQYNSTYR	9551800000
18.99	21	32321240	[NeuAc-HexHexNAc]	Sia	657.235	-1.6	447	HexNAc(3)Hex(4)NeuAc(1)	D:\IgG_glycomap_091322\DIA_600_Monoclonals\ALE_M2210_109.raw	1369.53	2	1	375191	EEQYNSTYR	9341600000
18.99	21	132938632	[NeuAc-HexHexNAc]	Sia	657.235	-1.2	446	HexNAc(3)Hex(4)NeuAc(1)	D:\IgG_glycomap_091322\DIA_600_Monoclonals\ALE_M2210_109.raw	913.351	3	1	5941833	EEQYNSTYR	9341600000
18.99	20.98	31716922	[NeuAc-HexHexNAc]	Sia	657.235	-1.6	443	HexNAc(4)Hex(4)Fuc(1)NeuAc(1)	D:\IgG_glycomap_091322\DIA_600_Monoclonals\ALE_M2210_109.raw	1544.09	2	1	970067	EEQYNSTYR	9387000000
18.99	20.98	138805776	[NeuAc-HexHexNAc]	Sia	657.235	-1.2	442	HexNAc(4)Hex(4)Fuc(1)NeuAc(1)	D:\IgG_glycomap_091322\DIA_600_Monoclonals\ALE_M2210_109.raw	1029.73	3	1	0	EEQYNSTYR	9387000000
19.05	21	32155410	[NeuAc-HexHexNAc]	Sia	657.235	-1.6	433	HexNAc(4)Hex(5)Fuc(1)NeuAc(1)	D:\IgG_glycomap_091322\DIA_600_Monoclonals\ALE_M2210_109.raw	1625.12	2	1	365107	EEQYNSTYR	9277800000
19.05	21	132291760	[NeuAc-HexHexNAc]	Sia	657.235	-1.2	433	HexNAc(4)Hex(5)Fuc(1)NeuAc(1)	D:\IgG_glycomap_091322\DIA_600_Monoclonals\ALE_M2210_109.raw	1083.75	3	1	5647201	EEQYNSTYR	9277800000
18.87	20.96	31822820	[NeuAc-HexHexNAc]	Sia	657.235	-1.6	460	HexNAc(4)Hex(5)NeuAc(1)	D:\IgG_glycomap_091322\DIA_600_Monoclonals\ALE_M2210_109.raw	1552.09	2	1	965935	EEQYNSTYR	10288000000
18.87	20.96	139139264	[NeuAc-HexHexNAc]	Sia	657.235	-1.2	459	HexNAc(4)Hex(5)NeuAc(1)	D:\IgG_glycomap_091322\DIA_600_Monoclonals\ALE_M2210_109.raw	1035.06	3	1	0	EEQYNSTYR	10288000000
19.01	20.97	26058706	[NeuAc-HexHexNAc]	Sia	657.235	-2.4	426	HexNAc(3)Hex(4)Fuc(1)NeuAc(1)	D:\IgG_glycomap_091322\DIA_600_Monoclonals\ALE_M2210_110.raw	1442.55	2	1	105973	EEQYNSTYR	9351400000
19.01	20.97	139161040	[NeuAc-HexHexNAc]	Sia	657.235	-1.2	427	HexNAc(3)Hex(4)Fuc(1)NeuAc(1)	D:\IgG_glycomap_091322\DIA_600_Monoclonals\ALE_M2210_110.raw	962.037	3	1	0	EEQYNSTYR	9351400000
18.98	20.99	25403102	[NeuAc-HexHexNAc]	Sia	657.235	-2.4	438	HexNAc(3)Hex(4)NeuAc(1)	D:\IgG_glycomap_091322\DIA_600_Monoclonals\ALE_M2210_110.raw	1369.53	2	1	878322	EEQYNSTYR	9045500000
18.98	20.99	139935792	[NeuAc-HexHexNAc]	Sia	657.235	-1.2	439	HexNAc(3)Hex(4)NeuAc(1)	D:\IgG_glycomap_091322\DIA_600_Monoclonals\ALE_M2210_110.raw	913.351	3	1	0	EEQYNSTYR	9045500000
18.98	20.99	25306358	[NeuAc-HexHexNAc]	Sia	657.235	-2.4	436	HexNAc(4)Hex(4)Fuc(1)NeuAc(1)	D:\IgG_glycomap_091322\DIA_600_Monoclonals\ALE_M2210_110.raw	1544.09	2	1	955437	EEQYNSTYR	9067800000
18.98	20.99	130275064	[NeuAc-HexHexNAc]	Sia	657.235	-1.2	436	HexNAc(4)Hex(4)Fuc(1)NeuAc(1)	D:\IgG_glycomap_091322\DIA_600_Monoclonals\ALE_M2210_110.raw	1029.73	3	1	9522643	EEQYNSTYR	9067800000
18.98	20.93	26178466	[NeuAc-HexHexNAc]	Sia	657.235	-2.4	429	HexNAc(4)Hex(5)Fuc(1)NeuAc(1)	D:\IgG_glycomap_091322\DIA_600_Monoclonals\ALE_M2210_110.raw	1625.12	2	1	84693	EEQYNSTYR	9264500000
18.98	20.93	139746672	[NeuAc-HexHexNAc]	Sia	657.235	-1.2	430	HexNAc(4)Hex(5)Fuc(1)NeuAc(1)	D:\IgG_glycomap_091322\DIA_600_Monoclonals\ALE_M2210_110.raw	1083.75	3	1	0	EEQYNSTYR	9264500000
19.03	20.97	26114800	[NeuAc-HexHexNAc]	Sia	657.235	-2.4	421	HexNAc(4)Hex(5)NeuAc(1)	D:\IgG_glycomap_091322\DIA_600_Monoclonals\ALE_M2210_110.raw	1552.09	2	1	0	EEQYNSTYR	9273400000
19.03	20.97	138703856	[NeuAc-HexHexNAc]	Sia	657.235	-1.2	422	HexNAc(4)Hex(5)NeuAc(1)	D:\IgG_glycomap_091322\DIA_600_Monoclonals\ALE_M2210_110.raw	1035.06	3	1	0	EEQYNSTYR	9273400000
19.01	20.97	2839643	[NeuAc-HexHexNAc]	Sia	657.235	-3	440	HexNAc(3)Hex(4)Fuc(1)NeuAc(1)	D:\IgG_glycomap_091322\DIA_600_Monoclonals\ALE_M2210_86.raw	1442.55	2	1	0	EEQYNSTYR	6542700000
19.01	20.97	5118019	[NeuAc-HexHexNAc]	Sia	657.235	-1.8	440	HexNAc(3)Hex(4)Fuc(1)NeuAc(1)	D:\IgG_glycomap_091322\DIA_600_Monoclonals\ALE_M2210_86.raw	962.037	3	1	0	EEQYNSTYR	6542700000
18.99	21.03	2843731	[NeuAc-HexHexNAc]	Sia	657.235	-3	454	HexNAc(3)Hex(4)NeuAc(1)	D:\IgG_glycomap_091322\DIA_600_Monoclonals\ALE_M2210_86.raw	1369.53	2	1	0	EEQYNSTYR	6351100000
18.99	21.03	5118019	[NeuAc-HexHexNAc]	Sia	657.235	-1.8	454	HexNAc(3)Hex(4)NeuAc(1)	D:\IgG_glycomap_091322\DIA_600_Monoclonals\ALE_M2210_86.raw	913.351	3	1	0	EEQYNSTYR	6351100000
18.96	21.03	2845007	[NeuAc-HexHexNAc]	Sia	657.235	-3	457	HexNAc(4)Hex(4)Fuc(1)NeuAc(1)	D:\IgG_glycomap_091322\DIA_600_Monoclonals\ALE_M2210_86.raw	1544.09	2	1	0	EEQYNSTYR	6416900000
18.96	21.03	5116494	[NeuAc-HexHexNAc]	Sia	657.235	-1.8	457	HexNAc(4)Hex(4)Fuc(1)NeuAc(1)	D:\IgG_glycomap_091322\DIA_600_Monoclonals\ALE_M2210_86.raw	1029.73	3	1	0	EEQYNSTYR	6416900000
19.03	21.03	2843045	[NeuAc-HexHexNAc]	Sia	657.235	-3	447	HexNAc(4)Hex(5)Fuc(1)NeuAc(1)	D:\IgG_glycomap_091322\DIA_600_Monoclonals\ALE_M2210_86.raw	1625.12	2	1	0	EEQYNSTYR	6241600000
19.03	21.03	5118019	[NeuAc-HexHexNAc]	Sia	657.235	-1.8	447	HexNAc(4)Hex(5)Fuc(1)NeuAc(1)	D:\IgG_glycomap_091322\DIA_600_Monoclonals\ALE_M2210_86.raw	1083.75	3	1	0	EEQYNSTYR	6241600000
19.01	21.07	2849598	[NeuAc-HexHexNAc]	Sia	657.235	-3	456	HexNAc(4)Hex(5)NeuAc(1)	D:\IgG_glycomap_091322\DIA_600_Monoclonals\ALE_M2210_86.raw	1552.09	2	1	0	EEQYNSTYR	6492600000
19.01	21.07	5118019	[NeuAc-HexHexNAc]	Sia	657.235	-1.8	455	HexNAc(4)Hex(5)NeuAc(1)	D:\IgG_glycomap_091322\DIA_600_Monoclonals\ALE_M2210_86.raw	1035.06	3	1	0	EEQYNSTYR	6492600000
18.97	21.01	1674423	[NeuAc-HexHexNAc]	Sia	657.235	-3.1	435	HexNAc(3)Hex(4)Fuc(1)NeuAc(1)	D:\IgG_glycomap_091322\DIA_600_Monoclonals\ALE_M2210_87.raw	1442.55	2	1	0	EEQYNSTYR	5610100000
18.97	21.01	3500152	[NeuAc-HexHexNAc]	Sia	657.235	-1.9	435	HexNAc(3)Hex(4)Fuc(1)NeuAc(1)	D:\IgG_glycomap_091322\DIA_600_Monoclonals\ALE_M2210_87.raw	962.037	3	1	0	EEQYNSTYR	5610100000
19.01	20.99	1672836	[NeuAc-HexHexNAc]	Sia	657.235	-3.1	424	HexNAc(3)Hex(4)NeuAc(1)	D:\IgG_glycomap_091322\DIA_600_Monoclonals\ALE_M2210_87.raw	1369.53	2	1	0	EEQYNSTYR	5687500000
19.01	20.99	3490983	[NeuAc-HexHexNAc]	Sia	657.235	-1.9	424	HexNAc(3)Hex(4)NeuAc(1)	D:\IgG_glycomap_091322\DIA_600_Monoclonals\ALE_M2210_87.raw	913.351	3	1	0	EEQYNSTYR	5687500000
19.01	21.04	1589509	[NeuAc-HexHexNAc]	Sia	657.235	-3.2	434	HexNAc(4)Hex(4)Fuc(1)NeuAc(1)	D:\IgG_glycomap_091322\DIA_600_Monoclonals\ALE_M2210_87.raw	1544.09	2	1	86354	EEQYNSTYR	5682500000
19.01	21.04	3555386	[NeuAc-HexHexNAc]	Sia	657.235	-1.7	434	HexNAc(4)Hex(4)Fuc(1)NeuAc(1)	D:\IgG_glycomap_091322\DIA_600_Monoclonals\ALE_M2210_87.raw	1029.73	3	1	0	EEQYNSTYR	5682500000
19.01	21.03	1642431	[NeuAc-HexHexNAc]	Sia	657.235	-3.1	431	HexNAc(4)Hex(5)Fuc(1)NeuAc(1)	D:\IgG_glycomap_091322\DIA_600_Monoclonals\ALE_M2210_87.raw	1625.12	2	1	31121	EEQYNSTYR	5530400000
19.01	21.03	3548492	[NeuAc-HexHexNAc]	Sia	657.235	-1.7	431	HexNAc(4)Hex(5)Fuc(1)NeuAc(1)	D:\IgG_glycomap_091322\DIA_600_Monoclonals\ALE_M2210_87.raw	1083.75	3	1	0	EEQYNSTYR	5530400000
18.93	20.98	1674597	[NeuAc-HexHexNAc]	Sia	657.235	-3.1	436	HexNAc(4)Hex(5)NeuAc(1)	D:\IgG_glycomap_091322\DIA_600_Monoclonals\ALE_M2210_87.raw	1552.09	2	1	0	EEQYNSTYR	5730100000
18.93	20.98	3490983	[NeuAc-HexHexNAc]	Sia	657.235	-1.9	435	HexNAc(4)Hex(5)NeuAc(1)	D:\IgG_glycomap_091322\DIA_600_Monoclonals\ALE_M2210_87.raw	1035.06	3	1	0	EEQYNSTYR	5730100000
19	21.01	1242417	[NeuAc-HexHexNAc]	Sia	657.235	-2	428	HexNAc(3)Hex(4)Fuc(1)NeuAc(1)	D:\IgG_glycomap_091322\DIA_600_Monoclonals\ALE_M2210_88.raw	1442.55	2	1	46014	EEQYNSTYR	5292200000
19	21.01	2760492	[NeuAc-HexHexNAc]	Sia	657.235	-1.5	429	HexNAc(3)Hex(4)Fuc(1)NeuAc(1)	D:\IgG_glycomap_091322\DIA_600_Monoclonals\ALE_M2210_88.raw	962.037	3	1	0	EEQYNSTYR	5292200000
19	21.01	1242417	[NeuAc-HexHexNAc]	Sia	657.235	-2	428	HexNAc(3)Hex(4)NeuAc(1)	D:\IgG_glycomap_091322\DIA_600_Monoclonals\ALE_M2210_88.raw	1369.53	2	1	46014	EEQYNSTYR	5284800000
19	21.01	2760492	[NeuAc-HexHexNAc]	Sia	657.235	-1.5	429	HexNAc(3)Hex(4)NeuAc(1)	D:\IgG_glycomap_091322\DIA_600_Monoclonals\ALE_M2210_88.raw	913.351	3	1	0	EEQYNSTYR	5284800000
18.97	21	1238696	[NeuAc-HexHexNAc]	Sia	657.235	-2	432	HexNAc(4)Hex(4)Fuc(1)NeuAc(1)	D:\IgG_glycomap_091322\DIA_600_Monoclonals\ALE_M2210_88.raw	1544.09	2	1	50184	EEQYNSTYR	5297400000
18.97	21	2742962	[NeuAc-HexHexNAc]	Sia	657.235	-1.5	432	HexNAc(4)Hex(4)Fuc(1)NeuAc(1)	D:\IgG_glycomap_091322\DIA_600_Monoclonals\ALE_M2210_88.raw	1029.73	3	1	0	EEQYNSTYR	5297400000
18.97	20.99	1289780	[NeuAc-HexHexNAc]	Sia	657.235	-2	432	HexNAc(4)Hex(5)Fuc(1)NeuAc(1)	D:\IgG_glycomap_091322\DIA_600_Monoclonals\ALE_M2210_88.raw	1625.12	2	1	0	EEQYNSTYR	5294300000
18.97	20.99	2715819	[NeuAc-HexHexNAc]	Sia	657.235	-1.5	432	HexNAc(4)Hex(5)Fuc(1)NeuAc(1)	D:\IgG_glycomap_091322\DIA_600_Monoclonals\ALE_M2210_88.raw	1083.75	3	1	0	EEQYNSTYR	5294300000
19.07	20.97	1287301	[NeuAc-HexHexNAc]	Sia	657.235	-2	412	HexNAc(4)Hex(5)NeuAc(1)	D:\IgG_glycomap_091322\DIA_600_Monoclonals\ALE_M2210_88.raw	1552.09	2	1	0	EEQYNSTYR	5347200000
19.07	20.97	2704588	[NeuAc-HexHexNAc]	Sia	657.235	-1.6	413	HexNAc(4)Hex(5)NeuAc(1)	D:\IgG_glycomap_091322\DIA_600_Monoclonals\ALE_M2210_88.raw	1035.06	3	1	0	EEQYNSTYR	5347200000
19.02	20.98	25395952	[NeuAc-HexHexNAc]	Sia	657.235	-3.4	452	HexNAc(3)Hex(4)Fuc(1)NeuAc(1)	D:\IgG_glycomap_091322\DIA_600_Monoclonals\ALE_M2210_93.raw	1442.55	2	1	365563	EEQYNSTYR	7773400000
19.02	20.98	57176172	[NeuAc-HexHexNAc]	Sia	657.235	-1	453	HexNAc(3)Hex(4)Fuc(1)NeuAc(1)	D:\IgG_glycomap_091322\DIA_600_Monoclonals\ALE_M2210_93.raw	962.037	3	1	2473109	EEQYNSTYR	7773400000
19.03	20.94	25425704	[NeuAc-HexHexNAc]	Sia	657.235	-3.4	445	HexNAc(3)Hex(4)NeuAc(1)	D:\IgG_glycomap_091322\DIA_600_Monoclonals\ALE_M2210_93.raw	1369.53	2	1	329090	EEQYNSTYR	7886900000
19.03	20.94	57965716	[NeuAc-HexHexNAc]	Sia	657.235	-1	445	HexNAc(3)Hex(4)NeuAc(1)	D:\IgG_glycomap_091322\DIA_600_Monoclonals\ALE_M2210_93.raw	913.351	3	1	1620068	EEQYNSTYR	7886900000
19	21.02	25521734	[NeuAc-HexHexNAc]	Sia	657.235	-3.4	462	HexNAc(4)Hex(4)Fuc(1)NeuAc(1)	D:\IgG_glycomap_091322\DIA_600_Monoclonals\ALE_M2210_93.raw	1544.09	2	1	262428	EEQYNSTYR	7732000000
19	21.02	59108828	[NeuAc-HexHexNAc]	Sia	657.235	-1.1	463	HexNAc(4)Hex(4)Fuc(1)NeuAc(1)	D:\IgG_glycomap_091322\DIA_600_Monoclonals\ALE_M2210_93.raw	1029.73	3	1	623197	EEQYNSTYR	7732000000
19.02	20.96	25313124	[NeuAc-HexHexNAc]	Sia	657.235	-3.4	450	HexNAc(4)Hex(5)Fuc(1)NeuAc(1)	D:\IgG_glycomap_091322\DIA_600_Monoclonals\ALE_M2210_93.raw	1625.12	2	1	445062	EEQYNSTYR	7923200000
19.02	20.96	56970308	[NeuAc-HexHexNAc]	Sia	657.235	-1	450	HexNAc(4)Hex(5)Fuc(1)NeuAc(1)	D:\IgG_glycomap_091322\DIA_600_Monoclonals\ALE_M2210_93.raw	1083.75	3	1	2644098	EEQYNSTYR	7923200000
18.95	20.96	25314962	[NeuAc-HexHexNAc]	Sia	657.235	-3.4	461	HexNAc(4)Hex(5)NeuAc(1)	D:\IgG_glycomap_091322\DIA_600_Monoclonals\ALE_M2210_93.raw	1552.09	2	1	465270	EEQYNSTYR	7896800000
18.95	20.96	59180840	[NeuAc-HexHexNAc]	Sia	657.235	-1.1	461	HexNAc(4)Hex(5)NeuAc(1)	D:\IgG_glycomap_091322\DIA_600_Monoclonals\ALE_M2210_93.raw	1035.06	3	1	537888	EEQYNSTYR	7896800000
18.96	21.02	13450808	[NeuAc-HexHexNAc]	Sia	657.235	-2.3	442	HexNAc(3)Hex(4)Fuc(1)NeuAc(1)	D:\IgG_glycomap_091322\DIA_600_Monoclonals\ALE_M2210_94.raw	1442.55	2	1	248238	EEQYNSTYR	6884500000
18.96	21.02	43400596	[NeuAc-HexHexNAc]	Sia	657.235	0.9	442	HexNAc(3)Hex(4)Fuc(1)NeuAc(1)	D:\IgG_glycomap_091322\DIA_600_Monoclonals\ALE_M2210_94.raw	962.037	3	1	0	EEQYNSTYR	6884500000
18.99	20.96	13462523	[NeuAc-HexHexNAc]	Sia	657.235	-2.3	427	HexNAc(3)Hex(4)NeuAc(1)	D:\IgG_glycomap_091322\DIA_600_Monoclonals\ALE_M2210_94.raw	1369.53	2	1	222864	EEQYNSTYR	6970900000
18.99	20.96	43373652	[NeuAc-HexHexNAc]	Sia	657.235	0.9	428	HexNAc(3)Hex(4)NeuAc(1)	D:\IgG_glycomap_091322\DIA_600_Monoclonals\ALE_M2210_94.raw	913.351	3	1	0	EEQYNSTYR	6970900000
18.99	21.02	13397703	[NeuAc-HexHexNAc]	Sia	657.235	-2.3	437	HexNAc(4)Hex(4)Fuc(1)NeuAc(1)	D:\IgG_glycomap_091322\DIA_600_Monoclonals\ALE_M2210_94.raw	1544.09	2	1	298603	EEQYNSTYR	6939900000
18.99	21.02	43400596	[NeuAc-HexHexNAc]	Sia	657.235	0.9	437	HexNAc(4)Hex(4)Fuc(1)NeuAc(1)	D:\IgG_glycomap_091322\DIA_600_Monoclonals\ALE_M2210_94.raw	1029.73	3	1	0	EEQYNSTYR	6939900000
18.94	21	13693110	[NeuAc-HexHexNAc]	Sia	657.235	-2.3	440	HexNAc(4)Hex(5)Fuc(1)NeuAc(1)	D:\IgG_glycomap_091322\DIA_600_Monoclonals\ALE_M2210_94.raw	1625.12	2	1	0	EEQYNSTYR	6975200000
18.94	21	43400596	[NeuAc-HexHexNAc]	Sia	657.235	0.9	441	HexNAc(4)Hex(5)Fuc(1)NeuAc(1)	D:\IgG_glycomap_091322\DIA_600_Monoclonals\ALE_M2210_94.raw	1083.75	3	1	0	EEQYNSTYR	6975200000
18.96	21.02	13450808	[NeuAc-HexHexNAc]	Sia	657.235	-2.3	442	HexNAc(4)Hex(5)NeuAc(1)	D:\IgG_glycomap_091322\DIA_600_Monoclonals\ALE_M2210_94.raw	1552.09	2	1	248238	EEQYNSTYR	6852000000
18.96	21.02	43400596	[NeuAc-HexHexNAc]	Sia	657.235	0.9	442	HexNAc(4)Hex(5)NeuAc(1)	D:\IgG_glycomap_091322\DIA_600_Monoclonals\ALE_M2210_94.raw	1035.06	3	1	0	EEQYNSTYR	6852000000
19.02	20.97	10500127	[NeuAc-HexHexNAc]	Sia	657.235	-3	410	HexNAc(3)Hex(4)Fuc(1)NeuAc(1)	D:\IgG_glycomap_091322\DIA_600_Monoclonals\ALE_M2210_95.raw	1442.55	2	1	0	EEQYNSTYR	5689700000
19.02	20.97	38789552	[NeuAc-HexHexNAc]	Sia	657.235	-0.1	410	HexNAc(3)Hex(4)Fuc(1)NeuAc(1)	D:\IgG_glycomap_091322\DIA_600_Monoclonals\ALE_M2210_95.raw	962.037	3	1	0	EEQYNSTYR	5689700000
19	20.96	10503256	[NeuAc-HexHexNAc]	Sia	657.235	-3	412	HexNAc(3)Hex(4)NeuAc(1)	D:\IgG_glycomap_091322\DIA_600_Monoclonals\ALE_M2210_95.raw	1369.53	2	1	0	EEQYNSTYR	5685200000
19	20.96	38793920	[NeuAc-HexHexNAc]	Sia	657.235	-0.1	412	HexNAc(3)Hex(4)NeuAc(1)	D:\IgG_glycomap_091322\DIA_600_Monoclonals\ALE_M2210_95.raw	913.351	3	1	0	EEQYNSTYR	5685200000
18.96	20.95	10503553	[NeuAc-HexHexNAc]	Sia	657.235	-3	417	HexNAc(4)Hex(4)Fuc(1)NeuAc(1)	D:\IgG_glycomap_091322\DIA_600_Monoclonals\ALE_M2210_95.raw	1544.09	2	1	0	EEQYNSTYR	5771200000
18.96	20.95	38775500	[NeuAc-HexHexNAc]	Sia	657.235	-0.1	417	HexNAc(4)Hex(4)Fuc(1)NeuAc(1)	D:\IgG_glycomap_091322\DIA_600_Monoclonals\ALE_M2210_95.raw	1029.73	3	1	0	EEQYNSTYR	5771200000
18.97	20.99	10505232	[NeuAc-HexHexNAc]	Sia	657.235	-3	421	HexNAc(4)Hex(5)Fuc(1)NeuAc(1)	D:\IgG_glycomap_091322\DIA_600_Monoclonals\ALE_M2210_95.raw	1625.12	2	1	0	EEQYNSTYR	5604900000
18.97	20.99	38816428	[NeuAc-HexHexNAc]	Sia	657.235	-0.1	421	HexNAc(4)Hex(5)Fuc(1)NeuAc(1)	D:\IgG_glycomap_091322\DIA_600_Monoclonals\ALE_M2210_95.raw	1083.75	3	1	0	EEQYNSTYR	5604900000
19.03	21.04	10504525	[NeuAc-HexHexNAc]	Sia	657.235	-3	419	HexNAc(4)Hex(5)NeuAc(1)	D:\IgG_glycomap_091322\DIA_600_Monoclonals\ALE_M2210_95.raw	1552.09	2	1	0	EEQYNSTYR	5609100000
19.03	21.04	38845824	[NeuAc-HexHexNAc]	Sia	657.235	-0.1	419	HexNAc(4)Hex(5)NeuAc(1)	D:\IgG_glycomap_091322\DIA_600_Monoclonals\ALE_M2210_95.raw	1035.06	3	1	0	EEQYNSTYR	5609100000
18.99	20.99	264505	[NeuAc-HexHexNAc]	Sia	657.235	-2.2	497	HexNAc(3)Hex(4)Fuc(1)NeuAc(1)	D:\IgG_glycomap_091322\DIA_600_Monoclonals\ALE_M2210_97.raw	1442.55	2	1	0	EEQYNSTYR	5855400000
18.99	20.99	2836764	[NeuAc-HexHexNAc]	Sia	657.235	-2.4	497	HexNAc(3)Hex(4)Fuc(1)NeuAc(1)	D:\IgG_glycomap_091322\DIA_600_Monoclonals\ALE_M2210_97.raw	962.037	3	1	0	EEQYNSTYR	5855400000
19.04	20.98	247920	[NeuAc-HexHexNAc]	Sia	657.235	-2.2	483	HexNAc(3)Hex(4)NeuAc(1)	D:\IgG_glycomap_091322\DIA_600_Monoclonals\ALE_M2210_97.raw	1369.53	2	1	0	EEQYNSTYR	5737400000
19.04	20.98	2658332	[NeuAc-HexHexNAc]	Sia	657.235	-2.5	484	HexNAc(3)Hex(4)NeuAc(1)	D:\IgG_glycomap_091322\DIA_600_Monoclonals\ALE_M2210_97.raw	913.351	3	1	0	EEQYNSTYR	5737400000
19	21.01	264505	[NeuAc-HexHexNAc]	Sia	657.235	-2.2	498	HexNAc(4)Hex(4)Fuc(1)NeuAc(1)	D:\IgG_glycomap_091322\DIA_600_Monoclonals\ALE_M2210_97.raw	1544.09	2	1	0	EEQYNSTYR	5789300000
19	21.01	2836764	[NeuAc-HexHexNAc]	Sia	657.235	-2.4	498	HexNAc(4)Hex(4)Fuc(1)NeuAc(1)	D:\IgG_glycomap_091322\DIA_600_Monoclonals\ALE_M2210_97.raw	1029.73	3	1	0	EEQYNSTYR	5789300000
19	20.96	264041	[NeuAc-HexHexNAc]	Sia	657.235	-2.2	490	HexNAc(4)Hex(5)Fuc(1)NeuAc(1)	D:\IgG_glycomap_091322\DIA_600_Monoclonals\ALE_M2210_97.raw	1625.12	2	1	0	EEQYNSTYR	5893700000
19	20.96	2836413	[NeuAc-HexHexNAc]	Sia	657.235	-2.4	489	HexNAc(4)Hex(5)Fuc(1)NeuAc(1)	D:\IgG_glycomap_091322\DIA_600_Monoclonals\ALE_M2210_97.raw	1083.75	3	1	0	EEQYNSTYR	5893700000
19.01	20.97	262417	[NeuAc-HexHexNAc]	Sia	657.235	-2.2	490	HexNAc(4)Hex(5)NeuAc(1)	D:\IgG_glycomap_091322\DIA_600_Monoclonals\ALE_M2210_97.raw	1552.09	2	1	0	EEQYNSTYR	5824000000
19.01	20.97	2820813	[NeuAc-HexHexNAc]	Sia	657.235	-2.4	490	HexNAc(4)Hex(5)NeuAc(1)	D:\IgG_glycomap_091322\DIA_600_Monoclonals\ALE_M2210_97.raw	1035.06	3	1	0	EEQYNSTYR	5824000000
18.97	21.05	566240	[NeuAc-HexHexNAc]	Sia	657.235	-4.6	447	HexNAc(3)Hex(4)Fuc(1)NeuAc(1)	D:\IgG_glycomap_091322\DIA_600_Monoclonals\ALE_M2210_98.raw	1442.55	2	1	0	EEQYNSTYR	3407800000
18.97	21.05	560146	[NeuAc-HexHexNAc]	Sia	657.235	-3.9	448	HexNAc(3)Hex(4)Fuc(1)NeuAc(1)	D:\IgG_glycomap_091322\DIA_600_Monoclonals\ALE_M2210_98.raw	962.037	3	1	0	EEQYNSTYR	3407800000
19.03	20.97	566240	[NeuAc-HexHexNAc]	Sia	657.235	-4.6	426	HexNAc(3)Hex(4)NeuAc(1)	D:\IgG_glycomap_091322\DIA_600_Monoclonals\ALE_M2210_98.raw	1369.53	2	1	0	EEQYNSTYR	3989200000
19.03	20.97	560146	[NeuAc-HexHexNAc]	Sia	657.235	-3.9	427	HexNAc(3)Hex(4)NeuAc(1)	D:\IgG_glycomap_091322\DIA_600_Monoclonals\ALE_M2210_98.raw	913.351	3	1	0	EEQYNSTYR	3989200000
19.02	20.91	563723	[NeuAc-HexHexNAc]	Sia	657.235	-4.6	418	HexNAc(4)Hex(4)Fuc(1)NeuAc(1)	D:\IgG_glycomap_091322\DIA_600_Monoclonals\ALE_M2210_98.raw	1544.09	2	1	0	EEQYNSTYR	4078900000
19.02	20.91	560313	[NeuAc-HexHexNAc]	Sia	657.235	-3.9	419	HexNAc(4)Hex(4)Fuc(1)NeuAc(1)	D:\IgG_glycomap_091322\DIA_600_Monoclonals\ALE_M2210_98.raw	1029.73	3	1	0	EEQYNSTYR	4078900000
19.08	21.01	560990	[NeuAc-HexHexNAc]	Sia	657.235	-4.6	423	HexNAc(4)Hex(5)Fuc(1)NeuAc(1)	D:\IgG_glycomap_091322\DIA_600_Monoclonals\ALE_M2210_98.raw	1625.12	2	1	0	EEQYNSTYR	3914800000
19.08	21.01	560146	[NeuAc-HexHexNAc]	Sia	657.235	-3.9	424	HexNAc(4)Hex(5)Fuc(1)NeuAc(1)	D:\IgG_glycomap_091322\DIA_600_Monoclonals\ALE_M2210_98.raw	1083.75	3	1	0	EEQYNSTYR	3914800000
19.02	21.06	566409	[NeuAc-HexHexNAc]	Sia	657.235	-4.6	441	HexNAc(4)Hex(5)NeuAc(1)	D:\IgG_glycomap_091322\DIA_600_Monoclonals\ALE_M2210_98.raw	1552.09	2	1	0	EEQYNSTYR	3330700000
19.02	21.06	560313	[NeuAc-HexHexNAc]	Sia	657.235	-3.9	442	HexNAc(4)Hex(5)NeuAc(1)	D:\IgG_glycomap_091322\DIA_600_Monoclonals\ALE_M2210_98.raw	1035.06	3	1	0	EEQYNSTYR	3330700000
19.08	21.02	425092	[NeuAc-HexHexNAc]	Sia	657.235	-5	426	HexNAc(3)Hex(4)Fuc(1)NeuAc(1)	D:\IgG_glycomap_091322\DIA_600_Monoclonals\ALE_M2210_99.raw	1442.55	2	1	0	EEQYNSTYR	3334700000
19.08	21.02	270540	[NeuAc-HexHexNAc]	Sia	657.235	-4	425	HexNAc(3)Hex(4)Fuc(1)NeuAc(1)	D:\IgG_glycomap_091322\DIA_600_Monoclonals\ALE_M2210_99.raw	962.037	3	1	0	EEQYNSTYR	3334700000
19.05	21.04	428318	[NeuAc-HexHexNAc]	Sia	657.235	-4.9	433	HexNAc(3)Hex(4)NeuAc(1)	D:\IgG_glycomap_091322\DIA_600_Monoclonals\ALE_M2210_99.raw	1369.53	2	1	0	EEQYNSTYR	3226300000
19.05	21.04	270540	[NeuAc-HexHexNAc]	Sia	657.235	-4	432	HexNAc(3)Hex(4)NeuAc(1)	D:\IgG_glycomap_091322\DIA_600_Monoclonals\ALE_M2210_99.raw	913.351	3	1	0	EEQYNSTYR	3226300000
19.01	20.99	436483	[NeuAc-HexHexNAc]	Sia	657.235	-4.9	433	HexNAc(4)Hex(4)Fuc(1)NeuAc(1)	D:\IgG_glycomap_091322\DIA_600_Monoclonals\ALE_M2210_99.raw	1544.09	2	1	0	EEQYNSTYR	3593700000
19.01	20.99	343694	[NeuAc-HexHexNAc]	Sia	657.235	-3.3	432	HexNAc(4)Hex(4)Fuc(1)NeuAc(1)	D:\IgG_glycomap_091322\DIA_600_Monoclonals\ALE_M2210_99.raw	1029.73	3	1	0	EEQYNSTYR	3593700000
18.99	21.05	437542	[NeuAc-HexHexNAc]	Sia	657.235	-4.9	445	HexNAc(4)Hex(5)Fuc(1)NeuAc(1)	D:\IgG_glycomap_091322\DIA_600_Monoclonals\ALE_M2210_99.raw	1625.12	2	1	0	EEQYNSTYR	3158700000
18.99	21.05	343796	[NeuAc-HexHexNAc]	Sia	657.235	-3.3	445	HexNAc(4)Hex(5)Fuc(1)NeuAc(1)	D:\IgG_glycomap_091322\DIA_600_Monoclonals\ALE_M2210_99.raw	1083.75	3	1	0	EEQYNSTYR	3158700000
19.01	21	436483	[NeuAc-HexHexNAc]	Sia	657.235	-4.9	434	HexNAc(4)Hex(5)NeuAc(1)	D:\IgG_glycomap_091322\DIA_600_Monoclonals\ALE_M2210_99.raw	1552.09	2	1	0	EEQYNSTYR	3580000000
19.01	21	343694	[NeuAc-HexHexNAc]	Sia	657.235	-3.3	433	HexNAc(4)Hex(5)NeuAc(1)	D:\IgG_glycomap_091322\DIA_600_Monoclonals\ALE_M2210_99.raw	1035.06	3	1	0	EEQYNSTYR	3580000000
16.03	18.01	1519497344	HexNAc(1)	Quant	1392.58	-2	475	HexNAc(2)Hex(3)	D:\IgG_glycomap_091322\DIA_600_Monoclonals\ALE_M2210_104.raw	1041.41	2	1	1094660	EEQYNSTYR	11818000000
16.03	18.01	1519497344	HexNAc(1)	Quant	1392.58	-2	475	HexNAc(2)Hex(3)	D:\IgG_glycomap_091322\DIA_600_Monoclonals\ALE_M2210_104.raw	694.608	3	1	1094660	EEQYNSTYR	11818000000
16.03	18.01	96982752	HexNAc(1)	Quant	696.792	1.9	475	HexNAc(2)Hex(3)	D:\IgG_glycomap_091322\DIA_600_Monoclonals\ALE_M2210_104.raw	694.608	3	2	0	EEQYNSTYR	11818000000
16.1	18.07	1521665280	HexNAc(1)	Quant	1392.58	-2	481	HexNAc(2)Hex(3)Fuc(1)	D:\IgG_glycomap_091322\DIA_600_Monoclonals\ALE_M2210_104.raw	1114.44	2	1	952080	EEQYNSTYR	12290000000
16.1	18.07	1521665280	HexNAc(1)	Quant	1392.58	-2	481	HexNAc(2)Hex(3)Fuc(1)	D:\IgG_glycomap_091322\DIA_600_Monoclonals\ALE_M2210_104.raw	743.294	3	1	952080	EEQYNSTYR	12290000000
16.1	18.07	97084856	HexNAc(1)	Quant	696.792	1.9	481	HexNAc(2)Hex(3)Fuc(1)	D:\IgG_glycomap_091322\DIA_600_Monoclonals\ALE_M2210_104.raw	743.294	3	2	0	EEQYNSTYR	12290000000
15.99	17.99	1518728960	HexNAc(1)	Quant	1392.58	-2	476	HexNAc(2)Hex(4)	D:\IgG_glycomap_091322\DIA_600_Monoclonals\ALE_M2210_104.raw	1122.44	2	1	912450	EEQYNSTYR	12664000000
15.99	17.99	1518728960	HexNAc(1)	Quant	1392.58	-2	476	HexNAc(2)Hex(4)	D:\IgG_glycomap_091322\DIA_600_Monoclonals\ALE_M2210_104.raw	748.626	3	1	912450	EEQYNSTYR	12664000000
15.99	17.99	96916816	HexNAc(1)	Quant	696.792	1.9	476	HexNAc(2)Hex(4)	D:\IgG_glycomap_091322\DIA_600_Monoclonals\ALE_M2210_104.raw	748.626	3	2	0	EEQYNSTYR	12664000000
16.49	17.49	2309649152	HexNAc(1)	Quant	1392.58	-3.9	284	HexNAc(2)Hex(5)	D:\IgG_glycomap_091322\DIA_600_Monoclonals\ALE_M2210_104.raw	1203.46	2	1	80946136	EEQYNSTYR	12120000000
16.49	17.49	1412973056	HexNAc(1)	Quant	1392.58	-2.3	284	HexNAc(2)Hex(5)	D:\IgG_glycomap_091322\DIA_600_Monoclonals\ALE_M2210_104.raw	802.643	3	1	75929152	EEQYNSTYR	12120000000
16.49	17.49	89551120	HexNAc(1)	Quant	696.792	1.9	284	HexNAc(2)Hex(5)	D:\IgG_glycomap_091322\DIA_600_Monoclonals\ALE_M2210_104.raw	802.643	3	2	4844759	EEQYNSTYR	12120000000
15.92	17.94	2424199424	HexNAc(1)	Quant	1392.58	-3.9	475	HexNAc(2)Hex(6)	D:\IgG_glycomap_091322\DIA_600_Monoclonals\ALE_M2210_104.raw	1284.49	2	1	589258	EEQYNSTYR	13088000000
15.92	17.94	1517776256	HexNAc(1)	Quant	1392.58	-2	474	HexNAc(2)Hex(6)	D:\IgG_glycomap_091322\DIA_600_Monoclonals\ALE_M2210_104.raw	856.661	3	1	678223	EEQYNSTYR	13088000000
15.92	17.94	96832856	HexNAc(1)	Quant	696.792	1.9	474	HexNAc(2)Hex(6)	D:\IgG_glycomap_091322\DIA_600_Monoclonals\ALE_M2210_104.raw	856.661	3	2	0	EEQYNSTYR	13088000000
16.01	17.96	2423272704	HexNAc(1)	Quant	1392.58	-3.9	468	HexNAc(2)Hex(7)	D:\IgG_glycomap_091322\DIA_600_Monoclonals\ALE_M2210_104.raw	1365.52	2	1	1277742	EEQYNSTYR	13077000000
16.01	17.96	1517915008	HexNAc(1)	Quant	1392.58	-2	468	HexNAc(2)Hex(7)	D:\IgG_glycomap_091322\DIA_600_Monoclonals\ALE_M2210_104.raw	910.679	3	1	474036	EEQYNSTYR	13077000000
16.01	17.96	96832248	HexNAc(1)	Quant	696.792	1.9	468	HexNAc(2)Hex(7)	D:\IgG_glycomap_091322\DIA_600_Monoclonals\ALE_M2210_104.raw	910.679	3	2	0	EEQYNSTYR	13077000000
16.1	18.07	1521665280	HexNAc(1)	Quant	1392.58	-2	481	HexNAc(3)Hex(2)Fuc(1)	D:\IgG_glycomap_091322\DIA_600_Monoclonals\ALE_M2210_104.raw	1134.95	2	1	952080	EEQYNSTYR	12290000000
[truncated: 2,276 more rows]
