# Supplementary material for: Population-level analysis of glycoprotein glycoforms
Source: MAbs. 2026 Apr 30;18(1):2665879. doi: 10.1080/19420862.2026.2665879 (PMC13134397; doi:10.1080/19420862.2026.2665879)
Supplement: Supplementary data 5.xlsx [file KMAB_A_2665879_SM3659.xlsx]

## Sheet: Monoclonal antibodies and IVIG
Start Time	End Time	Area	Transition	Mass Error PPM	Points Across Peak	Peptide	Result File	Precursor Mz	Precursor Charge	Product Charge	Product Mz	Background	Protein Name	Normalized Area			Files	Condition
17.16	17.3	23047724	precursor++	7.6	41	HexNAc(1)Fuc(1)	D:\IgG_glycomap_091322\DIA_600_Monoclonals\ALE_M2210_60.raw	769.821	2	2	769.821	1247315	EEQYNSTYR	2.30E+07			D:\IgG_glycomap_091322\DIA_600_Monoclonals\ALE_M2210_60.raw	AVA_1
17.16	17.3	28455196	precursor++	7.4	41	HexNAc(1)Fuc(1)	D:\IgG_glycomap_091322\DIA_600_Monoclonals\ALE_M2210_61.raw	769.821	2	2	769.821	0	EEQYNSTYR	2.85E+07			D:\IgG_glycomap_091322\DIA_600_Monoclonals\ALE_M2210_61.raw	AVA_2
17.14	17.28	30843992	precursor++	7.5	39	HexNAc(1)Fuc(1)	D:\IgG_glycomap_091322\DIA_600_Monoclonals\ALE_M2210_62.raw	769.821	2	2	769.821	0	EEQYNSTYR	3.08E+07			D:\IgG_glycomap_091322\DIA_600_Monoclonals\ALE_M2210_62.raw	AVA_3
17.15	17.31	45472488	precursor++	8	44	HexNAc(1)Fuc(1)	D:\IgG_glycomap_091322\DIA_600_Monoclonals\ALE_M2210_64.raw	769.821	2	2	769.821	467220	EEQYNSTYR	4.55E+07			D:\IgG_glycomap_091322\DIA_600_Monoclonals\ALE_M2210_64.raw	HER_1
17.15	17.26	53971124	precursor++	7.3	30	HexNAc(1)Fuc(1)	D:\IgG_glycomap_091322\DIA_600_Monoclonals\ALE_M2210_65.raw	769.821	2	2	769.821	2313202	EEQYNSTYR	5.40E+07			D:\IgG_glycomap_091322\DIA_600_Monoclonals\ALE_M2210_65.raw	HER_2
17.08	17.23	50291684	precursor++	7.7	40	HexNAc(1)Fuc(1)	D:\IgG_glycomap_091322\DIA_600_Monoclonals\ALE_M2210_66.raw	769.821	2	2	769.821	0	EEQYNSTYR	5.03E+07			D:\IgG_glycomap_091322\DIA_600_Monoclonals\ALE_M2210_66.raw	HER_3
17.15	17.2	5125734	precursor++	9.2	12	HexNAc(1)Fuc(1)	D:\IgG_glycomap_091322\DIA_600_Monoclonals\ALE_M2210_71.raw	769.821	2	2	769.821	0	EEQYNSTYR	5.13E+06			D:\IgG_glycomap_091322\DIA_600_Monoclonals\ALE_M2210_71.raw	ERB_1
17.09	17.23	5890886	precursor++	9.5	35	HexNAc(1)Fuc(1)	D:\IgG_glycomap_091322\DIA_600_Monoclonals\ALE_M2210_72.raw	769.821	2	2	769.821	156019	EEQYNSTYR	5.89E+06			D:\IgG_glycomap_091322\DIA_600_Monoclonals\ALE_M2210_72.raw	ERB_2
17.06	17.23	8634498	precursor++	8.2	42	HexNAc(1)Fuc(1)	D:\IgG_glycomap_091322\DIA_600_Monoclonals\ALE_M2210_73.raw	769.821	2	2	769.821	366414	EEQYNSTYR	8.63E+06			D:\IgG_glycomap_091322\DIA_600_Monoclonals\ALE_M2210_73.raw	ERB_3
17.1	17.3	19190564	precursor++	8	58	HexNAc(1)Fuc(1)	D:\IgG_glycomap_091322\DIA_600_Monoclonals\ALE_M2210_75.raw	769.821	2	2	769.821	467817	EEQYNSTYR	1.92E+07			D:\IgG_glycomap_091322\DIA_600_Monoclonals\ALE_M2210_75.raw	XOL_1
17.14	17.3	9189770	precursor++	7.8	43	HexNAc(1)Fuc(1)	D:\IgG_glycomap_091322\DIA_600_Monoclonals\ALE_M2210_76.raw	769.821	2	2	769.821	0	EEQYNSTYR	9.19E+06			D:\IgG_glycomap_091322\DIA_600_Monoclonals\ALE_M2210_76.raw	XOL_2
17.04	17.23	8905285	precursor++	6.5	48	HexNAc(1)Fuc(1)	D:\IgG_glycomap_091322\DIA_600_Monoclonals\ALE_M2210_77.raw	769.821	2	2	769.821	0	EEQYNSTYR	8.91E+06			D:\IgG_glycomap_091322\DIA_600_Monoclonals\ALE_M2210_77.raw	XOL_3
17.11	17.27	68656032	precursor++	9	49	HexNAc(1)Fuc(1)	D:\IgG_glycomap_091322\DIA_600_Monoclonals\ALE_M2210_82.raw	769.821	2	2	769.821	0	EEQYNSTYR	6.87E+07			D:\IgG_glycomap_091322\DIA_600_Monoclonals\ALE_M2210_82.raw	IVIG_1
17.1	17.24	66521792	precursor++	8	41	HexNAc(1)Fuc(1)	D:\IgG_glycomap_091322\DIA_600_Monoclonals\ALE_M2210_83.raw	769.821	2	2	769.821	5997634	EEQYNSTYR	6.65E+07			D:\IgG_glycomap_091322\DIA_600_Monoclonals\ALE_M2210_83.raw	IVIG_2
17.06	17.32	74779656	precursor++	8.1	74	HexNAc(1)Fuc(1)	D:\IgG_glycomap_091322\DIA_600_Monoclonals\ALE_M2210_84.raw	769.821	2	2	769.821	890492	EEQYNSTYR	7.48E+07			D:\IgG_glycomap_091322\DIA_600_Monoclonals\ALE_M2210_84.raw	IVIG_3
14.97	20.48	16653116	precursor++	3.8	1085	HexNAc(2)Hex(4)	D:\IgG_glycomap_091322\DIA_600_Monoclonals\ALE_M2210_60.raw	1122.44	2	2	1122.44	0	EEQYNSTYR	1.67E+07
14.97	20.49	16221157	precursor++	3.3	1093	HexNAc(2)Hex(4)	D:\IgG_glycomap_091322\DIA_600_Monoclonals\ALE_M2210_61.raw	1122.44	2	2	1122.44	0	EEQYNSTYR	1.62E+07
14.98	20.5	17455214	precursor++	2.9	1083	HexNAc(2)Hex(4)	D:\IgG_glycomap_091322\DIA_600_Monoclonals\ALE_M2210_62.raw	1122.44	2	2	1122.44	0	EEQYNSTYR	1.75E+07
15	20.51	20262334	precursor++	3.6	1077	HexNAc(2)Hex(4)	D:\IgG_glycomap_091322\DIA_600_Monoclonals\ALE_M2210_64.raw	1122.44	2	2	1122.44	0	EEQYNSTYR	2.03E+07
14.99	20.5	21950958	precursor++	2.8	1051	HexNAc(2)Hex(4)	D:\IgG_glycomap_091322\DIA_600_Monoclonals\ALE_M2210_65.raw	1122.44	2	2	1122.44	0	EEQYNSTYR	2.20E+07
14.95	20.46	18531266	precursor++	3.1	1071	HexNAc(2)Hex(4)	D:\IgG_glycomap_091322\DIA_600_Monoclonals\ALE_M2210_66.raw	1122.44	2	2	1122.44	0	EEQYNSTYR	1.85E+07
15.07	20.58	92894872	precursor++	4.7	1124	HexNAc(2)Hex(4)	D:\IgG_glycomap_091322\DIA_600_Monoclonals\ALE_M2210_71.raw	1122.44	2	2	1122.44	0	EEQYNSTYR	9.29E+07
14.89	20.4	92711824	precursor++	4	1076	HexNAc(2)Hex(4)	D:\IgG_glycomap_091322\DIA_600_Monoclonals\ALE_M2210_72.raw	1122.44	2	2	1122.44	0	EEQYNSTYR	9.27E+07
14.78	20.29	90613440	precursor++	2.8	1061	HexNAc(2)Hex(4)	D:\IgG_glycomap_091322\DIA_600_Monoclonals\ALE_M2210_73.raw	1122.44	2	2	1122.44	0	EEQYNSTYR	9.06E+07
14.96	20.48	46545136	precursor++	4.1	1161	HexNAc(2)Hex(4)	D:\IgG_glycomap_091322\DIA_600_Monoclonals\ALE_M2210_75.raw	1122.44	2	2	1122.44	0	EEQYNSTYR	4.65E+07
15.16	20.56	25671296	precursor++	3.3	1052	HexNAc(2)Hex(4)	D:\IgG_glycomap_091322\DIA_600_Monoclonals\ALE_M2210_76.raw	1122.44	2	2	1122.44	0	EEQYNSTYR	2.57E+07
14.9	20.42	34222080	precursor++	2.5	1063	HexNAc(2)Hex(4)	D:\IgG_glycomap_091322\DIA_600_Monoclonals\ALE_M2210_77.raw	1122.44	2	2	1122.44	0	EEQYNSTYR	3.42E+07
#N/A	#N/A	#N/A	precursor++	#N/A	#N/A	HexNAc(2)Hex(4)	D:\IgG_glycomap_091322\DIA_600_Monoclonals\ALE_M2210_82.raw	1122.44	2	2	1122.44	#N/A	EEQYNSTYR	#N/A
15	20.52	73029	precursor++	2.4	1109	HexNAc(2)Hex(4)	D:\IgG_glycomap_091322\DIA_600_Monoclonals\ALE_M2210_83.raw	1122.44	2	2	1122.44	0	EEQYNSTYR	7.30E+04
14.95	20.47	59029	precursor++	1.1	1082	HexNAc(2)Hex(4)	D:\IgG_glycomap_091322\DIA_600_Monoclonals\ALE_M2210_84.raw	1122.44	2	2	1122.44	0	EEQYNSTYR	5.90E+04
14.97	20.48	35749044	precursor[M1.00055+3]	7.1	1085	HexNAc(2)Hex(4)	D:\IgG_glycomap_091322\DIA_600_Monoclonals\ALE_M2210_60.raw	748.626	3	3	748.626	0	EEQYNSTYR	1.67E+07
14.97	20.49	24431778	precursor[M1.00055+3]	6.8	1093	HexNAc(2)Hex(4)	D:\IgG_glycomap_091322\DIA_600_Monoclonals\ALE_M2210_61.raw	748.626	3	3	748.626	0	EEQYNSTYR	1.62E+07
14.98	20.5	36454820	precursor[M1.00055+3]	5.9	1083	HexNAc(2)Hex(4)	D:\IgG_glycomap_091322\DIA_600_Monoclonals\ALE_M2210_62.raw	748.626	3	3	748.626	0	EEQYNSTYR	1.75E+07
15	20.51	26716094	precursor[M1.00055+3]	6.8	1077	HexNAc(2)Hex(4)	D:\IgG_glycomap_091322\DIA_600_Monoclonals\ALE_M2210_64.raw	748.626	3	3	748.626	0	EEQYNSTYR	2.03E+07
14.99	20.5	39583412	precursor[M1.00055+3]	6.2	1051	HexNAc(2)Hex(4)	D:\IgG_glycomap_091322\DIA_600_Monoclonals\ALE_M2210_65.raw	748.626	3	3	748.626	0	EEQYNSTYR	2.20E+07
14.95	20.46	26657372	precursor[M1.00055+3]	6.9	1071	HexNAc(2)Hex(4)	D:\IgG_glycomap_091322\DIA_600_Monoclonals\ALE_M2210_66.raw	748.626	3	3	748.626	0	EEQYNSTYR	1.85E+07
15.07	20.58	192401024	precursor[M1.00055+3]	8.1	1124	HexNAc(2)Hex(4)	D:\IgG_glycomap_091322\DIA_600_Monoclonals\ALE_M2210_71.raw	748.626	3	3	748.626	0	EEQYNSTYR	9.29E+07
14.89	20.4	142645296	precursor[M1.00055+3]	7.5	1076	HexNAc(2)Hex(4)	D:\IgG_glycomap_091322\DIA_600_Monoclonals\ALE_M2210_72.raw	748.626	3	3	748.626	0	EEQYNSTYR	9.27E+07
14.78	20.29	153912560	precursor[M1.00055+3]	6.4	1061	HexNAc(2)Hex(4)	D:\IgG_glycomap_091322\DIA_600_Monoclonals\ALE_M2210_73.raw	748.626	3	3	748.626	0	EEQYNSTYR	9.06E+07
14.96	20.48	57272044	precursor[M1.00055+3]	7.3	1161	HexNAc(2)Hex(4)	D:\IgG_glycomap_091322\DIA_600_Monoclonals\ALE_M2210_75.raw	748.626	3	3	748.626	0	EEQYNSTYR	4.65E+07
15.16	20.56	78984712	precursor[M1.00055+3]	6.2	1052	HexNAc(2)Hex(4)	D:\IgG_glycomap_091322\DIA_600_Monoclonals\ALE_M2210_76.raw	748.626	3	3	748.626	0	EEQYNSTYR	2.57E+07
14.9	20.42	101802344	precursor[M1.00055+3]	6	1063	HexNAc(2)Hex(4)	D:\IgG_glycomap_091322\DIA_600_Monoclonals\ALE_M2210_77.raw	748.626	3	3	748.626	0	EEQYNSTYR	3.42E+07
#N/A	#N/A	#N/A	precursor[M1.00055+3]	#N/A	#N/A	HexNAc(2)Hex(4)	D:\IgG_glycomap_091322\DIA_600_Monoclonals\ALE_M2210_82.raw	748.626	3	3	748.626	#N/A	EEQYNSTYR	#N/A
15	20.52	45565	precursor[M1.00055+3]	4.1	1109	HexNAc(2)Hex(4)	D:\IgG_glycomap_091322\DIA_600_Monoclonals\ALE_M2210_83.raw	748.626	3	3	748.626	0	EEQYNSTYR	7.30E+04
14.95	20.47	31207	precursor[M1.00055+3]	2	1082	HexNAc(2)Hex(4)	D:\IgG_glycomap_091322\DIA_600_Monoclonals\ALE_M2210_84.raw	748.626	3	3	748.626	0	EEQYNSTYR	5.90E+04
16.62	16.84	452566688	precursor++	3.7	57	HexNAc(2)Hex(5)	D:\IgG_glycomap_091322\DIA_600_Monoclonals\ALE_M2210_60.raw	1203.46	2	2	1203.46	0	EEQYNSTYR	4.53E+08
16.61	16.81	471116032	precursor++	3.5	53	HexNAc(2)Hex(5)	D:\IgG_glycomap_091322\DIA_600_Monoclonals\ALE_M2210_61.raw	1203.46	2	2	1203.46	0	EEQYNSTYR	4.71E+08
16.62	16.84	525252448	precursor++	2.6	58	HexNAc(2)Hex(5)	D:\IgG_glycomap_091322\DIA_600_Monoclonals\ALE_M2210_62.raw	1203.46	2	2	1203.46	0	EEQYNSTYR	5.25E+08
16.65	16.85	667966848	precursor++	3.4	55	HexNAc(2)Hex(5)	D:\IgG_glycomap_091322\DIA_600_Monoclonals\ALE_M2210_64.raw	1203.46	2	2	1203.46	0	EEQYNSTYR	6.68E+08
16.62	16.92	726845952	precursor++	2.7	77	HexNAc(2)Hex(5)	D:\IgG_glycomap_091322\DIA_600_Monoclonals\ALE_M2210_65.raw	1203.46	2	2	1203.46	0	EEQYNSTYR	7.27E+08
16.59	16.82	666555776	precursor++	3.7	61	HexNAc(2)Hex(5)	D:\IgG_glycomap_091322\DIA_600_Monoclonals\ALE_M2210_66.raw	1203.46	2	2	1203.46	0	EEQYNSTYR	6.67E+08
16.55	16.87	2349464832	precursor++	4.8	96	HexNAc(2)Hex(5)	D:\IgG_glycomap_091322\DIA_600_Monoclonals\ALE_M2210_71.raw	1203.46	2	2	1203.46	33356386	EEQYNSTYR	2.35E+09
16.54	16.79	2853289984	precursor++	4	73	HexNAc(2)Hex(5)	D:\IgG_glycomap_091322\DIA_600_Monoclonals\ALE_M2210_72.raw	1203.46	2	2	1203.46	11275697	EEQYNSTYR	2.85E+09
16.56	16.79	2304311552	precursor++	2.9	66	HexNAc(2)Hex(5)	D:\IgG_glycomap_091322\DIA_600_Monoclonals\ALE_M2210_73.raw	1203.46	2	2	1203.46	18186220	EEQYNSTYR	2.30E+09
16.61	16.84	1533081216	precursor++	4.1	66	HexNAc(2)Hex(5)	D:\IgG_glycomap_091322\DIA_600_Monoclonals\ALE_M2210_75.raw	1203.46	2	2	1203.46	3389396	EEQYNSTYR	1.53E+09
16.59	16.86	761848576	precursor++	2.9	73	HexNAc(2)Hex(5)	D:\IgG_glycomap_091322\DIA_600_Monoclonals\ALE_M2210_76.raw	1203.46	2	2	1203.46	2296399	EEQYNSTYR	7.62E+08
16.58	16.74	924965632	precursor++	2.2	45	HexNAc(2)Hex(5)	D:\IgG_glycomap_091322\DIA_600_Monoclonals\ALE_M2210_77.raw	1203.46	2	2	1203.46	69285872	EEQYNSTYR	9.25E+08
16.58	16.82	4509562	precursor++	5.6	56	HexNAc(2)Hex(5)	D:\IgG_glycomap_091322\DIA_600_Monoclonals\ALE_M2210_82.raw	1203.46	2	2	1203.46	0	EEQYNSTYR	4.51E+06
16.6	16.75	2891006	precursor++	5.3	28	HexNAc(2)Hex(5)	D:\IgG_glycomap_091322\DIA_600_Monoclonals\ALE_M2210_83.raw	1203.46	2	2	1203.46	0	EEQYNSTYR	2.89E+06
16.63	16.68	852578	precursor++	4	10	HexNAc(2)Hex(5)	D:\IgG_glycomap_091322\DIA_600_Monoclonals\ALE_M2210_84.raw	1203.46	2	2	1203.46	291568	EEQYNSTYR	8.53E+05
16.62	16.84	116115416	precursor[M1.00055+3]	6.5	57	HexNAc(2)Hex(5)	D:\IgG_glycomap_091322\DIA_600_Monoclonals\ALE_M2210_60.raw	802.643	3	3	802.643	0	EEQYNSTYR	4.53E+08
16.61	16.81	94023704	precursor[M1.00055+3]	6.2	53	HexNAc(2)Hex(5)	D:\IgG_glycomap_091322\DIA_600_Monoclonals\ALE_M2210_61.raw	802.643	3	3	802.643	0	EEQYNSTYR	4.71E+08
16.62	16.84	133040960	precursor[M1.00055+3]	5.3	58	HexNAc(2)Hex(5)	D:\IgG_glycomap_091322\DIA_600_Monoclonals\ALE_M2210_62.raw	802.643	3	3	802.643	0	EEQYNSTYR	5.25E+08
16.65	16.85	97819384	precursor[M1.00055+3]	6.2	55	HexNAc(2)Hex(5)	D:\IgG_glycomap_091322\DIA_600_Monoclonals\ALE_M2210_64.raw	802.643	3	3	802.643	0	EEQYNSTYR	6.68E+08
16.62	16.92	135400192	precursor[M1.00055+3]	5.6	77	HexNAc(2)Hex(5)	D:\IgG_glycomap_091322\DIA_600_Monoclonals\ALE_M2210_65.raw	802.643	3	3	802.643	0	EEQYNSTYR	7.27E+08
16.59	16.82	105075456	precursor[M1.00055+3]	6.3	61	HexNAc(2)Hex(5)	D:\IgG_glycomap_091322\DIA_600_Monoclonals\ALE_M2210_66.raw	802.643	3	3	802.643	0	EEQYNSTYR	6.67E+08
16.55	16.87	579832192	precursor[M1.00055+3]	7.5	96	HexNAc(2)Hex(5)	D:\IgG_glycomap_091322\DIA_600_Monoclonals\ALE_M2210_71.raw	802.643	3	3	802.643	19351474	EEQYNSTYR	2.35E+09
16.54	16.79	455312032	precursor[M1.00055+3]	6.9	73	HexNAc(2)Hex(5)	D:\IgG_glycomap_091322\DIA_600_Monoclonals\ALE_M2210_72.raw	802.643	3	3	802.643	11339874	EEQYNSTYR	2.85E+09
16.56	16.79	455871552	precursor[M1.00055+3]	5.7	66	HexNAc(2)Hex(5)	D:\IgG_glycomap_091322\DIA_600_Monoclonals\ALE_M2210_73.raw	802.643	3	3	802.643	2686568	EEQYNSTYR	2.30E+09
16.61	16.84	193916880	precursor[M1.00055+3]	6.8	66	HexNAc(2)Hex(5)	D:\IgG_glycomap_091322\DIA_600_Monoclonals\ALE_M2210_75.raw	802.643	3	3	802.643	2728574	EEQYNSTYR	1.53E+09
16.59	16.86	232040640	precursor[M1.00055+3]	5.6	73	HexNAc(2)Hex(5)	D:\IgG_glycomap_091322\DIA_600_Monoclonals\ALE_M2210_76.raw	802.643	3	3	802.643	2323689	EEQYNSTYR	7.62E+08
16.58	16.74	305087424	precursor[M1.00055+3]	5.4	45	HexNAc(2)Hex(5)	D:\IgG_glycomap_091322\DIA_600_Monoclonals\ALE_M2210_77.raw	802.643	3	3	802.643	14050366	EEQYNSTYR	9.25E+08
16.58	16.82	467220	precursor[M1.00055+3]	8.2	56	HexNAc(2)Hex(5)	D:\IgG_glycomap_091322\DIA_600_Monoclonals\ALE_M2210_82.raw	802.643	3	3	802.643	0	EEQYNSTYR	4.51E+06
16.6	16.75	388254	precursor[M1.00055+3]	7	28	HexNAc(2)Hex(5)	D:\IgG_glycomap_091322\DIA_600_Monoclonals\ALE_M2210_83.raw	802.643	3	3	802.643	0	EEQYNSTYR	2.89E+06
16.63	16.68	147757	precursor[M1.00055+3]	3.9	10	HexNAc(2)Hex(5)	D:\IgG_glycomap_091322\DIA_600_Monoclonals\ALE_M2210_84.raw	802.643	3	3	802.643	0	EEQYNSTYR	8.53E+05
12.02	22.63	4506128	precursor++	2.5	1835	HexNAc(2)Hex(5)Fuc(1)	D:\IgG_glycomap_091322\DIA_600_Monoclonals\ALE_M2210_60.raw	1276.49	2	2	1276.49	0	EEQYNSTYR	4.51E+06
10	26.21	3694893	precursor++	3	2736	HexNAc(2)Hex(5)Fuc(1)	D:\IgG_glycomap_091322\DIA_600_Monoclonals\ALE_M2210_61.raw	1276.49	2	2	1276.49	0	EEQYNSTYR	3.69E+06
11.65	23.31	4214017	precursor++	2.4	2031	HexNAc(2)Hex(5)Fuc(1)	D:\IgG_glycomap_091322\DIA_600_Monoclonals\ALE_M2210_62.raw	1276.49	2	2	1276.49	0	EEQYNSTYR	4.21E+06
14.85	19.1	858346	precursor++	2.7	776	HexNAc(2)Hex(5)Fuc(1)	D:\IgG_glycomap_091322\DIA_600_Monoclonals\ALE_M2210_64.raw	1276.49	2	2	1276.49	0	EEQYNSTYR	8.58E+05
15.44	18.62	895303	precursor++	2.3	603	HexNAc(2)Hex(5)Fuc(1)	D:\IgG_glycomap_091322\DIA_600_Monoclonals\ALE_M2210_65.raw	1276.49	2	2	1276.49	0	EEQYNSTYR	8.95E+05
15.54	18.72	1492684	precursor++	-1.2	615	HexNAc(2)Hex(5)Fuc(1)	D:\IgG_glycomap_091322\DIA_600_Monoclonals\ALE_M2210_66.raw	1276.49	2	2	1276.49	0	EEQYNSTYR	1.49E+06
11.5	23.16	37726444	precursor++	3.8	1981	HexNAc(2)Hex(5)Fuc(1)	D:\IgG_glycomap_091322\DIA_600_Monoclonals\ALE_M2210_71.raw	1276.49	2	2	1276.49	0	EEQYNSTYR	3.77E+07
15.31	18.5	39637260	precursor++	3.7	613	HexNAc(2)Hex(5)Fuc(1)	D:\IgG_glycomap_091322\DIA_600_Monoclonals\ALE_M2210_72.raw	1276.49	2	2	1276.49	0	EEQYNSTYR	3.96E+07
14.83	19.07	28182032	precursor++	2.7	765	HexNAc(2)Hex(5)Fuc(1)	D:\IgG_glycomap_091322\DIA_600_Monoclonals\ALE_M2210_73.raw	1276.49	2	2	1276.49	0	EEQYNSTYR	2.82E+07
16.73	16.84	2412318	precursor++	3.6	34	HexNAc(2)Hex(5)Fuc(1)	D:\IgG_glycomap_091322\DIA_600_Monoclonals\ALE_M2210_75.raw	1276.49	2	2	1276.49	0	EEQYNSTYR	2.41E+06
11.06	23.78	1515858	precursor++	2.3	2116	HexNAc(2)Hex(5)Fuc(1)	D:\IgG_glycomap_091322\DIA_600_Monoclonals\ALE_M2210_76.raw	1276.49	2	2	1276.49	0	EEQYNSTYR	1.52E+06
13.82	20.19	1021568	precursor++	2.8	1177	HexNAc(2)Hex(5)Fuc(1)	D:\IgG_glycomap_091322\DIA_600_Monoclonals\ALE_M2210_77.raw	1276.49	2	2	1276.49	0	EEQYNSTYR	1.02E+06
16.38	17.03	22839	precursor++	6.7	147	HexNAc(2)Hex(5)Fuc(1)	D:\IgG_glycomap_091322\DIA_600_Monoclonals\ALE_M2210_82.raw	1276.49	2	2	1276.49	0	EEQYNSTYR	2.28E+04
16.43	16.98	0	precursor++	#N/A	118	HexNAc(2)Hex(5)Fuc(1)	D:\IgG_glycomap_091322\DIA_600_Monoclonals\ALE_M2210_83.raw	1276.49	2	2	1276.49	0	EEQYNSTYR	0.00E+00
16.41	16.91	0	precursor++	#N/A	105	HexNAc(2)Hex(5)Fuc(1)	D:\IgG_glycomap_091322\DIA_600_Monoclonals\ALE_M2210_84.raw	1276.49	2	2	1276.49	0	EEQYNSTYR	0.00E+00
12.02	22.63	5796662	precursor[M1.00055+3]	-2.7	1835	HexNAc(2)Hex(5)Fuc(1)	D:\IgG_glycomap_091322\DIA_600_Monoclonals\ALE_M2210_60.raw	851.329	3	3	851.329	0	EEQYNSTYR	4.51E+06
10	26.21	5257627	precursor[M1.00055+3]	-1.1	2736	HexNAc(2)Hex(5)Fuc(1)	D:\IgG_glycomap_091322\DIA_600_Monoclonals\ALE_M2210_61.raw	851.329	3	3	851.329	0	EEQYNSTYR	3.69E+06
11.65	23.31	3310810	precursor[M1.00055+3]	-0.4	2031	HexNAc(2)Hex(5)Fuc(1)	D:\IgG_glycomap_091322\DIA_600_Monoclonals\ALE_M2210_62.raw	851.329	3	3	851.329	0	EEQYNSTYR	4.21E+06
14.85	19.1	16962	precursor[M1.00055+3]	-0.5	776	HexNAc(2)Hex(5)Fuc(1)	D:\IgG_glycomap_091322\DIA_600_Monoclonals\ALE_M2210_64.raw	851.329	3	3	851.329	0	EEQYNSTYR	8.58E+05
15.44	18.62	91971	precursor[M1.00055+3]	1.9	603	HexNAc(2)Hex(5)Fuc(1)	D:\IgG_glycomap_091322\DIA_600_Monoclonals\ALE_M2210_65.raw	851.329	3	3	851.329	0	EEQYNSTYR	8.95E+05
15.54	18.72	122664	precursor[M1.00055+3]	1.2	615	HexNAc(2)Hex(5)Fuc(1)	D:\IgG_glycomap_091322\DIA_600_Monoclonals\ALE_M2210_66.raw	851.329	3	3	851.329	0	EEQYNSTYR	1.49E+06
11.5	23.16	4606554	precursor[M1.00055+3]	4.1	1981	HexNAc(2)Hex(5)Fuc(1)	D:\IgG_glycomap_091322\DIA_600_Monoclonals\ALE_M2210_71.raw	851.329	3	3	851.329	0	EEQYNSTYR	3.77E+07
15.31	18.5	607620	precursor[M1.00055+3]	4.3	613	HexNAc(2)Hex(5)Fuc(1)	D:\IgG_glycomap_091322\DIA_600_Monoclonals\ALE_M2210_72.raw	851.329	3	3	851.329	0	EEQYNSTYR	3.96E+07
14.83	19.07	568584	precursor[M1.00055+3]	3	765	HexNAc(2)Hex(5)Fuc(1)	D:\IgG_glycomap_091322\DIA_600_Monoclonals\ALE_M2210_73.raw	851.329	3	3	851.329	0	EEQYNSTYR	2.82E+07
16.73	16.84	163778	precursor[M1.00055+3]	6	34	HexNAc(2)Hex(5)Fuc(1)	D:\IgG_glycomap_091322\DIA_600_Monoclonals\ALE_M2210_75.raw	851.329	3	3	851.329	0	EEQYNSTYR	2.41E+06
11.06	23.78	1704168	precursor[M1.00055+3]	-2.8	2116	HexNAc(2)Hex(5)Fuc(1)	D:\IgG_glycomap_091322\DIA_600_Monoclonals\ALE_M2210_76.raw	851.329	3	3	851.329	0	EEQYNSTYR	1.52E+06
13.82	20.19	772843	precursor[M1.00055+3]	-3.1	1177	HexNAc(2)Hex(5)Fuc(1)	D:\IgG_glycomap_091322\DIA_600_Monoclonals\ALE_M2210_77.raw	851.329	3	3	851.329	0	EEQYNSTYR	1.02E+06
16.38	17.03	23946	precursor[M1.00055+3]	0.1	147	HexNAc(2)Hex(5)Fuc(1)	D:\IgG_glycomap_091322\DIA_600_Monoclonals\ALE_M2210_82.raw	851.329	3	3	851.329	0	EEQYNSTYR	2.28E+04
16.43	16.98	0	precursor[M1.00055+3]	#N/A	118	HexNAc(2)Hex(5)Fuc(1)	D:\IgG_glycomap_091322\DIA_600_Monoclonals\ALE_M2210_83.raw	851.329	3	3	851.329	0	EEQYNSTYR	0.00E+00
16.41	16.91	0	precursor[M1.00055+3]	#N/A	105	HexNAc(2)Hex(5)Fuc(1)	D:\IgG_glycomap_091322\DIA_600_Monoclonals\ALE_M2210_84.raw	851.329	3	3	851.329	0	EEQYNSTYR	0.00E+00
15.86	17.84	32799802	precursor++	3.4	445	HexNAc(2)Hex(6)	D:\IgG_glycomap_091322\DIA_600_Monoclonals\ALE_M2210_60.raw	1284.49	2	2	1284.49	0	EEQYNSTYR	3.28E+07
15.58	18.41	34519184	precursor++	3.3	582	HexNAc(2)Hex(6)	D:\IgG_glycomap_091322\DIA_600_Monoclonals\ALE_M2210_61.raw	1284.49	2	2	1284.49	0	EEQYNSTYR	3.45E+07
15.09	17.4	38826856	precursor++	2.2	453	HexNAc(2)Hex(6)	D:\IgG_glycomap_091322\DIA_600_Monoclonals\ALE_M2210_62.raw	1284.49	2	2	1284.49	0	EEQYNSTYR	3.88E+07
15.86	17.77	27162398	precursor++	3.1	417	HexNAc(2)Hex(6)	D:\IgG_glycomap_091322\DIA_600_Monoclonals\ALE_M2210_64.raw	1284.49	2	2	1284.49	0	EEQYNSTYR	2.72E+07
15.96	18.62	35835144	precursor++	2.7	522	HexNAc(2)Hex(6)	D:\IgG_glycomap_091322\DIA_600_Monoclonals\ALE_M2210_65.raw	1284.49	2	2	1284.49	0	EEQYNSTYR	3.58E+07
16.44	16.62	25817704	precursor++	3.5	39	HexNAc(2)Hex(6)	D:\IgG_glycomap_091322\DIA_600_Monoclonals\ALE_M2210_66.raw	1284.49	2	2	1284.49	0	EEQYNSTYR	2.58E+07
16.44	16.62	222766896	precursor++	4.3	50	HexNAc(2)Hex(6)	D:\IgG_glycomap_091322\DIA_600_Monoclonals\ALE_M2210_71.raw	1284.49	2	2	1284.49	0	EEQYNSTYR	2.23E+08
16.43	16.57	168880800	precursor++	3.9	38	HexNAc(2)Hex(6)	D:\IgG_glycomap_091322\DIA_600_Monoclonals\ALE_M2210_72.raw	1284.49	2	2	1284.49	3808414	EEQYNSTYR	1.69E+08
16.45	16.59	144022608	precursor++	2.5	40	HexNAc(2)Hex(6)	D:\IgG_glycomap_091322\DIA_600_Monoclonals\ALE_M2210_73.raw	1284.49	2	2	1284.49	4267513	EEQYNSTYR	1.44E+08
16.47	16.66	60221676	precursor++	4.1	52	HexNAc(2)Hex(6)	D:\IgG_glycomap_091322\DIA_600_Monoclonals\ALE_M2210_75.raw	1284.49	2	2	1284.49	1069279	EEQYNSTYR	6.02E+07
16.47	16.64	25076768	precursor++	3.3	36	HexNAc(2)Hex(6)	D:\IgG_glycomap_091322\DIA_600_Monoclonals\ALE_M2210_76.raw	1284.49	2	2	1284.49	788727	EEQYNSTYR	2.51E+07
16.42	16.58	26600974	precursor++	2.3	34	HexNAc(2)Hex(6)	D:\IgG_glycomap_091322\DIA_600_Monoclonals\ALE_M2210_77.raw	1284.49	2	2	1284.49	482602	EEQYNSTYR	2.66E+07
16.68	16.72	244584	precursor++	6.3	8	HexNAc(2)Hex(6)	D:\IgG_glycomap_091322\DIA_600_Monoclonals\ALE_M2210_82.raw	1284.49	2	2	1284.49	103474	EEQYNSTYR	2.45E+05
16.66	16.69	113197	precursor++	4.6	6	HexNAc(2)Hex(6)	D:\IgG_glycomap_091322\DIA_600_Monoclonals\ALE_M2210_83.raw	1284.49	2	2	1284.49	74940	EEQYNSTYR	1.13E+05
16.63	16.65	12461	precursor++	0	3	HexNAc(2)Hex(6)	D:\IgG_glycomap_091322\DIA_600_Monoclonals\ALE_M2210_84.raw	1284.49	2	2	1284.49	0	EEQYNSTYR	1.25E+04
15.86	17.84	16370732	precursor[M1.00055+3]	5.6	445	HexNAc(2)Hex(6)	D:\IgG_glycomap_091322\DIA_600_Monoclonals\ALE_M2210_60.raw	856.661	3	3	856.661	0	EEQYNSTYR	3.28E+07
15.58	18.41	16690426	precursor[M1.00055+3]	5.4	582	HexNAc(2)Hex(6)	D:\IgG_glycomap_091322\DIA_600_Monoclonals\ALE_M2210_61.raw	856.661	3	3	856.661	0	EEQYNSTYR	3.45E+07
15.09	17.4	19418844	precursor[M1.00055+3]	4.5	453	HexNAc(2)Hex(6)	D:\IgG_glycomap_091322\DIA_600_Monoclonals\ALE_M2210_62.raw	856.661	3	3	856.661	0	EEQYNSTYR	3.88E+07
15.86	17.77	8374505	precursor[M1.00055+3]	5.3	417	HexNAc(2)Hex(6)	D:\IgG_glycomap_091322\DIA_600_Monoclonals\ALE_M2210_64.raw	856.661	3	3	856.661	0	EEQYNSTYR	2.72E+07
15.96	18.62	12428734	precursor[M1.00055+3]	5.7	522	HexNAc(2)Hex(6)	D:\IgG_glycomap_091322\DIA_600_Monoclonals\ALE_M2210_65.raw	856.661	3	3	856.661	0	EEQYNSTYR	3.58E+07
16.44	16.62	5289822	precursor[M1.00055+3]	5.8	39	HexNAc(2)Hex(6)	D:\IgG_glycomap_091322\DIA_600_Monoclonals\ALE_M2210_66.raw	856.661	3	3	856.661	0	EEQYNSTYR	2.58E+07
16.44	16.62	61692864	precursor[M1.00055+3]	6.8	50	HexNAc(2)Hex(6)	D:\IgG_glycomap_091322\DIA_600_Monoclonals\ALE_M2210_71.raw	856.661	3	3	856.661	2502393	EEQYNSTYR	2.23E+08
16.43	16.57	47269936	precursor[M1.00055+3]	6.1	38	HexNAc(2)Hex(6)	D:\IgG_glycomap_091322\DIA_600_Monoclonals\ALE_M2210_72.raw	856.661	3	3	856.661	623912	EEQYNSTYR	1.69E+08
16.45	16.59	67239680	precursor[M1.00055+3]	4.8	40	HexNAc(2)Hex(6)	D:\IgG_glycomap_091322\DIA_600_Monoclonals\ALE_M2210_73.raw	856.661	3	3	856.661	2957397	EEQYNSTYR	1.44E+08
16.47	16.66	18168692	precursor[M1.00055+3]	6.4	52	HexNAc(2)Hex(6)	D:\IgG_glycomap_091322\DIA_600_Monoclonals\ALE_M2210_75.raw	856.661	3	3	856.661	1494002	EEQYNSTYR	6.02E+07
16.47	16.64	9453039	precursor[M1.00055+3]	5.4	36	HexNAc(2)Hex(6)	D:\IgG_glycomap_091322\DIA_600_Monoclonals\ALE_M2210_76.raw	856.661	3	3	856.661	888897	EEQYNSTYR	2.51E+07
16.42	16.58	10033569	precursor[M1.00055+3]	4.5	34	HexNAc(2)Hex(6)	D:\IgG_glycomap_091322\DIA_600_Monoclonals\ALE_M2210_77.raw	856.661	3	3	856.661	57284	EEQYNSTYR	2.66E+07
16.68	16.72	78485	precursor[M1.00055+3]	7.1	8	HexNAc(2)Hex(6)	D:\IgG_glycomap_091322\DIA_600_Monoclonals\ALE_M2210_82.raw	856.661	3	3	856.661	0	EEQYNSTYR	2.45E+05
16.66	16.69	85694	precursor[M1.00055+3]	4.3	6	HexNAc(2)Hex(6)	D:\IgG_glycomap_091322\DIA_600_Monoclonals\ALE_M2210_83.raw	856.661	3	3	856.661	0	EEQYNSTYR	1.13E+05
16.63	16.65	24408	precursor[M1.00055+3]	2.1	3	HexNAc(2)Hex(6)	D:\IgG_glycomap_091322\DIA_600_Monoclonals\ALE_M2210_84.raw	856.661	3	3	856.661	0	EEQYNSTYR	1.25E+04
16.46	16.61	2667920	precursor++	4.9	25	HexNAc(2)Hex(7)	D:\IgG_glycomap_091322\DIA_600_Monoclonals\ALE_M2210_60.raw	1365.52	2	2	1365.52	0	EEQYNSTYR	2.67E+06
16.44	16.59	2580936	precursor++	4.4	24	HexNAc(2)Hex(7)	D:\IgG_glycomap_091322\DIA_600_Monoclonals\ALE_M2210_61.raw	1365.52	2	2	1365.52	0	EEQYNSTYR	2.58E+06
16.44	16.61	2578005	precursor++	3.2	27	HexNAc(2)Hex(7)	D:\IgG_glycomap_091322\DIA_600_Monoclonals\ALE_M2210_62.raw	1365.52	2	2	1365.52	0	EEQYNSTYR	2.58E+06
16.4	16.51	4840144	precursor++	4.3	18	HexNAc(2)Hex(7)	D:\IgG_glycomap_091322\DIA_600_Monoclonals\ALE_M2210_64.raw	1365.52	2	2	1365.52	0	EEQYNSTYR	4.84E+06
16.46	16.56	3405677	precursor++	3.7	19	HexNAc(2)Hex(7)	D:\IgG_glycomap_091322\DIA_600_Monoclonals\ALE_M2210_65.raw	1365.52	2	2	1365.52	0	EEQYNSTYR	3.41E+06
16.41	16.55	2607802	precursor++	3.4	29	HexNAc(2)Hex(7)	D:\IgG_glycomap_091322\DIA_600_Monoclonals\ALE_M2210_66.raw	1365.52	2	2	1365.52	2043483	EEQYNSTYR	2.61E+06
16.42	16.56	16888672	precursor++	4	41	HexNAc(2)Hex(7)	D:\IgG_glycomap_091322\DIA_600_Monoclonals\ALE_M2210_71.raw	1365.52	2	2	1365.52	0	EEQYNSTYR	1.69E+07
16.39	16.52	17456216	precursor++	3.8	35	HexNAc(2)Hex(7)	D:\IgG_glycomap_091322\DIA_600_Monoclonals\ALE_M2210_72.raw	1365.52	2	2	1365.52	0	EEQYNSTYR	1.75E+07
16.41	16.55	15893504	precursor++	2.3	36	HexNAc(2)Hex(7)	D:\IgG_glycomap_091322\DIA_600_Monoclonals\ALE_M2210_73.raw	1365.52	2	2	1365.52	0	EEQYNSTYR	1.59E+07
16.46	16.62	8771700	precursor++	4.1	43	HexNAc(2)Hex(7)	D:\IgG_glycomap_091322\DIA_600_Monoclonals\ALE_M2210_75.raw	1365.52	2	2	1365.52	0	EEQYNSTYR	8.77E+06
16.45	16.61	4394673	precursor++	3.2	35	HexNAc(2)Hex(7)	D:\IgG_glycomap_091322\DIA_600_Monoclonals\ALE_M2210_76.raw	1365.52	2	2	1365.52	0	EEQYNSTYR	4.39E+06
16.42	16.53	3006932	precursor++	2.4	24	HexNAc(2)Hex(7)	D:\IgG_glycomap_091322\DIA_600_Monoclonals\ALE_M2210_77.raw	1365.52	2	2	1365.52	0	EEQYNSTYR	3.01E+06
16.55	16.57	0	precursor++	#N/A	3	HexNAc(2)Hex(7)	D:\IgG_glycomap_091322\DIA_600_Monoclonals\ALE_M2210_82.raw	1365.52	2	2	1365.52	0	EEQYNSTYR	0.00E+00
16.02	16.04	0	precursor++	#N/A	3	HexNAc(2)Hex(7)	D:\IgG_glycomap_091322\DIA_600_Monoclonals\ALE_M2210_83.raw	1365.52	2	2	1365.52	0	EEQYNSTYR	0.00E+00
#N/A	#N/A	#N/A	precursor++	#N/A	#N/A	HexNAc(2)Hex(7)	D:\IgG_glycomap_091322\DIA_600_Monoclonals\ALE_M2210_84.raw	1365.52	2	2	1365.52	#N/A	EEQYNSTYR	#N/A
16.46	16.61	2599473	precursor[M1.00055+3]	6.7	25	HexNAc(2)Hex(7)	D:\IgG_glycomap_091322\DIA_600_Monoclonals\ALE_M2210_60.raw	910.679	3	3	910.679	0	EEQYNSTYR	2.67E+06
16.44	16.59	2596966	precursor[M1.00055+3]	6.1	24	HexNAc(2)Hex(7)	D:\IgG_glycomap_091322\DIA_600_Monoclonals\ALE_M2210_61.raw	910.679	3	3	910.679	0	EEQYNSTYR	2.58E+06
16.44	16.61	2786046	precursor[M1.00055+3]	4.8	27	HexNAc(2)Hex(7)	D:\IgG_glycomap_091322\DIA_600_Monoclonals\ALE_M2210_62.raw	910.679	3	3	910.679	0	EEQYNSTYR	2.58E+06
16.4	16.51	2506627	precursor[M1.00055+3]	6	18	HexNAc(2)Hex(7)	D:\IgG_glycomap_091322\DIA_600_Monoclonals\ALE_M2210_64.raw	910.679	3	3	910.679	349532	EEQYNSTYR	4.84E+06
16.46	16.56	2283997	precursor[M1.00055+3]	4.6	19	HexNAc(2)Hex(7)	D:\IgG_glycomap_091322\DIA_600_Monoclonals\ALE_M2210_65.raw	910.679	3	3	910.679	905714	EEQYNSTYR	3.41E+06
16.41	16.55	3596298	precursor[M1.00055+3]	5.7	29	HexNAc(2)Hex(7)	D:\IgG_glycomap_091322\DIA_600_Monoclonals\ALE_M2210_66.raw	910.679	3	3	910.679	0	EEQYNSTYR	2.61E+06
16.42	16.56	10768896	precursor[M1.00055+3]	6.2	41	HexNAc(2)Hex(7)	D:\IgG_glycomap_091322\DIA_600_Monoclonals\ALE_M2210_71.raw	910.679	3	3	910.679	0	EEQYNSTYR	1.69E+07
16.39	16.52	12099121	precursor[M1.00055+3]	5.8	35	HexNAc(2)Hex(7)	D:\IgG_glycomap_091322\DIA_600_Monoclonals\ALE_M2210_72.raw	910.679	3	3	910.679	0	EEQYNSTYR	1.75E+07
16.41	16.55	9864101	precursor[M1.00055+3]	3.9	36	HexNAc(2)Hex(7)	D:\IgG_glycomap_091322\DIA_600_Monoclonals\ALE_M2210_73.raw	910.679	3	3	910.679	0	EEQYNSTYR	1.59E+07
16.46	16.62	6057123	precursor[M1.00055+3]	6.2	43	HexNAc(2)Hex(7)	D:\IgG_glycomap_091322\DIA_600_Monoclonals\ALE_M2210_75.raw	910.679	3	3	910.679	335560	EEQYNSTYR	8.77E+06
16.45	16.61	3564711	precursor[M1.00055+3]	5.2	35	HexNAc(2)Hex(7)	D:\IgG_glycomap_091322\DIA_600_Monoclonals\ALE_M2210_76.raw	910.679	3	3	910.679	0	EEQYNSTYR	4.39E+06
16.42	16.53	3139213	precursor[M1.00055+3]	4.6	24	HexNAc(2)Hex(7)	D:\IgG_glycomap_091322\DIA_600_Monoclonals\ALE_M2210_77.raw	910.679	3	3	910.679	0	EEQYNSTYR	3.01E+06
16.55	16.57	27069	precursor[M1.00055+3]	4.6	3	HexNAc(2)Hex(7)	D:\IgG_glycomap_091322\DIA_600_Monoclonals\ALE_M2210_82.raw	910.679	3	3	910.679	0	EEQYNSTYR	0.00E+00
16.02	16.04	10395	precursor[M1.00055+3]	-6	3	HexNAc(2)Hex(7)	D:\IgG_glycomap_091322\DIA_600_Monoclonals\ALE_M2210_83.raw	910.679	3	3	910.679	0	EEQYNSTYR	0.00E+00
#N/A	#N/A	#N/A	precursor[M1.00055+3]	#N/A	#N/A	HexNAc(2)Hex(7)	D:\IgG_glycomap_091322\DIA_600_Monoclonals\ALE_M2210_84.raw	910.679	3	3	910.679	#N/A	EEQYNSTYR	#N/A
16.45	16.62	6594934	precursor++	4	28	HexNAc(2)Hex(8)	D:\IgG_glycomap_091322\DIA_600_Monoclonals\ALE_M2210_60.raw	1446.54	2	2	1446.54	798553	EEQYNSTYR	6.59E+06
16.42	16.61	8236992	precursor++	3.3	30	HexNAc(2)Hex(8)	D:\IgG_glycomap_091322\DIA_600_Monoclonals\ALE_M2210_61.raw	1446.54	2	2	1446.54	0	EEQYNSTYR	8.24E+06
16.44	16.61	6749725	precursor++	2.3	28	HexNAc(2)Hex(8)	D:\IgG_glycomap_091322\DIA_600_Monoclonals\ALE_M2210_62.raw	1446.54	2	2	1446.54	0	EEQYNSTYR	6.75E+06
16.49	16.65	11190361	precursor++	1.8	34	HexNAc(2)Hex(8)	D:\IgG_glycomap_091322\DIA_600_Monoclonals\ALE_M2210_64.raw	1446.54	2	2	1446.54	0	EEQYNSTYR	1.12E+07
16.44	16.57	9334424	precursor++	2.2	24	HexNAc(2)Hex(8)	D:\IgG_glycomap_091322\DIA_600_Monoclonals\ALE_M2210_65.raw	1446.54	2	2	1446.54	0	EEQYNSTYR	9.33E+06
16.39	16.52	10142783	precursor++	2.7	24	HexNAc(2)Hex(8)	D:\IgG_glycomap_091322\DIA_600_Monoclonals\ALE_M2210_66.raw	1446.54	2	2	1446.54	260986	EEQYNSTYR	1.01E+07
16.49	16.51	0	precursor++	#N/A	6	HexNAc(2)Hex(8)	D:\IgG_glycomap_091322\DIA_600_Monoclonals\ALE_M2210_71.raw	1446.54	2	2	1446.54	0	EEQYNSTYR	0.00E+00
16.25	16.38	2939614	precursor++	3.6	24	HexNAc(2)Hex(8)	D:\IgG_glycomap_091322\DIA_600_Monoclonals\ALE_M2210_72.raw	1446.54	2	2	1446.54	0	EEQYNSTYR	2.94E+06
16.2	16.41	1851980	precursor++	3.9	34	HexNAc(2)Hex(8)	D:\IgG_glycomap_091322\DIA_600_Monoclonals\ALE_M2210_73.raw	1446.54	2	2	1446.54	0	EEQYNSTYR	1.85E+06
16.43	16.61	20251190	precursor++	3.1	45	HexNAc(2)Hex(8)	D:\IgG_glycomap_091322\DIA_600_Monoclonals\ALE_M2210_75.raw	1446.54	2	2	1446.54	449489	EEQYNSTYR	2.03E+07
16.43	16.61	9710690	precursor++	2.5	37	HexNAc(2)Hex(8)	D:\IgG_glycomap_091322\DIA_600_Monoclonals\ALE_M2210_76.raw	1446.54	2	2	1446.54	0	EEQYNSTYR	9.71E+06
16.39	16.53	8252199	precursor++	1.7	28	HexNAc(2)Hex(8)	D:\IgG_glycomap_091322\DIA_600_Monoclonals\ALE_M2210_77.raw	1446.54	2	2	1446.54	0	EEQYNSTYR	8.25E+06
16.85	16.87	130060	precursor++	6.5	6	HexNAc(2)Hex(8)	D:\IgG_glycomap_091322\DIA_600_Monoclonals\ALE_M2210_82.raw	1446.54	2	2	1446.54	0	EEQYNSTYR	1.30E+05
16.5	16.52	0	precursor++	#N/A	3	HexNAc(2)Hex(8)	D:\IgG_glycomap_091322\DIA_600_Monoclonals\ALE_M2210_83.raw	1446.54	2	2	1446.54	0	EEQYNSTYR	0.00E+00
#N/A	#N/A	#N/A	precursor++	#N/A	#N/A	HexNAc(2)Hex(8)	D:\IgG_glycomap_091322\DIA_600_Monoclonals\ALE_M2210_84.raw	1446.54	2	2	1446.54	#N/A	EEQYNSTYR	#N/A
16.45	16.62	8476693	precursor[M1.00055+3]	6.7	28	HexNAc(2)Hex(8)	D:\IgG_glycomap_091322\DIA_600_Monoclonals\ALE_M2210_60.raw	964.696	3	3	964.696	0	EEQYNSTYR	6.59E+06
16.42	16.61	8874593	precursor[M1.00055+3]	6	30	HexNAc(2)Hex(8)	D:\IgG_glycomap_091322\DIA_600_Monoclonals\ALE_M2210_61.raw	964.696	3	3	964.696	0	EEQYNSTYR	8.24E+06
16.44	16.61	8935238	precursor[M1.00055+3]	4.9	28	HexNAc(2)Hex(8)	D:\IgG_glycomap_091322\DIA_600_Monoclonals\ALE_M2210_62.raw	964.696	3	3	964.696	0	EEQYNSTYR	6.75E+06
16.49	16.65	10554075	precursor[M1.00055+3]	4.9	34	HexNAc(2)Hex(8)	D:\IgG_glycomap_091322\DIA_600_Monoclonals\ALE_M2210_64.raw	964.696	3	3	964.696	0	EEQYNSTYR	1.12E+07
16.44	16.57	9523337	precursor[M1.00055+3]	4.7	24	HexNAc(2)Hex(8)	D:\IgG_glycomap_091322\DIA_600_Monoclonals\ALE_M2210_65.raw	964.696	3	3	964.696	0	EEQYNSTYR	9.33E+06
16.39	16.52	7616724	precursor[M1.00055+3]	5.3	24	HexNAc(2)Hex(8)	D:\IgG_glycomap_091322\DIA_600_Monoclonals\ALE_M2210_66.raw	964.696	3	3	964.696	464046	EEQYNSTYR	1.01E+07
16.49	16.51	103156	precursor[M1.00055+3]	5.5	6	HexNAc(2)Hex(8)	D:\IgG_glycomap_091322\DIA_600_Monoclonals\ALE_M2210_71.raw	964.696	3	3	964.696	0	EEQYNSTYR	0.00E+00
16.25	16.38	3521056	precursor[M1.00055+3]	6.2	24	HexNAc(2)Hex(8)	D:\IgG_glycomap_091322\DIA_600_Monoclonals\ALE_M2210_72.raw	964.696	3	3	964.696	0	EEQYNSTYR	2.94E+06
16.2	16.41	2964948	precursor[M1.00055+3]	6.1	34	HexNAc(2)Hex(8)	D:\IgG_glycomap_091322\DIA_600_Monoclonals\ALE_M2210_73.raw	964.696	3	3	964.696	0	EEQYNSTYR	1.85E+06
16.43	16.61	17899558	precursor[M1.00055+3]	6	45	HexNAc(2)Hex(8)	D:\IgG_glycomap_091322\DIA_600_Monoclonals\ALE_M2210_75.raw	964.696	3	3	964.696	129248	EEQYNSTYR	2.03E+07
16.43	16.61	9450502	precursor[M1.00055+3]	5	37	HexNAc(2)Hex(8)	D:\IgG_glycomap_091322\DIA_600_Monoclonals\ALE_M2210_76.raw	964.696	3	3	964.696	0	EEQYNSTYR	9.71E+06
16.39	16.53	9314715	precursor[M1.00055+3]	4.1	28	HexNAc(2)Hex(8)	D:\IgG_glycomap_091322\DIA_600_Monoclonals\ALE_M2210_77.raw	964.696	3	3	964.696	0	EEQYNSTYR	8.25E+06
16.85	16.87	0	precursor[M1.00055+3]	#N/A	6	HexNAc(2)Hex(8)	D:\IgG_glycomap_091322\DIA_600_Monoclonals\ALE_M2210_82.raw	964.696	3	3	964.696	0	EEQYNSTYR	1.30E+05
16.5	16.52	23292	precursor[M1.00055+3]	-1.2	3	HexNAc(2)Hex(8)	D:\IgG_glycomap_091322\DIA_600_Monoclonals\ALE_M2210_83.raw	964.696	3	3	964.696	0	EEQYNSTYR	0.00E+00
#N/A	#N/A	#N/A	precursor[M1.00055+3]	#N/A	#N/A	HexNAc(2)Hex(8)	D:\IgG_glycomap_091322\DIA_600_Monoclonals\ALE_M2210_84.raw	964.696	3	3	964.696	#N/A	EEQYNSTYR	#N/A
16.28	16.4	103164	precursor++	6.5	18	HexNAc(2)Hex(9)	D:\IgG_glycomap_091322\DIA_600_Monoclonals\ALE_M2210_60.raw	1527.57	2	2	1527.57	0	EEQYNSTYR	1.03E+05
16.28	16.53	102767	precursor++	5.3	41	HexNAc(2)Hex(9)	D:\IgG_glycomap_091322\DIA_600_Monoclonals\ALE_M2210_61.raw	1527.57	2	2	1527.57	0	EEQYNSTYR	1.03E+05
16.26	16.42	97045	precursor++	4	24	HexNAc(2)Hex(9)	D:\IgG_glycomap_091322\DIA_600_Monoclonals\ALE_M2210_62.raw	1527.57	2	2	1527.57	0	EEQYNSTYR	9.70E+04
16.38	16.58	34907	precursor++	3.6	33	HexNAc(2)Hex(9)	D:\IgG_glycomap_091322\DIA_600_Monoclonals\ALE_M2210_64.raw	1527.57	2	2	1527.57	0	EEQYNSTYR	3.49E+04
16.32	16.5	27232	precursor++	0.4	29	HexNAc(2)Hex(9)	D:\IgG_glycomap_091322\DIA_600_Monoclonals\ALE_M2210_65.raw	1527.57	2	2	1527.57	0	EEQYNSTYR	2.72E+04
#N/A	#N/A	#N/A	precursor++	#N/A	#N/A	HexNAc(2)Hex(9)	D:\IgG_glycomap_091322\DIA_600_Monoclonals\ALE_M2210_66.raw	1527.57	2	2	1527.57	#N/A	EEQYNSTYR	#N/A
16.27	16.37	12404	precursor++	0.2	16	HexNAc(2)Hex(9)	D:\IgG_glycomap_091322\DIA_600_Monoclonals\ALE_M2210_71.raw	1527.57	2	2	1527.57	0	EEQYNSTYR	1.24E+04
#N/A	#N/A	#N/A	precursor++	#N/A	#N/A	HexNAc(2)Hex(9)	D:\IgG_glycomap_091322\DIA_600_Monoclonals\ALE_M2210_72.raw	1527.57	2	2	1527.57	#N/A	EEQYNSTYR	#N/A
#N/A	#N/A	#N/A	precursor++	#N/A	#N/A	HexNAc(2)Hex(9)	D:\IgG_glycomap_091322\DIA_600_Monoclonals\ALE_M2210_73.raw	1527.57	2	2	1527.57	#N/A	EEQYNSTYR	#N/A
16.27	16.66	348244	precursor++	3.8	86	HexNAc(2)Hex(9)	D:\IgG_glycomap_091322\DIA_600_Monoclonals\ALE_M2210_75.raw	1527.57	2	2	1527.57	0	EEQYNSTYR	3.48E+05
16.67	16.7	70075	precursor++	-2	9	HexNAc(2)Hex(9)	D:\IgG_glycomap_091322\DIA_600_Monoclonals\ALE_M2210_76.raw	1527.57	2	2	1527.57	0	EEQYNSTYR	7.01E+04
16.26	16.53	82272	precursor++	1.4	49	HexNAc(2)Hex(9)	D:\IgG_glycomap_091322\DIA_600_Monoclonals\ALE_M2210_77.raw	1527.57	2	2	1527.57	0	EEQYNSTYR	8.23E+04
#N/A	#N/A	#N/A	precursor++	#N/A	#N/A	HexNAc(2)Hex(9)	D:\IgG_glycomap_091322\DIA_600_Monoclonals\ALE_M2210_82.raw	1527.57	2	2	1527.57	#N/A	EEQYNSTYR	#N/A
16.63	16.66	23164	precursor++	-3.1	7	HexNAc(2)Hex(9)	D:\IgG_glycomap_091322\DIA_600_Monoclonals\ALE_M2210_83.raw	1527.57	2	2	1527.57	0	EEQYNSTYR	2.32E+04
16.51	16.54	21004	precursor++	3.9	5	HexNAc(2)Hex(9)	D:\IgG_glycomap_091322\DIA_600_Monoclonals\ALE_M2210_84.raw	1527.57	2	2	1527.57	0	EEQYNSTYR	2.10E+04
16.28	16.4	138456	precursor[M1.00055+3]	7.8	18	HexNAc(2)Hex(9)	D:\IgG_glycomap_091322\DIA_600_Monoclonals\ALE_M2210_60.raw	1018.71	3	3	1018.71	107172	EEQYNSTYR	1.03E+05
16.28	16.53	495918	precursor[M1.00055+3]	5.1	41	HexNAc(2)Hex(9)	D:\IgG_glycomap_091322\DIA_600_Monoclonals\ALE_M2210_61.raw	1018.71	3	3	1018.71	0	EEQYNSTYR	1.03E+05
16.26	16.42	425431	precursor[M1.00055+3]	6.1	24	HexNAc(2)Hex(9)	D:\IgG_glycomap_091322\DIA_600_Monoclonals\ALE_M2210_62.raw	1018.71	3	3	1018.71	0	EEQYNSTYR	9.70E+04
16.38	16.58	210295	precursor[M1.00055+3]	3.5	33	HexNAc(2)Hex(9)	D:\IgG_glycomap_091322\DIA_600_Monoclonals\ALE_M2210_64.raw	1018.71	3	3	1018.71	0	EEQYNSTYR	3.49E+04
16.32	16.5	127359	precursor[M1.00055+3]	4.8	29	HexNAc(2)Hex(9)	D:\IgG_glycomap_091322\DIA_600_Monoclonals\ALE_M2210_65.raw	1018.71	3	3	1018.71	7463	EEQYNSTYR	2.72E+04
#N/A	#N/A	#N/A	precursor[M1.00055+3]	#N/A	#N/A	HexNAc(2)Hex(9)	D:\IgG_glycomap_091322\DIA_600_Monoclonals\ALE_M2210_66.raw	1018.71	3	3	1018.71	#N/A	EEQYNSTYR	#N/A
16.27	16.37	103571	precursor[M1.00055+3]	1.9	16	HexNAc(2)Hex(9)	D:\IgG_glycomap_091322\DIA_600_Monoclonals\ALE_M2210_71.raw	1018.71	3	3	1018.71	0	EEQYNSTYR	1.24E+04
#N/A	#N/A	#N/A	precursor[M1.00055+3]	#N/A	#N/A	HexNAc(2)Hex(9)	D:\IgG_glycomap_091322\DIA_600_Monoclonals\ALE_M2210_72.raw	1018.71	3	3	1018.71	#N/A	EEQYNSTYR	#N/A
#N/A	#N/A	#N/A	precursor[M1.00055+3]	#N/A	#N/A	HexNAc(2)Hex(9)	D:\IgG_glycomap_091322\DIA_600_Monoclonals\ALE_M2210_73.raw	1018.71	3	3	1018.71	#N/A	EEQYNSTYR	#N/A
16.27	16.66	1146542	precursor[M1.00055+3]	5.6	86	HexNAc(2)Hex(9)	D:\IgG_glycomap_091322\DIA_600_Monoclonals\ALE_M2210_75.raw	1018.71	3	3	1018.71	0	EEQYNSTYR	3.48E+05
16.67	16.7	0	precursor[M1.00055+3]	#N/A	9	HexNAc(2)Hex(9)	D:\IgG_glycomap_091322\DIA_600_Monoclonals\ALE_M2210_76.raw	1018.71	3	3	1018.71	0	EEQYNSTYR	7.01E+04
16.26	16.53	425889	precursor[M1.00055+3]	5.3	49	HexNAc(2)Hex(9)	D:\IgG_glycomap_091322\DIA_600_Monoclonals\ALE_M2210_77.raw	1018.71	3	3	1018.71	0	EEQYNSTYR	8.23E+04
#N/A	#N/A	#N/A	precursor[M1.00055+3]	#N/A	#N/A	HexNAc(2)Hex(9)	D:\IgG_glycomap_091322\DIA_600_Monoclonals\ALE_M2210_82.raw	1018.71	3	3	1018.71	#N/A	EEQYNSTYR	#N/A
16.63	16.66	0	precursor[M1.00055+3]	#N/A	7	HexNAc(2)Hex(9)	D:\IgG_glycomap_091322\DIA_600_Monoclonals\ALE_M2210_83.raw	1018.71	3	3	1018.71	0	EEQYNSTYR	2.32E+04
16.51	16.54	0	precursor[M1.00055+3]	#N/A	5	HexNAc(2)Hex(9)	D:\IgG_glycomap_091322\DIA_600_Monoclonals\ALE_M2210_84.raw	1018.71	3	3	1018.71	0	EEQYNSTYR	2.10E+04
16.89	17.07	93699200	precursor++	3.1	51	HexNAc(4)Hex(3)	D:\IgG_glycomap_091322\DIA_600_Monoclonals\ALE_M2210_60.raw	1244.49	2	2	1244.49	0	EEQYNSTYR	9.37E+07
16.89	17.02	93347688	precursor++	3.2	40	HexNAc(4)Hex(3)	D:\IgG_glycomap_091322\DIA_600_Monoclonals\ALE_M2210_61.raw	1244.49	2	2	1244.49	0	EEQYNSTYR	9.33E+07
16.91	17.02	67030528	precursor++	2.4	34	HexNAc(4)Hex(3)	D:\IgG_glycomap_091322\DIA_600_Monoclonals\ALE_M2210_62.raw	1244.49	2	2	1244.49	1675901	EEQYNSTYR	6.70E+07
16.91	17.08	150368176	precursor++	3.4	49	HexNAc(4)Hex(3)	D:\IgG_glycomap_091322\DIA_600_Monoclonals\ALE_M2210_64.raw	1244.49	2	2	1244.49	0	EEQYNSTYR	1.50E+08
16.91	17.07	179404288	precursor++	3.3	49	HexNAc(4)Hex(3)	D:\IgG_glycomap_091322\DIA_600_Monoclonals\ALE_M2210_65.raw	1244.49	2	2	1244.49	0	EEQYNSTYR	1.79E+08
16.86	17.06	215403504	precursor++	3.5	58	HexNAc(4)Hex(3)	D:\IgG_glycomap_091322\DIA_600_Monoclonals\ALE_M2210_66.raw	1244.49	2	2	1244.49	0	EEQYNSTYR	2.15E+08
16.9	17.03	14791419	precursor++	4.5	38	HexNAc(4)Hex(3)	D:\IgG_glycomap_091322\DIA_600_Monoclonals\ALE_M2210_71.raw	1244.49	2	2	1244.49	0	EEQYNSTYR	1.48E+07
15.99	18.13	13671759	precursor++	4.4	454	HexNAc(4)Hex(3)	D:\IgG_glycomap_091322\DIA_600_Monoclonals\ALE_M2210_72.raw	1244.49	2	2	1244.49	0	EEQYNSTYR	1.37E+07
16.89	16.96	11459897	precursor++	3.5	21	HexNAc(4)Hex(3)	D:\IgG_glycomap_091322\DIA_600_Monoclonals\ALE_M2210_73.raw	1244.49	2	2	1244.49	0	EEQYNSTYR	1.15E+07
16.89	17.06	47948956	precursor++	4.1	51	HexNAc(4)Hex(3)	D:\IgG_glycomap_091322\DIA_600_Monoclonals\ALE_M2210_75.raw	1244.49	2	2	1244.49	0	EEQYNSTYR	4.79E+07
16.89	17.07	44515080	precursor++	2.8	52	HexNAc(4)Hex(3)	D:\IgG_glycomap_091322\DIA_600_Monoclonals\ALE_M2210_76.raw	1244.49	2	2	1244.49	0	EEQYNSTYR	4.45E+07
16.83	16.96	42128792	precursor++	2.2	39	HexNAc(4)Hex(3)	D:\IgG_glycomap_091322\DIA_600_Monoclonals\ALE_M2210_77.raw	1244.49	2	2	1244.49	0	EEQYNSTYR	4.21E+07
16.9	17.12	66674156	precursor++	5.3	64	HexNAc(4)Hex(3)	D:\IgG_glycomap_091322\DIA_600_Monoclonals\ALE_M2210_82.raw	1244.49	2	2	1244.49	0	EEQYNSTYR	6.67E+07
16.86	17	60207936	precursor++	4.7	41	HexNAc(4)Hex(3)	D:\IgG_glycomap_091322\DIA_600_Monoclonals\ALE_M2210_83.raw	1244.49	2	2	1244.49	0	EEQYNSTYR	6.02E+07
16.29	19.52	87823672	precursor++	4.4	637	HexNAc(4)Hex(3)	D:\IgG_glycomap_091322\DIA_600_Monoclonals\ALE_M2210_84.raw	1244.49	2	2	1244.49	0	EEQYNSTYR	8.78E+07
16.89	17.07	136332784	precursor[M1.00055+3]	5.8	51	HexNAc(4)Hex(3)	D:\IgG_glycomap_091322\DIA_600_Monoclonals\ALE_M2210_60.raw	829.995	3	3	829.995	335878	EEQYNSTYR	9.37E+07
16.89	17.02	121183536	precursor[M1.00055+3]	6.3	40	HexNAc(4)Hex(3)	D:\IgG_glycomap_091322\DIA_600_Monoclonals\ALE_M2210_61.raw	829.995	3	3	829.995	0	EEQYNSTYR	9.33E+07
16.91	17.02	91578064	precursor[M1.00055+3]	6.2	34	HexNAc(4)Hex(3)	D:\IgG_glycomap_091322\DIA_600_Monoclonals\ALE_M2210_62.raw	829.995	3	3	829.995	0	EEQYNSTYR	6.70E+07
16.91	17.08	203397120	precursor[M1.00055+3]	5.8	49	HexNAc(4)Hex(3)	D:\IgG_glycomap_091322\DIA_600_Monoclonals\ALE_M2210_64.raw	829.995	3	3	829.995	0	EEQYNSTYR	1.50E+08
16.91	17.07	171199296	precursor[M1.00055+3]	6.3	49	HexNAc(4)Hex(3)	D:\IgG_glycomap_091322\DIA_600_Monoclonals\ALE_M2210_65.raw	829.995	3	3	829.995	1261899	EEQYNSTYR	1.79E+08
16.86	17.06	230215024	precursor[M1.00055+3]	6.5	58	HexNAc(4)Hex(3)	D:\IgG_glycomap_091322\DIA_600_Monoclonals\ALE_M2210_66.raw	829.995	3	3	829.995	0	EEQYNSTYR	2.15E+08
16.9	17.03	18863094	precursor[M1.00055+3]	6.5	38	HexNAc(4)Hex(3)	D:\IgG_glycomap_091322\DIA_600_Monoclonals\ALE_M2210_71.raw	829.995	3	3	829.995	0	EEQYNSTYR	1.48E+07
15.99	18.13	13417629	precursor[M1.00055+3]	7.3	454	HexNAc(4)Hex(3)	D:\IgG_glycomap_091322\DIA_600_Monoclonals\ALE_M2210_72.raw	829.995	3	3	829.995	0	EEQYNSTYR	1.37E+07
16.89	16.96	5588570	precursor[M1.00055+3]	5.9	21	HexNAc(4)Hex(3)	D:\IgG_glycomap_091322\DIA_600_Monoclonals\ALE_M2210_73.raw	829.995	3	3	829.995	0	EEQYNSTYR	1.15E+07
16.89	17.06	37267708	precursor[M1.00055+3]	7.2	51	HexNAc(4)Hex(3)	D:\IgG_glycomap_091322\DIA_600_Monoclonals\ALE_M2210_75.raw	829.995	3	3	829.995	0	EEQYNSTYR	4.79E+07
16.89	17.07	42473060	precursor[M1.00055+3]	7.1	52	HexNAc(4)Hex(3)	D:\IgG_glycomap_091322\DIA_600_Monoclonals\ALE_M2210_76.raw	829.995	3	3	829.995	0	EEQYNSTYR	4.45E+07
16.83	16.96	35656260	precursor[M1.00055+3]	6.6	39	HexNAc(4)Hex(3)	D:\IgG_glycomap_091322\DIA_600_Monoclonals\ALE_M2210_77.raw	829.995	3	3	829.995	0	EEQYNSTYR	4.21E+07
16.9	17.12	76899560	precursor[M1.00055+3]	6.9	64	HexNAc(4)Hex(3)	D:\IgG_glycomap_091322\DIA_600_Monoclonals\ALE_M2210_82.raw	829.995	3	3	829.995	417212	EEQYNSTYR	6.67E+07
16.86	17	71905336	precursor[M1.00055+3]	6.8	41	HexNAc(4)Hex(3)	D:\IgG_glycomap_091322\DIA_600_Monoclonals\ALE_M2210_83.raw	829.995	3	3	829.995	0	EEQYNSTYR	6.02E+07
16.29	19.52	68533816	precursor[M1.00055+3]	7.3	637	HexNAc(4)Hex(3)	D:\IgG_glycomap_091322\DIA_600_Monoclonals\ALE_M2210_84.raw	829.995	3	3	829.995	0	EEQYNSTYR	8.78E+07
16.95	17.1	2109365376	precursor++	2.9	43	HexNAc(4)Hex(3)Fuc(1)	D:\IgG_glycomap_091322\DIA_600_Monoclonals\ALE_M2210_60.raw	1317.52	2	2	1317.52	18126568	EEQYNSTYR	2.11E+09
16.94	17.17	2667431936	precursor++	2.8	68	HexNAc(4)Hex(3)Fuc(1)	D:\IgG_glycomap_091322\DIA_600_Monoclonals\ALE_M2210_61.raw	1317.52	2	2	1317.52	23419718	EEQYNSTYR	2.67E+09
16.96	17.22	2619352832	precursor++	2.3	77	HexNAc(4)Hex(3)Fuc(1)	D:\IgG_glycomap_091322\DIA_600_Monoclonals\ALE_M2210_62.raw	1317.52	2	2	1317.52	27850722	EEQYNSTYR	2.62E+09
16.96	17.15	1372787712	precursor++	2.9	57	HexNAc(4)Hex(3)Fuc(1)	D:\IgG_glycomap_091322\DIA_600_Monoclonals\ALE_M2210_64.raw	1317.52	2	2	1317.52	19518188	EEQYNSTYR	1.37E+09
16.95	17.06	1458784512	precursor++	2.8	32	HexNAc(4)Hex(3)Fuc(1)	D:\IgG_glycomap_091322\DIA_600_Monoclonals\ALE_M2210_65.raw	1317.52	2	2	1317.52	6448915	EEQYNSTYR	1.46E+09
16.91	17.09	1775841408	precursor++	3	51	HexNAc(4)Hex(3)Fuc(1)	D:\IgG_glycomap_091322\DIA_600_Monoclonals\ALE_M2210_66.raw	1317.52	2	2	1317.52	0	EEQYNSTYR	1.78E+09
16.94	17.1	754416000	precursor++	4.2	45	HexNAc(4)Hex(3)Fuc(1)	D:\IgG_glycomap_091322\DIA_600_Monoclonals\ALE_M2210_71.raw	1317.52	2	2	1317.52	27315082	EEQYNSTYR	7.54E+08
16.87	17.07	650976512	precursor++	3.9	58	HexNAc(4)Hex(3)Fuc(1)	D:\IgG_glycomap_091322\DIA_600_Monoclonals\ALE_M2210_72.raw	1317.52	2	2	1317.52	2156601	EEQYNSTYR	6.51E+08
16.89	17.02	558448256	precursor++	2.6	38	HexNAc(4)Hex(3)Fuc(1)	D:\IgG_glycomap_091322\DIA_600_Monoclonals\ALE_M2210_73.raw	1317.52	2	2	1317.52	0	EEQYNSTYR	5.58E+08
16.94	17.1	1380237568	precursor++	3.4	49	HexNAc(4)Hex(3)Fuc(1)	D:\IgG_glycomap_091322\DIA_600_Monoclonals\ALE_M2210_75.raw	1317.52	2	2	1317.52	24683920	EEQYNSTYR	1.38E+09
16.93	17.13	1151516032	precursor++	2.3	58	HexNAc(4)Hex(3)Fuc(1)	D:\IgG_glycomap_091322\DIA_600_Monoclonals\ALE_M2210_76.raw	1317.52	2	2	1317.52	10088607	EEQYNSTYR	1.15E+09
16.86	17.09	1161627648	precursor++	1.7	67	HexNAc(4)Hex(3)Fuc(1)	D:\IgG_glycomap_091322\DIA_600_Monoclonals\ALE_M2210_77.raw	1317.52	2	2	1317.52	21552228	EEQYNSTYR	1.16E+09
16.95	17.14	1055930368	precursor++	4.7	57	HexNAc(4)Hex(3)Fuc(1)	D:\IgG_glycomap_091322\DIA_600_Monoclonals\ALE_M2210_82.raw	1317.52	2	2	1317.52	16146434	EEQYNSTYR	1.06E+09
16.91	17.07	821786880	precursor++	3.7	47	HexNAc(4)Hex(3)Fuc(1)	D:\IgG_glycomap_091322\DIA_600_Monoclonals\ALE_M2210_83.raw	1317.52	2	2	1317.52	10607156	EEQYNSTYR	8.22E+08
16.87	17.09	927527616	precursor++	3.5	63	HexNAc(4)Hex(3)Fuc(1)	D:\IgG_glycomap_091322\DIA_600_Monoclonals\ALE_M2210_84.raw	1317.52	2	2	1317.52	0	EEQYNSTYR	9.28E+08
16.95	17.1	3360044288	precursor[M1.00055+3]	5.9	43	HexNAc(4)Hex(3)Fuc(1)	D:\IgG_glycomap_091322\DIA_600_Monoclonals\ALE_M2210_60.raw	878.681	3	3	878.681	63369192	EEQYNSTYR	2.11E+09
16.94	17.17	4553727488	precursor[M1.00055+3]	5.8	68	HexNAc(4)Hex(3)Fuc(1)	D:\IgG_glycomap_091322\DIA_600_Monoclonals\ALE_M2210_61.raw	878.681	3	3	878.681	46425784	EEQYNSTYR	2.67E+09
16.96	17.22	4615279104	precursor[M1.00055+3]	5.1	77	HexNAc(4)Hex(3)Fuc(1)	D:\IgG_glycomap_091322\DIA_600_Monoclonals\ALE_M2210_62.raw	878.681	3	3	878.681	83148544	EEQYNSTYR	2.62E+09
16.96	17.15	2205761792	precursor[M1.00055+3]	5.6	57	HexNAc(4)Hex(3)Fuc(1)	D:\IgG_glycomap_091322\DIA_600_Monoclonals\ALE_M2210_64.raw	878.681	3	3	878.681	0	EEQYNSTYR	1.37E+09
16.95	17.06	1645776896	precursor[M1.00055+3]	5.3	32	HexNAc(4)Hex(3)Fuc(1)	D:\IgG_glycomap_091322\DIA_600_Monoclonals\ALE_M2210_65.raw	878.681	3	3	878.681	19296472	EEQYNSTYR	1.46E+09
16.91	17.09	2305829120	precursor[M1.00055+3]	5.5	51	HexNAc(4)Hex(3)Fuc(1)	D:\IgG_glycomap_091322\DIA_600_Monoclonals\ALE_M2210_66.raw	878.681	3	3	878.681	0	EEQYNSTYR	1.78E+09
16.94	17.1	1525291904	precursor[M1.00055+3]	7.1	45	HexNAc(4)Hex(3)Fuc(1)	D:\IgG_glycomap_091322\DIA_600_Monoclonals\ALE_M2210_71.raw	878.681	3	3	878.681	0	EEQYNSTYR	7.54E+08
16.87	17.07	1167818112	precursor[M1.00055+3]	6.7	58	HexNAc(4)Hex(3)Fuc(1)	D:\IgG_glycomap_091322\DIA_600_Monoclonals\ALE_M2210_72.raw	878.681	3	3	878.681	21460032	EEQYNSTYR	6.51E+08
16.89	17.02	1360256640	precursor[M1.00055+3]	5.2	38	HexNAc(4)Hex(3)Fuc(1)	D:\IgG_glycomap_091322\DIA_600_Monoclonals\ALE_M2210_73.raw	878.681	3	3	878.681	13052927	EEQYNSTYR	5.58E+08
16.94	17.1	1955165824	precursor[M1.00055+3]	6.4	49	HexNAc(4)Hex(3)Fuc(1)	D:\IgG_glycomap_091322\DIA_600_Monoclonals\ALE_M2210_75.raw	878.681	3	3	878.681	16653579	EEQYNSTYR	1.38E+09
16.93	17.13	2096495872	precursor[M1.00055+3]	4.9	58	HexNAc(4)Hex(3)Fuc(1)	D:\IgG_glycomap_091322\DIA_600_Monoclonals\ALE_M2210_76.raw	878.681	3	3	878.681	22018368	EEQYNSTYR	1.15E+09
16.86	17.09	2414219008	precursor[M1.00055+3]	4.3	67	HexNAc(4)Hex(3)Fuc(1)	D:\IgG_glycomap_091322\DIA_600_Monoclonals\ALE_M2210_77.raw	878.681	3	3	878.681	36739700	EEQYNSTYR	1.16E+09
16.95	17.14	1335467264	precursor[M1.00055+3]	7.5	57	HexNAc(4)Hex(3)Fuc(1)	D:\IgG_glycomap_091322\DIA_600_Monoclonals\ALE_M2210_82.raw	878.681	3	3	878.681	10682202	EEQYNSTYR	1.06E+09
16.91	17.07	1457012992	precursor[M1.00055+3]	6.4	47	HexNAc(4)Hex(3)Fuc(1)	D:\IgG_glycomap_091322\DIA_600_Monoclonals\ALE_M2210_83.raw	878.681	3	3	878.681	18538656	EEQYNSTYR	8.22E+08
16.87	17.09	1616488192	precursor[M1.00055+3]	6.3	63	HexNAc(4)Hex(3)Fuc(1)	D:\IgG_glycomap_091322\DIA_600_Monoclonals\ALE_M2210_84.raw	878.681	3	3	878.681	0	EEQYNSTYR	9.28E+08
15.34	18.72	29506534	precursor++	0.8	663	HexNAc(4)Hex(4)	D:\IgG_glycomap_091322\DIA_600_Monoclonals\ALE_M2210_60.raw	1325.52	2	2	1325.52	0	EEQYNSTYR	2.95E+07
14.21	20.12	33266398	precursor++	1.2	1094	HexNAc(4)Hex(4)	D:\IgG_glycomap_091322\DIA_600_Monoclonals\ALE_M2210_61.raw	1325.52	2	2	1325.52	0	EEQYNSTYR	3.33E+07
15.85	18.38	25704082	precursor++	0.7	525	HexNAc(4)Hex(4)	D:\IgG_glycomap_091322\DIA_600_Monoclonals\ALE_M2210_62.raw	1325.52	2	2	1325.52	0	EEQYNSTYR	2.57E+07
15.98	18.09	59628792	precursor++	1.8	450	HexNAc(4)Hex(4)	D:\IgG_glycomap_091322\DIA_600_Monoclonals\ALE_M2210_64.raw	1325.52	2	2	1325.52	1027907	EEQYNSTYR	5.96E+07
15.98	17.88	58851404	precursor++	2.2	404	HexNAc(4)Hex(4)	D:\IgG_glycomap_091322\DIA_600_Monoclonals\ALE_M2210_65.raw	1325.52	2	2	1325.52	0	EEQYNSTYR	5.89E+07
15.14	18.94	78135360	precursor++	2.4	711	HexNAc(4)Hex(4)	D:\IgG_glycomap_091322\DIA_600_Monoclonals\ALE_M2210_66.raw	1325.52	2	2	1325.52	0	EEQYNSTYR	7.81E+07
15.27	18.64	16162748	precursor++	2	662	HexNAc(4)Hex(4)	D:\IgG_glycomap_091322\DIA_600_Monoclonals\ALE_M2210_71.raw	1325.52	2	2	1325.52	0	EEQYNSTYR	1.62E+07
15.79	18.32	12990451	precursor++	1.5	514	HexNAc(4)Hex(4)	D:\IgG_glycomap_091322\DIA_600_Monoclonals\ALE_M2210_72.raw	1325.52	2	2	1325.52	0	EEQYNSTYR	1.30E+07
15.71	18.03	4711737	precursor++	1.4	473	HexNAc(4)Hex(4)	D:\IgG_glycomap_091322\DIA_600_Monoclonals\ALE_M2210_73.raw	1325.52	2	2	1325.52	0	EEQYNSTYR	4.71E+06
14.42	19.7	30983970	precursor++	1.5	1003	HexNAc(4)Hex(4)	D:\IgG_glycomap_091322\DIA_600_Monoclonals\ALE_M2210_75.raw	1325.52	2	2	1325.52	0	EEQYNSTYR	3.10E+07
15.87	18.19	9631706	precursor++	1	489	HexNAc(4)Hex(4)	D:\IgG_glycomap_091322\DIA_600_Monoclonals\ALE_M2210_76.raw	1325.52	2	2	1325.52	0	EEQYNSTYR	9.63E+06
15.18	18.77	4625488	precursor++	-0.3	675	HexNAc(4)Hex(4)	D:\IgG_glycomap_091322\DIA_600_Monoclonals\ALE_M2210_77.raw	1325.52	2	2	1325.52	0	EEQYNSTYR	4.63E+06
15.26	18.64	133167584	precursor++	3.8	640	HexNAc(4)Hex(4)	D:\IgG_glycomap_091322\DIA_600_Monoclonals\ALE_M2210_82.raw	1325.52	2	2	1325.52	86164	EEQYNSTYR	1.33E+08
14.7	19.35	107570888	precursor++	3.1	860	HexNAc(4)Hex(4)	D:\IgG_glycomap_091322\DIA_600_Monoclonals\ALE_M2210_83.raw	1325.52	2	2	1325.52	0	EEQYNSTYR	1.08E+08
14.21	19.49	105407584	precursor++	3.1	955	HexNAc(4)Hex(4)	D:\IgG_glycomap_091322\DIA_600_Monoclonals\ALE_M2210_84.raw	1325.52	2	2	1325.52	0	EEQYNSTYR	1.05E+08
15.34	18.72	70182280	precursor[M1.00055+3]	4.6	663	HexNAc(4)Hex(4)	D:\IgG_glycomap_091322\DIA_600_Monoclonals\ALE_M2210_60.raw	884.012	3	3	884.012	0	EEQYNSTYR	2.95E+07
14.21	20.12	67170040	precursor[M1.00055+3]	4.6	1094	HexNAc(4)Hex(4)	D:\IgG_glycomap_091322\DIA_600_Monoclonals\ALE_M2210_61.raw	884.012	3	3	884.012	0	EEQYNSTYR	3.33E+07
15.85	18.38	59854424	precursor[M1.00055+3]	4	525	HexNAc(4)Hex(4)	D:\IgG_glycomap_091322\DIA_600_Monoclonals\ALE_M2210_62.raw	884.012	3	3	884.012	0	EEQYNSTYR	2.57E+07
15.98	18.09	145446768	precursor[M1.00055+3]	4.9	450	HexNAc(4)Hex(4)	D:\IgG_glycomap_091322\DIA_600_Monoclonals\ALE_M2210_64.raw	884.012	3	3	884.012	2201420	EEQYNSTYR	5.96E+07
15.98	17.88	127574416	precursor[M1.00055+3]	6.1	404	HexNAc(4)Hex(4)	D:\IgG_glycomap_091322\DIA_600_Monoclonals\ALE_M2210_65.raw	884.012	3	3	884.012	0	EEQYNSTYR	5.89E+07
15.14	18.94	145110336	precursor[M1.00055+3]	6	711	HexNAc(4)Hex(4)	D:\IgG_glycomap_091322\DIA_600_Monoclonals\ALE_M2210_66.raw	884.012	3	3	884.012	0	EEQYNSTYR	7.81E+07
15.27	18.64	30934252	precursor[M1.00055+3]	6.1	662	HexNAc(4)Hex(4)	D:\IgG_glycomap_091322\DIA_600_Monoclonals\ALE_M2210_71.raw	884.012	3	3	884.012	0	EEQYNSTYR	1.62E+07
15.79	18.32	19716928	precursor[M1.00055+3]	5.8	514	HexNAc(4)Hex(4)	D:\IgG_glycomap_091322\DIA_600_Monoclonals\ALE_M2210_72.raw	884.012	3	3	884.012	0	EEQYNSTYR	1.30E+07
15.71	18.03	22383438	precursor[M1.00055+3]	4.7	473	HexNAc(4)Hex(4)	D:\IgG_glycomap_091322\DIA_600_Monoclonals\ALE_M2210_73.raw	884.012	3	3	884.012	0	EEQYNSTYR	4.71E+06
14.42	19.7	37740824	precursor[M1.00055+3]	4.2	1003	HexNAc(4)Hex(4)	D:\IgG_glycomap_091322\DIA_600_Monoclonals\ALE_M2210_75.raw	884.012	3	3	884.012	0	EEQYNSTYR	3.10E+07
15.87	18.19	18989198	precursor[M1.00055+3]	4	489	HexNAc(4)Hex(4)	D:\IgG_glycomap_091322\DIA_600_Monoclonals\ALE_M2210_76.raw	884.012	3	3	884.012	0	EEQYNSTYR	9.63E+06
15.18	18.77	22936764	precursor[M1.00055+3]	2.5	675	HexNAc(4)Hex(4)	D:\IgG_glycomap_091322\DIA_600_Monoclonals\ALE_M2210_77.raw	884.012	3	3	884.012	0	EEQYNSTYR	4.63E+06
15.26	18.64	237987648	precursor[M1.00055+3]	6.9	640	HexNAc(4)Hex(4)	D:\IgG_glycomap_091322\DIA_600_Monoclonals\ALE_M2210_82.raw	884.012	3	3	884.012	0	EEQYNSTYR	1.33E+08
14.7	19.35	212696432	precursor[M1.00055+3]	6.6	860	HexNAc(4)Hex(4)	D:\IgG_glycomap_091322\DIA_600_Monoclonals\ALE_M2210_83.raw	884.012	3	3	884.012	61259	EEQYNSTYR	1.08E+08
14.21	19.49	239741664	precursor[M1.00055+3]	6.4	955	HexNAc(4)Hex(4)	D:\IgG_glycomap_091322\DIA_600_Monoclonals\ALE_M2210_84.raw	884.012	3	3	884.012	0	EEQYNSTYR	1.05E+08
16.87	17.08	246377616	precursor++	2.6	62	HexNAc(4)Hex(4)Fuc(1)	D:\IgG_glycomap_091322\DIA_600_Monoclonals\ALE_M2210_60.raw	1398.55	2	2	1398.55	8697368	EEQYNSTYR	2.46E+08
16.87	17.08	277011328	precursor++	2.4	62	HexNAc(4)Hex(4)Fuc(1)	D:\IgG_glycomap_091322\DIA_600_Monoclonals\ALE_M2210_61.raw	1398.55	2	2	1398.55	12965324	EEQYNSTYR	2.77E+08
16.87	17.11	219351936	precursor++	1.7	71	HexNAc(4)Hex(4)Fuc(1)	D:\IgG_glycomap_091322\DIA_600_Monoclonals\ALE_M2210_62.raw	1398.55	2	2	1398.55	5468081	EEQYNSTYR	2.19E+08
16.88	17.08	615044608	precursor++	2.7	59	HexNAc(4)Hex(4)Fuc(1)	D:\IgG_glycomap_091322\DIA_600_Monoclonals\ALE_M2210_64.raw	1398.55	2	2	1398.55	37415272	EEQYNSTYR	6.15E+08
16.86	17.11	866659904	precursor++	2.6	74	HexNAc(4)Hex(4)Fuc(1)	D:\IgG_glycomap_091322\DIA_600_Monoclonals\ALE_M2210_65.raw	1398.55	2	2	1398.55	14057368	EEQYNSTYR	8.67E+08
16.82	17.04	1000932224	precursor++	2.8	65	HexNAc(4)Hex(4)Fuc(1)	D:\IgG_glycomap_091322\DIA_600_Monoclonals\ALE_M2210_66.raw	1398.55	2	2	1398.55	21519040	EEQYNSTYR	1.00E+09
16.84	17.04	495372992	precursor++	3.7	58	HexNAc(4)Hex(4)Fuc(1)	D:\IgG_glycomap_091322\DIA_600_Monoclonals\ALE_M2210_71.raw	1398.55	2	2	1398.55	0	EEQYNSTYR	4.95E+08
16.79	17.01	456911072	precursor++	3.2	64	HexNAc(4)Hex(4)Fuc(1)	D:\IgG_glycomap_091322\DIA_600_Monoclonals\ALE_M2210_72.raw	1398.55	2	2	1398.55	4330512	EEQYNSTYR	4.57E+08
16.81	17	332310272	precursor++	2.1	57	HexNAc(4)Hex(4)Fuc(1)	D:\IgG_glycomap_091322\DIA_600_Monoclonals\ALE_M2210_73.raw	1398.55	2	2	1398.55	0	EEQYNSTYR	3.32E+08
16.86	17.06	103535096	precursor++	3.1	58	HexNAc(4)Hex(4)Fuc(1)	D:\IgG_glycomap_091322\DIA_600_Monoclonals\ALE_M2210_75.raw	1398.55	2	2	1398.55	14682360	EEQYNSTYR	1.04E+08
16.86	17.06	70758704	precursor++	2.2	59	HexNAc(4)Hex(4)Fuc(1)	D:\IgG_glycomap_091322\DIA_600_Monoclonals\ALE_M2210_76.raw	1398.55	2	2	1398.55	3605433	EEQYNSTYR	7.08E+07
15.07	20.37	61201684	precursor++	1.7	1029	HexNAc(4)Hex(4)Fuc(1)	D:\IgG_glycomap_091322\DIA_600_Monoclonals\ALE_M2210_77.raw	1398.55	2	2	1398.55	0	EEQYNSTYR	6.12E+07
16.85	17.08	882182592	precursor++	4.3	68	HexNAc(4)Hex(4)Fuc(1)	D:\IgG_glycomap_091322\DIA_600_Monoclonals\ALE_M2210_82.raw	1398.55	2	2	1398.55	24292146	EEQYNSTYR	8.82E+08
16.82	17.07	848123264	precursor++	3.5	73	HexNAc(4)Hex(4)Fuc(1)	D:\IgG_glycomap_091322\DIA_600_Monoclonals\ALE_M2210_83.raw	1398.55	2	2	1398.55	10935712	EEQYNSTYR	8.48E+08
16.76	17.04	1032271040	precursor++	3.4	81	HexNAc(4)Hex(4)Fuc(1)	D:\IgG_glycomap_091322\DIA_600_Monoclonals\ALE_M2210_84.raw	1398.55	2	2	1398.55	14370340	EEQYNSTYR	1.03E+09
16.87	17.08	1192963200	precursor[M1.00055+3]	5.5	62	HexNAc(4)Hex(4)Fuc(1)	D:\IgG_glycomap_091322\DIA_600_Monoclonals\ALE_M2210_60.raw	932.698	3	3	932.698	38735272	EEQYNSTYR	2.46E+08
16.87	17.08	1015994112	precursor[M1.00055+3]	5	62	HexNAc(4)Hex(4)Fuc(1)	D:\IgG_glycomap_091322\DIA_600_Monoclonals\ALE_M2210_61.raw	932.698	3	3	932.698	63580484	EEQYNSTYR	2.77E+08
16.87	17.11	906245120	precursor[M1.00055+3]	4.2	71	HexNAc(4)Hex(4)Fuc(1)	D:\IgG_glycomap_091322\DIA_600_Monoclonals\ALE_M2210_62.raw	932.698	3	3	932.698	34122904	EEQYNSTYR	2.19E+08
16.88	17.08	2261885696	precursor[M1.00055+3]	5.1	59	HexNAc(4)Hex(4)Fuc(1)	D:\IgG_glycomap_091322\DIA_600_Monoclonals\ALE_M2210_64.raw	932.698	3	3	932.698	89123752	EEQYNSTYR	6.15E+08
16.86	17.11	2454731264	precursor[M1.00055+3]	4.9	74	HexNAc(4)Hex(4)Fuc(1)	D:\IgG_glycomap_091322\DIA_600_Monoclonals\ALE_M2210_65.raw	932.698	3	3	932.698	42627612	EEQYNSTYR	8.67E+08
16.82	17.04	2661644544	precursor[M1.00055+3]	5.1	65	HexNAc(4)Hex(4)Fuc(1)	D:\IgG_glycomap_091322\DIA_600_Monoclonals\ALE_M2210_66.raw	932.698	3	3	932.698	59918464	EEQYNSTYR	1.00E+09
16.84	17.04	1736808576	precursor[M1.00055+3]	6.4	58	HexNAc(4)Hex(4)Fuc(1)	D:\IgG_glycomap_091322\DIA_600_Monoclonals\ALE_M2210_71.raw	932.698	3	3	932.698	16996218	EEQYNSTYR	4.95E+08
16.79	17.01	1943854976	precursor[M1.00055+3]	6.2	64	HexNAc(4)Hex(4)Fuc(1)	D:\IgG_glycomap_091322\DIA_600_Monoclonals\ALE_M2210_72.raw	932.698	3	3	932.698	29216824	EEQYNSTYR	4.57E+08
16.81	17	1639617664	precursor[M1.00055+3]	4.5	57	HexNAc(4)Hex(4)Fuc(1)	D:\IgG_glycomap_091322\DIA_600_Monoclonals\ALE_M2210_73.raw	932.698	3	3	932.698	17520078	EEQYNSTYR	3.32E+08
16.86	17.06	222573760	precursor[M1.00055+3]	5.3	58	HexNAc(4)Hex(4)Fuc(1)	D:\IgG_glycomap_091322\DIA_600_Monoclonals\ALE_M2210_75.raw	932.698	3	3	932.698	10522415	EEQYNSTYR	1.04E+08
16.86	17.06	337315712	precursor[M1.00055+3]	4.2	59	HexNAc(4)Hex(4)Fuc(1)	D:\IgG_glycomap_091322\DIA_600_Monoclonals\ALE_M2210_76.raw	932.698	3	3	932.698	4786609	EEQYNSTYR	7.08E+07
15.07	20.37	326040416	precursor[M1.00055+3]	3.7	1029	HexNAc(4)Hex(4)Fuc(1)	D:\IgG_glycomap_091322\DIA_600_Monoclonals\ALE_M2210_77.raw	932.698	3	3	932.698	0	EEQYNSTYR	6.12E+07
16.85	17.08	2386914816	precursor[M1.00055+3]	7.1	68	HexNAc(4)Hex(4)Fuc(1)	D:\IgG_glycomap_091322\DIA_600_Monoclonals\ALE_M2210_82.raw	932.698	3	3	932.698	52498312	EEQYNSTYR	8.82E+08
16.82	17.07	2824679424	precursor[M1.00055+3]	6	73	HexNAc(4)Hex(4)Fuc(1)	D:\IgG_glycomap_091322\DIA_600_Monoclonals\ALE_M2210_83.raw	932.698	3	3	932.698	55356880	EEQYNSTYR	8.48E+08
16.76	17.04	2858802432	precursor[M1.00055+3]	5.8	81	HexNAc(4)Hex(4)Fuc(1)	D:\IgG_glycomap_091322\DIA_600_Monoclonals\ALE_M2210_84.raw	932.698	3	3	932.698	34112160	EEQYNSTYR	1.03E+09
17.62	21.53	1132723	precursor++	3.3	776	HexNAc(4)Hex(4)Fuc(1)NeuAc(1)	D:\IgG_glycomap_091322\DIA_600_Monoclonals\ALE_M2210_60.raw	1544.09	2	2	1544.09	0	EEQYNSTYR	1.13E+06
17.58	21.49	523566	precursor++	2.3	770	HexNAc(4)Hex(4)Fuc(1)NeuAc(1)	D:\IgG_glycomap_091322\DIA_600_Monoclonals\ALE_M2210_61.raw	1544.09	2	2	1544.09	0	EEQYNSTYR	5.24E+05
17.55	21.46	636400	precursor++	3.2	759	HexNAc(4)Hex(4)Fuc(1)NeuAc(1)	D:\IgG_glycomap_091322\DIA_600_Monoclonals\ALE_M2210_62.raw	1544.09	2	2	1544.09	0	EEQYNSTYR	6.36E+05
17.68	21.59	5420898	precursor++	1.8	727	HexNAc(4)Hex(4)Fuc(1)NeuAc(1)	D:\IgG_glycomap_091322\DIA_600_Monoclonals\ALE_M2210_64.raw	1544.09	2	2	1544.09	0	EEQYNSTYR	5.42E+06
17.65	21.56	7200020	precursor++	2	707	HexNAc(4)Hex(4)Fuc(1)NeuAc(1)	D:\IgG_glycomap_091322\DIA_600_Monoclonals\ALE_M2210_65.raw	1544.09	2	2	1544.09	0	EEQYNSTYR	7.20E+06
17.65	21.56	7376827	precursor++	2.9	715	HexNAc(4)Hex(4)Fuc(1)NeuAc(1)	D:\IgG_glycomap_091322\DIA_600_Monoclonals\ALE_M2210_66.raw	1544.09	2	2	1544.09	0	EEQYNSTYR	7.38E+06
17.35	21.26	156222	precursor++	-5.3	767	HexNAc(4)Hex(4)Fuc(1)NeuAc(1)	D:\IgG_glycomap_091322\DIA_600_Monoclonals\ALE_M2210_71.raw	1544.09	2	2	1544.09	0	EEQYNSTYR	1.56E+05
17.32	21.23	109089	precursor++	-0.5	741	HexNAc(4)Hex(4)Fuc(1)NeuAc(1)	D:\IgG_glycomap_091322\DIA_600_Monoclonals\ALE_M2210_72.raw	1544.09	2	2	1544.09	0	EEQYNSTYR	1.09E+05
17.21	21.12	0	precursor++	#N/A	730	HexNAc(4)Hex(4)Fuc(1)NeuAc(1)	D:\IgG_glycomap_091322\DIA_600_Monoclonals\ALE_M2210_73.raw	1544.09	2	2	1544.09	0	EEQYNSTYR	0.00E+00
17.66	21.57	1521603	precursor++	2.7	862	HexNAc(4)Hex(4)Fuc(1)NeuAc(1)	D:\IgG_glycomap_091322\DIA_600_Monoclonals\ALE_M2210_75.raw	1544.09	2	2	1544.09	0	EEQYNSTYR	1.52E+06
17.64	21.55	331908	precursor++	2.5	746	HexNAc(4)Hex(4)Fuc(1)NeuAc(1)	D:\IgG_glycomap_091322\DIA_600_Monoclonals\ALE_M2210_76.raw	1544.09	2	2	1544.09	0	EEQYNSTYR	3.32E+05
17.58	21.49	20815	precursor++	-0.6	735	HexNAc(4)Hex(4)Fuc(1)NeuAc(1)	D:\IgG_glycomap_091322\DIA_600_Monoclonals\ALE_M2210_77.raw	1544.09	2	2	1544.09	0	EEQYNSTYR	2.08E+04
17.68	21.59	60945688	precursor++	4.5	836	HexNAc(4)Hex(4)Fuc(1)NeuAc(1)	D:\IgG_glycomap_091322\DIA_600_Monoclonals\ALE_M2210_82.raw	1544.09	2	2	1544.09	0	EEQYNSTYR	6.09E+07
17.69	21.6	36265016	precursor++	3.7	805	HexNAc(4)Hex(4)Fuc(1)NeuAc(1)	D:\IgG_glycomap_091322\DIA_600_Monoclonals\ALE_M2210_83.raw	1544.09	2	2	1544.09	0	EEQYNSTYR	3.63E+07
17.72	21.63	17677514	precursor++	3.4	771	HexNAc(4)Hex(4)Fuc(1)NeuAc(1)	D:\IgG_glycomap_091322\DIA_600_Monoclonals\ALE_M2210_84.raw	1544.09	2	2	1544.09	0	EEQYNSTYR	1.77E+07
17.62	21.53	13073109	precursor[M1.00055+3]	5.3	776	HexNAc(4)Hex(4)Fuc(1)NeuAc(1)	D:\IgG_glycomap_091322\DIA_600_Monoclonals\ALE_M2210_60.raw	1029.73	3	3	1029.73	0	EEQYNSTYR	1.13E+06
17.58	21.49	11214139	precursor[M1.00055+3]	5.7	770	HexNAc(4)Hex(4)Fuc(1)NeuAc(1)	D:\IgG_glycomap_091322\DIA_600_Monoclonals\ALE_M2210_61.raw	1029.73	3	3	1029.73	0	EEQYNSTYR	5.24E+05
17.55	21.46	11140201	precursor[M1.00055+3]	4.6	759	HexNAc(4)Hex(4)Fuc(1)NeuAc(1)	D:\IgG_glycomap_091322\DIA_600_Monoclonals\ALE_M2210_62.raw	1029.73	3	3	1029.73	0	EEQYNSTYR	6.36E+05
17.68	21.59	80846952	precursor[M1.00055+3]	4.5	727	HexNAc(4)Hex(4)Fuc(1)NeuAc(1)	D:\IgG_glycomap_091322\DIA_600_Monoclonals\ALE_M2210_64.raw	1029.73	3	3	1029.73	0	EEQYNSTYR	5.42E+06
17.65	21.56	91156728	precursor[M1.00055+3]	4.6	707	HexNAc(4)Hex(4)Fuc(1)NeuAc(1)	D:\IgG_glycomap_091322\DIA_600_Monoclonals\ALE_M2210_65.raw	1029.73	3	3	1029.73	0	EEQYNSTYR	7.20E+06
17.65	21.56	85293440	precursor[M1.00055+3]	4.9	715	HexNAc(4)Hex(4)Fuc(1)NeuAc(1)	D:\IgG_glycomap_091322\DIA_600_Monoclonals\ALE_M2210_66.raw	1029.73	3	3	1029.73	0	EEQYNSTYR	7.38E+06
17.35	21.26	3800965	precursor[M1.00055+3]	-7.5	767	HexNAc(4)Hex(4)Fuc(1)NeuAc(1)	D:\IgG_glycomap_091322\DIA_600_Monoclonals\ALE_M2210_71.raw	1029.73	3	3	1029.73	0	EEQYNSTYR	1.56E+05
17.32	21.23	2084153	precursor[M1.00055+3]	-6.3	741	HexNAc(4)Hex(4)Fuc(1)NeuAc(1)	D:\IgG_glycomap_091322\DIA_600_Monoclonals\ALE_M2210_72.raw	1029.73	3	3	1029.73	0	EEQYNSTYR	1.09E+05
17.21	21.12	1552342	precursor[M1.00055+3]	-6.9	730	HexNAc(4)Hex(4)Fuc(1)NeuAc(1)	D:\IgG_glycomap_091322\DIA_600_Monoclonals\ALE_M2210_73.raw	1029.73	3	3	1029.73	0	EEQYNSTYR	0.00E+00
17.66	21.57	11833380	precursor[M1.00055+3]	4.9	862	HexNAc(4)Hex(4)Fuc(1)NeuAc(1)	D:\IgG_glycomap_091322\DIA_600_Monoclonals\ALE_M2210_75.raw	1029.73	3	3	1029.73	0	EEQYNSTYR	1.52E+06
17.64	21.55	6400541	precursor[M1.00055+3]	4.7	746	HexNAc(4)Hex(4)Fuc(1)NeuAc(1)	D:\IgG_glycomap_091322\DIA_600_Monoclonals\ALE_M2210_76.raw	1029.73	3	3	1029.73	0	EEQYNSTYR	3.32E+05
17.58	21.49	5926465	precursor[M1.00055+3]	4	735	HexNAc(4)Hex(4)Fuc(1)NeuAc(1)	D:\IgG_glycomap_091322\DIA_600_Monoclonals\ALE_M2210_77.raw	1029.73	3	3	1029.73	0	EEQYNSTYR	2.08E+04
17.68	21.59	239300960	precursor[M1.00055+3]	7.2	836	HexNAc(4)Hex(4)Fuc(1)NeuAc(1)	D:\IgG_glycomap_091322\DIA_600_Monoclonals\ALE_M2210_82.raw	1029.73	3	3	1029.73	0	EEQYNSTYR	6.09E+07
17.69	21.6	181098240	precursor[M1.00055+3]	6.3	805	HexNAc(4)Hex(4)Fuc(1)NeuAc(1)	D:\IgG_glycomap_091322\DIA_600_Monoclonals\ALE_M2210_83.raw	1029.73	3	3	1029.73	0	EEQYNSTYR	3.63E+07
17.72	21.63	176210032	precursor[M1.00055+3]	6.1	771	HexNAc(4)Hex(4)Fuc(1)NeuAc(1)	D:\IgG_glycomap_091322\DIA_600_Monoclonals\ALE_M2210_84.raw	1029.73	3	3	1029.73	0	EEQYNSTYR	1.77E+07
19.13	19.64	18546	precursor++	-3.6	84	HexNAc(4)Hex(4)NeuAc(1)	D:\IgG_glycomap_091322\DIA_600_Monoclonals\ALE_M2210_60.raw	1471.07	2	2	1471.07	0	EEQYNSTYR	1.85E+04
19.11	19.53	0	precursor++	#N/A	65	HexNAc(4)Hex(4)NeuAc(1)	D:\IgG_glycomap_091322\DIA_600_Monoclonals\ALE_M2210_61.raw	1471.07	2	2	1471.07	0	EEQYNSTYR	0.00E+00
19.17	19.48	0	precursor++	#N/A	48	HexNAc(4)Hex(4)NeuAc(1)	D:\IgG_glycomap_091322\DIA_600_Monoclonals\ALE_M2210_62.raw	1471.07	2	2	1471.07	0	EEQYNSTYR	0.00E+00
19.2	19.54	58561	precursor++	-1.1	53	HexNAc(4)Hex(4)NeuAc(1)	D:\IgG_glycomap_091322\DIA_600_Monoclonals\ALE_M2210_64.raw	1471.07	2	2	1471.07	0	EEQYNSTYR	5.86E+04
19.17	19.51	38468	precursor++	-3.7	53	HexNAc(4)Hex(4)NeuAc(1)	D:\IgG_glycomap_091322\DIA_600_Monoclonals\ALE_M2210_65.raw	1471.07	2	2	1471.07	0	EEQYNSTYR	3.85E+04
19.03	19.61	0	precursor++	#N/A	101	HexNAc(4)Hex(4)NeuAc(1)	D:\IgG_glycomap_091322\DIA_600_Monoclonals\ALE_M2210_66.raw	1471.07	2	2	1471.07	0	EEQYNSTYR	0.00E+00
18.87	19.32	18838	precursor++	-5.8	71	HexNAc(4)Hex(4)NeuAc(1)	D:\IgG_glycomap_091322\DIA_600_Monoclonals\ALE_M2210_71.raw	1471.07	2	2	1471.07	0	EEQYNSTYR	1.88E+04
18.91	19.22	0	precursor++	#N/A	47	HexNAc(4)Hex(4)NeuAc(1)	D:\IgG_glycomap_091322\DIA_600_Monoclonals\ALE_M2210_72.raw	1471.07	2	2	1471.07	0	EEQYNSTYR	0.00E+00
18.83	19.14	0	precursor++	#N/A	48	HexNAc(4)Hex(4)NeuAc(1)	D:\IgG_glycomap_091322\DIA_600_Monoclonals\ALE_M2210_73.raw	1471.07	2	2	1471.07	0	EEQYNSTYR	0.00E+00
19.04	19.66	52012	precursor++	-6.9	120	HexNAc(4)Hex(4)NeuAc(1)	D:\IgG_glycomap_091322\DIA_600_Monoclonals\ALE_M2210_75.raw	1471.07	2	2	1471.07	0	EEQYNSTYR	5.20E+04
19.11	19.62	78196	precursor++	3.8	86	HexNAc(4)Hex(4)NeuAc(1)	D:\IgG_glycomap_091322\DIA_600_Monoclonals\ALE_M2210_76.raw	1471.07	2	2	1471.07	0	EEQYNSTYR	7.82E+04
18.99	19.64	0	precursor++	#N/A	114	HexNAc(4)Hex(4)NeuAc(1)	D:\IgG_glycomap_091322\DIA_600_Monoclonals\ALE_M2210_77.raw	1471.07	2	2	1471.07	0	EEQYNSTYR	0.00E+00
18.9	19.99	4727148	precursor++	4.6	296	HexNAc(4)Hex(4)NeuAc(1)	D:\IgG_glycomap_091322\DIA_600_Monoclonals\ALE_M2210_82.raw	1471.07	2	2	1471.07	0	EEQYNSTYR	4.73E+06
18.97	19.79	2198190	precursor++	3.5	215	HexNAc(4)Hex(4)NeuAc(1)	D:\IgG_glycomap_091322\DIA_600_Monoclonals\ALE_M2210_83.raw	1471.07	2	2	1471.07	0	EEQYNSTYR	2.20E+06
19.1	19.85	1136921	precursor++	3.5	187	HexNAc(4)Hex(4)NeuAc(1)	D:\IgG_glycomap_091322\DIA_600_Monoclonals\ALE_M2210_84.raw	1471.07	2	2	1471.07	0	EEQYNSTYR	1.14E+06
19.13	19.64	208860	precursor[M1.00055+3]	-4.7	84	HexNAc(4)Hex(4)NeuAc(1)	D:\IgG_glycomap_091322\DIA_600_Monoclonals\ALE_M2210_60.raw	981.044	3	3	981.044	0	EEQYNSTYR	1.85E+04
19.11	19.53	145950	precursor[M1.00055+3]	-5.4	65	HexNAc(4)Hex(4)NeuAc(1)	D:\IgG_glycomap_091322\DIA_600_Monoclonals\ALE_M2210_61.raw	981.044	3	3	981.044	0	EEQYNSTYR	0.00E+00
19.17	19.48	78122	precursor[M1.00055+3]	-4.9	48	HexNAc(4)Hex(4)NeuAc(1)	D:\IgG_glycomap_091322\DIA_600_Monoclonals\ALE_M2210_62.raw	981.044	3	3	981.044	0	EEQYNSTYR	0.00E+00
19.2	19.54	164604	precursor[M1.00055+3]	-5.6	53	HexNAc(4)Hex(4)NeuAc(1)	D:\IgG_glycomap_091322\DIA_600_Monoclonals\ALE_M2210_64.raw	981.044	3	3	981.044	0	EEQYNSTYR	5.86E+04
19.17	19.51	128902	precursor[M1.00055+3]	-3.4	53	HexNAc(4)Hex(4)NeuAc(1)	D:\IgG_glycomap_091322\DIA_600_Monoclonals\ALE_M2210_65.raw	981.044	3	3	981.044	0	EEQYNSTYR	3.85E+04
19.03	19.61	207596	precursor[M1.00055+3]	-4.9	101	HexNAc(4)Hex(4)NeuAc(1)	D:\IgG_glycomap_091322\DIA_600_Monoclonals\ALE_M2210_66.raw	981.044	3	3	981.044	0	EEQYNSTYR	0.00E+00
18.87	19.32	485465	precursor[M1.00055+3]	-5.6	71	HexNAc(4)Hex(4)NeuAc(1)	D:\IgG_glycomap_091322\DIA_600_Monoclonals\ALE_M2210_71.raw	981.044	3	3	981.044	0	EEQYNSTYR	1.88E+04
18.91	19.22	246238	precursor[M1.00055+3]	-4.9	47	HexNAc(4)Hex(4)NeuAc(1)	D:\IgG_glycomap_091322\DIA_600_Monoclonals\ALE_M2210_72.raw	981.044	3	3	981.044	0	EEQYNSTYR	0.00E+00
18.83	19.14	140218	precursor[M1.00055+3]	-5.3	48	HexNAc(4)Hex(4)NeuAc(1)	D:\IgG_glycomap_091322\DIA_600_Monoclonals\ALE_M2210_73.raw	981.044	3	3	981.044	0	EEQYNSTYR	0.00E+00
19.04	19.66	1858669	precursor[M1.00055+3]	-8.5	120	HexNAc(4)Hex(4)NeuAc(1)	D:\IgG_glycomap_091322\DIA_600_Monoclonals\ALE_M2210_75.raw	981.044	3	3	981.044	0	EEQYNSTYR	5.20E+04
19.11	19.62	259133	precursor[M1.00055+3]	-6.3	86	HexNAc(4)Hex(4)NeuAc(1)	D:\IgG_glycomap_091322\DIA_600_Monoclonals\ALE_M2210_76.raw	981.044	3	3	981.044	0	EEQYNSTYR	7.82E+04
18.99	19.64	153224	precursor[M1.00055+3]	-6.1	114	HexNAc(4)Hex(4)NeuAc(1)	D:\IgG_glycomap_091322\DIA_600_Monoclonals\ALE_M2210_77.raw	981.044	3	3	981.044	0	EEQYNSTYR	0.00E+00
18.9	19.99	15935541	precursor[M1.00055+3]	8	296	HexNAc(4)Hex(4)NeuAc(1)	D:\IgG_glycomap_091322\DIA_600_Monoclonals\ALE_M2210_82.raw	981.044	3	3	981.044	0	EEQYNSTYR	4.73E+06
18.97	19.79	11501791	precursor[M1.00055+3]	6.8	215	HexNAc(4)Hex(4)NeuAc(1)	D:\IgG_glycomap_091322\DIA_600_Monoclonals\ALE_M2210_83.raw	981.044	3	3	981.044	0	EEQYNSTYR	2.20E+06
19.1	19.85	10008794	precursor[M1.00055+3]	7	187	HexNAc(4)Hex(4)NeuAc(1)	D:\IgG_glycomap_091322\DIA_600_Monoclonals\ALE_M2210_84.raw	981.044	3	3	981.044	0	EEQYNSTYR	1.14E+06
15.74	19.11	628629	precursor++	1.5	669	HexNAc(4)Hex(5)	D:\IgG_glycomap_091322\DIA_600_Monoclonals\ALE_M2210_60.raw	1406.54	2	2	1406.54	0	EEQYNSTYR	6.29E+05
15.79	19.03	1025844	precursor++	-1.3	647	HexNAc(4)Hex(5)	D:\IgG_glycomap_091322\DIA_600_Monoclonals\ALE_M2210_61.raw	1406.54	2	2	1406.54	0	EEQYNSTYR	1.03E+06
16.04	18.58	1234474	precursor++	0.9	528	HexNAc(4)Hex(5)	D:\IgG_glycomap_091322\DIA_600_Monoclonals\ALE_M2210_62.raw	1406.54	2	2	1406.54	0	EEQYNSTYR	1.23E+06
15.92	18.88	5867178	precursor++	1.4	581	HexNAc(4)Hex(5)	D:\IgG_glycomap_091322\DIA_600_Monoclonals\ALE_M2210_64.raw	1406.54	2	2	1406.54	0	EEQYNSTYR	5.87E+06
16.14	18.11	6368744	precursor++	1.4	416	HexNAc(4)Hex(5)	D:\IgG_glycomap_091322\DIA_600_Monoclonals\ALE_M2210_65.raw	1406.54	2	2	1406.54	0	EEQYNSTYR	6.37E+06
15.82	18.65	5446754	precursor++	2.3	559	HexNAc(4)Hex(5)	D:\IgG_glycomap_091322\DIA_600_Monoclonals\ALE_M2210_66.raw	1406.54	2	2	1406.54	0	EEQYNSTYR	5.45E+06
16.5	17.49	3602987	precursor++	1.3	270	HexNAc(4)Hex(5)	D:\IgG_glycomap_091322\DIA_600_Monoclonals\ALE_M2210_71.raw	1406.54	2	2	1406.54	0	EEQYNSTYR	3.60E+06
15.84	18.8	3019442	precursor++	0.5	581	HexNAc(4)Hex(5)	D:\IgG_glycomap_091322\DIA_600_Monoclonals\ALE_M2210_72.raw	1406.54	2	2	1406.54	0	EEQYNSTYR	3.02E+06
16.37	17.92	1648990	precursor++	-0.6	353	HexNAc(4)Hex(5)	D:\IgG_glycomap_091322\DIA_600_Monoclonals\ALE_M2210_73.raw	1406.54	2	2	1406.54	0	EEQYNSTYR	1.65E+06
16.44	17.57	643085	precursor++	-2.3	320	HexNAc(4)Hex(5)	D:\IgG_glycomap_091322\DIA_600_Monoclonals\ALE_M2210_75.raw	1406.54	2	2	1406.54	0	EEQYNSTYR	6.43E+05
16.11	18.72	0	precursor++	#N/A	535	HexNAc(4)Hex(5)	D:\IgG_glycomap_091322\DIA_600_Monoclonals\ALE_M2210_76.raw	1406.54	2	2	1406.54	0	EEQYNSTYR	0.00E+00
16.39	17.52	71059	precursor++	-0.2	285	HexNAc(4)Hex(5)	D:\IgG_glycomap_091322\DIA_600_Monoclonals\ALE_M2210_77.raw	1406.54	2	2	1406.54	0	EEQYNSTYR	7.11E+04
15.83	18.65	93761936	precursor++	4.1	562	HexNAc(4)Hex(5)	D:\IgG_glycomap_091322\DIA_600_Monoclonals\ALE_M2210_82.raw	1406.54	2	2	1406.54	0	EEQYNSTYR	9.38E+07
15.65	18.89	48295936	precursor++	2.8	600	HexNAc(4)Hex(5)	D:\IgG_glycomap_091322\DIA_600_Monoclonals\ALE_M2210_83.raw	1406.54	2	2	1406.54	0	EEQYNSTYR	4.83E+07
15.51	19.03	46169444	precursor++	2.5	645	HexNAc(4)Hex(5)	D:\IgG_glycomap_091322\DIA_600_Monoclonals\ALE_M2210_84.raw	1406.54	2	2	1406.54	0	EEQYNSTYR	4.62E+07
15.74	19.11	13984532	precursor[M1.00055+3]	2.3	669	HexNAc(4)Hex(5)	D:\IgG_glycomap_091322\DIA_600_Monoclonals\ALE_M2210_60.raw	938.03	3	3	938.03	0	EEQYNSTYR	6.29E+05
15.79	19.03	11165794	precursor[M1.00055+3]	2.8	647	HexNAc(4)Hex(5)	D:\IgG_glycomap_091322\DIA_600_Monoclonals\ALE_M2210_61.raw	938.03	3	3	938.03	0	EEQYNSTYR	1.03E+06
16.04	18.58	8746401	precursor[M1.00055+3]	2.2	528	HexNAc(4)Hex(5)	D:\IgG_glycomap_091322\DIA_600_Monoclonals\ALE_M2210_62.raw	938.03	3	3	938.03	0	EEQYNSTYR	1.23E+06
15.92	18.88	43882392	precursor[M1.00055+3]	2.9	581	HexNAc(4)Hex(5)	D:\IgG_glycomap_091322\DIA_600_Monoclonals\ALE_M2210_64.raw	938.03	3	3	938.03	487015	EEQYNSTYR	5.87E+06
16.14	18.11	37116744	precursor[M1.00055+3]	3.5	416	HexNAc(4)Hex(5)	D:\IgG_glycomap_091322\DIA_600_Monoclonals\ALE_M2210_65.raw	938.03	3	3	938.03	471003	EEQYNSTYR	6.37E+06
15.82	18.65	40178344	precursor[M1.00055+3]	3.5	559	HexNAc(4)Hex(5)	D:\IgG_glycomap_091322\DIA_600_Monoclonals\ALE_M2210_66.raw	938.03	3	3	938.03	200652	EEQYNSTYR	5.45E+06
16.5	17.49	23619116	precursor[M1.00055+3]	3.2	270	HexNAc(4)Hex(5)	D:\IgG_glycomap_091322\DIA_600_Monoclonals\ALE_M2210_71.raw	938.03	3	3	938.03	0	EEQYNSTYR	3.60E+06
15.84	18.8	20218278	precursor[M1.00055+3]	3.3	581	HexNAc(4)Hex(5)	D:\IgG_glycomap_091322\DIA_600_Monoclonals\ALE_M2210_72.raw	938.03	3	3	938.03	0	EEQYNSTYR	3.02E+06
16.37	17.92	11840203	precursor[M1.00055+3]	2.1	353	HexNAc(4)Hex(5)	D:\IgG_glycomap_091322\DIA_600_Monoclonals\ALE_M2210_73.raw	938.03	3	3	938.03	0	EEQYNSTYR	1.65E+06
16.44	17.57	2209075	precursor[M1.00055+3]	2.2	320	HexNAc(4)Hex(5)	D:\IgG_glycomap_091322\DIA_600_Monoclonals\ALE_M2210_75.raw	938.03	3	3	938.03	0	EEQYNSTYR	6.43E+05
16.11	18.72	2271123	precursor[M1.00055+3]	0.4	535	HexNAc(4)Hex(5)	D:\IgG_glycomap_091322\DIA_600_Monoclonals\ALE_M2210_76.raw	938.03	3	3	938.03	0	EEQYNSTYR	0.00E+00
16.39	17.52	1039948	precursor[M1.00055+3]	0.9	285	HexNAc(4)Hex(5)	D:\IgG_glycomap_091322\DIA_600_Monoclonals\ALE_M2210_77.raw	938.03	3	3	938.03	0	EEQYNSTYR	7.11E+04
15.83	18.65	210337008	precursor[M1.00055+3]	6.4	562	HexNAc(4)Hex(5)	D:\IgG_glycomap_091322\DIA_600_Monoclonals\ALE_M2210_82.raw	938.03	3	3	938.03	2932163	EEQYNSTYR	9.38E+07
15.65	18.89	197750512	precursor[M1.00055+3]	5.2	600	HexNAc(4)Hex(5)	D:\IgG_glycomap_091322\DIA_600_Monoclonals\ALE_M2210_83.raw	938.03	3	3	938.03	0	EEQYNSTYR	4.83E+07
15.51	19.03	214588736	precursor[M1.00055+3]	4.8	645	HexNAc(4)Hex(5)	D:\IgG_glycomap_091322\DIA_600_Monoclonals\ALE_M2210_84.raw	938.03	3	3	938.03	0	EEQYNSTYR	4.62E+07
16.82	17	7900804	precursor++	1.8	54	HexNAc(4)Hex(5)Fuc(1)	D:\IgG_glycomap_091322\DIA_600_Monoclonals\ALE_M2210_60.raw	1479.57	2	2	1479.57	0	EEQYNSTYR	7.90E+06
16.84	17.01	6477078	precursor++	1.5	48	HexNAc(4)Hex(5)Fuc(1)	D:\IgG_glycomap_091322\DIA_600_Monoclonals\ALE_M2210_61.raw	1479.57	2	2	1479.57	0	EEQYNSTYR	6.48E+06
16.82	17.01	7657565	precursor++	0.8	55	HexNAc(4)Hex(5)Fuc(1)	D:\IgG_glycomap_091322\DIA_600_Monoclonals\ALE_M2210_62.raw	1479.57	2	2	1479.57	0	EEQYNSTYR	7.66E+06
16.83	16.99	69823944	precursor++	1.3	46	HexNAc(4)Hex(5)Fuc(1)	D:\IgG_glycomap_091322\DIA_600_Monoclonals\ALE_M2210_64.raw	1479.57	2	2	1479.57	0	EEQYNSTYR	6.98E+07
16.83	16.99	66491196	precursor++	1.8	46	HexNAc(4)Hex(5)Fuc(1)	D:\IgG_glycomap_091322\DIA_600_Monoclonals\ALE_M2210_65.raw	1479.57	2	2	1479.57	0	EEQYNSTYR	6.65E+07
16.77	16.96	99656832	precursor++	1.8	53	HexNAc(4)Hex(5)Fuc(1)	D:\IgG_glycomap_091322\DIA_600_Monoclonals\ALE_M2210_66.raw	1479.57	2	2	1479.57	0	EEQYNSTYR	9.97E+07
16.83	17.01	49951040	precursor++	2.5	53	HexNAc(4)Hex(5)Fuc(1)	D:\IgG_glycomap_091322\DIA_600_Monoclonals\ALE_M2210_71.raw	1479.57	2	2	1479.57	0	EEQYNSTYR	5.00E+07
16.71	16.93	63492376	precursor++	2	66	HexNAc(4)Hex(5)Fuc(1)	D:\IgG_glycomap_091322\DIA_600_Monoclonals\ALE_M2210_72.raw	1479.57	2	2	1479.57	0	EEQYNSTYR	6.35E+07
15.43	19.74	42327984	precursor++	0.3	827	HexNAc(4)Hex(5)Fuc(1)	D:\IgG_glycomap_091322\DIA_600_Monoclonals\ALE_M2210_73.raw	1479.57	2	2	1479.57	0	EEQYNSTYR	4.23E+07
16.82	16.95	5744564	precursor++	2.6	37	HexNAc(4)Hex(5)Fuc(1)	D:\IgG_glycomap_091322\DIA_600_Monoclonals\ALE_M2210_75.raw	1479.57	2	2	1479.57	0	EEQYNSTYR	5.74E+06
16.83	16.95	2609005	precursor++	2.1	35	HexNAc(4)Hex(5)Fuc(1)	D:\IgG_glycomap_091322\DIA_600_Monoclonals\ALE_M2210_76.raw	1479.57	2	2	1479.57	0	EEQYNSTYR	2.61E+06
16.72	16.86	1261622	precursor++	-0.2	39	HexNAc(4)Hex(5)Fuc(1)	D:\IgG_glycomap_091322\DIA_600_Monoclonals\ALE_M2210_77.raw	1479.57	2	2	1479.57	0	EEQYNSTYR	1.26E+06
16.81	17.02	371567968	precursor++	3.6	62	HexNAc(4)Hex(5)Fuc(1)	D:\IgG_glycomap_091322\DIA_600_Monoclonals\ALE_M2210_82.raw	1479.57	2	2	1479.57	13102873	EEQYNSTYR	3.72E+08
16.77	16.99	288949248	precursor++	2.6	64	HexNAc(4)Hex(5)Fuc(1)	D:\IgG_glycomap_091322\DIA_600_Monoclonals\ALE_M2210_83.raw	1479.57	2	2	1479.57	5544818	EEQYNSTYR	2.89E+08
14.78	20.81	340001248	precursor++	2.2	1163	HexNAc(4)Hex(5)Fuc(1)	D:\IgG_glycomap_091322\DIA_600_Monoclonals\ALE_M2210_84.raw	1479.57	2	2	1479.57	0	EEQYNSTYR	3.40E+08
16.82	17	72222840	precursor[M1.00055+3]	4.6	54	HexNAc(4)Hex(5)Fuc(1)	D:\IgG_glycomap_091322\DIA_600_Monoclonals\ALE_M2210_60.raw	986.716	3	3	986.716	0	EEQYNSTYR	7.90E+06
16.84	17.01	72264760	precursor[M1.00055+3]	4.2	48	HexNAc(4)Hex(5)Fuc(1)	D:\IgG_glycomap_091322\DIA_600_Monoclonals\ALE_M2210_61.raw	986.716	3	3	986.716	0	EEQYNSTYR	6.48E+06
16.82	17.01	69867088	precursor[M1.00055+3]	3.4	55	HexNAc(4)Hex(5)Fuc(1)	D:\IgG_glycomap_091322\DIA_600_Monoclonals\ALE_M2210_62.raw	986.716	3	3	986.716	0	EEQYNSTYR	7.66E+06
16.83	16.99	441509472	precursor[M1.00055+3]	4.1	46	HexNAc(4)Hex(5)Fuc(1)	D:\IgG_glycomap_091322\DIA_600_Monoclonals\ALE_M2210_64.raw	986.716	3	3	986.716	17868102	EEQYNSTYR	6.98E+07
16.83	16.99	446884256	precursor[M1.00055+3]	4.3	46	HexNAc(4)Hex(5)Fuc(1)	D:\IgG_glycomap_091322\DIA_600_Monoclonals\ALE_M2210_65.raw	986.716	3	3	986.716	0	EEQYNSTYR	6.65E+07
16.77	16.96	487166112	precursor[M1.00055+3]	4.6	53	HexNAc(4)Hex(5)Fuc(1)	D:\IgG_glycomap_091322\DIA_600_Monoclonals\ALE_M2210_66.raw	986.716	3	3	986.716	10468049	EEQYNSTYR	9.97E+07
16.83	17.01	392273792	precursor[M1.00055+3]	5.7	53	HexNAc(4)Hex(5)Fuc(1)	D:\IgG_glycomap_091322\DIA_600_Monoclonals\ALE_M2210_71.raw	986.716	3	3	986.716	6581292	EEQYNSTYR	5.00E+07
16.71	16.93	524937120	precursor[M1.00055+3]	5.2	66	HexNAc(4)Hex(5)Fuc(1)	D:\IgG_glycomap_091322\DIA_600_Monoclonals\ALE_M2210_72.raw	986.716	3	3	986.716	6648139	EEQYNSTYR	6.35E+07
15.43	19.74	472815008	precursor[M1.00055+3]	3.7	827	HexNAc(4)Hex(5)Fuc(1)	D:\IgG_glycomap_091322\DIA_600_Monoclonals\ALE_M2210_73.raw	986.716	3	3	986.716	0	EEQYNSTYR	4.23E+07
16.82	16.95	21385028	precursor[M1.00055+3]	5.1	37	HexNAc(4)Hex(5)Fuc(1)	D:\IgG_glycomap_091322\DIA_600_Monoclonals\ALE_M2210_75.raw	986.716	3	3	986.716	0	EEQYNSTYR	5.74E+06
16.83	16.95	23687928	precursor[M1.00055+3]	3.9	35	HexNAc(4)Hex(5)Fuc(1)	D:\IgG_glycomap_091322\DIA_600_Monoclonals\ALE_M2210_76.raw	986.716	3	3	986.716	56662	EEQYNSTYR	2.61E+06
16.72	16.86	23349582	precursor[M1.00055+3]	3.5	39	HexNAc(4)Hex(5)Fuc(1)	D:\IgG_glycomap_091322\DIA_600_Monoclonals\ALE_M2210_77.raw	986.716	3	3	986.716	0	EEQYNSTYR	1.26E+06
16.81	17.02	1473104384	precursor[M1.00055+3]	6.7	62	HexNAc(4)Hex(5)Fuc(1)	D:\IgG_glycomap_091322\DIA_600_Monoclonals\ALE_M2210_82.raw	986.716	3	3	986.716	37737412	EEQYNSTYR	3.72E+08
16.77	16.99	1492230528	precursor[M1.00055+3]	5.6	64	HexNAc(4)Hex(5)Fuc(1)	D:\IgG_glycomap_091322\DIA_600_Monoclonals\ALE_M2210_83.raw	986.716	3	3	986.716	24699634	EEQYNSTYR	2.89E+08
14.78	20.81	1926791424	precursor[M1.00055+3]	5.1	1163	HexNAc(4)Hex(5)Fuc(1)	D:\IgG_glycomap_091322\DIA_600_Monoclonals\ALE_M2210_84.raw	986.716	3	3	986.716	0	EEQYNSTYR	3.40E+08
19.19	19.22	0	precursor++	#N/A	5	HexNAc(4)Hex(5)Fuc(1)NeuAc(1)	D:\IgG_glycomap_091322\DIA_600_Monoclonals\ALE_M2210_60.raw	1625.12	2	2	1625.12	0	EEQYNSTYR	0.00E+00
19.31	19.6	63058	precursor++	3	50	HexNAc(4)Hex(5)Fuc(1)NeuAc(1)	D:\IgG_glycomap_091322\DIA_600_Monoclonals\ALE_M2210_61.raw	1625.12	2	2	1625.12	0	EEQYNSTYR	6.31E+04
19.31	19.56	86509	precursor++	3.4	43	HexNAc(4)Hex(5)Fuc(1)NeuAc(1)	D:\IgG_glycomap_091322\DIA_600_Monoclonals\ALE_M2210_62.raw	1625.12	2	2	1625.12	0	EEQYNSTYR	8.65E+04
18.96	19.01	0	precursor++	#N/A	8	HexNAc(4)Hex(5)Fuc(1)NeuAc(1)	D:\IgG_glycomap_091322\DIA_600_Monoclonals\ALE_M2210_64.raw	1625.12	2	2	1625.12	0	EEQYNSTYR	0.00E+00
19.33	19.45	514476	precursor++	2.3	17	HexNAc(4)Hex(5)Fuc(1)NeuAc(1)	D:\IgG_glycomap_091322\DIA_600_Monoclonals\ALE_M2210_65.raw	1625.12	2	2	1625.12	0	EEQYNSTYR	5.14E+05
19.33	19.44	598229	precursor++	3	17	HexNAc(4)Hex(5)Fuc(1)NeuAc(1)	D:\IgG_glycomap_091322\DIA_600_Monoclonals\ALE_M2210_66.raw	1625.12	2	2	1625.12	0	EEQYNSTYR	5.98E+05
18.79	18.98	136862	precursor++	-4.1	33	HexNAc(4)Hex(5)Fuc(1)NeuAc(1)	D:\IgG_glycomap_091322\DIA_600_Monoclonals\ALE_M2210_71.raw	1625.12	2	2	1625.12	0	EEQYNSTYR	1.37E+05
18.78	18.93	0	precursor++	#N/A	24	HexNAc(4)Hex(5)Fuc(1)NeuAc(1)	D:\IgG_glycomap_091322\DIA_600_Monoclonals\ALE_M2210_72.raw	1625.12	2	2	1625.12	0	EEQYNSTYR	0.00E+00
18.72	18.87	0	precursor++	#N/A	24	HexNAc(4)Hex(5)Fuc(1)NeuAc(1)	D:\IgG_glycomap_091322\DIA_600_Monoclonals\ALE_M2210_73.raw	1625.12	2	2	1625.12	0	EEQYNSTYR	0.00E+00
19.34	19.42	12490	precursor++	3.7	13	HexNAc(4)Hex(5)Fuc(1)NeuAc(1)	D:\IgG_glycomap_091322\DIA_600_Monoclonals\ALE_M2210_75.raw	1625.12	2	2	1625.12	0	EEQYNSTYR	1.25E+04
19.2	19.24	0	precursor++	#N/A	5	HexNAc(4)Hex(5)Fuc(1)NeuAc(1)	D:\IgG_glycomap_091322\DIA_600_Monoclonals\ALE_M2210_76.raw	1625.12	2	2	1625.12	0	EEQYNSTYR	0.00E+00
19.32	19.55	0	precursor++	#N/A	37	HexNAc(4)Hex(5)Fuc(1)NeuAc(1)	D:\IgG_glycomap_091322\DIA_600_Monoclonals\ALE_M2210_77.raw	1625.12	2	2	1625.12	0	EEQYNSTYR	0.00E+00
19.11	19.38	220128192	precursor++	4.5	80	HexNAc(4)Hex(5)Fuc(1)NeuAc(1)	D:\IgG_glycomap_091322\DIA_600_Monoclonals\ALE_M2210_82.raw	1625.12	2	2	1625.12	8035704	EEQYNSTYR	2.20E+08
19.08	19.29	126915384	precursor++	3.1	62	HexNAc(4)Hex(5)Fuc(1)NeuAc(1)	D:\IgG_glycomap_091322\DIA_600_Monoclonals\ALE_M2210_83.raw	1625.12	2	2	1625.12	3122339	EEQYNSTYR	1.27E+08
19.13	19.39	86919512	precursor++	2.6	66	HexNAc(4)Hex(5)Fuc(1)NeuAc(1)	D:\IgG_glycomap_091322\DIA_600_Monoclonals\ALE_M2210_84.raw	1625.12	2	2	1625.12	0	EEQYNSTYR	8.69E+07
19.19	19.22	19473	precursor[M1.00055+3]	1.6	5	HexNAc(4)Hex(5)Fuc(1)NeuAc(1)	D:\IgG_glycomap_091322\DIA_600_Monoclonals\ALE_M2210_60.raw	1083.75	3	3	1083.75	0	EEQYNSTYR	0.00E+00
19.31	19.6	6407162	precursor[M1.00055+3]	8	50	HexNAc(4)Hex(5)Fuc(1)NeuAc(1)	D:\IgG_glycomap_091322\DIA_600_Monoclonals\ALE_M2210_61.raw	1083.75	3	3	1083.75	0	EEQYNSTYR	6.31E+04
19.31	19.56	6084031	precursor[M1.00055+3]	6.6	43	HexNAc(4)Hex(5)Fuc(1)NeuAc(1)	D:\IgG_glycomap_091322\DIA_600_Monoclonals\ALE_M2210_62.raw	1083.75	3	3	1083.75	0	EEQYNSTYR	8.65E+04
18.96	19.01	81198	precursor[M1.00055+3]	5.8	8	HexNAc(4)Hex(5)Fuc(1)NeuAc(1)	D:\IgG_glycomap_091322\DIA_600_Monoclonals\ALE_M2210_64.raw	1083.75	3	3	1083.75	0	EEQYNSTYR	0.00E+00
19.33	19.45	13139456	precursor[M1.00055+3]	5.8	17	HexNAc(4)Hex(5)Fuc(1)NeuAc(1)	D:\IgG_glycomap_091322\DIA_600_Monoclonals\ALE_M2210_65.raw	1083.75	3	3	1083.75	17801	EEQYNSTYR	5.14E+05
19.33	19.44	13579402	precursor[M1.00055+3]	6.2	17	HexNAc(4)Hex(5)Fuc(1)NeuAc(1)	D:\IgG_glycomap_091322\DIA_600_Monoclonals\ALE_M2210_66.raw	1083.75	3	3	1083.75	158260	EEQYNSTYR	5.98E+05
18.79	18.98	3307676	precursor[M1.00055+3]	-7.8	33	HexNAc(4)Hex(5)Fuc(1)NeuAc(1)	D:\IgG_glycomap_091322\DIA_600_Monoclonals\ALE_M2210_71.raw	1083.75	3	3	1083.75	0	EEQYNSTYR	1.37E+05
18.78	18.93	1660899	precursor[M1.00055+3]	-6.9	24	HexNAc(4)Hex(5)Fuc(1)NeuAc(1)	D:\IgG_glycomap_091322\DIA_600_Monoclonals\ALE_M2210_72.raw	1083.75	3	3	1083.75	0	EEQYNSTYR	0.00E+00
18.72	18.87	1154120	precursor[M1.00055+3]	-7.8	24	HexNAc(4)Hex(5)Fuc(1)NeuAc(1)	D:\IgG_glycomap_091322\DIA_600_Monoclonals\ALE_M2210_73.raw	1083.75	3	3	1083.75	0	EEQYNSTYR	0.00E+00
19.34	19.42	407192	precursor[M1.00055+3]	5.6	13	HexNAc(4)Hex(5)Fuc(1)NeuAc(1)	D:\IgG_glycomap_091322\DIA_600_Monoclonals\ALE_M2210_75.raw	1083.75	3	3	1083.75	0	EEQYNSTYR	1.25E+04
19.2	19.24	17199	precursor[M1.00055+3]	1.3	5	HexNAc(4)Hex(5)Fuc(1)NeuAc(1)	D:\IgG_glycomap_091322\DIA_600_Monoclonals\ALE_M2210_76.raw	1083.75	3	3	1083.75	0	EEQYNSTYR	0.00E+00
19.32	19.55	2465779	precursor[M1.00055+3]	6.1	37	HexNAc(4)Hex(5)Fuc(1)NeuAc(1)	D:\IgG_glycomap_091322\DIA_600_Monoclonals\ALE_M2210_77.raw	1083.75	3	3	1083.75	0	EEQYNSTYR	0.00E+00
19.11	19.38	961464384	precursor[M1.00055+3]	7.2	80	HexNAc(4)Hex(5)Fuc(1)NeuAc(1)	D:\IgG_glycomap_091322\DIA_600_Monoclonals\ALE_M2210_82.raw	1083.75	3	3	1083.75	14189687	EEQYNSTYR	2.20E+08
19.08	19.29	869112832	precursor[M1.00055+3]	5.8	62	HexNAc(4)Hex(5)Fuc(1)NeuAc(1)	D:\IgG_glycomap_091322\DIA_600_Monoclonals\ALE_M2210_83.raw	1083.75	3	3	1083.75	9194754	EEQYNSTYR	1.27E+08
19.13	19.39	1009502720	precursor[M1.00055+3]	5.5	66	HexNAc(4)Hex(5)Fuc(1)NeuAc(1)	D:\IgG_glycomap_091322\DIA_600_Monoclonals\ALE_M2210_84.raw	1083.75	3	3	1083.75	9780530	EEQYNSTYR	8.69E+07
21.89	21.9	0	precursor++	#N/A	3	HexNAc(4)Hex(5)Fuc(1)NeuAc(2)	D:\IgG_glycomap_091322\DIA_600_Monoclonals\ALE_M2210_60.raw	1770.67	2	2	1770.67	0	EEQYNSTYR	0.00E+00
22.01	22.03	98871	precursor++	6	5	HexNAc(4)Hex(5)Fuc(1)NeuAc(2)	D:\IgG_glycomap_091322\DIA_600_Monoclonals\ALE_M2210_61.raw	1770.67	2	2	1770.67	0	EEQYNSTYR	9.89E+04
#N/A	#N/A	#N/A	precursor++	#N/A	#N/A	HexNAc(4)Hex(5)Fuc(1)NeuAc(2)	D:\IgG_glycomap_091322\DIA_600_Monoclonals\ALE_M2210_62.raw	1770.67	2	2	1770.67	#N/A	EEQYNSTYR	#N/A
#N/A	#N/A	#N/A	precursor++	#N/A	#N/A	HexNAc(4)Hex(5)Fuc(1)NeuAc(2)	D:\IgG_glycomap_091322\DIA_600_Monoclonals\ALE_M2210_64.raw	1770.67	2	2	1770.67	#N/A	EEQYNSTYR	#N/A
#N/A	#N/A	#N/A	precursor++	#N/A	#N/A	HexNAc(4)Hex(5)Fuc(1)NeuAc(2)	D:\IgG_glycomap_091322\DIA_600_Monoclonals\ALE_M2210_65.raw	1770.67	2	2	1770.67	#N/A	EEQYNSTYR	#N/A
#N/A	#N/A	#N/A	precursor++	#N/A	#N/A	HexNAc(4)Hex(5)Fuc(1)NeuAc(2)	D:\IgG_glycomap_091322\DIA_600_Monoclonals\ALE_M2210_66.raw	1770.67	2	2	1770.67	#N/A	EEQYNSTYR	#N/A
#N/A	#N/A	#N/A	precursor++	#N/A	#N/A	HexNAc(4)Hex(5)Fuc(1)NeuAc(2)	D:\IgG_glycomap_091322\DIA_600_Monoclonals\ALE_M2210_71.raw	1770.67	2	2	1770.67	#N/A	EEQYNSTYR	#N/A
#N/A	#N/A	#N/A	precursor++	#N/A	#N/A	HexNAc(4)Hex(5)Fuc(1)NeuAc(2)	D:\IgG_glycomap_091322\DIA_600_Monoclonals\ALE_M2210_72.raw	1770.67	2	2	1770.67	#N/A	EEQYNSTYR	#N/A
#N/A	#N/A	#N/A	precursor++	#N/A	#N/A	HexNAc(4)Hex(5)Fuc(1)NeuAc(2)	D:\IgG_glycomap_091322\DIA_600_Monoclonals\ALE_M2210_73.raw	1770.67	2	2	1770.67	#N/A	EEQYNSTYR	#N/A
#N/A	#N/A	#N/A	precursor++	#N/A	#N/A	HexNAc(4)Hex(5)Fuc(1)NeuAc(2)	D:\IgG_glycomap_091322\DIA_600_Monoclonals\ALE_M2210_75.raw	1770.67	2	2	1770.67	#N/A	EEQYNSTYR	#N/A
#N/A	#N/A	#N/A	precursor++	#N/A	#N/A	HexNAc(4)Hex(5)Fuc(1)NeuAc(2)	D:\IgG_glycomap_091322\DIA_600_Monoclonals\ALE_M2210_76.raw	1770.67	2	2	1770.67	#N/A	EEQYNSTYR	#N/A
#N/A	#N/A	#N/A	precursor++	#N/A	#N/A	HexNAc(4)Hex(5)Fuc(1)NeuAc(2)	D:\IgG_glycomap_091322\DIA_600_Monoclonals\ALE_M2210_77.raw	1770.67	2	2	1770.67	#N/A	EEQYNSTYR	#N/A
22.32	23.03	463531	precursor++	4.3	144	HexNAc(4)Hex(5)Fuc(1)NeuAc(2)	D:\IgG_glycomap_091322\DIA_600_Monoclonals\ALE_M2210_82.raw	1770.67	2	2	1770.67	0	EEQYNSTYR	4.64E+05
22.37	22.72	0	precursor++	#N/A	65	HexNAc(4)Hex(5)Fuc(1)NeuAc(2)	D:\IgG_glycomap_091322\DIA_600_Monoclonals\ALE_M2210_83.raw	1770.67	2	2	1770.67	0	EEQYNSTYR	0.00E+00
22.44	22.7	155244	precursor++	1.3	43	HexNAc(4)Hex(5)Fuc(1)NeuAc(2)	D:\IgG_glycomap_091322\DIA_600_Monoclonals\ALE_M2210_84.raw	1770.67	2	2	1770.67	0	EEQYNSTYR	1.55E+05
21.89	21.9	22903	precursor[M1.00055+3]	2	3	HexNAc(4)Hex(5)Fuc(1)NeuAc(2)	D:\IgG_glycomap_091322\DIA_600_Monoclonals\ALE_M2210_60.raw	1180.78	3	3	1180.78	0	EEQYNSTYR	0.00E+00
22.01	22.03	0	precursor[M1.00055+3]	#N/A	5	HexNAc(4)Hex(5)Fuc(1)NeuAc(2)	D:\IgG_glycomap_091322\DIA_600_Monoclonals\ALE_M2210_61.raw	1180.78	3	3	1180.78	0	EEQYNSTYR	9.89E+04
#N/A	#N/A	#N/A	precursor[M1.00055+3]	#N/A	#N/A	HexNAc(4)Hex(5)Fuc(1)NeuAc(2)	D:\IgG_glycomap_091322\DIA_600_Monoclonals\ALE_M2210_62.raw	1180.78	3	3	1180.78	#N/A	EEQYNSTYR	#N/A
#N/A	#N/A	#N/A	precursor[M1.00055+3]	#N/A	#N/A	HexNAc(4)Hex(5)Fuc(1)NeuAc(2)	D:\IgG_glycomap_091322\DIA_600_Monoclonals\ALE_M2210_64.raw	1180.78	3	3	1180.78	#N/A	EEQYNSTYR	#N/A
#N/A	#N/A	#N/A	precursor[M1.00055+3]	#N/A	#N/A	HexNAc(4)Hex(5)Fuc(1)NeuAc(2)	D:\IgG_glycomap_091322\DIA_600_Monoclonals\ALE_M2210_65.raw	1180.78	3	3	1180.78	#N/A	EEQYNSTYR	#N/A
#N/A	#N/A	#N/A	precursor[M1.00055+3]	#N/A	#N/A	HexNAc(4)Hex(5)Fuc(1)NeuAc(2)	D:\IgG_glycomap_091322\DIA_600_Monoclonals\ALE_M2210_66.raw	1180.78	3	3	1180.78	#N/A	EEQYNSTYR	#N/A
#N/A	#N/A	#N/A	precursor[M1.00055+3]	#N/A	#N/A	HexNAc(4)Hex(5)Fuc(1)NeuAc(2)	D:\IgG_glycomap_091322\DIA_600_Monoclonals\ALE_M2210_71.raw	1180.78	3	3	1180.78	#N/A	EEQYNSTYR	#N/A
#N/A	#N/A	#N/A	precursor[M1.00055+3]	#N/A	#N/A	HexNAc(4)Hex(5)Fuc(1)NeuAc(2)	D:\IgG_glycomap_091322\DIA_600_Monoclonals\ALE_M2210_72.raw	1180.78	3	3	1180.78	#N/A	EEQYNSTYR	#N/A
#N/A	#N/A	#N/A	precursor[M1.00055+3]	#N/A	#N/A	HexNAc(4)Hex(5)Fuc(1)NeuAc(2)	D:\IgG_glycomap_091322\DIA_600_Monoclonals\ALE_M2210_73.raw	1180.78	3	3	1180.78	#N/A	EEQYNSTYR	#N/A
#N/A	#N/A	#N/A	precursor[M1.00055+3]	#N/A	#N/A	HexNAc(4)Hex(5)Fuc(1)NeuAc(2)	D:\IgG_glycomap_091322\DIA_600_Monoclonals\ALE_M2210_75.raw	1180.78	3	3	1180.78	#N/A	EEQYNSTYR	#N/A
#N/A	#N/A	#N/A	precursor[M1.00055+3]	#N/A	#N/A	HexNAc(4)Hex(5)Fuc(1)NeuAc(2)	D:\IgG_glycomap_091322\DIA_600_Monoclonals\ALE_M2210_76.raw	1180.78	3	3	1180.78	#N/A	EEQYNSTYR	#N/A
#N/A	#N/A	#N/A	precursor[M1.00055+3]	#N/A	#N/A	HexNAc(4)Hex(5)Fuc(1)NeuAc(2)	D:\IgG_glycomap_091322\DIA_600_Monoclonals\ALE_M2210_77.raw	1180.78	3	3	1180.78	#N/A	EEQYNSTYR	#N/A
22.32	23.03	11447927	precursor[M1.00055+3]	4.9	144	HexNAc(4)Hex(5)Fuc(1)NeuAc(2)	D:\IgG_glycomap_091322\DIA_600_Monoclonals\ALE_M2210_82.raw	1180.78	3	3	1180.78	0	EEQYNSTYR	4.64E+05
22.37	22.72	8766303	precursor[M1.00055+3]	5.2	65	HexNAc(4)Hex(5)Fuc(1)NeuAc(2)	D:\IgG_glycomap_091322\DIA_600_Monoclonals\ALE_M2210_83.raw	1180.78	3	3	1180.78	0	EEQYNSTYR	0.00E+00
22.44	22.7	8205218	precursor[M1.00055+3]	4.3	43	HexNAc(4)Hex(5)Fuc(1)NeuAc(2)	D:\IgG_glycomap_091322\DIA_600_Monoclonals\ALE_M2210_84.raw	1180.78	3	3	1180.78	0	EEQYNSTYR	1.55E+05
19.32	19.43	0	precursor++	#N/A	18	HexNAc(4)Hex(5)NeuAc(1)	D:\IgG_glycomap_091322\DIA_600_Monoclonals\ALE_M2210_60.raw	1552.09	2	2	1552.09	0	EEQYNSTYR	0.00E+00
19.26	19.37	0	precursor++	#N/A	17	HexNAc(4)Hex(5)NeuAc(1)	D:\IgG_glycomap_091322\DIA_600_Monoclonals\ALE_M2210_61.raw	1552.09	2	2	1552.09	0	EEQYNSTYR	0.00E+00
19.27	19.36	0	precursor++	#N/A	15	HexNAc(4)Hex(5)NeuAc(1)	D:\IgG_glycomap_091322\DIA_600_Monoclonals\ALE_M2210_62.raw	1552.09	2	2	1552.09	0	EEQYNSTYR	0.00E+00
19.3	19.5	240571	precursor++	3.6	31	HexNAc(4)Hex(5)NeuAc(1)	D:\IgG_glycomap_091322\DIA_600_Monoclonals\ALE_M2210_64.raw	1552.09	2	2	1552.09	0	EEQYNSTYR	2.41E+05
19.27	19.44	121807	precursor++	1.2	25	HexNAc(4)Hex(5)NeuAc(1)	D:\IgG_glycomap_091322\DIA_600_Monoclonals\ALE_M2210_65.raw	1552.09	2	2	1552.09	0	EEQYNSTYR	1.22E+05
19.25	19.47	176538	precursor++	3.2	34	HexNAc(4)Hex(5)NeuAc(1)	D:\IgG_glycomap_091322\DIA_600_Monoclonals\ALE_M2210_66.raw	1552.09	2	2	1552.09	0	EEQYNSTYR	1.77E+05
19.06	19.23	115744	precursor++	1.7	26	HexNAc(4)Hex(5)NeuAc(1)	D:\IgG_glycomap_091322\DIA_600_Monoclonals\ALE_M2210_71.raw	1552.09	2	2	1552.09	0	EEQYNSTYR	1.16E+05
19.02	19.2	95997	precursor++	1.6	27	HexNAc(4)Hex(5)NeuAc(1)	D:\IgG_glycomap_091322\DIA_600_Monoclonals\ALE_M2210_72.raw	1552.09	2	2	1552.09	0	EEQYNSTYR	9.60E+04
18.95	19.15	12503	precursor++	-4.3	31	HexNAc(4)Hex(5)NeuAc(1)	D:\IgG_glycomap_091322\DIA_600_Monoclonals\ALE_M2210_73.raw	1552.09	2	2	1552.09	0	EEQYNSTYR	1.25E+04
19.29	19.38	0	precursor++	#N/A	17	HexNAc(4)Hex(5)NeuAc(1)	D:\IgG_glycomap_091322\DIA_600_Monoclonals\ALE_M2210_75.raw	1552.09	2	2	1552.09	0	EEQYNSTYR	0.00E+00
19.32	19.4	0	precursor++	#N/A	12	HexNAc(4)Hex(5)NeuAc(1)	D:\IgG_glycomap_091322\DIA_600_Monoclonals\ALE_M2210_76.raw	1552.09	2	2	1552.09	0	EEQYNSTYR	0.00E+00
19.29	19.32	0	precursor++	#N/A	4	HexNAc(4)Hex(5)NeuAc(1)	D:\IgG_glycomap_091322\DIA_600_Monoclonals\ALE_M2210_77.raw	1552.09	2	2	1552.09	0	EEQYNSTYR	0.00E+00
19.17	19.47	20139526	precursor++	4.2	75	HexNAc(4)Hex(5)NeuAc(1)	D:\IgG_glycomap_091322\DIA_600_Monoclonals\ALE_M2210_82.raw	1552.09	2	2	1552.09	0	EEQYNSTYR	2.01E+07
19.16	19.41	12522810	precursor++	2.8	58	HexNAc(4)Hex(5)NeuAc(1)	D:\IgG_glycomap_091322\DIA_600_Monoclonals\ALE_M2210_83.raw	1552.09	2	2	1552.09	0	EEQYNSTYR	1.25E+07
19.23	19.44	6213352	precursor++	3	43	HexNAc(4)Hex(5)NeuAc(1)	D:\IgG_glycomap_091322\DIA_600_Monoclonals\ALE_M2210_84.raw	1552.09	2	2	1552.09	0	EEQYNSTYR	6.21E+06
19.32	19.43	165085	precursor[M1.00055+3]	4.7	18	HexNAc(4)Hex(5)NeuAc(1)	D:\IgG_glycomap_091322\DIA_600_Monoclonals\ALE_M2210_60.raw	1035.06	3	3	1035.06	0	EEQYNSTYR	0.00E+00
19.26	19.37	220742	precursor[M1.00055+3]	6.2	17	HexNAc(4)Hex(5)NeuAc(1)	D:\IgG_glycomap_091322\DIA_600_Monoclonals\ALE_M2210_61.raw	1035.06	3	3	1035.06	0	EEQYNSTYR	0.00E+00
19.27	19.36	162088	precursor[M1.00055+3]	5.5	15	HexNAc(4)Hex(5)NeuAc(1)	D:\IgG_glycomap_091322\DIA_600_Monoclonals\ALE_M2210_62.raw	1035.06	3	3	1035.06	0	EEQYNSTYR	0.00E+00
19.3	19.5	4943407	precursor[M1.00055+3]	6.5	31	HexNAc(4)Hex(5)NeuAc(1)	D:\IgG_glycomap_091322\DIA_600_Monoclonals\ALE_M2210_64.raw	1035.06	3	3	1035.06	0	EEQYNSTYR	2.41E+05
19.27	19.44	4287241	precursor[M1.00055+3]	6	25	HexNAc(4)Hex(5)NeuAc(1)	D:\IgG_glycomap_091322\DIA_600_Monoclonals\ALE_M2210_65.raw	1035.06	3	3	1035.06	25333	EEQYNSTYR	1.22E+05
19.25	19.47	4640739	precursor[M1.00055+3]	7.1	34	HexNAc(4)Hex(5)NeuAc(1)	D:\IgG_glycomap_091322\DIA_600_Monoclonals\ALE_M2210_66.raw	1035.06	3	3	1035.06	0	EEQYNSTYR	1.77E+05
19.06	19.23	3876257	precursor[M1.00055+3]	7.3	26	HexNAc(4)Hex(5)NeuAc(1)	D:\IgG_glycomap_091322\DIA_600_Monoclonals\ALE_M2210_71.raw	1035.06	3	3	1035.06	0	EEQYNSTYR	1.16E+05
19.02	19.2	3314762	precursor[M1.00055+3]	7	27	HexNAc(4)Hex(5)NeuAc(1)	D:\IgG_glycomap_091322\DIA_600_Monoclonals\ALE_M2210_72.raw	1035.06	3	3	1035.06	14701	EEQYNSTYR	9.60E+04
18.95	19.15	3154629	precursor[M1.00055+3]	6.2	31	HexNAc(4)Hex(5)NeuAc(1)	D:\IgG_glycomap_091322\DIA_600_Monoclonals\ALE_M2210_73.raw	1035.06	3	3	1035.06	0	EEQYNSTYR	1.25E+04
19.29	19.38	215735	precursor[M1.00055+3]	4.9	17	HexNAc(4)Hex(5)NeuAc(1)	D:\IgG_glycomap_091322\DIA_600_Monoclonals\ALE_M2210_75.raw	1035.06	3	3	1035.06	0	EEQYNSTYR	0.00E+00
19.32	19.4	80575	precursor[M1.00055+3]	6.1	12	HexNAc(4)Hex(5)NeuAc(1)	D:\IgG_glycomap_091322\DIA_600_Monoclonals\ALE_M2210_76.raw	1035.06	3	3	1035.06	0	EEQYNSTYR	0.00E+00
19.29	19.32	15343	precursor[M1.00055+3]	4.6	4	HexNAc(4)Hex(5)NeuAc(1)	D:\IgG_glycomap_091322\DIA_600_Monoclonals\ALE_M2210_77.raw	1035.06	3	3	1035.06	0	EEQYNSTYR	0.00E+00
19.17	19.47	94581840	precursor[M1.00055+3]	6.6	75	HexNAc(4)Hex(5)NeuAc(1)	D:\IgG_glycomap_091322\DIA_600_Monoclonals\ALE_M2210_82.raw	1035.06	3	3	1035.06	0	EEQYNSTYR	2.01E+07
19.16	19.41	69383896	precursor[M1.00055+3]	5.7	58	HexNAc(4)Hex(5)NeuAc(1)	D:\IgG_glycomap_091322\DIA_600_Monoclonals\ALE_M2210_83.raw	1035.06	3	3	1035.06	0	EEQYNSTYR	1.25E+07
19.23	19.44	75265344	precursor[M1.00055+3]	5.4	43	HexNAc(4)Hex(5)NeuAc(1)	D:\IgG_glycomap_091322\DIA_600_Monoclonals\ALE_M2210_84.raw	1035.06	3	3	1035.06	0	EEQYNSTYR	6.21E+06
16.78	16.86	0	precursor++	#N/A	20	HexNAc(5)Hex(3)	D:\IgG_glycomap_091322\DIA_600_Monoclonals\ALE_M2210_60.raw	1346.03	2	2	1346.03	0	EEQYNSTYR	0.00E+00
16.79	16.85	34075	precursor++	4	19	HexNAc(5)Hex(3)	D:\IgG_glycomap_091322\DIA_600_Monoclonals\ALE_M2210_61.raw	1346.03	2	2	1346.03	0	EEQYNSTYR	3.41E+04
17.42	17.51	777215	precursor++	5.4	26	HexNAc(5)Hex(3)	D:\IgG_glycomap_091322\DIA_600_Monoclonals\ALE_M2210_62.raw	1346.03	2	2	1346.03	0	EEQYNSTYR	7.77E+05
16.84	16.86	0	precursor++	#N/A	8	HexNAc(5)Hex(3)	D:\IgG_glycomap_091322\DIA_600_Monoclonals\ALE_M2210_64.raw	1346.03	2	2	1346.03	0	EEQYNSTYR	0.00E+00
16.8	16.84	0	precursor++	#N/A	10	HexNAc(5)Hex(3)	D:\IgG_glycomap_091322\DIA_600_Monoclonals\ALE_M2210_65.raw	1346.03	2	2	1346.03	0	EEQYNSTYR	0.00E+00
16.79	16.82	0	precursor++	#N/A	7	HexNAc(5)Hex(3)	D:\IgG_glycomap_091322\DIA_600_Monoclonals\ALE_M2210_66.raw	1346.03	2	2	1346.03	0	EEQYNSTYR	0.00E+00
17.09	17.15	349010	precursor++	4.5	19	HexNAc(5)Hex(3)	D:\IgG_glycomap_091322\DIA_600_Monoclonals\ALE_M2210_71.raw	1346.03	2	2	1346.03	0	EEQYNSTYR	3.49E+05
17.04	17.07	19939	precursor++	4.9	9	HexNAc(5)Hex(3)	D:\IgG_glycomap_091322\DIA_600_Monoclonals\ALE_M2210_72.raw	1346.03	2	2	1346.03	0	EEQYNSTYR	1.99E+04
17.03	17.06	43177	precursor++	1.5	10	HexNAc(5)Hex(3)	D:\IgG_glycomap_091322\DIA_600_Monoclonals\ALE_M2210_73.raw	1346.03	2	2	1346.03	0	EEQYNSTYR	4.32E+04
#N/A	#N/A	#N/A	precursor++	#N/A	#N/A	HexNAc(5)Hex(3)	D:\IgG_glycomap_091322\DIA_600_Monoclonals\ALE_M2210_75.raw	1346.03	2	2	1346.03	#N/A	EEQYNSTYR	#N/A
17.45	17.53	225662	precursor++	3.8	22	HexNAc(5)Hex(3)	D:\IgG_glycomap_091322\DIA_600_Monoclonals\ALE_M2210_76.raw	1346.03	2	2	1346.03	0	EEQYNSTYR	2.26E+05
17.39	17.43	19190	precursor++	0.7	12	HexNAc(5)Hex(3)	D:\IgG_glycomap_091322\DIA_600_Monoclonals\ALE_M2210_77.raw	1346.03	2	2	1346.03	0	EEQYNSTYR	1.92E+04
17.13	17.29	14523184	precursor++	4.6	45	HexNAc(5)Hex(3)	D:\IgG_glycomap_091322\DIA_600_Monoclonals\ALE_M2210_82.raw	1346.03	2	2	1346.03	0	EEQYNSTYR	1.45E+07
17.14	17.24	12886198	precursor++	3.3	32	HexNAc(5)Hex(3)	D:\IgG_glycomap_091322\DIA_600_Monoclonals\ALE_M2210_83.raw	1346.03	2	2	1346.03	0	EEQYNSTYR	1.29E+07
17.11	17.24	12309477	precursor++	3.8	39	HexNAc(5)Hex(3)	D:\IgG_glycomap_091322\DIA_600_Monoclonals\ALE_M2210_84.raw	1346.03	2	2	1346.03	0	EEQYNSTYR	1.23E+07
16.78	16.86	274018	precursor[M1.00055+3]	4.9	20	HexNAc(5)Hex(3)	D:\IgG_glycomap_091322\DIA_600_Monoclonals\ALE_M2210_60.raw	897.688	3	3	897.688	0	EEQYNSTYR	0.00E+00
16.79	16.85	177323	precursor[M1.00055+3]	6	19	HexNAc(5)Hex(3)	D:\IgG_glycomap_091322\DIA_600_Monoclonals\ALE_M2210_61.raw	897.688	3	3	897.688	0	EEQYNSTYR	3.41E+04
17.42	17.51	3466179	precursor[M1.00055+3]	7.1	26	HexNAc(5)Hex(3)	D:\IgG_glycomap_091322\DIA_600_Monoclonals\ALE_M2210_62.raw	897.688	3	3	897.688	0	EEQYNSTYR	7.77E+05
16.84	16.86	101539	precursor[M1.00055+3]	4.6	8	HexNAc(5)Hex(3)	D:\IgG_glycomap_091322\DIA_600_Monoclonals\ALE_M2210_64.raw	897.688	3	3	897.688	0	EEQYNSTYR	0.00E+00
16.8	16.84	349035	precursor[M1.00055+3]	2.4	10	HexNAc(5)Hex(3)	D:\IgG_glycomap_091322\DIA_600_Monoclonals\ALE_M2210_65.raw	897.688	3	3	897.688	0	EEQYNSTYR	0.00E+00
16.79	16.82	138797	precursor[M1.00055+3]	5.2	7	HexNAc(5)Hex(3)	D:\IgG_glycomap_091322\DIA_600_Monoclonals\ALE_M2210_66.raw	897.688	3	3	897.688	0	EEQYNSTYR	0.00E+00
17.09	17.15	192216	precursor[M1.00055+3]	8.4	19	HexNAc(5)Hex(3)	D:\IgG_glycomap_091322\DIA_600_Monoclonals\ALE_M2210_71.raw	897.688	3	3	897.688	0	EEQYNSTYR	3.49E+05
17.04	17.07	223319	precursor[M1.00055+3]	8.1	9	HexNAc(5)Hex(3)	D:\IgG_glycomap_091322\DIA_600_Monoclonals\ALE_M2210_72.raw	897.688	3	3	897.688	0	EEQYNSTYR	1.99E+04
17.03	17.06	199629	precursor[M1.00055+3]	6.1	10	HexNAc(5)Hex(3)	D:\IgG_glycomap_091322\DIA_600_Monoclonals\ALE_M2210_73.raw	897.688	3	3	897.688	0	EEQYNSTYR	4.32E+04
#N/A	#N/A	#N/A	precursor[M1.00055+3]	#N/A	#N/A	HexNAc(5)Hex(3)	D:\IgG_glycomap_091322\DIA_600_Monoclonals\ALE_M2210_75.raw	897.688	3	3	897.688	#N/A	EEQYNSTYR	#N/A
17.45	17.53	273156	precursor[M1.00055+3]	5.5	22	HexNAc(5)Hex(3)	D:\IgG_glycomap_091322\DIA_600_Monoclonals\ALE_M2210_76.raw	897.688	3	3	897.688	0	EEQYNSTYR	2.26E+05
17.39	17.43	135276	precursor[M1.00055+3]	5.8	12	HexNAc(5)Hex(3)	D:\IgG_glycomap_091322\DIA_600_Monoclonals\ALE_M2210_77.raw	897.688	3	3	897.688	0	EEQYNSTYR	1.92E+04
17.13	17.29	30699482	precursor[M1.00055+3]	7	45	HexNAc(5)Hex(3)	D:\IgG_glycomap_091322\DIA_600_Monoclonals\ALE_M2210_82.raw	897.688	3	3	897.688	0	EEQYNSTYR	1.45E+07
17.14	17.24	33927488	precursor[M1.00055+3]	6.4	32	HexNAc(5)Hex(3)	D:\IgG_glycomap_091322\DIA_600_Monoclonals\ALE_M2210_83.raw	897.688	3	3	897.688	0	EEQYNSTYR	1.29E+07
17.11	17.24	38919296	precursor[M1.00055+3]	6.5	39	HexNAc(5)Hex(3)	D:\IgG_glycomap_091322\DIA_600_Monoclonals\ALE_M2210_84.raw	897.688	3	3	897.688	0	EEQYNSTYR	1.23E+07
17.44	17.51	4574	precursor++	0	18	HexNAc(5)Hex(4)	D:\IgG_glycomap_091322\DIA_600_Monoclonals\ALE_M2210_60.raw	1427.06	2	2	1427.06	0	EEQYNSTYR	4.57E+03
16.86	16.88	0	precursor++	#N/A	5	HexNAc(5)Hex(4)	D:\IgG_glycomap_091322\DIA_600_Monoclonals\ALE_M2210_61.raw	1427.06	2	2	1427.06	0	EEQYNSTYR	0.00E+00
17.4	17.43	2198	precursor++	0	6	HexNAc(5)Hex(4)	D:\IgG_glycomap_091322\DIA_600_Monoclonals\ALE_M2210_62.raw	1427.06	2	2	1427.06	0	EEQYNSTYR	2.20E+03
17.26	17.28	0	precursor++	#N/A	5	HexNAc(5)Hex(4)	D:\IgG_glycomap_091322\DIA_600_Monoclonals\ALE_M2210_64.raw	1427.06	2	2	1427.06	0	EEQYNSTYR	0.00E+00
16.73	16.75	0	precursor++	#N/A	6	HexNAc(5)Hex(4)	D:\IgG_glycomap_091322\DIA_600_Monoclonals\ALE_M2210_65.raw	1427.06	2	2	1427.06	0	EEQYNSTYR	0.00E+00
17.35	17.44	60186	precursor++	1.7	22	HexNAc(5)Hex(4)	D:\IgG_glycomap_091322\DIA_600_Monoclonals\ALE_M2210_66.raw	1427.06	2	2	1427.06	0	EEQYNSTYR	6.02E+04
17.04	17.07	0	precursor++	#N/A	8	HexNAc(5)Hex(4)	D:\IgG_glycomap_091322\DIA_600_Monoclonals\ALE_M2210_71.raw	1427.06	2	2	1427.06	0	EEQYNSTYR	0.00E+00
16.97	16.99	0	precursor++	#N/A	6	HexNAc(5)Hex(4)	D:\IgG_glycomap_091322\DIA_600_Monoclonals\ALE_M2210_72.raw	1427.06	2	2	1427.06	0	EEQYNSTYR	0.00E+00
17.31	17.35	11954	precursor++	3	8	HexNAc(5)Hex(4)	D:\IgG_glycomap_091322\DIA_600_Monoclonals\ALE_M2210_73.raw	1427.06	2	2	1427.06	0	EEQYNSTYR	1.20E+04
#N/A	#N/A	#N/A	precursor++	#N/A	#N/A	HexNAc(5)Hex(4)	D:\IgG_glycomap_091322\DIA_600_Monoclonals\ALE_M2210_75.raw	1427.06	2	2	1427.06	#N/A	EEQYNSTYR	#N/A
17.39	17.42	0	precursor++	#N/A	7	HexNAc(5)Hex(4)	D:\IgG_glycomap_091322\DIA_600_Monoclonals\ALE_M2210_76.raw	1427.06	2	2	1427.06	0	EEQYNSTYR	0.00E+00
17.33	17.37	0	precursor++	#N/A	7	HexNAc(5)Hex(4)	D:\IgG_glycomap_091322\DIA_600_Monoclonals\ALE_M2210_77.raw	1427.06	2	2	1427.06	0	EEQYNSTYR	0.00E+00
17.11	17.21	25529656	precursor++	4.4	30	HexNAc(5)Hex(4)	D:\IgG_glycomap_091322\DIA_600_Monoclonals\ALE_M2210_82.raw	1427.06	2	2	1427.06	1389356	EEQYNSTYR	2.55E+07
17.09	17.23	23326722	precursor++	3	38	HexNAc(5)Hex(4)	D:\IgG_glycomap_091322\DIA_600_Monoclonals\ALE_M2210_83.raw	1427.06	2	2	1427.06	0	EEQYNSTYR	2.33E+07
17.08	17.2	15860777	precursor++	3	34	HexNAc(5)Hex(4)	D:\IgG_glycomap_091322\DIA_600_Monoclonals\ALE_M2210_84.raw	1427.06	2	2	1427.06	2617406	EEQYNSTYR	1.59E+07
17.44	17.51	324536	precursor[M1.00055+3]	8.4	18	HexNAc(5)Hex(4)	D:\IgG_glycomap_091322\DIA_600_Monoclonals\ALE_M2210_60.raw	951.706	3	3	951.706	0	EEQYNSTYR	4.57E+03
16.86	16.88	32936	precursor[M1.00055+3]	7.7	5	HexNAc(5)Hex(4)	D:\IgG_glycomap_091322\DIA_600_Monoclonals\ALE_M2210_61.raw	951.706	3	3	951.706	0	EEQYNSTYR	0.00E+00
17.4	17.43	85723	precursor[M1.00055+3]	7.2	6	HexNAc(5)Hex(4)	D:\IgG_glycomap_091322\DIA_600_Monoclonals\ALE_M2210_62.raw	951.706	3	3	951.706	0	EEQYNSTYR	2.20E+03
17.26	17.28	14776	precursor[M1.00055+3]	-4.7	5	HexNAc(5)Hex(4)	D:\IgG_glycomap_091322\DIA_600_Monoclonals\ALE_M2210_64.raw	951.706	3	3	951.706	0	EEQYNSTYR	0.00E+00
16.73	16.75	88447	precursor[M1.00055+3]	4.6	6	HexNAc(5)Hex(4)	D:\IgG_glycomap_091322\DIA_600_Monoclonals\ALE_M2210_65.raw	951.706	3	3	951.706	0	EEQYNSTYR	0.00E+00
17.35	17.44	577168	precursor[M1.00055+3]	7.5	22	HexNAc(5)Hex(4)	D:\IgG_glycomap_091322\DIA_600_Monoclonals\ALE_M2210_66.raw	951.706	3	3	951.706	0	EEQYNSTYR	6.02E+04
17.04	17.07	582648	precursor[M1.00055+3]	4.8	8	HexNAc(5)Hex(4)	D:\IgG_glycomap_091322\DIA_600_Monoclonals\ALE_M2210_71.raw	951.706	3	3	951.706	0	EEQYNSTYR	0.00E+00
16.97	16.99	216091	precursor[M1.00055+3]	3.1	6	HexNAc(5)Hex(4)	D:\IgG_glycomap_091322\DIA_600_Monoclonals\ALE_M2210_72.raw	951.706	3	3	951.706	0	EEQYNSTYR	0.00E+00
17.31	17.35	176280	precursor[M1.00055+3]	7.1	8	HexNAc(5)Hex(4)	D:\IgG_glycomap_091322\DIA_600_Monoclonals\ALE_M2210_73.raw	951.706	3	3	951.706	0	EEQYNSTYR	1.20E+04
#N/A	#N/A	#N/A	precursor[M1.00055+3]	#N/A	#N/A	HexNAc(5)Hex(4)	D:\IgG_glycomap_091322\DIA_600_Monoclonals\ALE_M2210_75.raw	951.706	3	3	951.706	#N/A	EEQYNSTYR	#N/A
17.39	17.42	30745	precursor[M1.00055+3]	4.7	7	HexNAc(5)Hex(4)	D:\IgG_glycomap_091322\DIA_600_Monoclonals\ALE_M2210_76.raw	951.706	3	3	951.706	0	EEQYNSTYR	0.00E+00
17.33	17.37	57128	precursor[M1.00055+3]	3.4	7	HexNAc(5)Hex(4)	D:\IgG_glycomap_091322\DIA_600_Monoclonals\ALE_M2210_77.raw	951.706	3	3	951.706	0	EEQYNSTYR	0.00E+00
17.11	17.21	61300916	precursor[M1.00055+3]	7	30	HexNAc(5)Hex(4)	D:\IgG_glycomap_091322\DIA_600_Monoclonals\ALE_M2210_82.raw	951.706	3	3	951.706	0	EEQYNSTYR	2.55E+07
17.09	17.23	71290608	precursor[M1.00055+3]	6.1	38	HexNAc(5)Hex(4)	D:\IgG_glycomap_091322\DIA_600_Monoclonals\ALE_M2210_83.raw	951.706	3	3	951.706	0	EEQYNSTYR	2.33E+07
17.08	17.2	71119504	precursor[M1.00055+3]	6.2	34	HexNAc(5)Hex(4)	D:\IgG_glycomap_091322\DIA_600_Monoclonals\ALE_M2210_84.raw	951.706	3	3	951.706	0	EEQYNSTYR	1.59E+07
16.73	16.75	0	precursor++	#N/A	6	HexNAc(5)Hex(5)	D:\IgG_glycomap_091322\DIA_600_Monoclonals\ALE_M2210_60.raw	1508.08	2	2	1508.08	0	EEQYNSTYR	0.00E+00
17.37	17.39	0	precursor++	#N/A	5	HexNAc(5)Hex(5)	D:\IgG_glycomap_091322\DIA_600_Monoclonals\ALE_M2210_61.raw	1508.08	2	2	1508.08	0	EEQYNSTYR	0.00E+00
17.4	17.42	0	precursor++	#N/A	5	HexNAc(5)Hex(5)	D:\IgG_glycomap_091322\DIA_600_Monoclonals\ALE_M2210_62.raw	1508.08	2	2	1508.08	0	EEQYNSTYR	0.00E+00
17.36	17.4	0	precursor++	#N/A	8	HexNAc(5)Hex(5)	D:\IgG_glycomap_091322\DIA_600_Monoclonals\ALE_M2210_64.raw	1508.08	2	2	1508.08	0	EEQYNSTYR	0.00E+00
#N/A	#N/A	#N/A	precursor++	#N/A	#N/A	HexNAc(5)Hex(5)	D:\IgG_glycomap_091322\DIA_600_Monoclonals\ALE_M2210_65.raw	1508.08	2	2	1508.08	#N/A	EEQYNSTYR	#N/A
16.72	16.74	0	precursor++	#N/A	6	HexNAc(5)Hex(5)	D:\IgG_glycomap_091322\DIA_600_Monoclonals\ALE_M2210_66.raw	1508.08	2	2	1508.08	0	EEQYNSTYR	0.00E+00
16.96	16.98	0	precursor++	#N/A	5	HexNAc(5)Hex(5)	D:\IgG_glycomap_091322\DIA_600_Monoclonals\ALE_M2210_71.raw	1508.08	2	2	1508.08	0	EEQYNSTYR	0.00E+00
17.24	17.26	0	precursor++	#N/A	4	HexNAc(5)Hex(5)	D:\IgG_glycomap_091322\DIA_600_Monoclonals\ALE_M2210_72.raw	1508.08	2	2	1508.08	0	EEQYNSTYR	0.00E+00
17.27	17.29	0	precursor++	#N/A	4	HexNAc(5)Hex(5)	D:\IgG_glycomap_091322\DIA_600_Monoclonals\ALE_M2210_73.raw	1508.08	2	2	1508.08	0	EEQYNSTYR	0.00E+00
16.59	16.62	0	precursor++	#N/A	9	HexNAc(5)Hex(5)	D:\IgG_glycomap_091322\DIA_600_Monoclonals\ALE_M2210_75.raw	1508.08	2	2	1508.08	0	EEQYNSTYR	0.00E+00
#N/A	#N/A	#N/A	precursor++	#N/A	#N/A	HexNAc(5)Hex(5)	D:\IgG_glycomap_091322\DIA_600_Monoclonals\ALE_M2210_76.raw	1508.08	2	2	1508.08	#N/A	EEQYNSTYR	#N/A
17.39	17.41	22386	precursor++	5	5	HexNAc(5)Hex(5)	D:\IgG_glycomap_091322\DIA_600_Monoclonals\ALE_M2210_77.raw	1508.08	2	2	1508.08	0	EEQYNSTYR	2.24E+04
17.08	17.18	5000916	precursor++	3.7	30	HexNAc(5)Hex(5)	D:\IgG_glycomap_091322\DIA_600_Monoclonals\ALE_M2210_82.raw	1508.08	2	2	1508.08	0	EEQYNSTYR	5.00E+06
17.07	17.17	3423737	precursor++	3	29	HexNAc(5)Hex(5)	D:\IgG_glycomap_091322\DIA_600_Monoclonals\ALE_M2210_83.raw	1508.08	2	2	1508.08	0	EEQYNSTYR	3.42E+06
17.04	17.18	2651862	precursor++	3.1	37	HexNAc(5)Hex(5)	D:\IgG_glycomap_091322\DIA_600_Monoclonals\ALE_M2210_84.raw	1508.08	2	2	1508.08	0	EEQYNSTYR	2.65E+06
16.73	16.75	65130	precursor[M1.00055+3]	-2	6	HexNAc(5)Hex(5)	D:\IgG_glycomap_091322\DIA_600_Monoclonals\ALE_M2210_60.raw	1005.72	3	3	1005.72	0	EEQYNSTYR	0.00E+00
17.37	17.39	7983	precursor[M1.00055+3]	5.1	5	HexNAc(5)Hex(5)	D:\IgG_glycomap_091322\DIA_600_Monoclonals\ALE_M2210_61.raw	1005.72	3	3	1005.72	0	EEQYNSTYR	0.00E+00
17.4	17.42	13840	precursor[M1.00055+3]	3.1	5	HexNAc(5)Hex(5)	D:\IgG_glycomap_091322\DIA_600_Monoclonals\ALE_M2210_62.raw	1005.72	3	3	1005.72	0	EEQYNSTYR	0.00E+00
17.36	17.4	71842	precursor[M1.00055+3]	6.4	8	HexNAc(5)Hex(5)	D:\IgG_glycomap_091322\DIA_600_Monoclonals\ALE_M2210_64.raw	1005.72	3	3	1005.72	0	EEQYNSTYR	0.00E+00
#N/A	#N/A	#N/A	precursor[M1.00055+3]	#N/A	#N/A	HexNAc(5)Hex(5)	D:\IgG_glycomap_091322\DIA_600_Monoclonals\ALE_M2210_65.raw	1005.72	3	3	1005.72	#N/A	EEQYNSTYR	#N/A
16.72	16.74	100665	precursor[M1.00055+3]	3.1	6	HexNAc(5)Hex(5)	D:\IgG_glycomap_091322\DIA_600_Monoclonals\ALE_M2210_66.raw	1005.72	3	3	1005.72	0	EEQYNSTYR	0.00E+00
16.96	16.98	287241	precursor[M1.00055+3]	1.6	5	HexNAc(5)Hex(5)	D:\IgG_glycomap_091322\DIA_600_Monoclonals\ALE_M2210_71.raw	1005.72	3	3	1005.72	0	EEQYNSTYR	0.00E+00
17.24	17.26	9961	precursor[M1.00055+3]	8	4	HexNAc(5)Hex(5)	D:\IgG_glycomap_091322\DIA_600_Monoclonals\ALE_M2210_72.raw	1005.72	3	3	1005.72	0	EEQYNSTYR	0.00E+00
17.27	17.29	17924	precursor[M1.00055+3]	3.9	4	HexNAc(5)Hex(5)	D:\IgG_glycomap_091322\DIA_600_Monoclonals\ALE_M2210_73.raw	1005.72	3	3	1005.72	0	EEQYNSTYR	0.00E+00
16.59	16.62	123337	precursor[M1.00055+3]	4.3	9	HexNAc(5)Hex(5)	D:\IgG_glycomap_091322\DIA_600_Monoclonals\ALE_M2210_75.raw	1005.72	3	3	1005.72	0	EEQYNSTYR	0.00E+00
#N/A	#N/A	#N/A	precursor[M1.00055+3]	#N/A	#N/A	HexNAc(5)Hex(5)	D:\IgG_glycomap_091322\DIA_600_Monoclonals\ALE_M2210_76.raw	1005.72	3	3	1005.72	#N/A	EEQYNSTYR	#N/A
17.39	17.41	0	precursor[M1.00055+3]	#N/A	5	HexNAc(5)Hex(5)	D:\IgG_glycomap_091322\DIA_600_Monoclonals\ALE_M2210_77.raw	1005.72	3	3	1005.72	0	EEQYNSTYR	2.24E+04
17.08	17.18	13141794	precursor[M1.00055+3]	6.6	30	HexNAc(5)Hex(5)	D:\IgG_glycomap_091322\DIA_600_Monoclonals\ALE_M2210_82.raw	1005.72	3	3	1005.72	0	EEQYNSTYR	5.00E+06
17.07	17.17	14409449	precursor[M1.00055+3]	5.5	29	HexNAc(5)Hex(5)	D:\IgG_glycomap_091322\DIA_600_Monoclonals\ALE_M2210_83.raw	1005.72	3	3	1005.72	0	EEQYNSTYR	3.42E+06
17.04	17.18	14901010	precursor[M1.00055+3]	5.6	37	HexNAc(5)Hex(5)	D:\IgG_glycomap_091322\DIA_600_Monoclonals\ALE_M2210_84.raw	1005.72	3	3	1005.72	0	EEQYNSTYR	2.65E+06

## Sheet: GeCHO cell antibodies 
Start Time	End Time	Area	Transition	Mass Error PPM	Points Across Peak	Peptide	Result File	Precursor Mz	Precursor Charge	Product Charge	Product Mz	Background	Protein Name	Normalized Area			Files	Conditions
17.12	17.18	3162788	precursor++	7.8	19	HexNAc(1)	D:\IgG_glycomap_091322\Herceptin_Mutants_600\ALE_M2210_159.raw	696.792	2	2	696.792	0	EEQYNSTYR	3.16E+06			D:\IgG_glycomap_091322\Herceptin_Mutants_600\ALE_M2210_159.raw	H081_1	GAL
17.13	17.15	373951	precursor++	6.4	6	HexNAc(1)	D:\IgG_glycomap_091322\Herceptin_Mutants_600\ALE_M2210_160.raw	696.792	2	2	696.792	0	EEQYNSTYR	3.74E+05			D:\IgG_glycomap_091322\Herceptin_Mutants_600\ALE_M2210_160.raw	H081_2	GAL
17.12	17.16	2563704	precursor++	8.4	13	HexNAc(1)	D:\IgG_glycomap_091322\Herceptin_Mutants_600\ALE_M2210_161.raw	696.792	2	2	696.792	0	EEQYNSTYR	2.56E+06			D:\IgG_glycomap_091322\Herceptin_Mutants_600\ALE_M2210_161.raw	H081_3	GAL
16.79	16.87	1910994	precursor++	7.8	23	HexNAc(1)	D:\IgG_glycomap_091322\Herceptin_Mutants_600\ALE_M2210_163.raw	696.792	2	2	696.792	0	EEQYNSTYR	1.91E+06			D:\IgG_glycomap_091322\Herceptin_Mutants_600\ALE_M2210_181.raw	H081_4	GAL
17.09	17.13	2315655	precursor++	9.7	11	HexNAc(1)	D:\IgG_glycomap_091322\Herceptin_Mutants_600\ALE_M2210_164.raw	696.792	2	2	696.792	0	EEQYNSTYR	2.32E+06			D:\IgG_glycomap_091322\Herceptin_Mutants_600\ALE_M2210_182.raw	H081_5	GAL
17.1	17.14	5209404	precursor++	9.2	11	HexNAc(1)	D:\IgG_glycomap_091322\Herceptin_Mutants_600\ALE_M2210_165.raw	696.792	2	2	696.792	135625	EEQYNSTYR	5.21E+06			D:\IgG_glycomap_091322\Herceptin_Mutants_600\ALE_M2210_183.raw	H081_6	GAL
16.52	16.53	17223	precursor++	5.7	3	HexNAc(1)	D:\IgG_glycomap_091322\Herceptin_Mutants_600\ALE_M2210_170.raw	696.792	2	2	696.792	0	EEQYNSTYR	1.72E+04			D:\IgG_glycomap_091322\Herceptin_Mutants_600\ALE_M2210_163.raw	H157_1	SiA
16.73	16.79	28621	precursor++	3.7	9	HexNAc(1)	D:\IgG_glycomap_091322\Herceptin_Mutants_600\ALE_M2210_171.raw	696.792	2	2	696.792	0	EEQYNSTYR	2.86E+04			D:\IgG_glycomap_091322\Herceptin_Mutants_600\ALE_M2210_164.raw	H157_2	SiA
16.75	16.78	23225	precursor++	3.9	6	HexNAc(1)	D:\IgG_glycomap_091322\Herceptin_Mutants_600\ALE_M2210_172.raw	696.792	2	2	696.792	0	EEQYNSTYR	2.32E+04			D:\IgG_glycomap_091322\Herceptin_Mutants_600\ALE_M2210_165.raw	H157_3	SiA
16.65	16.72	149641	precursor++	7.8	13	HexNAc(1)	D:\IgG_glycomap_091322\Herceptin_Mutants_600\ALE_M2210_174.raw	696.792	2	2	696.792	0	EEQYNSTYR	1.50E+05			D:\IgG_glycomap_091322\Herceptin_Mutants_600\ALE_M2210_185.raw	H157_4	SiA
17.09	17.13	196327	precursor++	7.4	11	HexNAc(1)	D:\IgG_glycomap_091322\Herceptin_Mutants_600\ALE_M2210_175.raw	696.792	2	2	696.792	0	EEQYNSTYR	1.96E+05			D:\IgG_glycomap_091322\Herceptin_Mutants_600\ALE_M2210_186.raw	H157_5	SiA
17.14	17.16	587046	precursor++	8.7	5	HexNAc(1)	D:\IgG_glycomap_091322\Herceptin_Mutants_600\ALE_M2210_176.raw	696.792	2	2	696.792	0	EEQYNSTYR	5.87E+05			D:\IgG_glycomap_091322\Herceptin_Mutants_600\ALE_M2210_187.raw	H157_6	SiA
17.05	17.11	968966	precursor++	8.7	17	HexNAc(1)	D:\IgG_glycomap_091322\Herceptin_Mutants_600\ALE_M2210_181.raw	696.792	2	2	696.792	0	EEQYNSTYR	9.69E+05			D:\IgG_glycomap_091322\Herceptin_Mutants_600\ALE_M2210_170.raw	H313_1	FUT8
17.05	17.08	171585	precursor++	9.4	7	HexNAc(1)	D:\IgG_glycomap_091322\Herceptin_Mutants_600\ALE_M2210_182.raw	696.792	2	2	696.792	0	EEQYNSTYR	1.72E+05			D:\IgG_glycomap_091322\Herceptin_Mutants_600\ALE_M2210_171.raw	H313_2	FUT8
17.1	17.12	298131	precursor++	8.2	5	HexNAc(1)	D:\IgG_glycomap_091322\Herceptin_Mutants_600\ALE_M2210_183.raw	696.792	2	2	696.792	0	EEQYNSTYR	2.98E+05			D:\IgG_glycomap_091322\Herceptin_Mutants_600\ALE_M2210_172.raw	H313_3	FUT8
17.02	17.12	3752	precursor++	0	28	HexNAc(1)	D:\IgG_glycomap_091322\Herceptin_Mutants_600\ALE_M2210_185.raw	696.792	2	2	696.792	0	EEQYNSTYR	3.75E+03			D:\IgG_glycomap_091322\Herceptin_Mutants_600\ALE_M2210_192.raw	H313_4	FUT8
16.97	17.07	0	precursor++	#N/A	30	HexNAc(1)	D:\IgG_glycomap_091322\Herceptin_Mutants_600\ALE_M2210_186.raw	696.792	2	2	696.792	0	EEQYNSTYR	0.00E+00			D:\IgG_glycomap_091322\Herceptin_Mutants_600\ALE_M2210_193.raw	H313_5	FUT8
16.77	16.78	415257	precursor++	9.7	6	HexNAc(1)	D:\IgG_glycomap_091322\Herceptin_Mutants_600\ALE_M2210_187.raw	696.792	2	2	696.792	0	EEQYNSTYR	4.15E+05			D:\IgG_glycomap_091322\Herceptin_Mutants_600\ALE_M2210_194.raw	H313_6	FUT8
#N/A	#N/A	#N/A	precursor++	#N/A	#N/A	HexNAc(1)	D:\IgG_glycomap_091322\Herceptin_Mutants_600\ALE_M2210_192.raw	696.792	2	2	696.792	#N/A	EEQYNSTYR	#N/A			D:\IgG_glycomap_091322\Herceptin_Mutants_600\ALE_M2210_174.raw	H554_1	WT
16.85	16.89	64789	precursor++	7.5	10	HexNAc(1)	D:\IgG_glycomap_091322\Herceptin_Mutants_600\ALE_M2210_193.raw	696.792	2	2	696.792	0	EEQYNSTYR	6.48E+04			D:\IgG_glycomap_091322\Herceptin_Mutants_600\ALE_M2210_175.raw	H554_2	WT
16.62	16.63	7610	precursor++	7.3	3	HexNAc(1)	D:\IgG_glycomap_091322\Herceptin_Mutants_600\ALE_M2210_194.raw	696.792	2	2	696.792	0	EEQYNSTYR	7.61E+03			D:\IgG_glycomap_091322\Herceptin_Mutants_600\ALE_M2210_176.raw	H554_3	WT
16.75	16.78	10766	precursor++	2.9	5	HexNAc(1)	D:\IgG_glycomap_091322\Herceptin_Mutants_600\ALE_M2210_196.raw	696.792	2	2	696.792	0	EEQYNSTYR	1.08E+04			D:\IgG_glycomap_091322\Herceptin_Mutants_600\ALE_M2210_196.raw	H554_4	WT
16.68	16.71	249453	precursor++	7.3	8	HexNAc(1)	D:\IgG_glycomap_091322\Herceptin_Mutants_600\ALE_M2210_197.raw	696.792	2	2	696.792	0	EEQYNSTYR	2.49E+05			D:\IgG_glycomap_091322\Herceptin_Mutants_600\ALE_M2210_197.raw	H554_5	WT
16.69	16.71	30111	precursor++	7.1	5	HexNAc(1)	D:\IgG_glycomap_091322\Herceptin_Mutants_600\ALE_M2210_198.raw	696.792	2	2	696.792	0	EEQYNSTYR	3.01E+04			D:\IgG_glycomap_091322\Herceptin_Mutants_600\ALE_M2210_198.raw	H554_6	WT
16.9	17.57	146048	precursor++	5.9	128	HexNAc(1)Fuc(1)	D:\IgG_glycomap_091322\Herceptin_Mutants_600\ALE_M2210_159.raw	769.821	2	2	769.821	0	EEQYNSTYR	1.46E+05
16.92	17.59	114903	precursor++	4	127	HexNAc(1)Fuc(1)	D:\IgG_glycomap_091322\Herceptin_Mutants_600\ALE_M2210_160.raw	769.821	2	2	769.821	0	EEQYNSTYR	1.15E+05
17.04	17.71	52020	precursor++	7.3	123	HexNAc(1)Fuc(1)	D:\IgG_glycomap_091322\Herceptin_Mutants_600\ALE_M2210_161.raw	769.821	2	2	769.821	0	EEQYNSTYR	5.20E+04
16.84	17.5	238572	precursor++	4	143	HexNAc(1)Fuc(1)	D:\IgG_glycomap_091322\Herceptin_Mutants_600\ALE_M2210_163.raw	769.821	2	2	769.821	0	EEQYNSTYR	2.39E+05
16.85	17.51	147651	precursor++	6.9	137	HexNAc(1)Fuc(1)	D:\IgG_glycomap_091322\Herceptin_Mutants_600\ALE_M2210_164.raw	769.821	2	2	769.821	0	EEQYNSTYR	1.48E+05
16.98	17.87	412371	precursor++	4.3	163	HexNAc(1)Fuc(1)	D:\IgG_glycomap_091322\Herceptin_Mutants_600\ALE_M2210_165.raw	769.821	2	2	769.821	0	EEQYNSTYR	4.12E+05
16.35	17.24	6408	precursor++	-2.1	142	HexNAc(1)Fuc(1)	D:\IgG_glycomap_091322\Herceptin_Mutants_600\ALE_M2210_170.raw	769.821	2	2	769.821	0	EEQYNSTYR	6.41E+03
16.35	17.01	7492	precursor++	0	106	HexNAc(1)Fuc(1)	D:\IgG_glycomap_091322\Herceptin_Mutants_600\ALE_M2210_171.raw	769.821	2	2	769.821	0	EEQYNSTYR	7.49E+03
16.3	16.96	2672	precursor++	-2.4	106	HexNAc(1)Fuc(1)	D:\IgG_glycomap_091322\Herceptin_Mutants_600\ALE_M2210_172.raw	769.821	2	2	769.821	0	EEQYNSTYR	2.67E+03
16.85	17.52	115118	precursor++	4.4	124	HexNAc(1)Fuc(1)	D:\IgG_glycomap_091322\Herceptin_Mutants_600\ALE_M2210_174.raw	769.821	2	2	769.821	0	EEQYNSTYR	1.15E+05
16.92	17.81	20486	precursor++	5.7	157	HexNAc(1)Fuc(1)	D:\IgG_glycomap_091322\Herceptin_Mutants_600\ALE_M2210_175.raw	769.821	2	2	769.821	0	EEQYNSTYR	2.05E+04
17.05	17.72	25382	precursor++	2.9	119	HexNAc(1)Fuc(1)	D:\IgG_glycomap_091322\Herceptin_Mutants_600\ALE_M2210_176.raw	769.821	2	2	769.821	0	EEQYNSTYR	2.54E+04
16.85	17.52	38259	precursor++	4.7	127	HexNAc(1)Fuc(1)	D:\IgG_glycomap_091322\Herceptin_Mutants_600\ALE_M2210_181.raw	769.821	2	2	769.821	0	EEQYNSTYR	3.83E+04
16.66	17.77	368793	precursor++	5.5	202	HexNAc(1)Fuc(1)	D:\IgG_glycomap_091322\Herceptin_Mutants_600\ALE_M2210_182.raw	769.821	2	2	769.821	0	EEQYNSTYR	3.69E+05
16.92	17.59	17657	precursor++	5	127	HexNAc(1)Fuc(1)	D:\IgG_glycomap_091322\Herceptin_Mutants_600\ALE_M2210_183.raw	769.821	2	2	769.821	0	EEQYNSTYR	1.77E+04
16.86	17.53	67039	precursor++	7.1	145	HexNAc(1)Fuc(1)	D:\IgG_glycomap_091322\Herceptin_Mutants_600\ALE_M2210_185.raw	769.821	2	2	769.821	0	EEQYNSTYR	6.70E+04
16.74	17.4	247524	precursor++	6.5	142	HexNAc(1)Fuc(1)	D:\IgG_glycomap_091322\Herceptin_Mutants_600\ALE_M2210_186.raw	769.821	2	2	769.821	0	EEQYNSTYR	2.48E+05
16.32	18.31	740858	precursor++	6.9	409	HexNAc(1)Fuc(1)	D:\IgG_glycomap_091322\Herceptin_Mutants_600\ALE_M2210_187.raw	769.821	2	2	769.821	0	EEQYNSTYR	7.41E+05
16.39	17.06	4829	precursor++	-1.6	112	HexNAc(1)Fuc(1)	D:\IgG_glycomap_091322\Herceptin_Mutants_600\ALE_M2210_192.raw	769.821	2	2	769.821	0	EEQYNSTYR	4.83E+03
16.42	17.08	4562	precursor++	3.1	122	HexNAc(1)Fuc(1)	D:\IgG_glycomap_091322\Herceptin_Mutants_600\ALE_M2210_193.raw	769.821	2	2	769.821	0	EEQYNSTYR	4.56E+03
16.95	17.61	2681	precursor++	0.7	102	HexNAc(1)Fuc(1)	D:\IgG_glycomap_091322\Herceptin_Mutants_600\ALE_M2210_194.raw	769.821	2	2	769.821	0	EEQYNSTYR	2.68E+03
16.52	17.18	31220	precursor++	6.9	121	HexNAc(1)Fuc(1)	D:\IgG_glycomap_091322\Herceptin_Mutants_600\ALE_M2210_196.raw	769.821	2	2	769.821	0	EEQYNSTYR	3.12E+04
16.48	17.14	20010	precursor++	1.1	122	HexNAc(1)Fuc(1)	D:\IgG_glycomap_091322\Herceptin_Mutants_600\ALE_M2210_197.raw	769.821	2	2	769.821	0	EEQYNSTYR	2.00E+04
16.42	17.09	66364	precursor++	4.6	119	HexNAc(1)Fuc(1)	D:\IgG_glycomap_091322\Herceptin_Mutants_600\ALE_M2210_198.raw	769.821	2	2	769.821	0	EEQYNSTYR	6.64E+04
16.48	16.52	513316	precursor++	6.3	11	HexNAc(2)Hex(4)	D:\IgG_glycomap_091322\Herceptin_Mutants_600\ALE_M2210_159.raw	1122.44	2	2	1122.44	490453	EEQYNSTYR	5.13E+05
16.4	16.56	2235402	precursor++	5.6	37	HexNAc(2)Hex(4)	D:\IgG_glycomap_091322\Herceptin_Mutants_600\ALE_M2210_160.raw	1122.44	2	2	1122.44	0	EEQYNSTYR	2.24E+06
16.41	16.57	2100198	precursor++	5.5	36	HexNAc(2)Hex(4)	D:\IgG_glycomap_091322\Herceptin_Mutants_600\ALE_M2210_161.raw	1122.44	2	2	1122.44	0	EEQYNSTYR	2.10E+06
16.37	16.58	4966257	precursor++	6.2	51	HexNAc(2)Hex(4)	D:\IgG_glycomap_091322\Herceptin_Mutants_600\ALE_M2210_163.raw	1122.44	2	2	1122.44	0	EEQYNSTYR	4.97E+06
16.46	16.56	1347010	precursor++	5.8	27	HexNAc(2)Hex(4)	D:\IgG_glycomap_091322\Herceptin_Mutants_600\ALE_M2210_164.raw	1122.44	2	2	1122.44	1369966	EEQYNSTYR	1.35E+06
16.35	16.55	4490405	precursor++	5.6	51	HexNAc(2)Hex(4)	D:\IgG_glycomap_091322\Herceptin_Mutants_600\ALE_M2210_165.raw	1122.44	2	2	1122.44	0	EEQYNSTYR	4.49E+06
16.5	16.62	362596	precursor++	8.1	20	HexNAc(2)Hex(4)	D:\IgG_glycomap_091322\Herceptin_Mutants_600\ALE_M2210_170.raw	1122.44	2	2	1122.44	0	EEQYNSTYR	3.63E+05
16.36	16.52	530199	precursor++	5.5	26	HexNAc(2)Hex(4)	D:\IgG_glycomap_091322\Herceptin_Mutants_600\ALE_M2210_171.raw	1122.44	2	2	1122.44	0	EEQYNSTYR	5.30E+05
16.48	16.55	124298	precursor++	7.4	11	HexNAc(2)Hex(4)	D:\IgG_glycomap_091322\Herceptin_Mutants_600\ALE_M2210_172.raw	1122.44	2	2	1122.44	0	EEQYNSTYR	1.24E+05
16.47	16.54	456820	precursor++	6.2	15	HexNAc(2)Hex(4)	D:\IgG_glycomap_091322\Herceptin_Mutants_600\ALE_M2210_174.raw	1122.44	2	2	1122.44	110335	EEQYNSTYR	4.57E+05
16.35	16.56	1364575	precursor++	5.9	38	HexNAc(2)Hex(4)	D:\IgG_glycomap_091322\Herceptin_Mutants_600\ALE_M2210_175.raw	1122.44	2	2	1122.44	0	EEQYNSTYR	1.36E+06
16.35	16.54	1305399	precursor++	6.2	38	HexNAc(2)Hex(4)	D:\IgG_glycomap_091322\Herceptin_Mutants_600\ALE_M2210_176.raw	1122.44	2	2	1122.44	0	EEQYNSTYR	1.31E+06
16.41	16.57	1944819	precursor++	6.1	38	HexNAc(2)Hex(4)	D:\IgG_glycomap_091322\Herceptin_Mutants_600\ALE_M2210_181.raw	1122.44	2	2	1122.44	0	EEQYNSTYR	1.94E+06
16.35	16.54	1845910	precursor++	6.2	42	HexNAc(2)Hex(4)	D:\IgG_glycomap_091322\Herceptin_Mutants_600\ALE_M2210_182.raw	1122.44	2	2	1122.44	0	EEQYNSTYR	1.85E+06
16.4	16.58	2454077	precursor++	6.6	41	HexNAc(2)Hex(4)	D:\IgG_glycomap_091322\Herceptin_Mutants_600\ALE_M2210_183.raw	1122.44	2	2	1122.44	0	EEQYNSTYR	2.45E+06
16.44	16.62	3886587	precursor++	6.9	46	HexNAc(2)Hex(4)	D:\IgG_glycomap_091322\Herceptin_Mutants_600\ALE_M2210_185.raw	1122.44	2	2	1122.44	0	EEQYNSTYR	3.89E+06
16.5	16.66	5038780	precursor++	6.5	43	HexNAc(2)Hex(4)	D:\IgG_glycomap_091322\Herceptin_Mutants_600\ALE_M2210_186.raw	1122.44	2	2	1122.44	1011968	EEQYNSTYR	5.04E+06
16.48	16.68	8174726	precursor++	6.5	54	HexNAc(2)Hex(4)	D:\IgG_glycomap_091322\Herceptin_Mutants_600\ALE_M2210_187.raw	1122.44	2	2	1122.44	1177448	EEQYNSTYR	8.17E+06
16.49	16.53	43966	precursor++	1.7	6	HexNAc(2)Hex(4)	D:\IgG_glycomap_091322\Herceptin_Mutants_600\ALE_M2210_192.raw	1122.44	2	2	1122.44	30761	EEQYNSTYR	4.40E+04
16.38	16.56	446760	precursor++	6.8	28	HexNAc(2)Hex(4)	D:\IgG_glycomap_091322\Herceptin_Mutants_600\ALE_M2210_193.raw	1122.44	2	2	1122.44	0	EEQYNSTYR	4.47E+05
16.35	16.52	448860	precursor++	7.1	27	HexNAc(2)Hex(4)	D:\IgG_glycomap_091322\Herceptin_Mutants_600\ALE_M2210_194.raw	1122.44	2	2	1122.44	0	EEQYNSTYR	4.49E+05
16.04	16.23	1684623	precursor++	6.6	37	HexNAc(2)Hex(4)	D:\IgG_glycomap_091322\Herceptin_Mutants_600\ALE_M2210_196.raw	1122.44	2	2	1122.44	0	EEQYNSTYR	1.68E+06
16.43	16.57	679436	precursor++	8.2	22	HexNAc(2)Hex(4)	D:\IgG_glycomap_091322\Herceptin_Mutants_600\ALE_M2210_197.raw	1122.44	2	2	1122.44	0	EEQYNSTYR	6.79E+05
16.39	16.6	507909	precursor++	7.6	33	HexNAc(2)Hex(4)	D:\IgG_glycomap_091322\Herceptin_Mutants_600\ALE_M2210_198.raw	1122.44	2	2	1122.44	0	EEQYNSTYR	5.08E+05
16.48	16.52	111402	precursor[M1.00055+3]	7.8	11	HexNAc(2)Hex(4)	D:\IgG_glycomap_091322\Herceptin_Mutants_600\ALE_M2210_159.raw	748.626	3	3	748.626	0	EEQYNSTYR	5.13E+05
16.4	16.56	120930	precursor[M1.00055+3]	7.2	37	HexNAc(2)Hex(4)	D:\IgG_glycomap_091322\Herceptin_Mutants_600\ALE_M2210_160.raw	748.626	3	3	748.626	0	EEQYNSTYR	2.24E+06
16.41	16.57	251634	precursor[M1.00055+3]	7.3	36	HexNAc(2)Hex(4)	D:\IgG_glycomap_091322\Herceptin_Mutants_600\ALE_M2210_161.raw	748.626	3	3	748.626	0	EEQYNSTYR	2.10E+06
16.37	16.58	378019	precursor[M1.00055+3]	7.9	51	HexNAc(2)Hex(4)	D:\IgG_glycomap_091322\Herceptin_Mutants_600\ALE_M2210_163.raw	748.626	3	3	748.626	0	EEQYNSTYR	4.97E+06
16.46	16.56	525515	precursor[M1.00055+3]	7	27	HexNAc(2)Hex(4)	D:\IgG_glycomap_091322\Herceptin_Mutants_600\ALE_M2210_164.raw	748.626	3	3	748.626	0	EEQYNSTYR	1.35E+06
16.35	16.55	246267	precursor[M1.00055+3]	7.7	51	HexNAc(2)Hex(4)	D:\IgG_glycomap_091322\Herceptin_Mutants_600\ALE_M2210_165.raw	748.626	3	3	748.626	0	EEQYNSTYR	4.49E+06
16.5	16.62	18626	precursor[M1.00055+3]	5.7	20	HexNAc(2)Hex(4)	D:\IgG_glycomap_091322\Herceptin_Mutants_600\ALE_M2210_170.raw	748.626	3	3	748.626	0	EEQYNSTYR	3.63E+05
16.36	16.52	27384	precursor[M1.00055+3]	3	26	HexNAc(2)Hex(4)	D:\IgG_glycomap_091322\Herceptin_Mutants_600\ALE_M2210_171.raw	748.626	3	3	748.626	0	EEQYNSTYR	5.30E+05
16.48	16.55	0	precursor[M1.00055+3]	#N/A	11	HexNAc(2)Hex(4)	D:\IgG_glycomap_091322\Herceptin_Mutants_600\ALE_M2210_172.raw	748.626	3	3	748.626	0	EEQYNSTYR	1.24E+05
16.47	16.54	133348	precursor[M1.00055+3]	6.7	15	HexNAc(2)Hex(4)	D:\IgG_glycomap_091322\Herceptin_Mutants_600\ALE_M2210_174.raw	748.626	3	3	748.626	0	EEQYNSTYR	4.57E+05
16.35	16.56	69214	precursor[M1.00055+3]	6.3	38	HexNAc(2)Hex(4)	D:\IgG_glycomap_091322\Herceptin_Mutants_600\ALE_M2210_175.raw	748.626	3	3	748.626	0	EEQYNSTYR	1.36E+06
16.35	16.54	123116	precursor[M1.00055+3]	7.7	38	HexNAc(2)Hex(4)	D:\IgG_glycomap_091322\Herceptin_Mutants_600\ALE_M2210_176.raw	748.626	3	3	748.626	0	EEQYNSTYR	1.31E+06
16.41	16.57	252566	precursor[M1.00055+3]	7.4	38	HexNAc(2)Hex(4)	D:\IgG_glycomap_091322\Herceptin_Mutants_600\ALE_M2210_181.raw	748.626	3	3	748.626	0	EEQYNSTYR	1.94E+06
16.35	16.54	111239	precursor[M1.00055+3]	7.4	42	HexNAc(2)Hex(4)	D:\IgG_glycomap_091322\Herceptin_Mutants_600\ALE_M2210_182.raw	748.626	3	3	748.626	0	EEQYNSTYR	1.85E+06
16.4	16.58	242041	precursor[M1.00055+3]	7.3	41	HexNAc(2)Hex(4)	D:\IgG_glycomap_091322\Herceptin_Mutants_600\ALE_M2210_183.raw	748.626	3	3	748.626	0	EEQYNSTYR	2.45E+06
16.44	16.62	266664	precursor[M1.00055+3]	6.5	46	HexNAc(2)Hex(4)	D:\IgG_glycomap_091322\Herceptin_Mutants_600\ALE_M2210_185.raw	748.626	3	3	748.626	0	EEQYNSTYR	3.89E+06
16.5	16.66	1040938	precursor[M1.00055+3]	8.2	43	HexNAc(2)Hex(4)	D:\IgG_glycomap_091322\Herceptin_Mutants_600\ALE_M2210_186.raw	748.626	3	3	748.626	0	EEQYNSTYR	5.04E+06
16.48	16.68	1853196	precursor[M1.00055+3]	8.4	54	HexNAc(2)Hex(4)	D:\IgG_glycomap_091322\Herceptin_Mutants_600\ALE_M2210_187.raw	748.626	3	3	748.626	0	EEQYNSTYR	8.17E+06
16.49	16.53	26606	precursor[M1.00055+3]	4.7	6	HexNAc(2)Hex(4)	D:\IgG_glycomap_091322\Herceptin_Mutants_600\ALE_M2210_192.raw	748.626	3	3	748.626	0	EEQYNSTYR	4.40E+04
16.38	16.56	70903	precursor[M1.00055+3]	4.9	28	HexNAc(2)Hex(4)	D:\IgG_glycomap_091322\Herceptin_Mutants_600\ALE_M2210_193.raw	748.626	3	3	748.626	0	EEQYNSTYR	4.47E+05
16.35	16.52	47246	precursor[M1.00055+3]	2.8	27	HexNAc(2)Hex(4)	D:\IgG_glycomap_091322\Herceptin_Mutants_600\ALE_M2210_194.raw	748.626	3	3	748.626	0	EEQYNSTYR	4.49E+05
16.04	16.23	247392	precursor[M1.00055+3]	7.3	37	HexNAc(2)Hex(4)	D:\IgG_glycomap_091322\Herceptin_Mutants_600\ALE_M2210_196.raw	748.626	3	3	748.626	0	EEQYNSTYR	1.68E+06
16.43	16.57	68148	precursor[M1.00055+3]	5	22	HexNAc(2)Hex(4)	D:\IgG_glycomap_091322\Herceptin_Mutants_600\ALE_M2210_197.raw	748.626	3	3	748.626	0	EEQYNSTYR	6.79E+05
16.39	16.6	85603	precursor[M1.00055+3]	6.2	33	HexNAc(2)Hex(4)	D:\IgG_glycomap_091322\Herceptin_Mutants_600\ALE_M2210_198.raw	748.626	3	3	748.626	0	EEQYNSTYR	5.08E+05
14.68	18.81	21060244	precursor++	7.4	620	HexNAc(2)Hex(5)	D:\IgG_glycomap_091322\Herceptin_Mutants_600\ALE_M2210_159.raw	1203.46	2	2	1203.46	0	EEQYNSTYR	2.11E+07
14.36	19.06	21217238	precursor++	6.8	741	HexNAc(2)Hex(5)	D:\IgG_glycomap_091322\Herceptin_Mutants_600\ALE_M2210_160.raw	1203.46	2	2	1203.46	0	EEQYNSTYR	2.12E+07
14.53	18.95	21424342	precursor++	6.4	711	HexNAc(2)Hex(5)	D:\IgG_glycomap_091322\Herceptin_Mutants_600\ALE_M2210_161.raw	1203.46	2	2	1203.46	0	EEQYNSTYR	2.14E+07
14.66	18.8	171274656	precursor++	6	694	HexNAc(2)Hex(5)	D:\IgG_glycomap_091322\Herceptin_Mutants_600\ALE_M2210_163.raw	1203.46	2	2	1203.46	0	EEQYNSTYR	1.71E+08
14.63	18.77	156557568	precursor++	5.5	687	HexNAc(2)Hex(5)	D:\IgG_glycomap_091322\Herceptin_Mutants_600\ALE_M2210_164.raw	1203.46	2	2	1203.46	0	EEQYNSTYR	1.57E+08
14.58	18.86	147975984	precursor++	5.4	701	HexNAc(2)Hex(5)	D:\IgG_glycomap_091322\Herceptin_Mutants_600\ALE_M2210_165.raw	1203.46	2	2	1203.46	0	EEQYNSTYR	1.48E+08
14.84	18.12	1170238	precursor++	8.1	429	HexNAc(2)Hex(5)	D:\IgG_glycomap_091322\Herceptin_Mutants_600\ALE_M2210_170.raw	1203.46	2	2	1203.46	0	EEQYNSTYR	1.17E+06
16.09	17.38	7039689	precursor++	7.5	206	HexNAc(2)Hex(5)	D:\IgG_glycomap_091322\Herceptin_Mutants_600\ALE_M2210_171.raw	1203.46	2	2	1203.46	0	EEQYNSTYR	7.04E+06
14.51	18.79	8578109	precursor++	6.9	596	HexNAc(2)Hex(5)	D:\IgG_glycomap_091322\Herceptin_Mutants_600\ALE_M2210_172.raw	1203.46	2	2	1203.46	0	EEQYNSTYR	8.58E+06
14.81	18.66	12706915	precursor++	6	621	HexNAc(2)Hex(5)	D:\IgG_glycomap_091322\Herceptin_Mutants_600\ALE_M2210_174.raw	1203.46	2	2	1203.46	0	EEQYNSTYR	1.27E+07
14.2	18.47	12028963	precursor++	7.6	610	HexNAc(2)Hex(5)	D:\IgG_glycomap_091322\Herceptin_Mutants_600\ALE_M2210_175.raw	1203.46	2	2	1203.46	0	EEQYNSTYR	1.20E+07
14.12	18.54	13404169	precursor++	7.8	644	HexNAc(2)Hex(5)	D:\IgG_glycomap_091322\Herceptin_Mutants_600\ALE_M2210_176.raw	1203.46	2	2	1203.46	0	EEQYNSTYR	1.34E+07
14.94	18.51	19173398	precursor++	7.2	552	HexNAc(2)Hex(5)	D:\IgG_glycomap_091322\Herceptin_Mutants_600\ALE_M2210_181.raw	1203.46	2	2	1203.46	0	EEQYNSTYR	1.92E+07
14.56	18.83	19684550	precursor++	6.9	693	HexNAc(2)Hex(5)	D:\IgG_glycomap_091322\Herceptin_Mutants_600\ALE_M2210_182.raw	1203.46	2	2	1203.46	0	EEQYNSTYR	1.97E+07
14.99	18.42	22566054	precursor++	7.3	550	HexNAc(2)Hex(5)	D:\IgG_glycomap_091322\Herceptin_Mutants_600\ALE_M2210_183.raw	1203.46	2	2	1203.46	0	EEQYNSTYR	2.26E+07
14.77	18.76	159343424	precursor++	6.8	674	HexNAc(2)Hex(5)	D:\IgG_glycomap_091322\Herceptin_Mutants_600\ALE_M2210_185.raw	1203.46	2	2	1203.46	0	EEQYNSTYR	1.59E+08
14.77	18.48	163338848	precursor++	6.3	629	HexNAc(2)Hex(5)	D:\IgG_glycomap_091322\Herceptin_Mutants_600\ALE_M2210_186.raw	1203.46	2	2	1203.46	0	EEQYNSTYR	1.63E+08
14.81	18.51	248381968	precursor++	6.3	650	HexNAc(2)Hex(5)	D:\IgG_glycomap_091322\Herceptin_Mutants_600\ALE_M2210_187.raw	1203.46	2	2	1203.46	0	EEQYNSTYR	2.48E+08
14.39	18.09	6175117	precursor++	8.4	481	HexNAc(2)Hex(5)	D:\IgG_glycomap_091322\Herceptin_Mutants_600\ALE_M2210_192.raw	1203.46	2	2	1203.46	0	EEQYNSTYR	6.18E+06
14.17	18.87	10602419	precursor++	7.2	667	HexNAc(2)Hex(5)	D:\IgG_glycomap_091322\Herceptin_Mutants_600\ALE_M2210_193.raw	1203.46	2	2	1203.46	0	EEQYNSTYR	1.06E+07
14.48	18.48	10183303	precursor++	7.6	579	HexNAc(2)Hex(5)	D:\IgG_glycomap_091322\Herceptin_Mutants_600\ALE_M2210_194.raw	1203.46	2	2	1203.46	0	EEQYNSTYR	1.02E+07
13.92	18.48	20002060	precursor++	7.1	682	HexNAc(2)Hex(5)	D:\IgG_glycomap_091322\Herceptin_Mutants_600\ALE_M2210_196.raw	1203.46	2	2	1203.46	0	EEQYNSTYR	2.00E+07
13.78	18.77	16920074	precursor++	6.9	784	HexNAc(2)Hex(5)	D:\IgG_glycomap_091322\Herceptin_Mutants_600\ALE_M2210_197.raw	1203.46	2	2	1203.46	0	EEQYNSTYR	1.69E+07
14.41	18.26	8100194	precursor++	7.5	555	HexNAc(2)Hex(5)	D:\IgG_glycomap_091322\Herceptin_Mutants_600\ALE_M2210_198.raw	1203.46	2	2	1203.46	0	EEQYNSTYR	8.10E+06
14.68	18.81	2446889	precursor[M1.00055+3]	7.7	620	HexNAc(2)Hex(5)	D:\IgG_glycomap_091322\Herceptin_Mutants_600\ALE_M2210_159.raw	802.643	3	3	802.643	0	EEQYNSTYR	2.11E+07
14.36	19.06	4152525	precursor[M1.00055+3]	8.8	741	HexNAc(2)Hex(5)	D:\IgG_glycomap_091322\Herceptin_Mutants_600\ALE_M2210_160.raw	802.643	3	3	802.643	0	EEQYNSTYR	2.12E+07
14.53	18.95	4201782	precursor[M1.00055+3]	8.4	711	HexNAc(2)Hex(5)	D:\IgG_glycomap_091322\Herceptin_Mutants_600\ALE_M2210_161.raw	802.643	3	3	802.643	0	EEQYNSTYR	2.14E+07
14.66	18.8	46162864	precursor[M1.00055+3]	8.5	694	HexNAc(2)Hex(5)	D:\IgG_glycomap_091322\Herceptin_Mutants_600\ALE_M2210_163.raw	802.643	3	3	802.643	0	EEQYNSTYR	1.71E+08
14.63	18.77	41807520	precursor[M1.00055+3]	8.3	687	HexNAc(2)Hex(5)	D:\IgG_glycomap_091322\Herceptin_Mutants_600\ALE_M2210_164.raw	802.643	3	3	802.643	0	EEQYNSTYR	1.57E+08
14.58	18.86	41122016	precursor[M1.00055+3]	8	701	HexNAc(2)Hex(5)	D:\IgG_glycomap_091322\Herceptin_Mutants_600\ALE_M2210_165.raw	802.643	3	3	802.643	0	EEQYNSTYR	1.48E+08
14.84	18.12	134328	precursor[M1.00055+3]	7.3	429	HexNAc(2)Hex(5)	D:\IgG_glycomap_091322\Herceptin_Mutants_600\ALE_M2210_170.raw	802.643	3	3	802.643	0	EEQYNSTYR	1.17E+06
16.09	17.38	740317	precursor[M1.00055+3]	6.5	206	HexNAc(2)Hex(5)	D:\IgG_glycomap_091322\Herceptin_Mutants_600\ALE_M2210_171.raw	802.643	3	3	802.643	0	EEQYNSTYR	7.04E+06
14.51	18.79	1590070	precursor[M1.00055+3]	8.3	596	HexNAc(2)Hex(5)	D:\IgG_glycomap_091322\Herceptin_Mutants_600\ALE_M2210_172.raw	802.643	3	3	802.643	0	EEQYNSTYR	8.58E+06
14.81	18.66	3485845	precursor[M1.00055+3]	8.1	621	HexNAc(2)Hex(5)	D:\IgG_glycomap_091322\Herceptin_Mutants_600\ALE_M2210_174.raw	802.643	3	3	802.643	0	EEQYNSTYR	1.27E+07
14.2	18.47	824672	precursor[M1.00055+3]	6.7	610	HexNAc(2)Hex(5)	D:\IgG_glycomap_091322\Herceptin_Mutants_600\ALE_M2210_175.raw	802.643	3	3	802.643	0	EEQYNSTYR	1.20E+07
14.12	18.54	861710	precursor[M1.00055+3]	7.3	644	HexNAc(2)Hex(5)	D:\IgG_glycomap_091322\Herceptin_Mutants_600\ALE_M2210_176.raw	802.643	3	3	802.643	0	EEQYNSTYR	1.34E+07
14.94	18.51	2798853	precursor[M1.00055+3]	8.8	552	HexNAc(2)Hex(5)	D:\IgG_glycomap_091322\Herceptin_Mutants_600\ALE_M2210_181.raw	802.643	3	3	802.643	0	EEQYNSTYR	1.92E+07
14.56	18.83	4316700	precursor[M1.00055+3]	8.8	693	HexNAc(2)Hex(5)	D:\IgG_glycomap_091322\Herceptin_Mutants_600\ALE_M2210_182.raw	802.643	3	3	802.643	0	EEQYNSTYR	1.97E+07
14.99	18.42	2259390	precursor[M1.00055+3]	7.4	550	HexNAc(2)Hex(5)	D:\IgG_glycomap_091322\Herceptin_Mutants_600\ALE_M2210_183.raw	802.643	3	3	802.643	0	EEQYNSTYR	2.26E+07
14.77	18.76	30990400	precursor[M1.00055+3]	9.2	674	HexNAc(2)Hex(5)	D:\IgG_glycomap_091322\Herceptin_Mutants_600\ALE_M2210_185.raw	802.643	3	3	802.643	0	EEQYNSTYR	1.59E+08
14.77	18.48	37018988	precursor[M1.00055+3]	8.8	629	HexNAc(2)Hex(5)	D:\IgG_glycomap_091322\Herceptin_Mutants_600\ALE_M2210_186.raw	802.643	3	3	802.643	0	EEQYNSTYR	1.63E+08
14.81	18.51	53485032	precursor[M1.00055+3]	8.9	650	HexNAc(2)Hex(5)	D:\IgG_glycomap_091322\Herceptin_Mutants_600\ALE_M2210_187.raw	802.643	3	3	802.643	0	EEQYNSTYR	2.48E+08
14.39	18.09	119632	precursor[M1.00055+3]	5.2	481	HexNAc(2)Hex(5)	D:\IgG_glycomap_091322\Herceptin_Mutants_600\ALE_M2210_192.raw	802.643	3	3	802.643	0	EEQYNSTYR	6.18E+06
14.17	18.87	1656470	precursor[M1.00055+3]	8.3	667	HexNAc(2)Hex(5)	D:\IgG_glycomap_091322\Herceptin_Mutants_600\ALE_M2210_193.raw	802.643	3	3	802.643	0	EEQYNSTYR	1.06E+07
14.48	18.48	721173	precursor[M1.00055+3]	6	579	HexNAc(2)Hex(5)	D:\IgG_glycomap_091322\Herceptin_Mutants_600\ALE_M2210_194.raw	802.643	3	3	802.643	0	EEQYNSTYR	1.02E+07
13.92	18.48	2583856	precursor[M1.00055+3]	8.3	682	HexNAc(2)Hex(5)	D:\IgG_glycomap_091322\Herceptin_Mutants_600\ALE_M2210_196.raw	802.643	3	3	802.643	0	EEQYNSTYR	2.00E+07
13.78	18.77	4558493	precursor[M1.00055+3]	8.1	784	HexNAc(2)Hex(5)	D:\IgG_glycomap_091322\Herceptin_Mutants_600\ALE_M2210_197.raw	802.643	3	3	802.643	0	EEQYNSTYR	1.69E+07
14.41	18.26	774086	precursor[M1.00055+3]	6.6	555	HexNAc(2)Hex(5)	D:\IgG_glycomap_091322\Herceptin_Mutants_600\ALE_M2210_198.raw	802.643	3	3	802.643	0	EEQYNSTYR	8.10E+06
16.71	16.73	32593	precursor++	7.1	5	HexNAc(2)Hex(5)Fuc(1)	D:\IgG_glycomap_091322\Herceptin_Mutants_600\ALE_M2210_159.raw	1276.49	2	2	1276.49	0	EEQYNSTYR	3.26E+04
16.34	16.36	8044	precursor++	-1.6	3	HexNAc(2)Hex(5)Fuc(1)	D:\IgG_glycomap_091322\Herceptin_Mutants_600\ALE_M2210_160.raw	1276.49	2	2	1276.49	0	EEQYNSTYR	8.04E+03
16.12	16.14	1549	precursor++	-0.2	3	HexNAc(2)Hex(5)Fuc(1)	D:\IgG_glycomap_091322\Herceptin_Mutants_600\ALE_M2210_161.raw	1276.49	2	2	1276.49	0	EEQYNSTYR	1.55E+03
16.33	16.41	126700	precursor++	3.4	13	HexNAc(2)Hex(5)Fuc(1)	D:\IgG_glycomap_091322\Herceptin_Mutants_600\ALE_M2210_163.raw	1276.49	2	2	1276.49	0	EEQYNSTYR	1.27E+05
16.29	16.39	123472	precursor++	3.4	16	HexNAc(2)Hex(5)Fuc(1)	D:\IgG_glycomap_091322\Herceptin_Mutants_600\ALE_M2210_164.raw	1276.49	2	2	1276.49	0	EEQYNSTYR	1.23E+05
16.5	16.52	0	precursor++	#N/A	5	HexNAc(2)Hex(5)Fuc(1)	D:\IgG_glycomap_091322\Herceptin_Mutants_600\ALE_M2210_165.raw	1276.49	2	2	1276.49	0	EEQYNSTYR	0.00E+00
16.37	16.4	2710	precursor++	1.4	3	HexNAc(2)Hex(5)Fuc(1)	D:\IgG_glycomap_091322\Herceptin_Mutants_600\ALE_M2210_170.raw	1276.49	2	2	1276.49	0	EEQYNSTYR	2.71E+03
16.33	16.35	3697	precursor++	4.1	3	HexNAc(2)Hex(5)Fuc(1)	D:\IgG_glycomap_091322\Herceptin_Mutants_600\ALE_M2210_171.raw	1276.49	2	2	1276.49	0	EEQYNSTYR	3.70E+03
16.27	16.28	3133	precursor++	0.4	3	HexNAc(2)Hex(5)Fuc(1)	D:\IgG_glycomap_091322\Herceptin_Mutants_600\ALE_M2210_172.raw	1276.49	2	2	1276.49	0	EEQYNSTYR	3.13E+03
16.12	16.13	4408	precursor++	1.6	3	HexNAc(2)Hex(5)Fuc(1)	D:\IgG_glycomap_091322\Herceptin_Mutants_600\ALE_M2210_174.raw	1276.49	2	2	1276.49	0	EEQYNSTYR	4.41E+03
16.87	16.89	7040	precursor++	5.1	4	HexNAc(2)Hex(5)Fuc(1)	D:\IgG_glycomap_091322\Herceptin_Mutants_600\ALE_M2210_175.raw	1276.49	2	2	1276.49	0	EEQYNSTYR	7.04E+03
16.63	16.65	15885	precursor++	3.8	4	HexNAc(2)Hex(5)Fuc(1)	D:\IgG_glycomap_091322\Herceptin_Mutants_600\ALE_M2210_176.raw	1276.49	2	2	1276.49	0	EEQYNSTYR	1.59E+04
16.79	16.81	18637	precursor++	5.9	4	HexNAc(2)Hex(5)Fuc(1)	D:\IgG_glycomap_091322\Herceptin_Mutants_600\ALE_M2210_181.raw	1276.49	2	2	1276.49	0	EEQYNSTYR	1.86E+04
16.63	16.66	35192	precursor++	2.5	6	HexNAc(2)Hex(5)Fuc(1)	D:\IgG_glycomap_091322\Herceptin_Mutants_600\ALE_M2210_182.raw	1276.49	2	2	1276.49	0	EEQYNSTYR	3.52E+04
16.34	16.36	5828	precursor++	1.1	3	HexNAc(2)Hex(5)Fuc(1)	D:\IgG_glycomap_091322\Herceptin_Mutants_600\ALE_M2210_183.raw	1276.49	2	2	1276.49	0	EEQYNSTYR	5.83E+03
16.38	16.47	150100	precursor++	5.3	14	HexNAc(2)Hex(5)Fuc(1)	D:\IgG_glycomap_091322\Herceptin_Mutants_600\ALE_M2210_185.raw	1276.49	2	2	1276.49	0	EEQYNSTYR	1.50E+05
16.58	16.6	32005	precursor++	5.5	6	HexNAc(2)Hex(5)Fuc(1)	D:\IgG_glycomap_091322\Herceptin_Mutants_600\ALE_M2210_186.raw	1276.49	2	2	1276.49	0	EEQYNSTYR	3.20E+04
16.46	16.48	33478	precursor++	1.2	6	HexNAc(2)Hex(5)Fuc(1)	D:\IgG_glycomap_091322\Herceptin_Mutants_600\ALE_M2210_187.raw	1276.49	2	2	1276.49	0	EEQYNSTYR	3.35E+04
16.16	16.19	7093	precursor++	3.2	5	HexNAc(2)Hex(5)Fuc(1)	D:\IgG_glycomap_091322\Herceptin_Mutants_600\ALE_M2210_192.raw	1276.49	2	2	1276.49	0	EEQYNSTYR	7.09E+03
16.84	16.86	0	precursor++	#N/A	5	HexNAc(2)Hex(5)Fuc(1)	D:\IgG_glycomap_091322\Herceptin_Mutants_600\ALE_M2210_193.raw	1276.49	2	2	1276.49	0	EEQYNSTYR	0.00E+00
#N/A	#N/A	#N/A	precursor++	#N/A	#N/A	HexNAc(2)Hex(5)Fuc(1)	D:\IgG_glycomap_091322\Herceptin_Mutants_600\ALE_M2210_194.raw	1276.49	2	2	1276.49	#N/A	EEQYNSTYR	#N/A
16.44	16.48	23807	precursor++	3	6	HexNAc(2)Hex(5)Fuc(1)	D:\IgG_glycomap_091322\Herceptin_Mutants_600\ALE_M2210_196.raw	1276.49	2	2	1276.49	0	EEQYNSTYR	2.38E+04
16.45	16.47	7761	precursor++	0.3	3	HexNAc(2)Hex(5)Fuc(1)	D:\IgG_glycomap_091322\Herceptin_Mutants_600\ALE_M2210_197.raw	1276.49	2	2	1276.49	0	EEQYNSTYR	7.76E+03
16.46	16.49	8585	precursor++	3.8	4	HexNAc(2)Hex(5)Fuc(1)	D:\IgG_glycomap_091322\Herceptin_Mutants_600\ALE_M2210_198.raw	1276.49	2	2	1276.49	0	EEQYNSTYR	8.59E+03
16.71	16.73	0	precursor[M1.00055+3]	#N/A	5	HexNAc(2)Hex(5)Fuc(1)	D:\IgG_glycomap_091322\Herceptin_Mutants_600\ALE_M2210_159.raw	851.329	3	3	851.329	0	EEQYNSTYR	3.26E+04
16.34	16.36	0	precursor[M1.00055+3]	#N/A	3	HexNAc(2)Hex(5)Fuc(1)	D:\IgG_glycomap_091322\Herceptin_Mutants_600\ALE_M2210_160.raw	851.329	3	3	851.329	0	EEQYNSTYR	8.04E+03
16.12	16.14	1122	precursor[M1.00055+3]	3.8	3	HexNAc(2)Hex(5)Fuc(1)	D:\IgG_glycomap_091322\Herceptin_Mutants_600\ALE_M2210_161.raw	851.329	3	3	851.329	0	EEQYNSTYR	1.55E+03
16.33	16.41	0	precursor[M1.00055+3]	#N/A	13	HexNAc(2)Hex(5)Fuc(1)	D:\IgG_glycomap_091322\Herceptin_Mutants_600\ALE_M2210_163.raw	851.329	3	3	851.329	0	EEQYNSTYR	1.27E+05
16.29	16.39	0	precursor[M1.00055+3]	#N/A	16	HexNAc(2)Hex(5)Fuc(1)	D:\IgG_glycomap_091322\Herceptin_Mutants_600\ALE_M2210_164.raw	851.329	3	3	851.329	0	EEQYNSTYR	1.23E+05
16.5	16.52	22583	precursor[M1.00055+3]	1.6	5	HexNAc(2)Hex(5)Fuc(1)	D:\IgG_glycomap_091322\Herceptin_Mutants_600\ALE_M2210_165.raw	851.329	3	3	851.329	0	EEQYNSTYR	0.00E+00
16.37	16.4	0	precursor[M1.00055+3]	#N/A	3	HexNAc(2)Hex(5)Fuc(1)	D:\IgG_glycomap_091322\Herceptin_Mutants_600\ALE_M2210_170.raw	851.329	3	3	851.329	0	EEQYNSTYR	2.71E+03
16.33	16.35	0	precursor[M1.00055+3]	#N/A	3	HexNAc(2)Hex(5)Fuc(1)	D:\IgG_glycomap_091322\Herceptin_Mutants_600\ALE_M2210_171.raw	851.329	3	3	851.329	0	EEQYNSTYR	3.70E+03
16.27	16.28	0	precursor[M1.00055+3]	#N/A	3	HexNAc(2)Hex(5)Fuc(1)	D:\IgG_glycomap_091322\Herceptin_Mutants_600\ALE_M2210_172.raw	851.329	3	3	851.329	0	EEQYNSTYR	3.13E+03
16.12	16.13	2137	precursor[M1.00055+3]	-0.8	3	HexNAc(2)Hex(5)Fuc(1)	D:\IgG_glycomap_091322\Herceptin_Mutants_600\ALE_M2210_174.raw	851.329	3	3	851.329	0	EEQYNSTYR	4.41E+03
16.87	16.89	355	precursor[M1.00055+3]	0	4	HexNAc(2)Hex(5)Fuc(1)	D:\IgG_glycomap_091322\Herceptin_Mutants_600\ALE_M2210_175.raw	851.329	3	3	851.329	0	EEQYNSTYR	7.04E+03
16.63	16.65	0	precursor[M1.00055+3]	#N/A	4	HexNAc(2)Hex(5)Fuc(1)	D:\IgG_glycomap_091322\Herceptin_Mutants_600\ALE_M2210_176.raw	851.329	3	3	851.329	0	EEQYNSTYR	1.59E+04
16.79	16.81	0	precursor[M1.00055+3]	#N/A	4	HexNAc(2)Hex(5)Fuc(1)	D:\IgG_glycomap_091322\Herceptin_Mutants_600\ALE_M2210_181.raw	851.329	3	3	851.329	0	EEQYNSTYR	1.86E+04
16.63	16.66	0	precursor[M1.00055+3]	#N/A	6	HexNAc(2)Hex(5)Fuc(1)	D:\IgG_glycomap_091322\Herceptin_Mutants_600\ALE_M2210_182.raw	851.329	3	3	851.329	0	EEQYNSTYR	3.52E+04
16.34	16.36	0	precursor[M1.00055+3]	#N/A	3	HexNAc(2)Hex(5)Fuc(1)	D:\IgG_glycomap_091322\Herceptin_Mutants_600\ALE_M2210_183.raw	851.329	3	3	851.329	0	EEQYNSTYR	5.83E+03
16.38	16.47	0	precursor[M1.00055+3]	#N/A	14	HexNAc(2)Hex(5)Fuc(1)	D:\IgG_glycomap_091322\Herceptin_Mutants_600\ALE_M2210_185.raw	851.329	3	3	851.329	0	EEQYNSTYR	1.50E+05
16.58	16.6	0	precursor[M1.00055+3]	#N/A	6	HexNAc(2)Hex(5)Fuc(1)	D:\IgG_glycomap_091322\Herceptin_Mutants_600\ALE_M2210_186.raw	851.329	3	3	851.329	0	EEQYNSTYR	3.20E+04
16.46	16.48	0	precursor[M1.00055+3]	#N/A	6	HexNAc(2)Hex(5)Fuc(1)	D:\IgG_glycomap_091322\Herceptin_Mutants_600\ALE_M2210_187.raw	851.329	3	3	851.329	0	EEQYNSTYR	3.35E+04
16.16	16.19	0	precursor[M1.00055+3]	#N/A	5	HexNAc(2)Hex(5)Fuc(1)	D:\IgG_glycomap_091322\Herceptin_Mutants_600\ALE_M2210_192.raw	851.329	3	3	851.329	0	EEQYNSTYR	7.09E+03
16.84	16.86	87355	precursor[M1.00055+3]	-7.7	5	HexNAc(2)Hex(5)Fuc(1)	D:\IgG_glycomap_091322\Herceptin_Mutants_600\ALE_M2210_193.raw	851.329	3	3	851.329	0	EEQYNSTYR	0.00E+00
#N/A	#N/A	#N/A	precursor[M1.00055+3]	#N/A	#N/A	HexNAc(2)Hex(5)Fuc(1)	D:\IgG_glycomap_091322\Herceptin_Mutants_600\ALE_M2210_194.raw	851.329	3	3	851.329	#N/A	EEQYNSTYR	#N/A
16.44	16.48	0	precursor[M1.00055+3]	#N/A	6	HexNAc(2)Hex(5)Fuc(1)	D:\IgG_glycomap_091322\Herceptin_Mutants_600\ALE_M2210_196.raw	851.329	3	3	851.329	0	EEQYNSTYR	2.38E+04
16.45	16.47	0	precursor[M1.00055+3]	#N/A	3	HexNAc(2)Hex(5)Fuc(1)	D:\IgG_glycomap_091322\Herceptin_Mutants_600\ALE_M2210_197.raw	851.329	3	3	851.329	0	EEQYNSTYR	7.76E+03
16.46	16.49	0	precursor[M1.00055+3]	#N/A	4	HexNAc(2)Hex(5)Fuc(1)	D:\IgG_glycomap_091322\Herceptin_Mutants_600\ALE_M2210_198.raw	851.329	3	3	851.329	0	EEQYNSTYR	8.59E+03
15.45	18.24	20394420	precursor++	6.6	449	HexNAc(2)Hex(6)	D:\IgG_glycomap_091322\Herceptin_Mutants_600\ALE_M2210_159.raw	1284.49	2	2	1284.49	0	EEQYNSTYR	2.04E+07
15.25	18.41	20730612	precursor++	6.1	526	HexNAc(2)Hex(6)	D:\IgG_glycomap_091322\Herceptin_Mutants_600\ALE_M2210_160.raw	1284.49	2	2	1284.49	0	EEQYNSTYR	2.07E+07
15.27	18.43	20800396	precursor++	6.2	533	HexNAc(2)Hex(6)	D:\IgG_glycomap_091322\Herceptin_Mutants_600\ALE_M2210_161.raw	1284.49	2	2	1284.49	0	EEQYNSTYR	2.08E+07
15.26	18.42	72585016	precursor++	6	568	HexNAc(2)Hex(6)	D:\IgG_glycomap_091322\Herceptin_Mutants_600\ALE_M2210_163.raw	1284.49	2	2	1284.49	0	EEQYNSTYR	7.26E+07
15.17	18.45	66486580	precursor++	5.7	578	HexNAc(2)Hex(6)	D:\IgG_glycomap_091322\Herceptin_Mutants_600\ALE_M2210_164.raw	1284.49	2	2	1284.49	0	EEQYNSTYR	6.65E+07
15.06	18.59	63008900	precursor++	5.5	608	HexNAc(2)Hex(6)	D:\IgG_glycomap_091322\Herceptin_Mutants_600\ALE_M2210_165.raw	1284.49	2	2	1284.49	0	EEQYNSTYR	6.30E+07
14.84	18.51	4370463	precursor++	8.5	480	HexNAc(2)Hex(6)	D:\IgG_glycomap_091322\Herceptin_Mutants_600\ALE_M2210_170.raw	1284.49	2	2	1284.49	0	EEQYNSTYR	4.37E+06
15.16	18.44	5741601	precursor++	6.9	471	HexNAc(2)Hex(6)	D:\IgG_glycomap_091322\Herceptin_Mutants_600\ALE_M2210_171.raw	1284.49	2	2	1284.49	0	EEQYNSTYR	5.74E+06
14.88	18.67	6058186	precursor++	6.6	539	HexNAc(2)Hex(6)	D:\IgG_glycomap_091322\Herceptin_Mutants_600\ALE_M2210_172.raw	1284.49	2	2	1284.49	0	EEQYNSTYR	6.06E+06
15.08	18.61	14232530	precursor++	5.7	574	HexNAc(2)Hex(6)	D:\IgG_glycomap_091322\Herceptin_Mutants_600\ALE_M2210_174.raw	1284.49	2	2	1284.49	0	EEQYNSTYR	1.42E+07
15.11	18.52	13157278	precursor++	7	519	HexNAc(2)Hex(6)	D:\IgG_glycomap_091322\Herceptin_Mutants_600\ALE_M2210_175.raw	1284.49	2	2	1284.49	0	EEQYNSTYR	1.32E+07
15.06	18.59	14687670	precursor++	7	547	HexNAc(2)Hex(6)	D:\IgG_glycomap_091322\Herceptin_Mutants_600\ALE_M2210_176.raw	1284.49	2	2	1284.49	0	EEQYNSTYR	1.47E+07
15.37	18.28	19363150	precursor++	6.6	470	HexNAc(2)Hex(6)	D:\IgG_glycomap_091322\Herceptin_Mutants_600\ALE_M2210_181.raw	1284.49	2	2	1284.49	0	EEQYNSTYR	1.94E+07
15.06	18.59	19057360	precursor++	6.5	585	HexNAc(2)Hex(6)	D:\IgG_glycomap_091322\Herceptin_Mutants_600\ALE_M2210_182.raw	1284.49	2	2	1284.49	0	EEQYNSTYR	1.91E+07
15.31	18.34	22393636	precursor++	7	499	HexNAc(2)Hex(6)	D:\IgG_glycomap_091322\Herceptin_Mutants_600\ALE_M2210_183.raw	1284.49	2	2	1284.49	0	EEQYNSTYR	2.24E+07
15.17	18.59	69221392	precursor++	6.8	598	HexNAc(2)Hex(6)	D:\IgG_glycomap_091322\Herceptin_Mutants_600\ALE_M2210_185.raw	1284.49	2	2	1284.49	0	EEQYNSTYR	6.92E+07
15.27	18.18	70498024	precursor++	6.2	525	HexNAc(2)Hex(6)	D:\IgG_glycomap_091322\Herceptin_Mutants_600\ALE_M2210_186.raw	1284.49	2	2	1284.49	0	EEQYNSTYR	7.05E+07
15.17	18.33	114103728	precursor++	6.2	577	HexNAc(2)Hex(6)	D:\IgG_glycomap_091322\Herceptin_Mutants_600\ALE_M2210_187.raw	1284.49	2	2	1284.49	0	EEQYNSTYR	1.14E+08
14.88	18.04	6907021	precursor++	9	420	HexNAc(2)Hex(6)	D:\IgG_glycomap_091322\Herceptin_Mutants_600\ALE_M2210_192.raw	1284.49	2	2	1284.49	0	EEQYNSTYR	6.91E+06
14.87	18.41	7121114	precursor++	7.1	520	HexNAc(2)Hex(6)	D:\IgG_glycomap_091322\Herceptin_Mutants_600\ALE_M2210_193.raw	1284.49	2	2	1284.49	0	EEQYNSTYR	7.12E+06
14.95	18.23	7060278	precursor++	7.3	488	HexNAc(2)Hex(6)	D:\IgG_glycomap_091322\Herceptin_Mutants_600\ALE_M2210_194.raw	1284.49	2	2	1284.49	0	EEQYNSTYR	7.06E+06
14.55	18.09	23512780	precursor++	6.6	553	HexNAc(2)Hex(6)	D:\IgG_glycomap_091322\Herceptin_Mutants_600\ALE_M2210_196.raw	1284.49	2	2	1284.49	0	EEQYNSTYR	2.35E+07
14.52	18.31	24482058	precursor++	6.3	617	HexNAc(2)Hex(6)	D:\IgG_glycomap_091322\Herceptin_Mutants_600\ALE_M2210_197.raw	1284.49	2	2	1284.49	0	EEQYNSTYR	2.45E+07
14.69	18.22	9258093	precursor++	7	519	HexNAc(2)Hex(6)	D:\IgG_glycomap_091322\Herceptin_Mutants_600\ALE_M2210_198.raw	1284.49	2	2	1284.49	0	EEQYNSTYR	9.26E+06
15.45	18.24	8599270	precursor[M1.00055+3]	8.2	449	HexNAc(2)Hex(6)	D:\IgG_glycomap_091322\Herceptin_Mutants_600\ALE_M2210_159.raw	856.661	3	3	856.661	0	EEQYNSTYR	2.04E+07
15.25	18.41	8826455	precursor[M1.00055+3]	7.8	526	HexNAc(2)Hex(6)	D:\IgG_glycomap_091322\Herceptin_Mutants_600\ALE_M2210_160.raw	856.661	3	3	856.661	0	EEQYNSTYR	2.07E+07
15.27	18.43	8397405	precursor[M1.00055+3]	8	533	HexNAc(2)Hex(6)	D:\IgG_glycomap_091322\Herceptin_Mutants_600\ALE_M2210_161.raw	856.661	3	3	856.661	0	EEQYNSTYR	2.08E+07
15.26	18.42	34020064	precursor[M1.00055+3]	8.1	568	HexNAc(2)Hex(6)	D:\IgG_glycomap_091322\Herceptin_Mutants_600\ALE_M2210_163.raw	856.661	3	3	856.661	0	EEQYNSTYR	7.26E+07
15.17	18.45	31150048	precursor[M1.00055+3]	7.8	578	HexNAc(2)Hex(6)	D:\IgG_glycomap_091322\Herceptin_Mutants_600\ALE_M2210_164.raw	856.661	3	3	856.661	0	EEQYNSTYR	6.65E+07
15.06	18.59	30210182	precursor[M1.00055+3]	7.5	608	HexNAc(2)Hex(6)	D:\IgG_glycomap_091322\Herceptin_Mutants_600\ALE_M2210_165.raw	856.661	3	3	856.661	0	EEQYNSTYR	6.30E+07
14.84	18.51	245378	precursor[M1.00055+3]	7.1	480	HexNAc(2)Hex(6)	D:\IgG_glycomap_091322\Herceptin_Mutants_600\ALE_M2210_170.raw	856.661	3	3	856.661	0	EEQYNSTYR	4.37E+06
15.16	18.44	2258998	precursor[M1.00055+3]	8	471	HexNAc(2)Hex(6)	D:\IgG_glycomap_091322\Herceptin_Mutants_600\ALE_M2210_171.raw	856.661	3	3	856.661	0	EEQYNSTYR	5.74E+06
14.88	18.67	2388391	precursor[M1.00055+3]	8.2	539	HexNAc(2)Hex(6)	D:\IgG_glycomap_091322\Herceptin_Mutants_600\ALE_M2210_172.raw	856.661	3	3	856.661	0	EEQYNSTYR	6.06E+06
15.08	18.61	7060396	precursor[M1.00055+3]	7.6	574	HexNAc(2)Hex(6)	D:\IgG_glycomap_091322\Herceptin_Mutants_600\ALE_M2210_174.raw	856.661	3	3	856.661	0	EEQYNSTYR	1.42E+07
15.11	18.52	5042908	precursor[M1.00055+3]	8.5	519	HexNAc(2)Hex(6)	D:\IgG_glycomap_091322\Herceptin_Mutants_600\ALE_M2210_175.raw	856.661	3	3	856.661	0	EEQYNSTYR	1.32E+07
15.06	18.59	4713588	precursor[M1.00055+3]	8.2	547	HexNAc(2)Hex(6)	D:\IgG_glycomap_091322\Herceptin_Mutants_600\ALE_M2210_176.raw	856.661	3	3	856.661	0	EEQYNSTYR	1.47E+07
15.37	18.28	8535342	precursor[M1.00055+3]	8.3	470	HexNAc(2)Hex(6)	D:\IgG_glycomap_091322\Herceptin_Mutants_600\ALE_M2210_181.raw	856.661	3	3	856.661	0	EEQYNSTYR	1.94E+07
15.06	18.59	8206112	precursor[M1.00055+3]	8.3	585	HexNAc(2)Hex(6)	D:\IgG_glycomap_091322\Herceptin_Mutants_600\ALE_M2210_182.raw	856.661	3	3	856.661	0	EEQYNSTYR	1.91E+07
15.31	18.34	8023742	precursor[M1.00055+3]	8.6	499	HexNAc(2)Hex(6)	D:\IgG_glycomap_091322\Herceptin_Mutants_600\ALE_M2210_183.raw	856.661	3	3	856.661	0	EEQYNSTYR	2.24E+07
15.17	18.59	24723756	precursor[M1.00055+3]	8.7	598	HexNAc(2)Hex(6)	D:\IgG_glycomap_091322\Herceptin_Mutants_600\ALE_M2210_185.raw	856.661	3	3	856.661	0	EEQYNSTYR	6.92E+07
15.27	18.18	30016362	precursor[M1.00055+3]	8.3	525	HexNAc(2)Hex(6)	D:\IgG_glycomap_091322\Herceptin_Mutants_600\ALE_M2210_186.raw	856.661	3	3	856.661	0	EEQYNSTYR	7.05E+07
15.17	18.33	40599384	precursor[M1.00055+3]	8.2	577	HexNAc(2)Hex(6)	D:\IgG_glycomap_091322\Herceptin_Mutants_600\ALE_M2210_187.raw	856.661	3	3	856.661	0	EEQYNSTYR	1.14E+08
14.88	18.04	321747	precursor[M1.00055+3]	6.4	420	HexNAc(2)Hex(6)	D:\IgG_glycomap_091322\Herceptin_Mutants_600\ALE_M2210_192.raw	856.661	3	3	856.661	0	EEQYNSTYR	6.91E+06
14.87	18.41	2088582	precursor[M1.00055+3]	7.5	520	HexNAc(2)Hex(6)	D:\IgG_glycomap_091322\Herceptin_Mutants_600\ALE_M2210_193.raw	856.661	3	3	856.661	0	EEQYNSTYR	7.12E+06
14.95	18.23	2332511	precursor[M1.00055+3]	8.4	488	HexNAc(2)Hex(6)	D:\IgG_glycomap_091322\Herceptin_Mutants_600\ALE_M2210_194.raw	856.661	3	3	856.661	0	EEQYNSTYR	7.06E+06
14.55	18.09	7403970	precursor[M1.00055+3]	8.3	553	HexNAc(2)Hex(6)	D:\IgG_glycomap_091322\Herceptin_Mutants_600\ALE_M2210_196.raw	856.661	3	3	856.661	0	EEQYNSTYR	2.35E+07
14.52	18.31	7973551	precursor[M1.00055+3]	8.1	617	HexNAc(2)Hex(6)	D:\IgG_glycomap_091322\Herceptin_Mutants_600\ALE_M2210_197.raw	856.661	3	3	856.661	0	EEQYNSTYR	2.45E+07
14.69	18.22	3298488	precursor[M1.00055+3]	8.7	519	HexNAc(2)Hex(6)	D:\IgG_glycomap_091322\Herceptin_Mutants_600\ALE_M2210_198.raw	856.661	3	3	856.661	0	EEQYNSTYR	9.26E+06
16.25	16.84	15936750	precursor++	6.4	114	HexNAc(2)Hex(7)	D:\IgG_glycomap_091322\Herceptin_Mutants_600\ALE_M2210_159.raw	1365.52	2	2	1365.52	0	EEQYNSTYR	1.59E+07
16.22	16.79	16676829	precursor++	6	110	HexNAc(2)Hex(7)	D:\IgG_glycomap_091322\Herceptin_Mutants_600\ALE_M2210_160.raw	1365.52	2	2	1365.52	0	EEQYNSTYR	1.67E+07
16.44	16.99	16318708	precursor++	6.1	112	HexNAc(2)Hex(7)	D:\IgG_glycomap_091322\Herceptin_Mutants_600\ALE_M2210_161.raw	1365.52	2	2	1365.52	725837	EEQYNSTYR	1.63E+07
16.17	16.86	44432100	precursor++	6	161	HexNAc(2)Hex(7)	D:\IgG_glycomap_091322\Herceptin_Mutants_600\ALE_M2210_163.raw	1365.52	2	2	1365.52	0	EEQYNSTYR	4.44E+07
16.19	16.8	42710876	precursor++	5.6	141	HexNAc(2)Hex(7)	D:\IgG_glycomap_091322\Herceptin_Mutants_600\ALE_M2210_164.raw	1365.52	2	2	1365.52	0	EEQYNSTYR	4.27E+07
16.14	16.82	40543140	precursor++	5.4	152	HexNAc(2)Hex(7)	D:\IgG_glycomap_091322\Herceptin_Mutants_600\ALE_M2210_165.raw	1365.52	2	2	1365.52	0	EEQYNSTYR	4.05E+07
16.46	16.59	1322458	precursor++	7.8	20	HexNAc(2)Hex(7)	D:\IgG_glycomap_091322\Herceptin_Mutants_600\ALE_M2210_170.raw	1365.52	2	2	1365.52	3576	EEQYNSTYR	1.32E+06
16.15	16.81	4290252	precursor++	6.4	100	HexNAc(2)Hex(7)	D:\IgG_glycomap_091322\Herceptin_Mutants_600\ALE_M2210_171.raw	1365.52	2	2	1365.52	0	EEQYNSTYR	4.29E+06
16.14	16.73	4451904	precursor++	6.2	91	HexNAc(2)Hex(7)	D:\IgG_glycomap_091322\Herceptin_Mutants_600\ALE_M2210_172.raw	1365.52	2	2	1365.52	0	EEQYNSTYR	4.45E+06
16.39	16.99	10106874	precursor++	5.4	106	HexNAc(2)Hex(7)	D:\IgG_glycomap_091322\Herceptin_Mutants_600\ALE_M2210_174.raw	1365.52	2	2	1365.52	0	EEQYNSTYR	1.01E+07
16.16	16.8	9186058	precursor++	6.5	107	HexNAc(2)Hex(7)	D:\IgG_glycomap_091322\Herceptin_Mutants_600\ALE_M2210_175.raw	1365.52	2	2	1365.52	0	EEQYNSTYR	9.19E+06
16.16	16.8	11060546	precursor++	6.6	110	HexNAc(2)Hex(7)	D:\IgG_glycomap_091322\Herceptin_Mutants_600\ALE_M2210_176.raw	1365.52	2	2	1365.52	0	EEQYNSTYR	1.11E+07
16.07	17.18	14943851	precursor++	6.5	216	HexNAc(2)Hex(7)	D:\IgG_glycomap_091322\Herceptin_Mutants_600\ALE_M2210_181.raw	1365.52	2	2	1365.52	0	EEQYNSTYR	1.49E+07
16.16	16.8	15149953	precursor++	6.3	120	HexNAc(2)Hex(7)	D:\IgG_glycomap_091322\Herceptin_Mutants_600\ALE_M2210_182.raw	1365.52	2	2	1365.52	0	EEQYNSTYR	1.52E+07
16.24	16.81	17882104	precursor++	6.8	110	HexNAc(2)Hex(7)	D:\IgG_glycomap_091322\Herceptin_Mutants_600\ALE_M2210_183.raw	1365.52	2	2	1365.52	0	EEQYNSTYR	1.79E+07
16.26	16.86	44434600	precursor++	6.5	137	HexNAc(2)Hex(7)	D:\IgG_glycomap_091322\Herceptin_Mutants_600\ALE_M2210_185.raw	1365.52	2	2	1365.52	0	EEQYNSTYR	4.44E+07
16.14	16.74	44257092	precursor++	6.1	139	HexNAc(2)Hex(7)	D:\IgG_glycomap_091322\Herceptin_Mutants_600\ALE_M2210_186.raw	1365.52	2	2	1365.52	0	EEQYNSTYR	4.43E+07
16.33	16.84	66162696	precursor++	5.9	140	HexNAc(2)Hex(7)	D:\IgG_glycomap_091322\Herceptin_Mutants_600\ALE_M2210_187.raw	1365.52	2	2	1365.52	316828	EEQYNSTYR	6.62E+07
15.99	16.71	5394034	precursor++	8.3	103	HexNAc(2)Hex(7)	D:\IgG_glycomap_091322\Herceptin_Mutants_600\ALE_M2210_192.raw	1365.52	2	2	1365.52	0	EEQYNSTYR	5.39E+06
16.02	16.61	5439062	precursor++	6.6	92	HexNAc(2)Hex(7)	D:\IgG_glycomap_091322\Herceptin_Mutants_600\ALE_M2210_193.raw	1365.52	2	2	1365.52	0	EEQYNSTYR	5.44E+06
16.01	16.56	5303828	precursor++	7	86	HexNAc(2)Hex(7)	D:\IgG_glycomap_091322\Herceptin_Mutants_600\ALE_M2210_194.raw	1365.52	2	2	1365.52	0	EEQYNSTYR	5.30E+06
15.67	16.28	17011080	precursor++	6.3	113	HexNAc(2)Hex(7)	D:\IgG_glycomap_091322\Herceptin_Mutants_600\ALE_M2210_196.raw	1365.52	2	2	1365.52	0	EEQYNSTYR	1.70E+07
15.78	16.35	18733768	precursor++	5.9	110	HexNAc(2)Hex(7)	D:\IgG_glycomap_091322\Herceptin_Mutants_600\ALE_M2210_197.raw	1365.52	2	2	1365.52	0	EEQYNSTYR	1.87E+07
15.98	16.62	6810772	precursor++	6.9	104	HexNAc(2)Hex(7)	D:\IgG_glycomap_091322\Herceptin_Mutants_600\ALE_M2210_198.raw	1365.52	2	2	1365.52	0	EEQYNSTYR	6.81E+06
16.25	16.84	14615196	precursor[M1.00055+3]	8.2	114	HexNAc(2)Hex(7)	D:\IgG_glycomap_091322\Herceptin_Mutants_600\ALE_M2210_159.raw	910.679	3	3	910.679	0	EEQYNSTYR	1.59E+07
16.22	16.79	14044496	precursor[M1.00055+3]	7.7	110	HexNAc(2)Hex(7)	D:\IgG_glycomap_091322\Herceptin_Mutants_600\ALE_M2210_160.raw	910.679	3	3	910.679	0	EEQYNSTYR	1.67E+07
16.44	16.99	13507104	precursor[M1.00055+3]	7.6	112	HexNAc(2)Hex(7)	D:\IgG_glycomap_091322\Herceptin_Mutants_600\ALE_M2210_161.raw	910.679	3	3	910.679	0	EEQYNSTYR	1.63E+07
16.17	16.86	38888180	precursor[M1.00055+3]	7.9	161	HexNAc(2)Hex(7)	D:\IgG_glycomap_091322\Herceptin_Mutants_600\ALE_M2210_163.raw	910.679	3	3	910.679	0	EEQYNSTYR	4.44E+07
16.19	16.8	36235164	precursor[M1.00055+3]	7.5	141	HexNAc(2)Hex(7)	D:\IgG_glycomap_091322\Herceptin_Mutants_600\ALE_M2210_164.raw	910.679	3	3	910.679	0	EEQYNSTYR	4.27E+07
16.14	16.82	34496772	precursor[M1.00055+3]	7.3	152	HexNAc(2)Hex(7)	D:\IgG_glycomap_091322\Herceptin_Mutants_600\ALE_M2210_165.raw	910.679	3	3	910.679	0	EEQYNSTYR	4.05E+07
16.46	16.59	641616	precursor[M1.00055+3]	8.7	20	HexNAc(2)Hex(7)	D:\IgG_glycomap_091322\Herceptin_Mutants_600\ALE_M2210_170.raw	910.679	3	3	910.679	0	EEQYNSTYR	1.32E+06
16.15	16.81	3697466	precursor[M1.00055+3]	8.3	100	HexNAc(2)Hex(7)	D:\IgG_glycomap_091322\Herceptin_Mutants_600\ALE_M2210_171.raw	910.679	3	3	910.679	0	EEQYNSTYR	4.29E+06
16.14	16.73	3397329	precursor[M1.00055+3]	8	91	HexNAc(2)Hex(7)	D:\IgG_glycomap_091322\Herceptin_Mutants_600\ALE_M2210_172.raw	910.679	3	3	910.679	0	EEQYNSTYR	4.45E+06
16.39	16.99	9452166	precursor[M1.00055+3]	7.2	106	HexNAc(2)Hex(7)	D:\IgG_glycomap_091322\Herceptin_Mutants_600\ALE_M2210_174.raw	910.679	3	3	910.679	0	EEQYNSTYR	1.01E+07
16.16	16.8	8891850	precursor[M1.00055+3]	8.4	107	HexNAc(2)Hex(7)	D:\IgG_glycomap_091322\Herceptin_Mutants_600\ALE_M2210_175.raw	910.679	3	3	910.679	0	EEQYNSTYR	9.19E+06
16.16	16.8	7804450	precursor[M1.00055+3]	8.2	110	HexNAc(2)Hex(7)	D:\IgG_glycomap_091322\Herceptin_Mutants_600\ALE_M2210_176.raw	910.679	3	3	910.679	0	EEQYNSTYR	1.11E+07
16.07	17.18	13015008	precursor[M1.00055+3]	8.3	216	HexNAc(2)Hex(7)	D:\IgG_glycomap_091322\Herceptin_Mutants_600\ALE_M2210_181.raw	910.679	3	3	910.679	0	EEQYNSTYR	1.49E+07
16.16	16.8	13679734	precursor[M1.00055+3]	8.1	120	HexNAc(2)Hex(7)	D:\IgG_glycomap_091322\Herceptin_Mutants_600\ALE_M2210_182.raw	910.679	3	3	910.679	0	EEQYNSTYR	1.52E+07
16.24	16.81	15507336	precursor[M1.00055+3]	8.6	110	HexNAc(2)Hex(7)	D:\IgG_glycomap_091322\Herceptin_Mutants_600\ALE_M2210_183.raw	910.679	3	3	910.679	0	EEQYNSTYR	1.79E+07
16.26	16.86	30327640	precursor[M1.00055+3]	8.4	137	HexNAc(2)Hex(7)	D:\IgG_glycomap_091322\Herceptin_Mutants_600\ALE_M2210_185.raw	910.679	3	3	910.679	0	EEQYNSTYR	4.44E+07
16.14	16.74	34709296	precursor[M1.00055+3]	8	139	HexNAc(2)Hex(7)	D:\IgG_glycomap_091322\Herceptin_Mutants_600\ALE_M2210_186.raw	910.679	3	3	910.679	0	EEQYNSTYR	4.43E+07
16.33	16.84	48357384	precursor[M1.00055+3]	7.8	140	HexNAc(2)Hex(7)	D:\IgG_glycomap_091322\Herceptin_Mutants_600\ALE_M2210_187.raw	910.679	3	3	910.679	0	EEQYNSTYR	6.62E+07
15.99	16.71	943494	precursor[M1.00055+3]	6	103	HexNAc(2)Hex(7)	D:\IgG_glycomap_091322\Herceptin_Mutants_600\ALE_M2210_192.raw	910.679	3	3	910.679	0	EEQYNSTYR	5.39E+06
16.02	16.61	3551069	precursor[M1.00055+3]	8.2	92	HexNAc(2)Hex(7)	D:\IgG_glycomap_091322\Herceptin_Mutants_600\ALE_M2210_193.raw	910.679	3	3	910.679	0	EEQYNSTYR	5.44E+06
16.01	16.56	3604782	precursor[M1.00055+3]	8.6	86	HexNAc(2)Hex(7)	D:\IgG_glycomap_091322\Herceptin_Mutants_600\ALE_M2210_194.raw	910.679	3	3	910.679	0	EEQYNSTYR	5.30E+06
15.67	16.28	10672522	precursor[M1.00055+3]	8.2	113	HexNAc(2)Hex(7)	D:\IgG_glycomap_091322\Herceptin_Mutants_600\ALE_M2210_196.raw	910.679	3	3	910.679	0	EEQYNSTYR	1.70E+07
15.78	16.35	11689075	precursor[M1.00055+3]	7.7	110	HexNAc(2)Hex(7)	D:\IgG_glycomap_091322\Herceptin_Mutants_600\ALE_M2210_197.raw	910.679	3	3	910.679	0	EEQYNSTYR	1.87E+07
15.98	16.62	4694893	precursor[M1.00055+3]	8.4	104	HexNAc(2)Hex(7)	D:\IgG_glycomap_091322\Herceptin_Mutants_600\ALE_M2210_198.raw	910.679	3	3	910.679	0	EEQYNSTYR	6.81E+06
15.03	18.04	31600970	precursor++	4.9	463	HexNAc(2)Hex(8)	D:\IgG_glycomap_091322\Herceptin_Mutants_600\ALE_M2210_159.raw	1446.54	2	2	1446.54	0	EEQYNSTYR	3.16E+07
14.82	18.16	33882820	precursor++	4.3	546	HexNAc(2)Hex(8)	D:\IgG_glycomap_091322\Herceptin_Mutants_600\ALE_M2210_160.raw	1446.54	2	2	1446.54	0	EEQYNSTYR	3.39E+07
14.79	18.24	33643800	precursor++	4.3	569	HexNAc(2)Hex(8)	D:\IgG_glycomap_091322\Herceptin_Mutants_600\ALE_M2210_161.raw	1446.54	2	2	1446.54	0	EEQYNSTYR	3.36E+07
14.76	18.22	54919756	precursor++	4.5	593	HexNAc(2)Hex(8)	D:\IgG_glycomap_091322\Herceptin_Mutants_600\ALE_M2210_163.raw	1446.54	2	2	1446.54	0	EEQYNSTYR	5.49E+07
14.97	17.97	49177576	precursor++	4.2	527	HexNAc(2)Hex(8)	D:\IgG_glycomap_091322\Herceptin_Mutants_600\ALE_M2210_164.raw	1446.54	2	2	1446.54	0	EEQYNSTYR	4.92E+07
14.79	18.13	48230312	precursor++	4	567	HexNAc(2)Hex(8)	D:\IgG_glycomap_091322\Herceptin_Mutants_600\ALE_M2210_165.raw	1446.54	2	2	1446.54	0	EEQYNSTYR	4.82E+07
15.04	18.04	8172491	precursor++	7.4	398	HexNAc(2)Hex(8)	D:\IgG_glycomap_091322\Herceptin_Mutants_600\ALE_M2210_170.raw	1446.54	2	2	1446.54	0	EEQYNSTYR	8.17E+06
14.71	18.17	7930494	precursor++	4.9	480	HexNAc(2)Hex(8)	D:\IgG_glycomap_091322\Herceptin_Mutants_600\ALE_M2210_171.raw	1446.54	2	2	1446.54	0	EEQYNSTYR	7.93E+06
14.74	18.08	7945732	precursor++	4.6	469	HexNAc(2)Hex(8)	D:\IgG_glycomap_091322\Herceptin_Mutants_600\ALE_M2210_172.raw	1446.54	2	2	1446.54	0	EEQYNSTYR	7.95E+06
14.82	18.16	19033860	precursor++	3.6	542	HexNAc(2)Hex(8)	D:\IgG_glycomap_091322\Herceptin_Mutants_600\ALE_M2210_174.raw	1446.54	2	2	1446.54	0	EEQYNSTYR	1.90E+07
14.91	18.03	17686976	precursor++	5.1	465	HexNAc(2)Hex(8)	D:\IgG_glycomap_091322\Herceptin_Mutants_600\ALE_M2210_175.raw	1446.54	2	2	1446.54	0	EEQYNSTYR	1.77E+07
14.47	18.48	24300694	precursor++	4.7	595	HexNAc(2)Hex(8)	D:\IgG_glycomap_091322\Herceptin_Mutants_600\ALE_M2210_176.raw	1446.54	2	2	1446.54	0	EEQYNSTYR	2.43E+07
14.68	18.36	29727454	precursor++	4.8	557	HexNAc(2)Hex(8)	D:\IgG_glycomap_091322\Herceptin_Mutants_600\ALE_M2210_181.raw	1446.54	2	2	1446.54	0	EEQYNSTYR	2.97E+07
14.57	18.36	30319322	precursor++	4.9	618	HexNAc(2)Hex(8)	D:\IgG_glycomap_091322\Herceptin_Mutants_600\ALE_M2210_182.raw	1446.54	2	2	1446.54	0	EEQYNSTYR	3.03E+07
14.89	18.12	35367792	precursor++	5.3	516	HexNAc(2)Hex(8)	D:\IgG_glycomap_091322\Herceptin_Mutants_600\ALE_M2210_183.raw	1446.54	2	2	1446.54	0	EEQYNSTYR	3.54E+07
14.98	18.11	57435612	precursor++	5.2	547	HexNAc(2)Hex(8)	D:\IgG_glycomap_091322\Herceptin_Mutants_600\ALE_M2210_185.raw	1446.54	2	2	1446.54	0	EEQYNSTYR	5.74E+07
14.91	17.92	61078312	precursor++	4.7	526	HexNAc(2)Hex(8)	D:\IgG_glycomap_091322\Herceptin_Mutants_600\ALE_M2210_186.raw	1446.54	2	2	1446.54	0	EEQYNSTYR	6.11E+07
15.04	18.05	76609624	precursor++	4.6	549	HexNAc(2)Hex(8)	D:\IgG_glycomap_091322\Herceptin_Mutants_600\ALE_M2210_187.raw	1446.54	2	2	1446.54	0	EEQYNSTYR	7.66E+07
15.58	17.14	11100974	precursor++	7.2	223	HexNAc(2)Hex(8)	D:\IgG_glycomap_091322\Herceptin_Mutants_600\ALE_M2210_192.raw	1446.54	2	2	1446.54	0	EEQYNSTYR	1.11E+07
14.51	18.09	10119169	precursor++	5.3	511	HexNAc(2)Hex(8)	D:\IgG_glycomap_091322\Herceptin_Mutants_600\ALE_M2210_193.raw	1446.54	2	2	1446.54	0	EEQYNSTYR	1.01E+07
14.77	17.78	9867693	precursor++	5.5	440	HexNAc(2)Hex(8)	D:\IgG_glycomap_091322\Herceptin_Mutants_600\ALE_M2210_194.raw	1446.54	2	2	1446.54	0	EEQYNSTYR	9.87E+06
15.4	17.41	34766012	precursor++	5	353	HexNAc(2)Hex(8)	D:\IgG_glycomap_091322\Herceptin_Mutants_600\ALE_M2210_196.raw	1446.54	2	2	1446.54	0	EEQYNSTYR	3.48E+07
14.58	17.48	37707592	precursor++	4.6	480	HexNAc(2)Hex(8)	D:\IgG_glycomap_091322\Herceptin_Mutants_600\ALE_M2210_197.raw	1446.54	2	2	1446.54	0	EEQYNSTYR	3.77E+07
14.35	17.81	13464283	precursor++	5.2	494	HexNAc(2)Hex(8)	D:\IgG_glycomap_091322\Herceptin_Mutants_600\ALE_M2210_198.raw	1446.54	2	2	1446.54	0	EEQYNSTYR	1.35E+07
15.03	18.04	47982044	precursor[M1.00055+3]	7.5	463	HexNAc(2)Hex(8)	D:\IgG_glycomap_091322\Herceptin_Mutants_600\ALE_M2210_159.raw	964.696	3	3	964.696	0	EEQYNSTYR	3.16E+07
14.82	18.16	47579888	precursor[M1.00055+3]	6.9	546	HexNAc(2)Hex(8)	D:\IgG_glycomap_091322\Herceptin_Mutants_600\ALE_M2210_160.raw	964.696	3	3	964.696	0	EEQYNSTYR	3.39E+07
14.79	18.24	45344324	precursor[M1.00055+3]	6.8	569	HexNAc(2)Hex(8)	D:\IgG_glycomap_091322\Herceptin_Mutants_600\ALE_M2210_161.raw	964.696	3	3	964.696	0	EEQYNSTYR	3.36E+07
14.76	18.22	86909392	precursor[M1.00055+3]	7.1	593	HexNAc(2)Hex(8)	D:\IgG_glycomap_091322\Herceptin_Mutants_600\ALE_M2210_163.raw	964.696	3	3	964.696	0	EEQYNSTYR	5.49E+07
14.97	17.97	79767848	precursor[M1.00055+3]	6.7	527	HexNAc(2)Hex(8)	D:\IgG_glycomap_091322\Herceptin_Mutants_600\ALE_M2210_164.raw	964.696	3	3	964.696	0	EEQYNSTYR	4.92E+07
14.79	18.13	74222512	precursor[M1.00055+3]	6.6	567	HexNAc(2)Hex(8)	D:\IgG_glycomap_091322\Herceptin_Mutants_600\ALE_M2210_165.raw	964.696	3	3	964.696	0	EEQYNSTYR	4.82E+07
15.04	18.04	2182845	precursor[M1.00055+3]	8.9	398	HexNAc(2)Hex(8)	D:\IgG_glycomap_091322\Herceptin_Mutants_600\ALE_M2210_170.raw	964.696	3	3	964.696	0	EEQYNSTYR	8.17E+06
14.71	18.17	10811160	precursor[M1.00055+3]	7.6	480	HexNAc(2)Hex(8)	D:\IgG_glycomap_091322\Herceptin_Mutants_600\ALE_M2210_171.raw	964.696	3	3	964.696	0	EEQYNSTYR	7.93E+06
14.74	18.08	10806398	precursor[M1.00055+3]	7.2	469	HexNAc(2)Hex(8)	D:\IgG_glycomap_091322\Herceptin_Mutants_600\ALE_M2210_172.raw	964.696	3	3	964.696	0	EEQYNSTYR	7.95E+06
14.82	18.16	29143940	precursor[M1.00055+3]	6.2	542	HexNAc(2)Hex(8)	D:\IgG_glycomap_091322\Herceptin_Mutants_600\ALE_M2210_174.raw	964.696	3	3	964.696	0	EEQYNSTYR	1.90E+07
14.91	18.03	28614018	precursor[M1.00055+3]	7.7	465	HexNAc(2)Hex(8)	D:\IgG_glycomap_091322\Herceptin_Mutants_600\ALE_M2210_175.raw	964.696	3	3	964.696	0	EEQYNSTYR	1.77E+07
14.47	18.48	27975082	precursor[M1.00055+3]	7.3	595	HexNAc(2)Hex(8)	D:\IgG_glycomap_091322\Herceptin_Mutants_600\ALE_M2210_176.raw	964.696	3	3	964.696	0	EEQYNSTYR	2.43E+07
14.68	18.36	43985552	precursor[M1.00055+3]	7.5	557	HexNAc(2)Hex(8)	D:\IgG_glycomap_091322\Herceptin_Mutants_600\ALE_M2210_181.raw	964.696	3	3	964.696	0	EEQYNSTYR	2.97E+07
14.57	18.36	44046568	precursor[M1.00055+3]	7.5	618	HexNAc(2)Hex(8)	D:\IgG_glycomap_091322\Herceptin_Mutants_600\ALE_M2210_182.raw	964.696	3	3	964.696	0	EEQYNSTYR	3.03E+07
14.89	18.12	50273784	precursor[M1.00055+3]	8	516	HexNAc(2)Hex(8)	D:\IgG_glycomap_091322\Herceptin_Mutants_600\ALE_M2210_183.raw	964.696	3	3	964.696	0	EEQYNSTYR	3.54E+07
14.98	18.11	71670232	precursor[M1.00055+3]	7.7	547	HexNAc(2)Hex(8)	D:\IgG_glycomap_091322\Herceptin_Mutants_600\ALE_M2210_185.raw	964.696	3	3	964.696	0	EEQYNSTYR	5.74E+07
14.91	17.92	79588976	precursor[M1.00055+3]	7.3	526	HexNAc(2)Hex(8)	D:\IgG_glycomap_091322\Herceptin_Mutants_600\ALE_M2210_186.raw	964.696	3	3	964.696	0	EEQYNSTYR	6.11E+07
15.04	18.05	100994592	precursor[M1.00055+3]	7.2	549	HexNAc(2)Hex(8)	D:\IgG_glycomap_091322\Herceptin_Mutants_600\ALE_M2210_187.raw	964.696	3	3	964.696	0	EEQYNSTYR	7.66E+07
15.58	17.14	3322442	precursor[M1.00055+3]	8.9	223	HexNAc(2)Hex(8)	D:\IgG_glycomap_091322\Herceptin_Mutants_600\ALE_M2210_192.raw	964.696	3	3	964.696	0	EEQYNSTYR	1.11E+07
14.51	18.09	11554008	precursor[M1.00055+3]	7.8	511	HexNAc(2)Hex(8)	D:\IgG_glycomap_091322\Herceptin_Mutants_600\ALE_M2210_193.raw	964.696	3	3	964.696	0	EEQYNSTYR	1.01E+07
14.77	17.78	10949199	precursor[M1.00055+3]	8.1	440	HexNAc(2)Hex(8)	D:\IgG_glycomap_091322\Herceptin_Mutants_600\ALE_M2210_194.raw	964.696	3	3	964.696	0	EEQYNSTYR	9.87E+06
15.4	17.41	33508324	precursor[M1.00055+3]	7.7	353	HexNAc(2)Hex(8)	D:\IgG_glycomap_091322\Herceptin_Mutants_600\ALE_M2210_196.raw	964.696	3	3	964.696	0	EEQYNSTYR	3.48E+07
14.58	17.48	35323888	precursor[M1.00055+3]	7.2	480	HexNAc(2)Hex(8)	D:\IgG_glycomap_091322\Herceptin_Mutants_600\ALE_M2210_197.raw	964.696	3	3	964.696	0	EEQYNSTYR	3.77E+07
14.35	17.81	15388237	precursor[M1.00055+3]	7.8	494	HexNAc(2)Hex(8)	D:\IgG_glycomap_091322\Herceptin_Mutants_600\ALE_M2210_198.raw	964.696	3	3	964.696	0	EEQYNSTYR	1.35E+07
16.31	16.64	2019403	precursor++	6	64	HexNAc(2)Hex(9)	D:\IgG_glycomap_091322\Herceptin_Mutants_600\ALE_M2210_159.raw	1527.57	2	2	1527.57	0	EEQYNSTYR	2.02E+06
16.3	16.61	2567276	precursor++	5	61	HexNAc(2)Hex(9)	D:\IgG_glycomap_091322\Herceptin_Mutants_600\ALE_M2210_160.raw	1527.57	2	2	1527.57	0	EEQYNSTYR	2.57E+06
16.29	16.66	2904239	precursor++	5.3	73	HexNAc(2)Hex(9)	D:\IgG_glycomap_091322\Herceptin_Mutants_600\ALE_M2210_161.raw	1527.57	2	2	1527.57	0	EEQYNSTYR	2.90E+06
16.23	16.73	5416567	precursor++	5.4	115	HexNAc(2)Hex(9)	D:\IgG_glycomap_091322\Herceptin_Mutants_600\ALE_M2210_163.raw	1527.57	2	2	1527.57	0	EEQYNSTYR	5.42E+06
16.26	16.66	4981651	precursor++	5	91	HexNAc(2)Hex(9)	D:\IgG_glycomap_091322\Herceptin_Mutants_600\ALE_M2210_164.raw	1527.57	2	2	1527.57	0	EEQYNSTYR	4.98E+06
16.22	16.68	4689490	precursor++	5	105	HexNAc(2)Hex(9)	D:\IgG_glycomap_091322\Herceptin_Mutants_600\ALE_M2210_165.raw	1527.57	2	2	1527.57	0	EEQYNSTYR	4.69E+06
16.31	16.71	1148459	precursor++	8.4	56	HexNAc(2)Hex(9)	D:\IgG_glycomap_091322\Herceptin_Mutants_600\ALE_M2210_170.raw	1527.57	2	2	1527.57	0	EEQYNSTYR	1.15E+06
16.22	16.62	1221814	precursor++	5.1	61	HexNAc(2)Hex(9)	D:\IgG_glycomap_091322\Herceptin_Mutants_600\ALE_M2210_171.raw	1527.57	2	2	1527.57	0	EEQYNSTYR	1.22E+06
16.19	16.57	1161523	precursor++	5	59	HexNAc(2)Hex(9)	D:\IgG_glycomap_091322\Herceptin_Mutants_600\ALE_M2210_172.raw	1527.57	2	2	1527.57	0	EEQYNSTYR	1.16E+06
16.28	16.63	1160890	precursor++	4.8	61	HexNAc(2)Hex(9)	D:\IgG_glycomap_091322\Herceptin_Mutants_600\ALE_M2210_174.raw	1527.57	2	2	1527.57	0	EEQYNSTYR	1.16E+06
16.24	16.62	1129606	precursor++	6.2	65	HexNAc(2)Hex(9)	D:\IgG_glycomap_091322\Herceptin_Mutants_600\ALE_M2210_175.raw	1527.57	2	2	1527.57	0	EEQYNSTYR	1.13E+06
16.23	16.64	1910053	precursor++	5.3	72	HexNAc(2)Hex(9)	D:\IgG_glycomap_091322\Herceptin_Mutants_600\ALE_M2210_176.raw	1527.57	2	2	1527.57	0	EEQYNSTYR	1.91E+06
16.27	16.72	2185303	precursor++	6	88	HexNAc(2)Hex(9)	D:\IgG_glycomap_091322\Herceptin_Mutants_600\ALE_M2210_181.raw	1527.57	2	2	1527.57	0	EEQYNSTYR	2.19E+06
16.21	16.63	2051930	precursor++	5.8	79	HexNAc(2)Hex(9)	D:\IgG_glycomap_091322\Herceptin_Mutants_600\ALE_M2210_182.raw	1527.57	2	2	1527.57	0	EEQYNSTYR	2.05E+06
16.27	16.68	2169986	precursor++	6.5	80	HexNAc(2)Hex(9)	D:\IgG_glycomap_091322\Herceptin_Mutants_600\ALE_M2210_183.raw	1527.57	2	2	1527.57	0	EEQYNSTYR	2.17E+06
16.32	16.7	5110924	precursor++	5.9	87	HexNAc(2)Hex(9)	D:\IgG_glycomap_091322\Herceptin_Mutants_600\ALE_M2210_185.raw	1527.57	2	2	1527.57	0	EEQYNSTYR	5.11E+06
16.2	16.52	8069819	precursor++	4.9	70	HexNAc(2)Hex(9)	D:\IgG_glycomap_091322\Herceptin_Mutants_600\ALE_M2210_186.raw	1527.57	2	2	1527.57	0	EEQYNSTYR	8.07E+06
16.14	16.62	6867404	precursor++	5.4	108	HexNAc(2)Hex(9)	D:\IgG_glycomap_091322\Herceptin_Mutants_600\ALE_M2210_187.raw	1527.57	2	2	1527.57	0	EEQYNSTYR	6.87E+06
16.24	16.37	1221835	precursor++	8.2	21	HexNAc(2)Hex(9)	D:\IgG_glycomap_091322\Herceptin_Mutants_600\ALE_M2210_192.raw	1527.57	2	2	1527.57	63318	EEQYNSTYR	1.22E+06
16.06	16.47	1451852	precursor++	5.4	64	HexNAc(2)Hex(9)	D:\IgG_glycomap_091322\Herceptin_Mutants_600\ALE_M2210_193.raw	1527.57	2	2	1527.57	0	EEQYNSTYR	1.45E+06
16.1	16.38	1490258	precursor++	6	45	HexNAc(2)Hex(9)	D:\IgG_glycomap_091322\Herceptin_Mutants_600\ALE_M2210_194.raw	1527.57	2	2	1527.57	0	EEQYNSTYR	1.49E+06
15.81	16.1	2413554	precursor++	5.8	56	HexNAc(2)Hex(9)	D:\IgG_glycomap_091322\Herceptin_Mutants_600\ALE_M2210_196.raw	1527.57	2	2	1527.57	0	EEQYNSTYR	2.41E+06
15.88	16.18	2826561	precursor++	4.7	59	HexNAc(2)Hex(9)	D:\IgG_glycomap_091322\Herceptin_Mutants_600\ALE_M2210_197.raw	1527.57	2	2	1527.57	0	EEQYNSTYR	2.83E+06
15.84	16.25	922164	precursor++	5.7	65	HexNAc(2)Hex(9)	D:\IgG_glycomap_091322\Herceptin_Mutants_600\ALE_M2210_198.raw	1527.57	2	2	1527.57	0	EEQYNSTYR	9.22E+05
16.31	16.64	7589450	precursor[M1.00055+3]	7.6	64	HexNAc(2)Hex(9)	D:\IgG_glycomap_091322\Herceptin_Mutants_600\ALE_M2210_159.raw	1018.71	3	3	1018.71	0	EEQYNSTYR	2.02E+06
16.3	16.61	7712975	precursor[M1.00055+3]	6.6	61	HexNAc(2)Hex(9)	D:\IgG_glycomap_091322\Herceptin_Mutants_600\ALE_M2210_160.raw	1018.71	3	3	1018.71	0	EEQYNSTYR	2.57E+06
16.29	16.66	7547648	precursor[M1.00055+3]	6.6	73	HexNAc(2)Hex(9)	D:\IgG_glycomap_091322\Herceptin_Mutants_600\ALE_M2210_161.raw	1018.71	3	3	1018.71	0	EEQYNSTYR	2.90E+06
16.23	16.73	18931792	precursor[M1.00055+3]	6.9	115	HexNAc(2)Hex(9)	D:\IgG_glycomap_091322\Herceptin_Mutants_600\ALE_M2210_163.raw	1018.71	3	3	1018.71	0	EEQYNSTYR	5.42E+06
16.26	16.66	17074554	precursor[M1.00055+3]	6.6	91	HexNAc(2)Hex(9)	D:\IgG_glycomap_091322\Herceptin_Mutants_600\ALE_M2210_164.raw	1018.71	3	3	1018.71	0	EEQYNSTYR	4.98E+06
16.22	16.68	15696088	precursor[M1.00055+3]	6.3	105	HexNAc(2)Hex(9)	D:\IgG_glycomap_091322\Herceptin_Mutants_600\ALE_M2210_165.raw	1018.71	3	3	1018.71	0	EEQYNSTYR	4.69E+06
16.31	16.71	459925	precursor[M1.00055+3]	8.8	56	HexNAc(2)Hex(9)	D:\IgG_glycomap_091322\Herceptin_Mutants_600\ALE_M2210_170.raw	1018.71	3	3	1018.71	0	EEQYNSTYR	1.15E+06
16.22	16.62	3108673	precursor[M1.00055+3]	7.7	61	HexNAc(2)Hex(9)	D:\IgG_glycomap_091322\Herceptin_Mutants_600\ALE_M2210_171.raw	1018.71	3	3	1018.71	0	EEQYNSTYR	1.22E+06
16.19	16.57	3185973	precursor[M1.00055+3]	6.9	59	HexNAc(2)Hex(9)	D:\IgG_glycomap_091322\Herceptin_Mutants_600\ALE_M2210_172.raw	1018.71	3	3	1018.71	0	EEQYNSTYR	1.16E+06
16.28	16.63	4157845	precursor[M1.00055+3]	5.7	61	HexNAc(2)Hex(9)	D:\IgG_glycomap_091322\Herceptin_Mutants_600\ALE_M2210_174.raw	1018.71	3	3	1018.71	0	EEQYNSTYR	1.16E+06
16.24	16.62	4097513	precursor[M1.00055+3]	7.6	65	HexNAc(2)Hex(9)	D:\IgG_glycomap_091322\Herceptin_Mutants_600\ALE_M2210_175.raw	1018.71	3	3	1018.71	0	EEQYNSTYR	1.13E+06
16.23	16.64	4726134	precursor[M1.00055+3]	7	72	HexNAc(2)Hex(9)	D:\IgG_glycomap_091322\Herceptin_Mutants_600\ALE_M2210_176.raw	1018.71	3	3	1018.71	0	EEQYNSTYR	1.91E+06
16.27	16.72	7178226	precursor[M1.00055+3]	7.4	88	HexNAc(2)Hex(9)	D:\IgG_glycomap_091322\Herceptin_Mutants_600\ALE_M2210_181.raw	1018.71	3	3	1018.71	0	EEQYNSTYR	2.19E+06
16.21	16.63	7154766	precursor[M1.00055+3]	7	79	HexNAc(2)Hex(9)	D:\IgG_glycomap_091322\Herceptin_Mutants_600\ALE_M2210_182.raw	1018.71	3	3	1018.71	0	EEQYNSTYR	2.05E+06
16.27	16.68	7924008	precursor[M1.00055+3]	7.7	80	HexNAc(2)Hex(9)	D:\IgG_glycomap_091322\Herceptin_Mutants_600\ALE_M2210_183.raw	1018.71	3	3	1018.71	0	EEQYNSTYR	2.17E+06
16.32	16.7	15507581	precursor[M1.00055+3]	7.3	87	HexNAc(2)Hex(9)	D:\IgG_glycomap_091322\Herceptin_Mutants_600\ALE_M2210_185.raw	1018.71	3	3	1018.71	0	EEQYNSTYR	5.11E+06
16.2	16.52	18662690	precursor[M1.00055+3]	6.9	70	HexNAc(2)Hex(9)	D:\IgG_glycomap_091322\Herceptin_Mutants_600\ALE_M2210_186.raw	1018.71	3	3	1018.71	0	EEQYNSTYR	8.07E+06
16.14	16.62	21154792	precursor[M1.00055+3]	7.1	108	HexNAc(2)Hex(9)	D:\IgG_glycomap_091322\Herceptin_Mutants_600\ALE_M2210_187.raw	1018.71	3	3	1018.71	0	EEQYNSTYR	6.87E+06
16.24	16.37	563878	precursor[M1.00055+3]	6.1	21	HexNAc(2)Hex(9)	D:\IgG_glycomap_091322\Herceptin_Mutants_600\ALE_M2210_192.raw	1018.71	3	3	1018.71	0	EEQYNSTYR	1.22E+06
16.06	16.47	3490210	precursor[M1.00055+3]	8	64	HexNAc(2)Hex(9)	D:\IgG_glycomap_091322\Herceptin_Mutants_600\ALE_M2210_193.raw	1018.71	3	3	1018.71	0	EEQYNSTYR	1.45E+06
16.1	16.38	3402229	precursor[M1.00055+3]	8.1	45	HexNAc(2)Hex(9)	D:\IgG_glycomap_091322\Herceptin_Mutants_600\ALE_M2210_194.raw	1018.71	3	3	1018.71	0	EEQYNSTYR	1.49E+06
15.81	16.1	4579755	precursor[M1.00055+3]	7.6	56	HexNAc(2)Hex(9)	D:\IgG_glycomap_091322\Herceptin_Mutants_600\ALE_M2210_196.raw	1018.71	3	3	1018.71	0	EEQYNSTYR	2.41E+06
15.88	16.18	5345177	precursor[M1.00055+3]	6.9	59	HexNAc(2)Hex(9)	D:\IgG_glycomap_091322\Herceptin_Mutants_600\ALE_M2210_197.raw	1018.71	3	3	1018.71	0	EEQYNSTYR	2.83E+06
15.84	16.25	1983541	precursor[M1.00055+3]	7.7	65	HexNAc(2)Hex(9)	D:\IgG_glycomap_091322\Herceptin_Mutants_600\ALE_M2210_198.raw	1018.71	3	3	1018.71	0	EEQYNSTYR	9.22E+05
15.7	18.1	28774924	precursor++	4.4	401	HexNAc(4)Hex(3)	D:\IgG_glycomap_091322\Herceptin_Mutants_600\ALE_M2210_159.raw	1244.49	2	2	1244.49	0	EEQYNSTYR	2.88E+07
15.93	17.85	28712040	precursor++	4.4	346	HexNAc(4)Hex(3)	D:\IgG_glycomap_091322\Herceptin_Mutants_600\ALE_M2210_160.raw	1244.49	2	2	1244.49	0	EEQYNSTYR	2.87E+07
15.84	17.97	29223636	precursor++	4.1	378	HexNAc(4)Hex(3)	D:\IgG_glycomap_091322\Herceptin_Mutants_600\ALE_M2210_161.raw	1244.49	2	2	1244.49	0	EEQYNSTYR	2.92E+07
16.35	17.58	6003159	precursor++	2.6	282	HexNAc(4)Hex(3)	D:\IgG_glycomap_091322\Herceptin_Mutants_600\ALE_M2210_163.raw	1244.49	2	2	1244.49	0	EEQYNSTYR	6.00E+06
16.89	17.16	1690355	precursor++	2.5	69	HexNAc(4)Hex(3)	D:\IgG_glycomap_091322\Herceptin_Mutants_600\ALE_M2210_164.raw	1244.49	2	2	1244.49	0	EEQYNSTYR	1.69E+06
16.62	17.37	4858339	precursor++	1.7	176	HexNAc(4)Hex(3)	D:\IgG_glycomap_091322\Herceptin_Mutants_600\ALE_M2210_165.raw	1244.49	2	2	1244.49	0	EEQYNSTYR	4.86E+06
16.83	17.31	17172180	precursor++	7.5	82	HexNAc(4)Hex(3)	D:\IgG_glycomap_091322\Herceptin_Mutants_600\ALE_M2210_170.raw	1244.49	2	2	1244.49	813116	EEQYNSTYR	1.72E+07
16.06	17.78	19128202	precursor++	5.6	270	HexNAc(4)Hex(3)	D:\IgG_glycomap_091322\Herceptin_Mutants_600\ALE_M2210_171.raw	1244.49	2	2	1244.49	0	EEQYNSTYR	1.91E+07
15.89	17.81	18495610	precursor++	5.4	300	HexNAc(4)Hex(3)	D:\IgG_glycomap_091322\Herceptin_Mutants_600\ALE_M2210_172.raw	1244.49	2	2	1244.49	0	EEQYNSTYR	1.85E+07
16.38	17.61	3015846	precursor++	2.8	225	HexNAc(4)Hex(3)	D:\IgG_glycomap_091322\Herceptin_Mutants_600\ALE_M2210_174.raw	1244.49	2	2	1244.49	0	EEQYNSTYR	3.02E+06
16.07	17.79	3421808	precursor++	4	294	HexNAc(4)Hex(3)	D:\IgG_glycomap_091322\Herceptin_Mutants_600\ALE_M2210_175.raw	1244.49	2	2	1244.49	0	EEQYNSTYR	3.42E+06
16.04	17.83	3277527	precursor++	3.6	312	HexNAc(4)Hex(3)	D:\IgG_glycomap_091322\Herceptin_Mutants_600\ALE_M2210_176.raw	1244.49	2	2	1244.49	0	EEQYNSTYR	3.28E+06
15.64	18.04	26028912	precursor++	4.7	405	HexNAc(4)Hex(3)	D:\IgG_glycomap_091322\Herceptin_Mutants_600\ALE_M2210_181.raw	1244.49	2	2	1244.49	0	EEQYNSTYR	2.60E+07
15.76	17.96	27026550	precursor++	4.6	385	HexNAc(4)Hex(3)	D:\IgG_glycomap_091322\Herceptin_Mutants_600\ALE_M2210_182.raw	1244.49	2	2	1244.49	0	EEQYNSTYR	2.70E+07
15.98	17.83	32030304	precursor++	5.3	334	HexNAc(4)Hex(3)	D:\IgG_glycomap_091322\Herceptin_Mutants_600\ALE_M2210_183.raw	1244.49	2	2	1244.49	0	EEQYNSTYR	3.20E+07
16.74	17.35	2307128	precursor++	3.8	150	HexNAc(4)Hex(3)	D:\IgG_glycomap_091322\Herceptin_Mutants_600\ALE_M2210_185.raw	1244.49	2	2	1244.49	1448549	EEQYNSTYR	2.31E+06
15.98	17.62	6250239	precursor++	3.3	341	HexNAc(4)Hex(3)	D:\IgG_glycomap_091322\Herceptin_Mutants_600\ALE_M2210_186.raw	1244.49	2	2	1244.49	0	EEQYNSTYR	6.25E+06
16.69	17.24	4677170	precursor++	4.3	142	HexNAc(4)Hex(3)	D:\IgG_glycomap_091322\Herceptin_Mutants_600\ALE_M2210_187.raw	1244.49	2	2	1244.49	755685	EEQYNSTYR	4.68E+06
15.85	17.7	25502218	precursor++	7.4	267	HexNAc(4)Hex(3)	D:\IgG_glycomap_091322\Herceptin_Mutants_600\ALE_M2210_192.raw	1244.49	2	2	1244.49	0	EEQYNSTYR	2.55E+07
15.79	17.57	37126856	precursor++	5.5	289	HexNAc(4)Hex(3)	D:\IgG_glycomap_091322\Herceptin_Mutants_600\ALE_M2210_193.raw	1244.49	2	2	1244.49	0	EEQYNSTYR	3.71E+07
15.92	17.5	35555740	precursor++	5.8	259	HexNAc(4)Hex(3)	D:\IgG_glycomap_091322\Herceptin_Mutants_600\ALE_M2210_194.raw	1244.49	2	2	1244.49	0	EEQYNSTYR	3.56E+07
15.61	17.25	4224169	precursor++	3.7	299	HexNAc(4)Hex(3)	D:\IgG_glycomap_091322\Herceptin_Mutants_600\ALE_M2210_196.raw	1244.49	2	2	1244.49	0	EEQYNSTYR	4.22E+06
16.05	17.07	4269220	precursor++	3.3	196	HexNAc(4)Hex(3)	D:\IgG_glycomap_091322\Herceptin_Mutants_600\ALE_M2210_197.raw	1244.49	2	2	1244.49	0	EEQYNSTYR	4.27E+06
15.81	17.31	2459949	precursor++	3.9	251	HexNAc(4)Hex(3)	D:\IgG_glycomap_091322\Herceptin_Mutants_600\ALE_M2210_198.raw	1244.49	2	2	1244.49	0	EEQYNSTYR	2.46E+06
15.7	18.1	37076840	precursor[M1.00055+3]	7.6	401	HexNAc(4)Hex(3)	D:\IgG_glycomap_091322\Herceptin_Mutants_600\ALE_M2210_159.raw	829.995	3	3	829.995	0	EEQYNSTYR	2.88E+07
15.93	17.85	37249108	precursor[M1.00055+3]	7.8	346	HexNAc(4)Hex(3)	D:\IgG_glycomap_091322\Herceptin_Mutants_600\ALE_M2210_160.raw	829.995	3	3	829.995	0	EEQYNSTYR	2.87E+07
15.84	17.97	34808916	precursor[M1.00055+3]	7.6	378	HexNAc(4)Hex(3)	D:\IgG_glycomap_091322\Herceptin_Mutants_600\ALE_M2210_161.raw	829.995	3	3	829.995	0	EEQYNSTYR	2.92E+07
16.35	17.58	2362186	precursor[M1.00055+3]	7.4	282	HexNAc(4)Hex(3)	D:\IgG_glycomap_091322\Herceptin_Mutants_600\ALE_M2210_163.raw	829.995	3	3	829.995	0	EEQYNSTYR	6.00E+06
16.89	17.16	1414507	precursor[M1.00055+3]	7.1	69	HexNAc(4)Hex(3)	D:\IgG_glycomap_091322\Herceptin_Mutants_600\ALE_M2210_164.raw	829.995	3	3	829.995	0	EEQYNSTYR	1.69E+06
16.62	17.37	2677383	precursor[M1.00055+3]	7.3	176	HexNAc(4)Hex(3)	D:\IgG_glycomap_091322\Herceptin_Mutants_600\ALE_M2210_165.raw	829.995	3	3	829.995	0	EEQYNSTYR	4.86E+06
16.83	17.31	5085691	precursor[M1.00055+3]	8.3	82	HexNAc(4)Hex(3)	D:\IgG_glycomap_091322\Herceptin_Mutants_600\ALE_M2210_170.raw	829.995	3	3	829.995	0	EEQYNSTYR	1.72E+07
16.06	17.78	28674840	precursor[M1.00055+3]	8.5	270	HexNAc(4)Hex(3)	D:\IgG_glycomap_091322\Herceptin_Mutants_600\ALE_M2210_171.raw	829.995	3	3	829.995	0	EEQYNSTYR	1.91E+07
15.89	17.81	28489114	precursor[M1.00055+3]	8.4	300	HexNAc(4)Hex(3)	D:\IgG_glycomap_091322\Herceptin_Mutants_600\ALE_M2210_172.raw	829.995	3	3	829.995	0	EEQYNSTYR	1.85E+07
16.38	17.61	3007638	precursor[M1.00055+3]	7.3	225	HexNAc(4)Hex(3)	D:\IgG_glycomap_091322\Herceptin_Mutants_600\ALE_M2210_174.raw	829.995	3	3	829.995	0	EEQYNSTYR	3.02E+06
16.07	17.79	2976690	precursor[M1.00055+3]	7.5	294	HexNAc(4)Hex(3)	D:\IgG_glycomap_091322\Herceptin_Mutants_600\ALE_M2210_175.raw	829.995	3	3	829.995	0	EEQYNSTYR	3.42E+06
16.04	17.83	2676558	precursor[M1.00055+3]	7.6	312	HexNAc(4)Hex(3)	D:\IgG_glycomap_091322\Herceptin_Mutants_600\ALE_M2210_176.raw	829.995	3	3	829.995	0	EEQYNSTYR	3.28E+06
15.64	18.04	32706928	precursor[M1.00055+3]	7.9	405	HexNAc(4)Hex(3)	D:\IgG_glycomap_091322\Herceptin_Mutants_600\ALE_M2210_181.raw	829.995	3	3	829.995	0	EEQYNSTYR	2.60E+07
15.76	17.96	34875232	precursor[M1.00055+3]	8.1	385	HexNAc(4)Hex(3)	D:\IgG_glycomap_091322\Herceptin_Mutants_600\ALE_M2210_182.raw	829.995	3	3	829.995	0	EEQYNSTYR	2.70E+07
15.98	17.83	37504424	precursor[M1.00055+3]	8.6	334	HexNAc(4)Hex(3)	D:\IgG_glycomap_091322\Herceptin_Mutants_600\ALE_M2210_183.raw	829.995	3	3	829.995	0	EEQYNSTYR	3.20E+07
16.74	17.35	996183	precursor[M1.00055+3]	8.4	150	HexNAc(4)Hex(3)	D:\IgG_glycomap_091322\Herceptin_Mutants_600\ALE_M2210_185.raw	829.995	3	3	829.995	0	EEQYNSTYR	2.31E+06
15.98	17.62	1199031	precursor[M1.00055+3]	7.1	341	HexNAc(4)Hex(3)	D:\IgG_glycomap_091322\Herceptin_Mutants_600\ALE_M2210_186.raw	829.995	3	3	829.995	0	EEQYNSTYR	6.25E+06
16.69	17.24	1727568	precursor[M1.00055+3]	8	142	HexNAc(4)Hex(3)	D:\IgG_glycomap_091322\Herceptin_Mutants_600\ALE_M2210_187.raw	829.995	3	3	829.995	0	EEQYNSTYR	4.68E+06
15.85	17.7	1452484	precursor[M1.00055+3]	7.4	267	HexNAc(4)Hex(3)	D:\IgG_glycomap_091322\Herceptin_Mutants_600\ALE_M2210_192.raw	829.995	3	3	829.995	0	EEQYNSTYR	2.55E+07
15.79	17.57	39958544	precursor[M1.00055+3]	8.5	289	HexNAc(4)Hex(3)	D:\IgG_glycomap_091322\Herceptin_Mutants_600\ALE_M2210_193.raw	829.995	3	3	829.995	0	EEQYNSTYR	3.71E+07
15.92	17.5	38764908	precursor[M1.00055+3]	8.6	259	HexNAc(4)Hex(3)	D:\IgG_glycomap_091322\Herceptin_Mutants_600\ALE_M2210_194.raw	829.995	3	3	829.995	0	EEQYNSTYR	3.56E+07
15.61	17.25	2853055	precursor[M1.00055+3]	8.3	299	HexNAc(4)Hex(3)	D:\IgG_glycomap_091322\Herceptin_Mutants_600\ALE_M2210_196.raw	829.995	3	3	829.995	0	EEQYNSTYR	4.22E+06
16.05	17.07	2586453	precursor[M1.00055+3]	7.8	196	HexNAc(4)Hex(3)	D:\IgG_glycomap_091322\Herceptin_Mutants_600\ALE_M2210_197.raw	829.995	3	3	829.995	0	EEQYNSTYR	4.27E+06
15.81	17.31	735055	precursor[M1.00055+3]	6.9	251	HexNAc(4)Hex(3)	D:\IgG_glycomap_091322\Herceptin_Mutants_600\ALE_M2210_198.raw	829.995	3	3	829.995	0	EEQYNSTYR	2.46E+06
17.02	17.3	85684056	precursor++	4.8	66	HexNAc(4)Hex(3)Fuc(1)	D:\IgG_glycomap_091322\Herceptin_Mutants_600\ALE_M2210_159.raw	1317.52	2	2	1317.52	0	EEQYNSTYR	8.57E+07
17.02	17.3	84248304	precursor++	5.1	65	HexNAc(4)Hex(3)Fuc(1)	D:\IgG_glycomap_091322\Herceptin_Mutants_600\ALE_M2210_160.raw	1317.52	2	2	1317.52	0	EEQYNSTYR	8.42E+07
17.02	17.3	84255528	precursor++	4.8	64	HexNAc(4)Hex(3)Fuc(1)	D:\IgG_glycomap_091322\Herceptin_Mutants_600\ALE_M2210_161.raw	1317.52	2	2	1317.52	0	EEQYNSTYR	8.43E+07
17.02	17.26	30345550	precursor++	5.8	61	HexNAc(4)Hex(3)Fuc(1)	D:\IgG_glycomap_091322\Herceptin_Mutants_600\ALE_M2210_163.raw	1317.52	2	2	1317.52	0	EEQYNSTYR	3.03E+07
17.03	17.31	25914174	precursor++	4.9	68	HexNAc(4)Hex(3)Fuc(1)	D:\IgG_glycomap_091322\Herceptin_Mutants_600\ALE_M2210_164.raw	1317.52	2	2	1317.52	813475	EEQYNSTYR	2.59E+07
17.03	17.26	25967586	precursor++	4.9	58	HexNAc(4)Hex(3)Fuc(1)	D:\IgG_glycomap_091322\Herceptin_Mutants_600\ALE_M2210_165.raw	1317.52	2	2	1317.52	0	EEQYNSTYR	2.60E+07
17.13	17.23	231242	precursor++	6.6	22	HexNAc(4)Hex(3)Fuc(1)	D:\IgG_glycomap_091322\Herceptin_Mutants_600\ALE_M2210_170.raw	1317.52	2	2	1317.52	0	EEQYNSTYR	2.31E+05
17.04	17.23	331245	precursor++	6.4	37	HexNAc(4)Hex(3)Fuc(1)	D:\IgG_glycomap_091322\Herceptin_Mutants_600\ALE_M2210_171.raw	1317.52	2	2	1317.52	0	EEQYNSTYR	3.31E+05
17.01	17.17	372221	precursor++	6.7	30	HexNAc(4)Hex(3)Fuc(1)	D:\IgG_glycomap_091322\Herceptin_Mutants_600\ALE_M2210_172.raw	1317.52	2	2	1317.52	0	EEQYNSTYR	3.72E+05
17.04	17.32	24889400	precursor++	4.5	63	HexNAc(4)Hex(3)Fuc(1)	D:\IgG_glycomap_091322\Herceptin_Mutants_600\ALE_M2210_174.raw	1317.52	2	2	1317.52	0	EEQYNSTYR	2.49E+07
17.01	17.27	23131966	precursor++	5.4	58	HexNAc(4)Hex(3)Fuc(1)	D:\IgG_glycomap_091322\Herceptin_Mutants_600\ALE_M2210_175.raw	1317.52	2	2	1317.52	0	EEQYNSTYR	2.31E+07
17.02	17.29	27416472	precursor++	5.5	62	HexNAc(4)Hex(3)Fuc(1)	D:\IgG_glycomap_091322\Herceptin_Mutants_600\ALE_M2210_176.raw	1317.52	2	2	1317.52	0	EEQYNSTYR	2.74E+07
16.98	17.24	78093544	precursor++	5.2	61	HexNAc(4)Hex(3)Fuc(1)	D:\IgG_glycomap_091322\Herceptin_Mutants_600\ALE_M2210_181.raw	1317.52	2	2	1317.52	0	EEQYNSTYR	7.81E+07
16.98	17.25	72854336	precursor++	5.1	60	HexNAc(4)Hex(3)Fuc(1)	D:\IgG_glycomap_091322\Herceptin_Mutants_600\ALE_M2210_182.raw	1317.52	2	2	1317.52	0	EEQYNSTYR	7.29E+07
17.01	17.24	93898608	precursor++	5.9	57	HexNAc(4)Hex(3)Fuc(1)	D:\IgG_glycomap_091322\Herceptin_Mutants_600\ALE_M2210_183.raw	1317.52	2	2	1317.52	0	EEQYNSTYR	9.39E+07
17.06	17.31	28638304	precursor++	6	65	HexNAc(4)Hex(3)Fuc(1)	D:\IgG_glycomap_091322\Herceptin_Mutants_600\ALE_M2210_185.raw	1317.52	2	2	1317.52	0	EEQYNSTYR	2.86E+07
16.94	17.16	27739700	precursor++	5.9	58	HexNAc(4)Hex(3)Fuc(1)	D:\IgG_glycomap_091322\Herceptin_Mutants_600\ALE_M2210_186.raw	1317.52	2	2	1317.52	0	EEQYNSTYR	2.77E+07
17.02	17.21	43187996	precursor++	5.6	51	HexNAc(4)Hex(3)Fuc(1)	D:\IgG_glycomap_091322\Herceptin_Mutants_600\ALE_M2210_187.raw	1317.52	2	2	1317.52	2266915	EEQYNSTYR	4.32E+07
16.92	17.03	461180	precursor++	7	22	HexNAc(4)Hex(3)Fuc(1)	D:\IgG_glycomap_091322\Herceptin_Mutants_600\ALE_M2210_192.raw	1317.52	2	2	1317.52	0	EEQYNSTYR	4.61E+05
16.83	16.99	845942	precursor++	6.7	32	HexNAc(4)Hex(3)Fuc(1)	D:\IgG_glycomap_091322\Herceptin_Mutants_600\ALE_M2210_193.raw	1317.52	2	2	1317.52	0	EEQYNSTYR	8.46E+05
16.83	17.01	727591	precursor++	6.6	36	HexNAc(4)Hex(3)Fuc(1)	D:\IgG_glycomap_091322\Herceptin_Mutants_600\ALE_M2210_194.raw	1317.52	2	2	1317.52	0	EEQYNSTYR	7.28E+05
16.5	16.81	27558378	precursor++	6.1	66	HexNAc(4)Hex(3)Fuc(1)	D:\IgG_glycomap_091322\Herceptin_Mutants_600\ALE_M2210_196.raw	1317.52	2	2	1317.52	0	EEQYNSTYR	2.76E+07
16.6	16.83	29716254	precursor++	5.7	53	HexNAc(4)Hex(3)Fuc(1)	D:\IgG_glycomap_091322\Herceptin_Mutants_600\ALE_M2210_197.raw	1317.52	2	2	1317.52	741169	EEQYNSTYR	2.97E+07
16.65	16.89	19383150	precursor++	6	49	HexNAc(4)Hex(3)Fuc(1)	D:\IgG_glycomap_091322\Herceptin_Mutants_600\ALE_M2210_198.raw	1317.52	2	2	1317.52	0	EEQYNSTYR	1.94E+07
17.02	17.3	205247632	precursor[M1.00055+3]	7.4	66	HexNAc(4)Hex(3)Fuc(1)	D:\IgG_glycomap_091322\Herceptin_Mutants_600\ALE_M2210_159.raw	878.681	3	3	878.681	0	EEQYNSTYR	8.57E+07
17.02	17.3	210345104	precursor[M1.00055+3]	7.6	65	HexNAc(4)Hex(3)Fuc(1)	D:\IgG_glycomap_091322\Herceptin_Mutants_600\ALE_M2210_160.raw	878.681	3	3	878.681	0	EEQYNSTYR	8.42E+07
17.02	17.3	204998976	precursor[M1.00055+3]	7.2	64	HexNAc(4)Hex(3)Fuc(1)	D:\IgG_glycomap_091322\Herceptin_Mutants_600\ALE_M2210_161.raw	878.681	3	3	878.681	0	EEQYNSTYR	8.43E+07
17.02	17.26	73224240	precursor[M1.00055+3]	8.1	61	HexNAc(4)Hex(3)Fuc(1)	D:\IgG_glycomap_091322\Herceptin_Mutants_600\ALE_M2210_163.raw	878.681	3	3	878.681	0	EEQYNSTYR	3.03E+07
17.03	17.31	70244992	precursor[M1.00055+3]	7.4	68	HexNAc(4)Hex(3)Fuc(1)	D:\IgG_glycomap_091322\Herceptin_Mutants_600\ALE_M2210_164.raw	878.681	3	3	878.681	0	EEQYNSTYR	2.59E+07
17.03	17.26	68619640	precursor[M1.00055+3]	7.2	58	HexNAc(4)Hex(3)Fuc(1)	D:\IgG_glycomap_091322\Herceptin_Mutants_600\ALE_M2210_165.raw	878.681	3	3	878.681	0	EEQYNSTYR	2.60E+07
17.13	17.23	464942	precursor[M1.00055+3]	8.9	22	HexNAc(4)Hex(3)Fuc(1)	D:\IgG_glycomap_091322\Herceptin_Mutants_600\ALE_M2210_170.raw	878.681	3	3	878.681	0	EEQYNSTYR	2.31E+05
17.04	17.23	1228635	precursor[M1.00055+3]	8	37	HexNAc(4)Hex(3)Fuc(1)	D:\IgG_glycomap_091322\Herceptin_Mutants_600\ALE_M2210_171.raw	878.681	3	3	878.681	0	EEQYNSTYR	3.31E+05
17.01	17.17	1227641	precursor[M1.00055+3]	8.1	30	HexNAc(4)Hex(3)Fuc(1)	D:\IgG_glycomap_091322\Herceptin_Mutants_600\ALE_M2210_172.raw	878.681	3	3	878.681	0	EEQYNSTYR	3.72E+05
17.04	17.32	71543392	precursor[M1.00055+3]	7.1	63	HexNAc(4)Hex(3)Fuc(1)	D:\IgG_glycomap_091322\Herceptin_Mutants_600\ALE_M2210_174.raw	878.681	3	3	878.681	0	EEQYNSTYR	2.49E+07
17.01	17.27	64475276	precursor[M1.00055+3]	8	58	HexNAc(4)Hex(3)Fuc(1)	D:\IgG_glycomap_091322\Herceptin_Mutants_600\ALE_M2210_175.raw	878.681	3	3	878.681	0	EEQYNSTYR	2.31E+07
17.02	17.29	61640248	precursor[M1.00055+3]	8.1	62	HexNAc(4)Hex(3)Fuc(1)	D:\IgG_glycomap_091322\Herceptin_Mutants_600\ALE_M2210_176.raw	878.681	3	3	878.681	0	EEQYNSTYR	2.74E+07
16.98	17.24	191371280	precursor[M1.00055+3]	7.8	61	HexNAc(4)Hex(3)Fuc(1)	D:\IgG_glycomap_091322\Herceptin_Mutants_600\ALE_M2210_181.raw	878.681	3	3	878.681	0	EEQYNSTYR	7.81E+07
16.98	17.25	200450160	precursor[M1.00055+3]	7.6	60	HexNAc(4)Hex(3)Fuc(1)	D:\IgG_glycomap_091322\Herceptin_Mutants_600\ALE_M2210_182.raw	878.681	3	3	878.681	614576	EEQYNSTYR	7.29E+07
17.01	17.24	226152224	precursor[M1.00055+3]	8.4	57	HexNAc(4)Hex(3)Fuc(1)	D:\IgG_glycomap_091322\Herceptin_Mutants_600\ALE_M2210_183.raw	878.681	3	3	878.681	0	EEQYNSTYR	9.39E+07
17.06	17.31	65139040	precursor[M1.00055+3]	8.2	65	HexNAc(4)Hex(3)Fuc(1)	D:\IgG_glycomap_091322\Herceptin_Mutants_600\ALE_M2210_185.raw	878.681	3	3	878.681	0	EEQYNSTYR	2.86E+07
16.94	17.16	67292744	precursor[M1.00055+3]	8.1	58	HexNAc(4)Hex(3)Fuc(1)	D:\IgG_glycomap_091322\Herceptin_Mutants_600\ALE_M2210_186.raw	878.681	3	3	878.681	0	EEQYNSTYR	2.77E+07
17.02	17.21	84134440	precursor[M1.00055+3]	8	51	HexNAc(4)Hex(3)Fuc(1)	D:\IgG_glycomap_091322\Herceptin_Mutants_600\ALE_M2210_187.raw	878.681	3	3	878.681	4349871	EEQYNSTYR	4.32E+07
16.92	17.03	503536	precursor[M1.00055+3]	8.4	22	HexNAc(4)Hex(3)Fuc(1)	D:\IgG_glycomap_091322\Herceptin_Mutants_600\ALE_M2210_192.raw	878.681	3	3	878.681	0	EEQYNSTYR	4.61E+05
16.83	16.99	1636062	precursor[M1.00055+3]	8.3	32	HexNAc(4)Hex(3)Fuc(1)	D:\IgG_glycomap_091322\Herceptin_Mutants_600\ALE_M2210_193.raw	878.681	3	3	878.681	0	EEQYNSTYR	8.46E+05
16.83	17.01	1513153	precursor[M1.00055+3]	8.6	36	HexNAc(4)Hex(3)Fuc(1)	D:\IgG_glycomap_091322\Herceptin_Mutants_600\ALE_M2210_194.raw	878.681	3	3	878.681	0	EEQYNSTYR	7.28E+05
16.5	16.81	61839200	precursor[M1.00055+3]	8.6	66	HexNAc(4)Hex(3)Fuc(1)	D:\IgG_glycomap_091322\Herceptin_Mutants_600\ALE_M2210_196.raw	878.681	3	3	878.681	0	EEQYNSTYR	2.76E+07
16.6	16.83	68298992	precursor[M1.00055+3]	8.2	53	HexNAc(4)Hex(3)Fuc(1)	D:\IgG_glycomap_091322\Herceptin_Mutants_600\ALE_M2210_197.raw	878.681	3	3	878.681	0	EEQYNSTYR	2.97E+07
16.65	16.89	34285912	precursor[M1.00055+3]	8.4	49	HexNAc(4)Hex(3)Fuc(1)	D:\IgG_glycomap_091322\Herceptin_Mutants_600\ALE_M2210_198.raw	878.681	3	3	878.681	0	EEQYNSTYR	1.94E+07
16.8	17.34	10204906	precursor++	5.5	113	HexNAc(4)Hex(4)	D:\IgG_glycomap_091322\Herceptin_Mutants_600\ALE_M2210_159.raw	1325.52	2	2	1325.52	0	EEQYNSTYR	1.02E+07
16.85	17.18	9829160	precursor++	5.2	73	HexNAc(4)Hex(4)	D:\IgG_glycomap_091322\Herceptin_Mutants_600\ALE_M2210_160.raw	1325.52	2	2	1325.52	0	EEQYNSTYR	9.83E+06
16.8	17.31	9756769	precursor++	5	107	HexNAc(4)Hex(4)	D:\IgG_glycomap_091322\Herceptin_Mutants_600\ALE_M2210_161.raw	1325.52	2	2	1325.52	0	EEQYNSTYR	9.76E+06
16.93	17.1	375009	precursor++	5.1	43	HexNAc(4)Hex(4)	D:\IgG_glycomap_091322\Herceptin_Mutants_600\ALE_M2210_163.raw	1325.52	2	2	1325.52	0	EEQYNSTYR	3.75E+05
16.89	17.05	178383	precursor++	5.1	36	HexNAc(4)Hex(4)	D:\IgG_glycomap_091322\Herceptin_Mutants_600\ALE_M2210_164.raw	1325.52	2	2	1325.52	0	EEQYNSTYR	1.78E+05
16.92	17.1	396586	precursor++	4.8	42	HexNAc(4)Hex(4)	D:\IgG_glycomap_091322\Herceptin_Mutants_600\ALE_M2210_165.raw	1325.52	2	2	1325.52	0	EEQYNSTYR	3.97E+05
16.97	17.25	7700448	precursor++	7.5	53	HexNAc(4)Hex(4)	D:\IgG_glycomap_091322\Herceptin_Mutants_600\ALE_M2210_170.raw	1325.52	2	2	1325.52	0	EEQYNSTYR	7.70E+06
16.81	17.28	7705558	precursor++	5.8	83	HexNAc(4)Hex(4)	D:\IgG_glycomap_091322\Herceptin_Mutants_600\ALE_M2210_171.raw	1325.52	2	2	1325.52	0	EEQYNSTYR	7.71E+06
16.77	17.2	7620609	precursor++	5.4	76	HexNAc(4)Hex(4)	D:\IgG_glycomap_091322\Herceptin_Mutants_600\ALE_M2210_172.raw	1325.52	2	2	1325.52	0	EEQYNSTYR	7.62E+06
16.9	17.13	207976	precursor++	1.5	47	HexNAc(4)Hex(4)	D:\IgG_glycomap_091322\Herceptin_Mutants_600\ALE_M2210_174.raw	1325.52	2	2	1325.52	0	EEQYNSTYR	2.08E+05
16.9	17.14	407986	precursor++	3.8	55	HexNAc(4)Hex(4)	D:\IgG_glycomap_091322\Herceptin_Mutants_600\ALE_M2210_175.raw	1325.52	2	2	1325.52	0	EEQYNSTYR	4.08E+05
16.86	17.13	785317	precursor++	4.6	58	HexNAc(4)Hex(4)	D:\IgG_glycomap_091322\Herceptin_Mutants_600\ALE_M2210_176.raw	1325.52	2	2	1325.52	0	EEQYNSTYR	7.85E+05
16.78	17.25	8748595	precursor++	5.5	102	HexNAc(4)Hex(4)	D:\IgG_glycomap_091322\Herceptin_Mutants_600\ALE_M2210_181.raw	1325.52	2	2	1325.52	0	EEQYNSTYR	8.75E+06
16.78	17.25	8595593	precursor++	5.7	97	HexNAc(4)Hex(4)	D:\IgG_glycomap_091322\Herceptin_Mutants_600\ALE_M2210_182.raw	1325.52	2	2	1325.52	0	EEQYNSTYR	8.60E+06
16.84	17.18	10326473	precursor++	6.2	76	HexNAc(4)Hex(4)	D:\IgG_glycomap_091322\Herceptin_Mutants_600\ALE_M2210_183.raw	1325.52	2	2	1325.52	0	EEQYNSTYR	1.03E+07
16.92	17.16	323471	precursor++	5.6	61	HexNAc(4)Hex(4)	D:\IgG_glycomap_091322\Herceptin_Mutants_600\ALE_M2210_185.raw	1325.52	2	2	1325.52	0	EEQYNSTYR	3.23E+05
16.86	17	471441	precursor++	4.3	36	HexNAc(4)Hex(4)	D:\IgG_glycomap_091322\Herceptin_Mutants_600\ALE_M2210_186.raw	1325.52	2	2	1325.52	0	EEQYNSTYR	4.71E+05
16.88	17.02	568582	precursor++	3.8	36	HexNAc(4)Hex(4)	D:\IgG_glycomap_091322\Herceptin_Mutants_600\ALE_M2210_187.raw	1325.52	2	2	1325.52	0	EEQYNSTYR	5.69E+05
15.41	18.17	10966755	precursor++	7.8	380	HexNAc(4)Hex(4)	D:\IgG_glycomap_091322\Herceptin_Mutants_600\ALE_M2210_192.raw	1325.52	2	2	1325.52	0	EEQYNSTYR	1.10E+07
16.61	16.98	17573520	precursor++	5.9	75	HexNAc(4)Hex(4)	D:\IgG_glycomap_091322\Herceptin_Mutants_600\ALE_M2210_193.raw	1325.52	2	2	1325.52	0	EEQYNSTYR	1.76E+07
16.6	17.03	16202108	precursor++	6	84	HexNAc(4)Hex(4)	D:\IgG_glycomap_091322\Herceptin_Mutants_600\ALE_M2210_194.raw	1325.52	2	2	1325.52	177517	EEQYNSTYR	1.62E+07
16.41	16.59	606547	precursor++	4.7	39	HexNAc(4)Hex(4)	D:\IgG_glycomap_091322\Herceptin_Mutants_600\ALE_M2210_196.raw	1325.52	2	2	1325.52	0	EEQYNSTYR	6.07E+05
16.48	16.71	627837	precursor++	3.7	51	HexNAc(4)Hex(4)	D:\IgG_glycomap_091322\Herceptin_Mutants_600\ALE_M2210_197.raw	1325.52	2	2	1325.52	0	EEQYNSTYR	6.28E+05
16.52	16.72	558948	precursor++	4.4	40	HexNAc(4)Hex(4)	D:\IgG_glycomap_091322\Herceptin_Mutants_600\ALE_M2210_198.raw	1325.52	2	2	1325.52	0	EEQYNSTYR	5.59E+05
16.8	17.34	33375240	precursor[M1.00055+3]	7.7	113	HexNAc(4)Hex(4)	D:\IgG_glycomap_091322\Herceptin_Mutants_600\ALE_M2210_159.raw	884.012	3	3	884.012	0	EEQYNSTYR	1.02E+07
16.85	17.18	33780304	precursor[M1.00055+3]	7.5	73	HexNAc(4)Hex(4)	D:\IgG_glycomap_091322\Herceptin_Mutants_600\ALE_M2210_160.raw	884.012	3	3	884.012	686130	EEQYNSTYR	9.83E+06
16.8	17.31	33099428	precursor[M1.00055+3]	7.2	107	HexNAc(4)Hex(4)	D:\IgG_glycomap_091322\Herceptin_Mutants_600\ALE_M2210_161.raw	884.012	3	3	884.012	0	EEQYNSTYR	9.76E+06
16.93	17.1	2167353	precursor[M1.00055+3]	6.7	43	HexNAc(4)Hex(4)	D:\IgG_glycomap_091322\Herceptin_Mutants_600\ALE_M2210_163.raw	884.012	3	3	884.012	0	EEQYNSTYR	3.75E+05
16.89	17.05	1206756	precursor[M1.00055+3]	6.9	36	HexNAc(4)Hex(4)	D:\IgG_glycomap_091322\Herceptin_Mutants_600\ALE_M2210_164.raw	884.012	3	3	884.012	0	EEQYNSTYR	1.78E+05
16.92	17.1	1285990	precursor[M1.00055+3]	7.8	42	HexNAc(4)Hex(4)	D:\IgG_glycomap_091322\Herceptin_Mutants_600\ALE_M2210_165.raw	884.012	3	3	884.012	0	EEQYNSTYR	3.97E+05
16.97	17.25	18356774	precursor[M1.00055+3]	9.3	53	HexNAc(4)Hex(4)	D:\IgG_glycomap_091322\Herceptin_Mutants_600\ALE_M2210_170.raw	884.012	3	3	884.012	0	EEQYNSTYR	7.70E+06
16.81	17.28	30960556	precursor[M1.00055+3]	7.9	83	HexNAc(4)Hex(4)	D:\IgG_glycomap_091322\Herceptin_Mutants_600\ALE_M2210_171.raw	884.012	3	3	884.012	0	EEQYNSTYR	7.71E+06
16.77	17.2	28431304	precursor[M1.00055+3]	7.7	76	HexNAc(4)Hex(4)	D:\IgG_glycomap_091322\Herceptin_Mutants_600\ALE_M2210_172.raw	884.012	3	3	884.012	0	EEQYNSTYR	7.62E+06
16.9	17.13	2216653	precursor[M1.00055+3]	7	47	HexNAc(4)Hex(4)	D:\IgG_glycomap_091322\Herceptin_Mutants_600\ALE_M2210_174.raw	884.012	3	3	884.012	0	EEQYNSTYR	2.08E+05
16.9	17.14	2184132	precursor[M1.00055+3]	6.8	55	HexNAc(4)Hex(4)	D:\IgG_glycomap_091322\Herceptin_Mutants_600\ALE_M2210_175.raw	884.012	3	3	884.012	0	EEQYNSTYR	4.08E+05
16.86	17.13	2169823	precursor[M1.00055+3]	7.3	58	HexNAc(4)Hex(4)	D:\IgG_glycomap_091322\Herceptin_Mutants_600\ALE_M2210_176.raw	884.012	3	3	884.012	0	EEQYNSTYR	7.85E+05
16.78	17.25	29507744	precursor[M1.00055+3]	7.6	102	HexNAc(4)Hex(4)	D:\IgG_glycomap_091322\Herceptin_Mutants_600\ALE_M2210_181.raw	884.012	3	3	884.012	0	EEQYNSTYR	8.75E+06
16.78	17.25	31936584	precursor[M1.00055+3]	7.8	97	HexNAc(4)Hex(4)	D:\IgG_glycomap_091322\Herceptin_Mutants_600\ALE_M2210_182.raw	884.012	3	3	884.012	0	EEQYNSTYR	8.60E+06
16.84	17.18	35287856	precursor[M1.00055+3]	8.3	76	HexNAc(4)Hex(4)	D:\IgG_glycomap_091322\Herceptin_Mutants_600\ALE_M2210_183.raw	884.012	3	3	884.012	109360	EEQYNSTYR	1.03E+07
16.92	17.16	1581322	precursor[M1.00055+3]	7.1	61	HexNAc(4)Hex(4)	D:\IgG_glycomap_091322\Herceptin_Mutants_600\ALE_M2210_185.raw	884.012	3	3	884.012	0	EEQYNSTYR	3.23E+05
16.86	17	1334191	precursor[M1.00055+3]	7.6	36	HexNAc(4)Hex(4)	D:\IgG_glycomap_091322\Herceptin_Mutants_600\ALE_M2210_186.raw	884.012	3	3	884.012	0	EEQYNSTYR	4.71E+05
16.88	17.02	1839087	precursor[M1.00055+3]	8.5	36	HexNAc(4)Hex(4)	D:\IgG_glycomap_091322\Herceptin_Mutants_600\ALE_M2210_187.raw	884.012	3	3	884.012	0	EEQYNSTYR	5.69E+05
15.41	18.17	14752937	precursor[M1.00055+3]	9.5	380	HexNAc(4)Hex(4)	D:\IgG_glycomap_091322\Herceptin_Mutants_600\ALE_M2210_192.raw	884.012	3	3	884.012	0	EEQYNSTYR	1.10E+07
16.61	16.98	39495112	precursor[M1.00055+3]	8	75	HexNAc(4)Hex(4)	D:\IgG_glycomap_091322\Herceptin_Mutants_600\ALE_M2210_193.raw	884.012	3	3	884.012	0	EEQYNSTYR	1.76E+07
16.6	17.03	39761300	precursor[M1.00055+3]	8.1	84	HexNAc(4)Hex(4)	D:\IgG_glycomap_091322\Herceptin_Mutants_600\ALE_M2210_194.raw	884.012	3	3	884.012	164169	EEQYNSTYR	1.62E+07
16.41	16.59	1749398	precursor[M1.00055+3]	8	39	HexNAc(4)Hex(4)	D:\IgG_glycomap_091322\Herceptin_Mutants_600\ALE_M2210_196.raw	884.012	3	3	884.012	0	EEQYNSTYR	6.07E+05
16.48	16.71	2251689	precursor[M1.00055+3]	6.8	51	HexNAc(4)Hex(4)	D:\IgG_glycomap_091322\Herceptin_Mutants_600\ALE_M2210_197.raw	884.012	3	3	884.012	160712	EEQYNSTYR	6.28E+05
16.52	16.72	845250	precursor[M1.00055+3]	8	40	HexNAc(4)Hex(4)	D:\IgG_glycomap_091322\Herceptin_Mutants_600\ALE_M2210_198.raw	884.012	3	3	884.012	0	EEQYNSTYR	5.59E+05
16.4	17.61	523780	precursor++	6.7	237	HexNAc(4)Hex(4)Fuc(1)	D:\IgG_glycomap_091322\Herceptin_Mutants_600\ALE_M2210_159.raw	1398.55	2	2	1398.55	0	EEQYNSTYR	5.24E+05
16.07	17.93	392538	precursor++	4.3	338	HexNAc(4)Hex(4)Fuc(1)	D:\IgG_glycomap_091322\Herceptin_Mutants_600\ALE_M2210_160.raw	1398.55	2	2	1398.55	0	EEQYNSTYR	3.93E+05
16.1	17.87	419083	precursor++	5	324	HexNAc(4)Hex(4)Fuc(1)	D:\IgG_glycomap_091322\Herceptin_Mutants_600\ALE_M2210_161.raw	1398.55	2	2	1398.55	0	EEQYNSTYR	4.19E+05
15.03	18.94	17973534	precursor++	5.4	675	HexNAc(4)Hex(4)Fuc(1)	D:\IgG_glycomap_091322\Herceptin_Mutants_600\ALE_M2210_163.raw	1398.55	2	2	1398.55	0	EEQYNSTYR	1.80E+07
15.35	18.61	15751102	precursor++	5.1	583	HexNAc(4)Hex(4)Fuc(1)	D:\IgG_glycomap_091322\Herceptin_Mutants_600\ALE_M2210_164.raw	1398.55	2	2	1398.55	0	EEQYNSTYR	1.58E+07
15.41	18.57	15079625	precursor++	4.3	566	HexNAc(4)Hex(4)Fuc(1)	D:\IgG_glycomap_091322\Herceptin_Mutants_600\ALE_M2210_165.raw	1398.55	2	2	1398.55	0	EEQYNSTYR	1.51E+07
16.16	18.02	84852	precursor++	2.9	272	HexNAc(4)Hex(4)Fuc(1)	D:\IgG_glycomap_091322\Herceptin_Mutants_600\ALE_M2210_170.raw	1398.55	2	2	1398.55	0	EEQYNSTYR	8.49E+04
15.89	18.12	39725	precursor++	3.4	344	HexNAc(4)Hex(4)Fuc(1)	D:\IgG_glycomap_091322\Herceptin_Mutants_600\ALE_M2210_171.raw	1398.55	2	2	1398.55	0	EEQYNSTYR	3.97E+04
15.97	17.93	21373	precursor++	4.2	309	HexNAc(4)Hex(4)Fuc(1)	D:\IgG_glycomap_091322\Herceptin_Mutants_600\ALE_M2210_172.raw	1398.55	2	2	1398.55	0	EEQYNSTYR	2.14E+04
15.01	19.01	19130850	precursor++	4.2	647	HexNAc(4)Hex(4)Fuc(1)	D:\IgG_glycomap_091322\Herceptin_Mutants_600\ALE_M2210_174.raw	1398.55	2	2	1398.55	0	EEQYNSTYR	1.91E+07
15.27	18.71	17988978	precursor++	5	530	HexNAc(4)Hex(4)Fuc(1)	D:\IgG_glycomap_091322\Herceptin_Mutants_600\ALE_M2210_175.raw	1398.55	2	2	1398.55	0	EEQYNSTYR	1.80E+07
15.4	18.57	20360536	precursor++	4.9	506	HexNAc(4)Hex(4)Fuc(1)	D:\IgG_glycomap_091322\Herceptin_Mutants_600\ALE_M2210_176.raw	1398.55	2	2	1398.55	0	EEQYNSTYR	2.04E+07
15.88	18.03	455354	precursor++	5.8	373	HexNAc(4)Hex(4)Fuc(1)	D:\IgG_glycomap_091322\Herceptin_Mutants_600\ALE_M2210_181.raw	1398.55	2	2	1398.55	0	EEQYNSTYR	4.55E+05
16.16	17.75	332042	precursor++	5.3	292	HexNAc(4)Hex(4)Fuc(1)	D:\IgG_glycomap_091322\Herceptin_Mutants_600\ALE_M2210_182.raw	1398.55	2	2	1398.55	0	EEQYNSTYR	3.32E+05
16.02	17.98	375987	precursor++	6	351	HexNAc(4)Hex(4)Fuc(1)	D:\IgG_glycomap_091322\Herceptin_Mutants_600\ALE_M2210_183.raw	1398.55	2	2	1398.55	0	EEQYNSTYR	3.76E+05
15.16	18.89	17611156	precursor++	5.7	646	HexNAc(4)Hex(4)Fuc(1)	D:\IgG_glycomap_091322\Herceptin_Mutants_600\ALE_M2210_185.raw	1398.55	2	2	1398.55	0	EEQYNSTYR	1.76E+07
15.06	18.7	17164838	precursor++	5.3	629	HexNAc(4)Hex(4)Fuc(1)	D:\IgG_glycomap_091322\Herceptin_Mutants_600\ALE_M2210_186.raw	1398.55	2	2	1398.55	0	EEQYNSTYR	1.72E+07
15.31	18.57	28668610	precursor++	5.2	597	HexNAc(4)Hex(4)Fuc(1)	D:\IgG_glycomap_091322\Herceptin_Mutants_600\ALE_M2210_187.raw	1398.55	2	2	1398.55	0	EEQYNSTYR	2.87E+07
15.95	17.81	59788	precursor++	0.9	273	HexNAc(4)Hex(4)Fuc(1)	D:\IgG_glycomap_091322\Herceptin_Mutants_600\ALE_M2210_192.raw	1398.55	2	2	1398.55	0	EEQYNSTYR	5.98E+04
15.7	17.84	221149	precursor++	5.3	343	HexNAc(4)Hex(4)Fuc(1)	D:\IgG_glycomap_091322\Herceptin_Mutants_600\ALE_M2210_193.raw	1398.55	2	2	1398.55	0	EEQYNSTYR	2.21E+05
15.8	17.75	65685	precursor++	3.6	315	HexNAc(4)Hex(4)Fuc(1)	D:\IgG_glycomap_091322\Herceptin_Mutants_600\ALE_M2210_194.raw	1398.55	2	2	1398.55	0	EEQYNSTYR	6.57E+04
14.85	18.11	20733610	precursor++	5.9	525	HexNAc(4)Hex(4)Fuc(1)	D:\IgG_glycomap_091322\Herceptin_Mutants_600\ALE_M2210_196.raw	1398.55	2	2	1398.55	0	EEQYNSTYR	2.07E+07
14.99	18.16	22984948	precursor++	5.4	530	HexNAc(4)Hex(4)Fuc(1)	D:\IgG_glycomap_091322\Herceptin_Mutants_600\ALE_M2210_197.raw	1398.55	2	2	1398.55	0	EEQYNSTYR	2.30E+07
14.8	18.72	16065073	precursor++	5.7	579	HexNAc(4)Hex(4)Fuc(1)	D:\IgG_glycomap_091322\Herceptin_Mutants_600\ALE_M2210_198.raw	1398.55	2	2	1398.55	0	EEQYNSTYR	1.61E+07
16.4	17.61	2657246	precursor[M1.00055+3]	7.2	237	HexNAc(4)Hex(4)Fuc(1)	D:\IgG_glycomap_091322\Herceptin_Mutants_600\ALE_M2210_159.raw	932.698	3	3	932.698	0	EEQYNSTYR	5.24E+05
16.07	17.93	2832887	precursor[M1.00055+3]	7.4	338	HexNAc(4)Hex(4)Fuc(1)	D:\IgG_glycomap_091322\Herceptin_Mutants_600\ALE_M2210_160.raw	932.698	3	3	932.698	0	EEQYNSTYR	3.93E+05
16.1	17.87	2845464	precursor[M1.00055+3]	7.3	324	HexNAc(4)Hex(4)Fuc(1)	D:\IgG_glycomap_091322\Herceptin_Mutants_600\ALE_M2210_161.raw	932.698	3	3	932.698	0	EEQYNSTYR	4.19E+05
15.03	18.94	83069200	precursor[M1.00055+3]	7.1	675	HexNAc(4)Hex(4)Fuc(1)	D:\IgG_glycomap_091322\Herceptin_Mutants_600\ALE_M2210_163.raw	932.698	3	3	932.698	0	EEQYNSTYR	1.80E+07
15.35	18.61	77071632	precursor[M1.00055+3]	6.6	583	HexNAc(4)Hex(4)Fuc(1)	D:\IgG_glycomap_091322\Herceptin_Mutants_600\ALE_M2210_164.raw	932.698	3	3	932.698	0	EEQYNSTYR	1.58E+07
15.41	18.57	73053448	precursor[M1.00055+3]	6.5	566	HexNAc(4)Hex(4)Fuc(1)	D:\IgG_glycomap_091322\Herceptin_Mutants_600\ALE_M2210_165.raw	932.698	3	3	932.698	0	EEQYNSTYR	1.51E+07
16.16	18.02	918294	precursor[M1.00055+3]	6.8	272	HexNAc(4)Hex(4)Fuc(1)	D:\IgG_glycomap_091322\Herceptin_Mutants_600\ALE_M2210_170.raw	932.698	3	3	932.698	0	EEQYNSTYR	8.49E+04
15.89	18.12	1026825	precursor[M1.00055+3]	5.2	344	HexNAc(4)Hex(4)Fuc(1)	D:\IgG_glycomap_091322\Herceptin_Mutants_600\ALE_M2210_171.raw	932.698	3	3	932.698	0	EEQYNSTYR	3.97E+04
15.97	17.93	970574	precursor[M1.00055+3]	4.6	309	HexNAc(4)Hex(4)Fuc(1)	D:\IgG_glycomap_091322\Herceptin_Mutants_600\ALE_M2210_172.raw	932.698	3	3	932.698	0	EEQYNSTYR	2.14E+04
15.01	19.01	101201680	precursor[M1.00055+3]	6.3	647	HexNAc(4)Hex(4)Fuc(1)	D:\IgG_glycomap_091322\Herceptin_Mutants_600\ALE_M2210_174.raw	932.698	3	3	932.698	0	EEQYNSTYR	1.91E+07
15.27	18.71	93867184	precursor[M1.00055+3]	7	530	HexNAc(4)Hex(4)Fuc(1)	D:\IgG_glycomap_091322\Herceptin_Mutants_600\ALE_M2210_175.raw	932.698	3	3	932.698	0	EEQYNSTYR	1.80E+07
15.4	18.57	91570424	precursor[M1.00055+3]	7	506	HexNAc(4)Hex(4)Fuc(1)	D:\IgG_glycomap_091322\Herceptin_Mutants_600\ALE_M2210_176.raw	932.698	3	3	932.698	0	EEQYNSTYR	2.04E+07
15.88	18.03	2572161	precursor[M1.00055+3]	6.3	373	HexNAc(4)Hex(4)Fuc(1)	D:\IgG_glycomap_091322\Herceptin_Mutants_600\ALE_M2210_181.raw	932.698	3	3	932.698	0	EEQYNSTYR	4.55E+05
16.16	17.75	2238931	precursor[M1.00055+3]	7	292	HexNAc(4)Hex(4)Fuc(1)	D:\IgG_glycomap_091322\Herceptin_Mutants_600\ALE_M2210_182.raw	932.698	3	3	932.698	0	EEQYNSTYR	3.32E+05
16.02	17.98	1768650	precursor[M1.00055+3]	7.2	351	HexNAc(4)Hex(4)Fuc(1)	D:\IgG_glycomap_091322\Herceptin_Mutants_600\ALE_M2210_183.raw	932.698	3	3	932.698	0	EEQYNSTYR	3.76E+05
15.16	18.89	72635648	precursor[M1.00055+3]	7.5	646	HexNAc(4)Hex(4)Fuc(1)	D:\IgG_glycomap_091322\Herceptin_Mutants_600\ALE_M2210_185.raw	932.698	3	3	932.698	0	EEQYNSTYR	1.76E+07
15.06	18.7	79686360	precursor[M1.00055+3]	7.1	629	HexNAc(4)Hex(4)Fuc(1)	D:\IgG_glycomap_091322\Herceptin_Mutants_600\ALE_M2210_186.raw	932.698	3	3	932.698	0	EEQYNSTYR	1.72E+07
15.31	18.57	95560064	precursor[M1.00055+3]	7	597	HexNAc(4)Hex(4)Fuc(1)	D:\IgG_glycomap_091322\Herceptin_Mutants_600\ALE_M2210_187.raw	932.698	3	3	932.698	0	EEQYNSTYR	2.87E+07
15.95	17.81	1138818	precursor[M1.00055+3]	4	273	HexNAc(4)Hex(4)Fuc(1)	D:\IgG_glycomap_091322\Herceptin_Mutants_600\ALE_M2210_192.raw	932.698	3	3	932.698	0	EEQYNSTYR	5.98E+04
15.7	17.84	1400484	precursor[M1.00055+3]	4.8	343	HexNAc(4)Hex(4)Fuc(1)	D:\IgG_glycomap_091322\Herceptin_Mutants_600\ALE_M2210_193.raw	932.698	3	3	932.698	0	EEQYNSTYR	2.21E+05
15.8	17.75	1534635	precursor[M1.00055+3]	4.8	315	HexNAc(4)Hex(4)Fuc(1)	D:\IgG_glycomap_091322\Herceptin_Mutants_600\ALE_M2210_194.raw	932.698	3	3	932.698	0	EEQYNSTYR	6.57E+04
14.85	18.11	93483024	precursor[M1.00055+3]	7.9	525	HexNAc(4)Hex(4)Fuc(1)	D:\IgG_glycomap_091322\Herceptin_Mutants_600\ALE_M2210_196.raw	932.698	3	3	932.698	0	EEQYNSTYR	2.07E+07
14.99	18.16	101718696	precursor[M1.00055+3]	7.3	530	HexNAc(4)Hex(4)Fuc(1)	D:\IgG_glycomap_091322\Herceptin_Mutants_600\ALE_M2210_197.raw	932.698	3	3	932.698	0	EEQYNSTYR	2.30E+07
14.8	18.72	52630444	precursor[M1.00055+3]	7.7	579	HexNAc(4)Hex(4)Fuc(1)	D:\IgG_glycomap_091322\Herceptin_Mutants_600\ALE_M2210_198.raw	932.698	3	3	932.698	0	EEQYNSTYR	1.61E+07
18.4	19.74	0	precursor++	#N/A	207	HexNAc(4)Hex(4)Fuc(1)NeuAc(1)	D:\IgG_glycomap_091322\Herceptin_Mutants_600\ALE_M2210_159.raw	1544.09	2	2	1544.09	0	EEQYNSTYR	0.00E+00
19.06	19.09	0	precursor++	#N/A	4	HexNAc(4)Hex(4)Fuc(1)NeuAc(1)	D:\IgG_glycomap_091322\Herceptin_Mutants_600\ALE_M2210_160.raw	1544.09	2	2	1544.09	0	EEQYNSTYR	0.00E+00
18.82	18.85	0	precursor++	#N/A	4	HexNAc(4)Hex(4)Fuc(1)NeuAc(1)	D:\IgG_glycomap_091322\Herceptin_Mutants_600\ALE_M2210_161.raw	1544.09	2	2	1544.09	0	EEQYNSTYR	0.00E+00
19.28	19.4	39752	precursor++	-4.3	19	HexNAc(4)Hex(4)Fuc(1)NeuAc(1)	D:\IgG_glycomap_091322\Herceptin_Mutants_600\ALE_M2210_163.raw	1544.09	2	2	1544.09	0	EEQYNSTYR	3.98E+04
19.31	19.46	15223	precursor++	-5.5	24	HexNAc(4)Hex(4)Fuc(1)NeuAc(1)	D:\IgG_glycomap_091322\Herceptin_Mutants_600\ALE_M2210_164.raw	1544.09	2	2	1544.09	0	EEQYNSTYR	1.52E+04
19.3	19.43	0	precursor++	#N/A	21	HexNAc(4)Hex(4)Fuc(1)NeuAc(1)	D:\IgG_glycomap_091322\Herceptin_Mutants_600\ALE_M2210_165.raw	1544.09	2	2	1544.09	0	EEQYNSTYR	0.00E+00
19.4	19.42	0	precursor++	#N/A	4	HexNAc(4)Hex(4)Fuc(1)NeuAc(1)	D:\IgG_glycomap_091322\Herceptin_Mutants_600\ALE_M2210_170.raw	1544.09	2	2	1544.09	0	EEQYNSTYR	0.00E+00
#N/A	#N/A	#N/A	precursor++	#N/A	#N/A	HexNAc(4)Hex(4)Fuc(1)NeuAc(1)	D:\IgG_glycomap_091322\Herceptin_Mutants_600\ALE_M2210_171.raw	1544.09	2	2	1544.09	#N/A	EEQYNSTYR	#N/A
19.48	19.51	0	precursor++	#N/A	4	HexNAc(4)Hex(4)Fuc(1)NeuAc(1)	D:\IgG_glycomap_091322\Herceptin_Mutants_600\ALE_M2210_172.raw	1544.09	2	2	1544.09	0	EEQYNSTYR	0.00E+00
#N/A	#N/A	#N/A	precursor++	#N/A	#N/A	HexNAc(4)Hex(4)Fuc(1)NeuAc(1)	D:\IgG_glycomap_091322\Herceptin_Mutants_600\ALE_M2210_174.raw	1544.09	2	2	1544.09	#N/A	EEQYNSTYR	#N/A
19.49	19.55	0	precursor++	#N/A	9	HexNAc(4)Hex(4)Fuc(1)NeuAc(1)	D:\IgG_glycomap_091322\Herceptin_Mutants_600\ALE_M2210_175.raw	1544.09	2	2	1544.09	0	EEQYNSTYR	0.00E+00
#N/A	#N/A	#N/A	precursor++	#N/A	#N/A	HexNAc(4)Hex(4)Fuc(1)NeuAc(1)	D:\IgG_glycomap_091322\Herceptin_Mutants_600\ALE_M2210_176.raw	1544.09	2	2	1544.09	#N/A	EEQYNSTYR	#N/A
#N/A	#N/A	#N/A	precursor++	#N/A	#N/A	HexNAc(4)Hex(4)Fuc(1)NeuAc(1)	D:\IgG_glycomap_091322\Herceptin_Mutants_600\ALE_M2210_181.raw	1544.09	2	2	1544.09	#N/A	EEQYNSTYR	#N/A
#N/A	#N/A	#N/A	precursor++	#N/A	#N/A	HexNAc(4)Hex(4)Fuc(1)NeuAc(1)	D:\IgG_glycomap_091322\Herceptin_Mutants_600\ALE_M2210_182.raw	1544.09	2	2	1544.09	#N/A	EEQYNSTYR	#N/A
#N/A	#N/A	#N/A	precursor++	#N/A	#N/A	HexNAc(4)Hex(4)Fuc(1)NeuAc(1)	D:\IgG_glycomap_091322\Herceptin_Mutants_600\ALE_M2210_183.raw	1544.09	2	2	1544.09	#N/A	EEQYNSTYR	#N/A
19.38	19.55	0	precursor++	#N/A	27	HexNAc(4)Hex(4)Fuc(1)NeuAc(1)	D:\IgG_glycomap_091322\Herceptin_Mutants_600\ALE_M2210_185.raw	1544.09	2	2	1544.09	0	EEQYNSTYR	0.00E+00
19.28	19.44	0	precursor++	#N/A	24	HexNAc(4)Hex(4)Fuc(1)NeuAc(1)	D:\IgG_glycomap_091322\Herceptin_Mutants_600\ALE_M2210_186.raw	1544.09	2	2	1544.09	0	EEQYNSTYR	0.00E+00
19.33	19.52	0	precursor++	#N/A	29	HexNAc(4)Hex(4)Fuc(1)NeuAc(1)	D:\IgG_glycomap_091322\Herceptin_Mutants_600\ALE_M2210_187.raw	1544.09	2	2	1544.09	0	EEQYNSTYR	0.00E+00
19.28	19.32	0	precursor++	#N/A	7	HexNAc(4)Hex(4)Fuc(1)NeuAc(1)	D:\IgG_glycomap_091322\Herceptin_Mutants_600\ALE_M2210_192.raw	1544.09	2	2	1544.09	0	EEQYNSTYR	0.00E+00
19.24	19.27	0	precursor++	#N/A	5	HexNAc(4)Hex(4)Fuc(1)NeuAc(1)	D:\IgG_glycomap_091322\Herceptin_Mutants_600\ALE_M2210_193.raw	1544.09	2	2	1544.09	0	EEQYNSTYR	0.00E+00
19.28	19.3	0	precursor++	#N/A	4	HexNAc(4)Hex(4)Fuc(1)NeuAc(1)	D:\IgG_glycomap_091322\Herceptin_Mutants_600\ALE_M2210_194.raw	1544.09	2	2	1544.09	0	EEQYNSTYR	0.00E+00
19.15	19.33	148005	precursor++	5.3	28	HexNAc(4)Hex(4)Fuc(1)NeuAc(1)	D:\IgG_glycomap_091322\Herceptin_Mutants_600\ALE_M2210_196.raw	1544.09	2	2	1544.09	0	EEQYNSTYR	1.48E+05
19.18	19.37	127656	precursor++	5.5	29	HexNAc(4)Hex(4)Fuc(1)NeuAc(1)	D:\IgG_glycomap_091322\Herceptin_Mutants_600\ALE_M2210_197.raw	1544.09	2	2	1544.09	0	EEQYNSTYR	1.28E+05
19.23	19.41	26910	precursor++	1.4	28	HexNAc(4)Hex(4)Fuc(1)NeuAc(1)	D:\IgG_glycomap_091322\Herceptin_Mutants_600\ALE_M2210_198.raw	1544.09	2	2	1544.09	0	EEQYNSTYR	2.69E+04
18.4	19.74	49932	precursor[M1.00055+3]	0.3	207	HexNAc(4)Hex(4)Fuc(1)NeuAc(1)	D:\IgG_glycomap_091322\Herceptin_Mutants_600\ALE_M2210_159.raw	1029.73	3	3	1029.73	0	EEQYNSTYR	0.00E+00
19.06	19.09	3553	precursor[M1.00055+3]	1.9	4	HexNAc(4)Hex(4)Fuc(1)NeuAc(1)	D:\IgG_glycomap_091322\Herceptin_Mutants_600\ALE_M2210_160.raw	1029.73	3	3	1029.73	0	EEQYNSTYR	0.00E+00
18.82	18.85	2738	precursor[M1.00055+3]	6.2	4	HexNAc(4)Hex(4)Fuc(1)NeuAc(1)	D:\IgG_glycomap_091322\Herceptin_Mutants_600\ALE_M2210_161.raw	1029.73	3	3	1029.73	0	EEQYNSTYR	0.00E+00
19.28	19.4	765945	precursor[M1.00055+3]	-6	19	HexNAc(4)Hex(4)Fuc(1)NeuAc(1)	D:\IgG_glycomap_091322\Herceptin_Mutants_600\ALE_M2210_163.raw	1029.73	3	3	1029.73	163575	EEQYNSTYR	3.98E+04
19.31	19.46	870293	precursor[M1.00055+3]	-6.1	24	HexNAc(4)Hex(4)Fuc(1)NeuAc(1)	D:\IgG_glycomap_091322\Herceptin_Mutants_600\ALE_M2210_164.raw	1029.73	3	3	1029.73	0	EEQYNSTYR	1.52E+04
19.3	19.43	851503	precursor[M1.00055+3]	-6.9	21	HexNAc(4)Hex(4)Fuc(1)NeuAc(1)	D:\IgG_glycomap_091322\Herceptin_Mutants_600\ALE_M2210_165.raw	1029.73	3	3	1029.73	0	EEQYNSTYR	0.00E+00
19.4	19.42	1529	precursor[M1.00055+3]	0.7	4	HexNAc(4)Hex(4)Fuc(1)NeuAc(1)	D:\IgG_glycomap_091322\Herceptin_Mutants_600\ALE_M2210_170.raw	1029.73	3	3	1029.73	0	EEQYNSTYR	0.00E+00
#N/A	#N/A	#N/A	precursor[M1.00055+3]	#N/A	#N/A	HexNAc(4)Hex(4)Fuc(1)NeuAc(1)	D:\IgG_glycomap_091322\Herceptin_Mutants_600\ALE_M2210_171.raw	1029.73	3	3	1029.73	#N/A	EEQYNSTYR	#N/A
19.48	19.51	3451	precursor[M1.00055+3]	7.1	4	HexNAc(4)Hex(4)Fuc(1)NeuAc(1)	D:\IgG_glycomap_091322\Herceptin_Mutants_600\ALE_M2210_172.raw	1029.73	3	3	1029.73	0	EEQYNSTYR	0.00E+00
#N/A	#N/A	#N/A	precursor[M1.00055+3]	#N/A	#N/A	HexNAc(4)Hex(4)Fuc(1)NeuAc(1)	D:\IgG_glycomap_091322\Herceptin_Mutants_600\ALE_M2210_174.raw	1029.73	3	3	1029.73	#N/A	EEQYNSTYR	#N/A
19.49	19.55	34231	precursor[M1.00055+3]	0.6	9	HexNAc(4)Hex(4)Fuc(1)NeuAc(1)	D:\IgG_glycomap_091322\Herceptin_Mutants_600\ALE_M2210_175.raw	1029.73	3	3	1029.73	0	EEQYNSTYR	0.00E+00
#N/A	#N/A	#N/A	precursor[M1.00055+3]	#N/A	#N/A	HexNAc(4)Hex(4)Fuc(1)NeuAc(1)	D:\IgG_glycomap_091322\Herceptin_Mutants_600\ALE_M2210_176.raw	1029.73	3	3	1029.73	#N/A	EEQYNSTYR	#N/A
#N/A	#N/A	#N/A	precursor[M1.00055+3]	#N/A	#N/A	HexNAc(4)Hex(4)Fuc(1)NeuAc(1)	D:\IgG_glycomap_091322\Herceptin_Mutants_600\ALE_M2210_181.raw	1029.73	3	3	1029.73	#N/A	EEQYNSTYR	#N/A
#N/A	#N/A	#N/A	precursor[M1.00055+3]	#N/A	#N/A	HexNAc(4)Hex(4)Fuc(1)NeuAc(1)	D:\IgG_glycomap_091322\Herceptin_Mutants_600\ALE_M2210_182.raw	1029.73	3	3	1029.73	#N/A	EEQYNSTYR	#N/A
#N/A	#N/A	#N/A	precursor[M1.00055+3]	#N/A	#N/A	HexNAc(4)Hex(4)Fuc(1)NeuAc(1)	D:\IgG_glycomap_091322\Herceptin_Mutants_600\ALE_M2210_183.raw	1029.73	3	3	1029.73	#N/A	EEQYNSTYR	#N/A
19.38	19.55	1214482	precursor[M1.00055+3]	-6	27	HexNAc(4)Hex(4)Fuc(1)NeuAc(1)	D:\IgG_glycomap_091322\Herceptin_Mutants_600\ALE_M2210_185.raw	1029.73	3	3	1029.73	0	EEQYNSTYR	0.00E+00
19.28	19.44	1046305	precursor[M1.00055+3]	-5.3	24	HexNAc(4)Hex(4)Fuc(1)NeuAc(1)	D:\IgG_glycomap_091322\Herceptin_Mutants_600\ALE_M2210_186.raw	1029.73	3	3	1029.73	0	EEQYNSTYR	0.00E+00
19.33	19.52	1522791	precursor[M1.00055+3]	-7.4	29	HexNAc(4)Hex(4)Fuc(1)NeuAc(1)	D:\IgG_glycomap_091322\Herceptin_Mutants_600\ALE_M2210_187.raw	1029.73	3	3	1029.73	318593	EEQYNSTYR	0.00E+00
19.28	19.32	8143	precursor[M1.00055+3]	2.3	7	HexNAc(4)Hex(4)Fuc(1)NeuAc(1)	D:\IgG_glycomap_091322\Herceptin_Mutants_600\ALE_M2210_192.raw	1029.73	3	3	1029.73	0	EEQYNSTYR	0.00E+00
19.24	19.27	7408	precursor[M1.00055+3]	-4.1	5	HexNAc(4)Hex(4)Fuc(1)NeuAc(1)	D:\IgG_glycomap_091322\Herceptin_Mutants_600\ALE_M2210_193.raw	1029.73	3	3	1029.73	0	EEQYNSTYR	0.00E+00
19.28	19.3	2994	precursor[M1.00055+3]	0.4	4	HexNAc(4)Hex(4)Fuc(1)NeuAc(1)	D:\IgG_glycomap_091322\Herceptin_Mutants_600\ALE_M2210_194.raw	1029.73	3	3	1029.73	0	EEQYNSTYR	0.00E+00
19.15	19.33	1384393	precursor[M1.00055+3]	8.4	28	HexNAc(4)Hex(4)Fuc(1)NeuAc(1)	D:\IgG_glycomap_091322\Herceptin_Mutants_600\ALE_M2210_196.raw	1029.73	3	3	1029.73	0	EEQYNSTYR	1.48E+05
19.18	19.37	1316222	precursor[M1.00055+3]	8.1	29	HexNAc(4)Hex(4)Fuc(1)NeuAc(1)	D:\IgG_glycomap_091322\Herceptin_Mutants_600\ALE_M2210_197.raw	1029.73	3	3	1029.73	150594	EEQYNSTYR	1.28E+05
19.23	19.41	580142	precursor[M1.00055+3]	8.2	28	HexNAc(4)Hex(4)Fuc(1)NeuAc(1)	D:\IgG_glycomap_091322\Herceptin_Mutants_600\ALE_M2210_198.raw	1029.73	3	3	1029.73	0	EEQYNSTYR	2.69E+04
19.1	19.72	21169	precursor++	-0.4	95	HexNAc(4)Hex(4)NeuAc(1)	D:\IgG_glycomap_091322\Herceptin_Mutants_600\ALE_M2210_159.raw	1471.07	2	2	1471.07	0	EEQYNSTYR	2.12E+04
18.51	18.68	0	precursor++	#N/A	26	HexNAc(4)Hex(4)NeuAc(1)	D:\IgG_glycomap_091322\Herceptin_Mutants_600\ALE_M2210_160.raw	1471.07	2	2	1471.07	0	EEQYNSTYR	0.00E+00
19.27	19.56	49932	precursor++	-3.7	44	HexNAc(4)Hex(4)NeuAc(1)	D:\IgG_glycomap_091322\Herceptin_Mutants_600\ALE_M2210_161.raw	1471.07	2	2	1471.07	0	EEQYNSTYR	4.99E+04
19.3	19.52	74051	precursor++	-7.3	36	HexNAc(4)Hex(4)NeuAc(1)	D:\IgG_glycomap_091322\Herceptin_Mutants_600\ALE_M2210_163.raw	1471.07	2	2	1471.07	0	EEQYNSTYR	7.41E+04
19.16	19.61	0	precursor++	#N/A	81	HexNAc(4)Hex(4)NeuAc(1)	D:\IgG_glycomap_091322\Herceptin_Mutants_600\ALE_M2210_164.raw	1471.07	2	2	1471.07	0	EEQYNSTYR	0.00E+00
19.32	19.48	0	precursor++	#N/A	26	HexNAc(4)Hex(4)NeuAc(1)	D:\IgG_glycomap_091322\Herceptin_Mutants_600\ALE_M2210_165.raw	1471.07	2	2	1471.07	0	EEQYNSTYR	0.00E+00
18.87	19.88	31438	precursor++	-4.1	145	HexNAc(4)Hex(4)NeuAc(1)	D:\IgG_glycomap_091322\Herceptin_Mutants_600\ALE_M2210_170.raw	1471.07	2	2	1471.07	0	EEQYNSTYR	3.14E+04
19.07	19.57	0	precursor++	#N/A	77	HexNAc(4)Hex(4)NeuAc(1)	D:\IgG_glycomap_091322\Herceptin_Mutants_600\ALE_M2210_171.raw	1471.07	2	2	1471.07	0	EEQYNSTYR	0.00E+00
19.11	19.5	16652	precursor++	-7.5	60	HexNAc(4)Hex(4)NeuAc(1)	D:\IgG_glycomap_091322\Herceptin_Mutants_600\ALE_M2210_172.raw	1471.07	2	2	1471.07	0	EEQYNSTYR	1.67E+04
19.15	19.71	0	precursor++	#N/A	87	HexNAc(4)Hex(4)NeuAc(1)	D:\IgG_glycomap_091322\Herceptin_Mutants_600\ALE_M2210_174.raw	1471.07	2	2	1471.07	0	EEQYNSTYR	0.00E+00
18.96	19.69	0	precursor++	#N/A	114	HexNAc(4)Hex(4)NeuAc(1)	D:\IgG_glycomap_091322\Herceptin_Mutants_600\ALE_M2210_175.raw	1471.07	2	2	1471.07	0	EEQYNSTYR	0.00E+00
19.3	19.52	52133	precursor++	-6.1	35	HexNAc(4)Hex(4)NeuAc(1)	D:\IgG_glycomap_091322\Herceptin_Mutants_600\ALE_M2210_176.raw	1471.07	2	2	1471.07	0	EEQYNSTYR	5.21E+04
#N/A	#N/A	#N/A	precursor++	#N/A	#N/A	HexNAc(4)Hex(4)NeuAc(1)	D:\IgG_glycomap_091322\Herceptin_Mutants_600\ALE_M2210_181.raw	1471.07	2	2	1471.07	#N/A	EEQYNSTYR	#N/A
19.15	19.66	0	precursor++	#N/A	79	HexNAc(4)Hex(4)NeuAc(1)	D:\IgG_glycomap_091322\Herceptin_Mutants_600\ALE_M2210_182.raw	1471.07	2	2	1471.07	0	EEQYNSTYR	0.00E+00
18.39	18.62	0	precursor++	#N/A	34	HexNAc(4)Hex(4)NeuAc(1)	D:\IgG_glycomap_091322\Herceptin_Mutants_600\ALE_M2210_183.raw	1471.07	2	2	1471.07	0	EEQYNSTYR	0.00E+00
19.36	19.58	164576	precursor++	-5.3	35	HexNAc(4)Hex(4)NeuAc(1)	D:\IgG_glycomap_091322\Herceptin_Mutants_600\ALE_M2210_185.raw	1471.07	2	2	1471.07	0	EEQYNSTYR	1.65E+05
19.28	19.51	26313	precursor++	-0.2	34	HexNAc(4)Hex(4)NeuAc(1)	D:\IgG_glycomap_091322\Herceptin_Mutants_600\ALE_M2210_186.raw	1471.07	2	2	1471.07	0	EEQYNSTYR	2.63E+04
19.33	19.55	30632	precursor++	-5.3	35	HexNAc(4)Hex(4)NeuAc(1)	D:\IgG_glycomap_091322\Herceptin_Mutants_600\ALE_M2210_187.raw	1471.07	2	2	1471.07	0	EEQYNSTYR	3.06E+04
18.44	19.62	73435	precursor++	-2.4	172	HexNAc(4)Hex(4)NeuAc(1)	D:\IgG_glycomap_091322\Herceptin_Mutants_600\ALE_M2210_192.raw	1471.07	2	2	1471.07	0	EEQYNSTYR	7.34E+04
19	19.84	24203	precursor++	-1.4	130	HexNAc(4)Hex(4)NeuAc(1)	D:\IgG_glycomap_091322\Herceptin_Mutants_600\ALE_M2210_193.raw	1471.07	2	2	1471.07	0	EEQYNSTYR	2.42E+04
18.7	19.37	17088	precursor++	-4.8	104	HexNAc(4)Hex(4)NeuAc(1)	D:\IgG_glycomap_091322\Herceptin_Mutants_600\ALE_M2210_194.raw	1471.07	2	2	1471.07	0	EEQYNSTYR	1.71E+04
18.39	19.12	41506	precursor++	-8.2	113	HexNAc(4)Hex(4)NeuAc(1)	D:\IgG_glycomap_091322\Herceptin_Mutants_600\ALE_M2210_196.raw	1471.07	2	2	1471.07	0	EEQYNSTYR	4.15E+04
18.48	19.15	32057	precursor++	-4.1	105	HexNAc(4)Hex(4)NeuAc(1)	D:\IgG_glycomap_091322\Herceptin_Mutants_600\ALE_M2210_197.raw	1471.07	2	2	1471.07	0	EEQYNSTYR	3.21E+04
18.61	19.11	6920	precursor++	-5	78	HexNAc(4)Hex(4)NeuAc(1)	D:\IgG_glycomap_091322\Herceptin_Mutants_600\ALE_M2210_198.raw	1471.07	2	2	1471.07	0	EEQYNSTYR	6.92E+03
19.1	19.72	257863	precursor[M1.00055+3]	-7.1	95	HexNAc(4)Hex(4)NeuAc(1)	D:\IgG_glycomap_091322\Herceptin_Mutants_600\ALE_M2210_159.raw	981.044	3	3	981.044	0	EEQYNSTYR	2.12E+04
18.51	18.68	2339	precursor[M1.00055+3]	0.3	26	HexNAc(4)Hex(4)NeuAc(1)	D:\IgG_glycomap_091322\Herceptin_Mutants_600\ALE_M2210_160.raw	981.044	3	3	981.044	0	EEQYNSTYR	0.00E+00
19.27	19.56	66207	precursor[M1.00055+3]	-3	44	HexNAc(4)Hex(4)NeuAc(1)	D:\IgG_glycomap_091322\Herceptin_Mutants_600\ALE_M2210_161.raw	981.044	3	3	981.044	0	EEQYNSTYR	4.99E+04
19.3	19.52	235411	precursor[M1.00055+3]	-7.1	36	HexNAc(4)Hex(4)NeuAc(1)	D:\IgG_glycomap_091322\Herceptin_Mutants_600\ALE_M2210_163.raw	981.044	3	3	981.044	0	EEQYNSTYR	7.41E+04
19.16	19.61	376166	precursor[M1.00055+3]	-6.1	81	HexNAc(4)Hex(4)NeuAc(1)	D:\IgG_glycomap_091322\Herceptin_Mutants_600\ALE_M2210_164.raw	981.044	3	3	981.044	0	EEQYNSTYR	0.00E+00
19.32	19.48	78524	precursor[M1.00055+3]	-4.7	26	HexNAc(4)Hex(4)NeuAc(1)	D:\IgG_glycomap_091322\Herceptin_Mutants_600\ALE_M2210_165.raw	981.044	3	3	981.044	0	EEQYNSTYR	0.00E+00
18.87	19.88	131942	precursor[M1.00055+3]	-6.2	145	HexNAc(4)Hex(4)NeuAc(1)	D:\IgG_glycomap_091322\Herceptin_Mutants_600\ALE_M2210_170.raw	981.044	3	3	981.044	0	EEQYNSTYR	3.14E+04
19.07	19.57	77558	precursor[M1.00055+3]	-7.2	77	HexNAc(4)Hex(4)NeuAc(1)	D:\IgG_glycomap_091322\Herceptin_Mutants_600\ALE_M2210_171.raw	981.044	3	3	981.044	0	EEQYNSTYR	0.00E+00
19.11	19.5	83653	precursor[M1.00055+3]	-6.6	60	HexNAc(4)Hex(4)NeuAc(1)	D:\IgG_glycomap_091322\Herceptin_Mutants_600\ALE_M2210_172.raw	981.044	3	3	981.044	0	EEQYNSTYR	1.67E+04
19.15	19.71	184510	precursor[M1.00055+3]	-5.5	87	HexNAc(4)Hex(4)NeuAc(1)	D:\IgG_glycomap_091322\Herceptin_Mutants_600\ALE_M2210_174.raw	981.044	3	3	981.044	0	EEQYNSTYR	0.00E+00
18.96	19.69	154368	precursor[M1.00055+3]	-4.5	114	HexNAc(4)Hex(4)NeuAc(1)	D:\IgG_glycomap_091322\Herceptin_Mutants_600\ALE_M2210_175.raw	981.044	3	3	981.044	0	EEQYNSTYR	0.00E+00
19.3	19.52	61584	precursor[M1.00055+3]	-5.6	35	HexNAc(4)Hex(4)NeuAc(1)	D:\IgG_glycomap_091322\Herceptin_Mutants_600\ALE_M2210_176.raw	981.044	3	3	981.044	0	EEQYNSTYR	5.21E+04
#N/A	#N/A	#N/A	precursor[M1.00055+3]	#N/A	#N/A	HexNAc(4)Hex(4)NeuAc(1)	D:\IgG_glycomap_091322\Herceptin_Mutants_600\ALE_M2210_181.raw	981.044	3	3	981.044	#N/A	EEQYNSTYR	#N/A
19.15	19.66	144695	precursor[M1.00055+3]	-2.8	79	HexNAc(4)Hex(4)NeuAc(1)	D:\IgG_glycomap_091322\Herceptin_Mutants_600\ALE_M2210_182.raw	981.044	3	3	981.044	0	EEQYNSTYR	0.00E+00
18.39	18.62	6864	precursor[M1.00055+3]	4.2	34	HexNAc(4)Hex(4)NeuAc(1)	D:\IgG_glycomap_091322\Herceptin_Mutants_600\ALE_M2210_183.raw	981.044	3	3	981.044	0	EEQYNSTYR	0.00E+00
19.36	19.58	422668	precursor[M1.00055+3]	-5.4	35	HexNAc(4)Hex(4)NeuAc(1)	D:\IgG_glycomap_091322\Herceptin_Mutants_600\ALE_M2210_185.raw	981.044	3	3	981.044	0	EEQYNSTYR	1.65E+05
19.28	19.51	137507	precursor[M1.00055+3]	-5.6	34	HexNAc(4)Hex(4)NeuAc(1)	D:\IgG_glycomap_091322\Herceptin_Mutants_600\ALE_M2210_186.raw	981.044	3	3	981.044	0	EEQYNSTYR	2.63E+04
19.33	19.55	304553	precursor[M1.00055+3]	-6	35	HexNAc(4)Hex(4)NeuAc(1)	D:\IgG_glycomap_091322\Herceptin_Mutants_600\ALE_M2210_187.raw	981.044	3	3	981.044	0	EEQYNSTYR	3.06E+04
18.44	19.62	462373	precursor[M1.00055+3]	-0.6	172	HexNAc(4)Hex(4)NeuAc(1)	D:\IgG_glycomap_091322\Herceptin_Mutants_600\ALE_M2210_192.raw	981.044	3	3	981.044	0	EEQYNSTYR	7.34E+04
19	19.84	572266	precursor[M1.00055+3]	0.8	130	HexNAc(4)Hex(4)NeuAc(1)	D:\IgG_glycomap_091322\Herceptin_Mutants_600\ALE_M2210_193.raw	981.044	3	3	981.044	0	EEQYNSTYR	2.42E+04
18.7	19.37	107250	precursor[M1.00055+3]	-4.9	104	HexNAc(4)Hex(4)NeuAc(1)	D:\IgG_glycomap_091322\Herceptin_Mutants_600\ALE_M2210_194.raw	981.044	3	3	981.044	0	EEQYNSTYR	1.71E+04
18.39	19.12	222347	precursor[M1.00055+3]	-6.7	113	HexNAc(4)Hex(4)NeuAc(1)	D:\IgG_glycomap_091322\Herceptin_Mutants_600\ALE_M2210_196.raw	981.044	3	3	981.044	0	EEQYNSTYR	4.15E+04
18.48	19.15	219027	precursor[M1.00055+3]	-7.3	105	HexNAc(4)Hex(4)NeuAc(1)	D:\IgG_glycomap_091322\Herceptin_Mutants_600\ALE_M2210_197.raw	981.044	3	3	981.044	0	EEQYNSTYR	3.21E+04
18.61	19.11	81095	precursor[M1.00055+3]	-6.6	78	HexNAc(4)Hex(4)NeuAc(1)	D:\IgG_glycomap_091322\Herceptin_Mutants_600\ALE_M2210_198.raw	981.044	3	3	981.044	0	EEQYNSTYR	6.92E+03
15.17	19.08	831458	precursor++	4.5	608	HexNAc(4)Hex(5)	D:\IgG_glycomap_091322\Herceptin_Mutants_600\ALE_M2210_159.raw	1406.54	2	2	1406.54	0	EEQYNSTYR	8.31E+05
15.09	19.16	777996	precursor++	5.3	664	HexNAc(4)Hex(5)	D:\IgG_glycomap_091322\Herceptin_Mutants_600\ALE_M2210_160.raw	1406.54	2	2	1406.54	0	EEQYNSTYR	7.78E+05
15.51	18.64	671568	precursor++	5.3	532	HexNAc(4)Hex(5)	D:\IgG_glycomap_091322\Herceptin_Mutants_600\ALE_M2210_161.raw	1406.54	2	2	1406.54	0	EEQYNSTYR	6.72E+05
16.25	17.82	985749	precursor++	-1.9	332	HexNAc(4)Hex(5)	D:\IgG_glycomap_091322\Herceptin_Mutants_600\ALE_M2210_163.raw	1406.54	2	2	1406.54	0	EEQYNSTYR	9.86E+05
16.07	17.94	931108	precursor++	-3	377	HexNAc(4)Hex(5)	D:\IgG_glycomap_091322\Herceptin_Mutants_600\ALE_M2210_164.raw	1406.54	2	2	1406.54	0	EEQYNSTYR	9.31E+05
16.09	17.97	808721	precursor++	-3	374	HexNAc(4)Hex(5)	D:\IgG_glycomap_091322\Herceptin_Mutants_600\ALE_M2210_165.raw	1406.54	2	2	1406.54	0	EEQYNSTYR	8.09E+05
16.28	18	499645	precursor++	7.1	255	HexNAc(4)Hex(5)	D:\IgG_glycomap_091322\Herceptin_Mutants_600\ALE_M2210_170.raw	1406.54	2	2	1406.54	0	EEQYNSTYR	5.00E+05
15.68	18.49	471722	precursor++	5.1	423	HexNAc(4)Hex(5)	D:\IgG_glycomap_091322\Herceptin_Mutants_600\ALE_M2210_171.raw	1406.54	2	2	1406.54	0	EEQYNSTYR	4.72E+05
15.19	18.95	708612	precursor++	6	547	HexNAc(4)Hex(5)	D:\IgG_glycomap_091322\Herceptin_Mutants_600\ALE_M2210_172.raw	1406.54	2	2	1406.54	0	EEQYNSTYR	7.09E+05
16.28	18	70298	precursor++	-1.1	301	HexNAc(4)Hex(5)	D:\IgG_glycomap_091322\Herceptin_Mutants_600\ALE_M2210_174.raw	1406.54	2	2	1406.54	0	EEQYNSTYR	7.03E+04
16.03	18.22	120400	precursor++	0.1	367	HexNAc(4)Hex(5)	D:\IgG_glycomap_091322\Herceptin_Mutants_600\ALE_M2210_175.raw	1406.54	2	2	1406.54	0	EEQYNSTYR	1.20E+05
16.04	18.23	38158	precursor++	2.7	374	HexNAc(4)Hex(5)	D:\IgG_glycomap_091322\Herceptin_Mutants_600\ALE_M2210_176.raw	1406.54	2	2	1406.54	0	EEQYNSTYR	3.82E+04
15.35	18.79	831763	precursor++	4.7	550	HexNAc(4)Hex(5)	D:\IgG_glycomap_091322\Herceptin_Mutants_600\ALE_M2210_181.raw	1406.54	2	2	1406.54	0	EEQYNSTYR	8.32E+05
14.95	19.18	582556	precursor++	6.3	690	HexNAc(4)Hex(5)	D:\IgG_glycomap_091322\Herceptin_Mutants_600\ALE_M2210_182.raw	1406.54	2	2	1406.54	0	EEQYNSTYR	5.83E+05
15.81	18.32	758802	precursor++	6.2	431	HexNAc(4)Hex(5)	D:\IgG_glycomap_091322\Herceptin_Mutants_600\ALE_M2210_183.raw	1406.54	2	2	1406.54	0	EEQYNSTYR	7.59E+05
16.36	17.77	677900	precursor++	-1.2	306	HexNAc(4)Hex(5)	D:\IgG_glycomap_091322\Herceptin_Mutants_600\ALE_M2210_185.raw	1406.54	2	2	1406.54	0	EEQYNSTYR	6.78E+05
15.97	17.84	806236	precursor++	-0.8	376	HexNAc(4)Hex(5)	D:\IgG_glycomap_091322\Herceptin_Mutants_600\ALE_M2210_186.raw	1406.54	2	2	1406.54	0	EEQYNSTYR	8.06E+05
16.82	17.28	279275	precursor++	-2.7	114	HexNAc(4)Hex(5)	D:\IgG_glycomap_091322\Herceptin_Mutants_600\ALE_M2210_187.raw	1406.54	2	2	1406.54	0	EEQYNSTYR	2.79E+05
15.87	18.06	1141982	precursor++	7.5	316	HexNAc(4)Hex(5)	D:\IgG_glycomap_091322\Herceptin_Mutants_600\ALE_M2210_192.raw	1406.54	2	2	1406.54	0	EEQYNSTYR	1.14E+06
15.28	18.41	1629836	precursor++	5.7	475	HexNAc(4)Hex(5)	D:\IgG_glycomap_091322\Herceptin_Mutants_600\ALE_M2210_193.raw	1406.54	2	2	1406.54	0	EEQYNSTYR	1.63E+06
15.35	18.33	1394062	precursor++	5.7	455	HexNAc(4)Hex(5)	D:\IgG_glycomap_091322\Herceptin_Mutants_600\ALE_M2210_194.raw	1406.54	2	2	1406.54	0	EEQYNSTYR	1.39E+06
15.54	17.73	431112	precursor++	-3.7	382	HexNAc(4)Hex(5)	D:\IgG_glycomap_091322\Herceptin_Mutants_600\ALE_M2210_196.raw	1406.54	2	2	1406.54	0	EEQYNSTYR	4.31E+05
15.52	18.02	321940	precursor++	-2.4	433	HexNAc(4)Hex(5)	D:\IgG_glycomap_091322\Herceptin_Mutants_600\ALE_M2210_197.raw	1406.54	2	2	1406.54	0	EEQYNSTYR	3.22E+05
15.09	18.38	86995	precursor++	2.4	498	HexNAc(4)Hex(5)	D:\IgG_glycomap_091322\Herceptin_Mutants_600\ALE_M2210_198.raw	1406.54	2	2	1406.54	0	EEQYNSTYR	8.70E+04
15.17	19.08	4574674	precursor[M1.00055+3]	7.6	608	HexNAc(4)Hex(5)	D:\IgG_glycomap_091322\Herceptin_Mutants_600\ALE_M2210_159.raw	938.03	3	3	938.03	0	EEQYNSTYR	8.31E+05
15.09	19.16	5100633	precursor[M1.00055+3]	7.7	664	HexNAc(4)Hex(5)	D:\IgG_glycomap_091322\Herceptin_Mutants_600\ALE_M2210_160.raw	938.03	3	3	938.03	0	EEQYNSTYR	7.78E+05
15.51	18.64	5026335	precursor[M1.00055+3]	7.4	532	HexNAc(4)Hex(5)	D:\IgG_glycomap_091322\Herceptin_Mutants_600\ALE_M2210_161.raw	938.03	3	3	938.03	0	EEQYNSTYR	6.72E+05
16.25	17.82	361649	precursor[M1.00055+3]	5.1	332	HexNAc(4)Hex(5)	D:\IgG_glycomap_091322\Herceptin_Mutants_600\ALE_M2210_163.raw	938.03	3	3	938.03	0	EEQYNSTYR	9.86E+05
16.07	17.94	398974	precursor[M1.00055+3]	3.2	377	HexNAc(4)Hex(5)	D:\IgG_glycomap_091322\Herceptin_Mutants_600\ALE_M2210_164.raw	938.03	3	3	938.03	0	EEQYNSTYR	9.31E+05
16.09	17.97	360581	precursor[M1.00055+3]	4.4	374	HexNAc(4)Hex(5)	D:\IgG_glycomap_091322\Herceptin_Mutants_600\ALE_M2210_165.raw	938.03	3	3	938.03	0	EEQYNSTYR	8.09E+05
16.28	18	1442875	precursor[M1.00055+3]	8.2	255	HexNAc(4)Hex(5)	D:\IgG_glycomap_091322\Herceptin_Mutants_600\ALE_M2210_170.raw	938.03	3	3	938.03	0	EEQYNSTYR	5.00E+05
15.68	18.49	4274157	precursor[M1.00055+3]	7.9	423	HexNAc(4)Hex(5)	D:\IgG_glycomap_091322\Herceptin_Mutants_600\ALE_M2210_171.raw	938.03	3	3	938.03	0	EEQYNSTYR	4.72E+05
15.19	18.95	4578082	precursor[M1.00055+3]	7.7	547	HexNAc(4)Hex(5)	D:\IgG_glycomap_091322\Herceptin_Mutants_600\ALE_M2210_172.raw	938.03	3	3	938.03	0	EEQYNSTYR	7.09E+05
16.28	18	960387	precursor[M1.00055+3]	4.2	301	HexNAc(4)Hex(5)	D:\IgG_glycomap_091322\Herceptin_Mutants_600\ALE_M2210_174.raw	938.03	3	3	938.03	0	EEQYNSTYR	7.03E+04
16.03	18.22	1178723	precursor[M1.00055+3]	3.7	367	HexNAc(4)Hex(5)	D:\IgG_glycomap_091322\Herceptin_Mutants_600\ALE_M2210_175.raw	938.03	3	3	938.03	0	EEQYNSTYR	1.20E+05
16.04	18.23	971266	precursor[M1.00055+3]	3.9	374	HexNAc(4)Hex(5)	D:\IgG_glycomap_091322\Herceptin_Mutants_600\ALE_M2210_176.raw	938.03	3	3	938.03	0	EEQYNSTYR	3.82E+04
15.35	18.79	4477304	precursor[M1.00055+3]	7.9	550	HexNAc(4)Hex(5)	D:\IgG_glycomap_091322\Herceptin_Mutants_600\ALE_M2210_181.raw	938.03	3	3	938.03	0	EEQYNSTYR	8.32E+05
14.95	19.18	4662710	precursor[M1.00055+3]	7.9	690	HexNAc(4)Hex(5)	D:\IgG_glycomap_091322\Herceptin_Mutants_600\ALE_M2210_182.raw	938.03	3	3	938.03	0	EEQYNSTYR	5.83E+05
15.81	18.32	3779401	precursor[M1.00055+3]	7.7	431	HexNAc(4)Hex(5)	D:\IgG_glycomap_091322\Herceptin_Mutants_600\ALE_M2210_183.raw	938.03	3	3	938.03	0	EEQYNSTYR	7.59E+05
16.36	17.77	279233	precursor[M1.00055+3]	5.6	306	HexNAc(4)Hex(5)	D:\IgG_glycomap_091322\Herceptin_Mutants_600\ALE_M2210_185.raw	938.03	3	3	938.03	0	EEQYNSTYR	6.78E+05
15.97	17.84	375753	precursor[M1.00055+3]	3.9	376	HexNAc(4)Hex(5)	D:\IgG_glycomap_091322\Herceptin_Mutants_600\ALE_M2210_186.raw	938.03	3	3	938.03	0	EEQYNSTYR	8.06E+05
16.82	17.28	627074	precursor[M1.00055+3]	4	114	HexNAc(4)Hex(5)	D:\IgG_glycomap_091322\Herceptin_Mutants_600\ALE_M2210_187.raw	938.03	3	3	938.03	0	EEQYNSTYR	2.79E+05
15.87	18.06	1430462	precursor[M1.00055+3]	8.2	316	HexNAc(4)Hex(5)	D:\IgG_glycomap_091322\Herceptin_Mutants_600\ALE_M2210_192.raw	938.03	3	3	938.03	0	EEQYNSTYR	1.14E+06
15.28	18.41	7062821	precursor[M1.00055+3]	7.7	475	HexNAc(4)Hex(5)	D:\IgG_glycomap_091322\Herceptin_Mutants_600\ALE_M2210_193.raw	938.03	3	3	938.03	0	EEQYNSTYR	1.63E+06
15.35	18.33	6454789	precursor[M1.00055+3]	8	455	HexNAc(4)Hex(5)	D:\IgG_glycomap_091322\Herceptin_Mutants_600\ALE_M2210_194.raw	938.03	3	3	938.03	0	EEQYNSTYR	1.39E+06
15.54	17.73	1046176	precursor[M1.00055+3]	4.6	382	HexNAc(4)Hex(5)	D:\IgG_glycomap_091322\Herceptin_Mutants_600\ALE_M2210_196.raw	938.03	3	3	938.03	0	EEQYNSTYR	4.31E+05
15.52	18.02	1798100	precursor[M1.00055+3]	4.2	433	HexNAc(4)Hex(5)	D:\IgG_glycomap_091322\Herceptin_Mutants_600\ALE_M2210_197.raw	938.03	3	3	938.03	0	EEQYNSTYR	3.22E+05
15.09	18.38	805031	precursor[M1.00055+3]	4.7	498	HexNAc(4)Hex(5)	D:\IgG_glycomap_091322\Herceptin_Mutants_600\ALE_M2210_198.raw	938.03	3	3	938.03	0	EEQYNSTYR	8.70E+04
16.59	18.64	4859	precursor++	-0.1	357	HexNAc(4)Hex(5)Fuc(1)	D:\IgG_glycomap_091322\Herceptin_Mutants_600\ALE_M2210_159.raw	1479.57	2	2	1479.57	0	EEQYNSTYR	4.86E+03
16.46	19.14	0	precursor++	#N/A	465	HexNAc(4)Hex(5)Fuc(1)	D:\IgG_glycomap_091322\Herceptin_Mutants_600\ALE_M2210_160.raw	1479.57	2	2	1479.57	0	EEQYNSTYR	0.00E+00
16.57	18.62	0	precursor++	#N/A	357	HexNAc(4)Hex(5)Fuc(1)	D:\IgG_glycomap_091322\Herceptin_Mutants_600\ALE_M2210_161.raw	1479.57	2	2	1479.57	0	EEQYNSTYR	0.00E+00
16.18	20.28	2310383	precursor++	4.2	746	HexNAc(4)Hex(5)Fuc(1)	D:\IgG_glycomap_091322\Herceptin_Mutants_600\ALE_M2210_163.raw	1479.57	2	2	1479.57	0	EEQYNSTYR	2.31E+06
16.12	20.38	2103645	precursor++	3.7	767	HexNAc(4)Hex(5)Fuc(1)	D:\IgG_glycomap_091322\Herceptin_Mutants_600\ALE_M2210_164.raw	1479.57	2	2	1479.57	0	EEQYNSTYR	2.10E+06
16.23	20.02	2234667	precursor++	4.1	690	HexNAc(4)Hex(5)Fuc(1)	D:\IgG_glycomap_091322\Herceptin_Mutants_600\ALE_M2210_165.raw	1479.57	2	2	1479.57	0	EEQYNSTYR	2.23E+06
16.64	18.84	0	precursor++	#N/A	315	HexNAc(4)Hex(5)Fuc(1)	D:\IgG_glycomap_091322\Herceptin_Mutants_600\ALE_M2210_170.raw	1479.57	2	2	1479.57	0	EEQYNSTYR	0.00E+00
16.7	18.12	0	precursor++	#N/A	228	HexNAc(4)Hex(5)Fuc(1)	D:\IgG_glycomap_091322\Herceptin_Mutants_600\ALE_M2210_171.raw	1479.57	2	2	1479.57	0	EEQYNSTYR	0.00E+00
16.72	17.83	0	precursor++	#N/A	182	HexNAc(4)Hex(5)Fuc(1)	D:\IgG_glycomap_091322\Herceptin_Mutants_600\ALE_M2210_172.raw	1479.57	2	2	1479.57	0	EEQYNSTYR	0.00E+00
16.08	20.65	1707145	precursor++	3.9	744	HexNAc(4)Hex(5)Fuc(1)	D:\IgG_glycomap_091322\Herceptin_Mutants_600\ALE_M2210_174.raw	1479.57	2	2	1479.57	0	EEQYNSTYR	1.71E+06
16.41	19.41	1653191	precursor++	5.2	493	HexNAc(4)Hex(5)Fuc(1)	D:\IgG_glycomap_091322\Herceptin_Mutants_600\ALE_M2210_175.raw	1479.57	2	2	1479.57	0	EEQYNSTYR	1.65E+06
16.11	20.53	2067930	precursor++	4.6	721	HexNAc(4)Hex(5)Fuc(1)	D:\IgG_glycomap_091322\Herceptin_Mutants_600\ALE_M2210_176.raw	1479.57	2	2	1479.57	0	EEQYNSTYR	2.07E+06
16.66	18.08	0	precursor++	#N/A	254	HexNAc(4)Hex(5)Fuc(1)	D:\IgG_glycomap_091322\Herceptin_Mutants_600\ALE_M2210_181.raw	1479.57	2	2	1479.57	0	EEQYNSTYR	0.00E+00
16.54	18.6	23725	precursor++	-2.9	352	HexNAc(4)Hex(5)Fuc(1)	D:\IgG_glycomap_091322\Herceptin_Mutants_600\ALE_M2210_182.raw	1479.57	2	2	1479.57	0	EEQYNSTYR	2.37E+04
16.57	18.63	0	precursor++	#N/A	355	HexNAc(4)Hex(5)Fuc(1)	D:\IgG_glycomap_091322\Herceptin_Mutants_600\ALE_M2210_183.raw	1479.57	2	2	1479.57	0	EEQYNSTYR	0.00E+00
16.34	19.81	1565396	precursor++	4.4	646	HexNAc(4)Hex(5)Fuc(1)	D:\IgG_glycomap_091322\Herceptin_Mutants_600\ALE_M2210_185.raw	1479.57	2	2	1479.57	0	EEQYNSTYR	1.57E+06
15.85	21.05	1842157	precursor++	4.1	911	HexNAc(4)Hex(5)Fuc(1)	D:\IgG_glycomap_091322\Herceptin_Mutants_600\ALE_M2210_186.raw	1479.57	2	2	1479.57	0	EEQYNSTYR	1.84E+06
16.11	20.37	3925912	precursor++	4.6	784	HexNAc(4)Hex(5)Fuc(1)	D:\IgG_glycomap_091322\Herceptin_Mutants_600\ALE_M2210_187.raw	1479.57	2	2	1479.57	0	EEQYNSTYR	3.93E+06
16.62	17.88	0	precursor++	#N/A	191	HexNAc(4)Hex(5)Fuc(1)	D:\IgG_glycomap_091322\Herceptin_Mutants_600\ALE_M2210_192.raw	1479.57	2	2	1479.57	0	EEQYNSTYR	0.00E+00
16.48	16.95	0	precursor++	#N/A	92	HexNAc(4)Hex(5)Fuc(1)	D:\IgG_glycomap_091322\Herceptin_Mutants_600\ALE_M2210_193.raw	1479.57	2	2	1479.57	0	EEQYNSTYR	0.00E+00
16.4	18.14	0	precursor++	#N/A	284	HexNAc(4)Hex(5)Fuc(1)	D:\IgG_glycomap_091322\Herceptin_Mutants_600\ALE_M2210_194.raw	1479.57	2	2	1479.57	0	EEQYNSTYR	0.00E+00
16.33	18.21	2206192	precursor++	5.9	313	HexNAc(4)Hex(5)Fuc(1)	D:\IgG_glycomap_091322\Herceptin_Mutants_600\ALE_M2210_196.raw	1479.57	2	2	1479.57	0	EEQYNSTYR	2.21E+06
16.1	18.44	2476902	precursor++	5.2	396	HexNAc(4)Hex(5)Fuc(1)	D:\IgG_glycomap_091322\Herceptin_Mutants_600\ALE_M2210_197.raw	1479.57	2	2	1479.57	0	EEQYNSTYR	2.48E+06
16.08	18.76	1632553	precursor++	5.3	427	HexNAc(4)Hex(5)Fuc(1)	D:\IgG_glycomap_091322\Herceptin_Mutants_600\ALE_M2210_198.raw	1479.57	2	2	1479.57	0	EEQYNSTYR	1.63E+06
16.59	18.64	524293	precursor[M1.00055+3]	7.5	357	HexNAc(4)Hex(5)Fuc(1)	D:\IgG_glycomap_091322\Herceptin_Mutants_600\ALE_M2210_159.raw	986.716	3	3	986.716	0	EEQYNSTYR	4.86E+03
16.46	19.14	591691	precursor[M1.00055+3]	6.4	465	HexNAc(4)Hex(5)Fuc(1)	D:\IgG_glycomap_091322\Herceptin_Mutants_600\ALE_M2210_160.raw	986.716	3	3	986.716	0	EEQYNSTYR	0.00E+00
16.57	18.62	524579	precursor[M1.00055+3]	6.7	357	HexNAc(4)Hex(5)Fuc(1)	D:\IgG_glycomap_091322\Herceptin_Mutants_600\ALE_M2210_161.raw	986.716	3	3	986.716	0	EEQYNSTYR	0.00E+00
16.18	20.28	21246854	precursor[M1.00055+3]	7.1	746	HexNAc(4)Hex(5)Fuc(1)	D:\IgG_glycomap_091322\Herceptin_Mutants_600\ALE_M2210_163.raw	986.716	3	3	986.716	0	EEQYNSTYR	2.31E+06
16.12	20.38	20014292	precursor[M1.00055+3]	6.2	767	HexNAc(4)Hex(5)Fuc(1)	D:\IgG_glycomap_091322\Herceptin_Mutants_600\ALE_M2210_164.raw	986.716	3	3	986.716	0	EEQYNSTYR	2.10E+06
16.23	20.02	17194824	precursor[M1.00055+3]	6.2	690	HexNAc(4)Hex(5)Fuc(1)	D:\IgG_glycomap_091322\Herceptin_Mutants_600\ALE_M2210_165.raw	986.716	3	3	986.716	0	EEQYNSTYR	2.23E+06
16.64	18.84	137543	precursor[M1.00055+3]	6.8	315	HexNAc(4)Hex(5)Fuc(1)	D:\IgG_glycomap_091322\Herceptin_Mutants_600\ALE_M2210_170.raw	986.716	3	3	986.716	0	EEQYNSTYR	0.00E+00
16.7	18.12	107398	precursor[M1.00055+3]	5.9	228	HexNAc(4)Hex(5)Fuc(1)	D:\IgG_glycomap_091322\Herceptin_Mutants_600\ALE_M2210_171.raw	986.716	3	3	986.716	0	EEQYNSTYR	0.00E+00
16.72	17.83	118355	precursor[M1.00055+3]	7.8	182	HexNAc(4)Hex(5)Fuc(1)	D:\IgG_glycomap_091322\Herceptin_Mutants_600\ALE_M2210_172.raw	986.716	3	3	986.716	0	EEQYNSTYR	0.00E+00
16.08	20.65	19615980	precursor[M1.00055+3]	6.3	744	HexNAc(4)Hex(5)Fuc(1)	D:\IgG_glycomap_091322\Herceptin_Mutants_600\ALE_M2210_174.raw	986.716	3	3	986.716	0	EEQYNSTYR	1.71E+06
16.41	19.41	18250336	precursor[M1.00055+3]	6.8	493	HexNAc(4)Hex(5)Fuc(1)	D:\IgG_glycomap_091322\Herceptin_Mutants_600\ALE_M2210_175.raw	986.716	3	3	986.716	0	EEQYNSTYR	1.65E+06
16.11	20.53	19302928	precursor[M1.00055+3]	7	721	HexNAc(4)Hex(5)Fuc(1)	D:\IgG_glycomap_091322\Herceptin_Mutants_600\ALE_M2210_176.raw	986.716	3	3	986.716	0	EEQYNSTYR	2.07E+06
16.66	18.08	401319	precursor[M1.00055+3]	7	254	HexNAc(4)Hex(5)Fuc(1)	D:\IgG_glycomap_091322\Herceptin_Mutants_600\ALE_M2210_181.raw	986.716	3	3	986.716	0	EEQYNSTYR	0.00E+00
16.54	18.6	646114	precursor[M1.00055+3]	6.6	352	HexNAc(4)Hex(5)Fuc(1)	D:\IgG_glycomap_091322\Herceptin_Mutants_600\ALE_M2210_182.raw	986.716	3	3	986.716	0	EEQYNSTYR	2.37E+04
16.57	18.63	543016	precursor[M1.00055+3]	6.7	355	HexNAc(4)Hex(5)Fuc(1)	D:\IgG_glycomap_091322\Herceptin_Mutants_600\ALE_M2210_183.raw	986.716	3	3	986.716	0	EEQYNSTYR	0.00E+00
16.34	19.81	17193798	precursor[M1.00055+3]	7.6	646	HexNAc(4)Hex(5)Fuc(1)	D:\IgG_glycomap_091322\Herceptin_Mutants_600\ALE_M2210_185.raw	986.716	3	3	986.716	0	EEQYNSTYR	1.57E+06
15.85	21.05	18971318	precursor[M1.00055+3]	7.1	911	HexNAc(4)Hex(5)Fuc(1)	D:\IgG_glycomap_091322\Herceptin_Mutants_600\ALE_M2210_186.raw	986.716	3	3	986.716	0	EEQYNSTYR	1.84E+06
16.11	20.37	30075132	precursor[M1.00055+3]	6.8	784	HexNAc(4)Hex(5)Fuc(1)	D:\IgG_glycomap_091322\Herceptin_Mutants_600\ALE_M2210_187.raw	986.716	3	3	986.716	0	EEQYNSTYR	3.93E+06
16.62	17.88	135362	precursor[M1.00055+3]	5.5	191	HexNAc(4)Hex(5)Fuc(1)	D:\IgG_glycomap_091322\Herceptin_Mutants_600\ALE_M2210_192.raw	986.716	3	3	986.716	0	EEQYNSTYR	0.00E+00
16.48	16.95	125219	precursor[M1.00055+3]	7.4	92	HexNAc(4)Hex(5)Fuc(1)	D:\IgG_glycomap_091322\Herceptin_Mutants_600\ALE_M2210_193.raw	986.716	3	3	986.716	0	EEQYNSTYR	0.00E+00
16.4	18.14	160960	precursor[M1.00055+3]	5.4	284	HexNAc(4)Hex(5)Fuc(1)	D:\IgG_glycomap_091322\Herceptin_Mutants_600\ALE_M2210_194.raw	986.716	3	3	986.716	0	EEQYNSTYR	0.00E+00
16.33	18.21	19040708	precursor[M1.00055+3]	7.8	313	HexNAc(4)Hex(5)Fuc(1)	D:\IgG_glycomap_091322\Herceptin_Mutants_600\ALE_M2210_196.raw	986.716	3	3	986.716	0	EEQYNSTYR	2.21E+06
16.1	18.44	21428466	precursor[M1.00055+3]	6.9	396	HexNAc(4)Hex(5)Fuc(1)	D:\IgG_glycomap_091322\Herceptin_Mutants_600\ALE_M2210_197.raw	986.716	3	3	986.716	0	EEQYNSTYR	2.48E+06
16.08	18.76	10477364	precursor[M1.00055+3]	7.8	427	HexNAc(4)Hex(5)Fuc(1)	D:\IgG_glycomap_091322\Herceptin_Mutants_600\ALE_M2210_198.raw	986.716	3	3	986.716	0	EEQYNSTYR	1.63E+06
19.35	19.49	0	precursor++	#N/A	22	HexNAc(4)Hex(5)Fuc(1)NeuAc(1)	D:\IgG_glycomap_091322\Herceptin_Mutants_600\ALE_M2210_159.raw	1625.12	2	2	1625.12	0	EEQYNSTYR	0.00E+00
19.34	19.42	0	precursor++	#N/A	13	HexNAc(4)Hex(5)Fuc(1)NeuAc(1)	D:\IgG_glycomap_091322\Herceptin_Mutants_600\ALE_M2210_160.raw	1625.12	2	2	1625.12	0	EEQYNSTYR	0.00E+00
19.36	19.43	0	precursor++	#N/A	11	HexNAc(4)Hex(5)Fuc(1)NeuAc(1)	D:\IgG_glycomap_091322\Herceptin_Mutants_600\ALE_M2210_161.raw	1625.12	2	2	1625.12	0	EEQYNSTYR	0.00E+00
19.34	19.55	138245	precursor++	1.2	38	HexNAc(4)Hex(5)Fuc(1)NeuAc(1)	D:\IgG_glycomap_091322\Herceptin_Mutants_600\ALE_M2210_163.raw	1625.12	2	2	1625.12	0	EEQYNSTYR	1.38E+05
19.34	19.57	44360	precursor++	2.4	43	HexNAc(4)Hex(5)Fuc(1)NeuAc(1)	D:\IgG_glycomap_091322\Herceptin_Mutants_600\ALE_M2210_164.raw	1625.12	2	2	1625.12	0	EEQYNSTYR	4.44E+04
19.35	19.54	0	precursor++	#N/A	33	HexNAc(4)Hex(5)Fuc(1)NeuAc(1)	D:\IgG_glycomap_091322\Herceptin_Mutants_600\ALE_M2210_165.raw	1625.12	2	2	1625.12	0	EEQYNSTYR	0.00E+00
19.41	19.48	0	precursor++	#N/A	11	HexNAc(4)Hex(5)Fuc(1)NeuAc(1)	D:\IgG_glycomap_091322\Herceptin_Mutants_600\ALE_M2210_170.raw	1625.12	2	2	1625.12	0	EEQYNSTYR	0.00E+00
19.34	19.38	0	precursor++	#N/A	6	HexNAc(4)Hex(5)Fuc(1)NeuAc(1)	D:\IgG_glycomap_091322\Herceptin_Mutants_600\ALE_M2210_171.raw	1625.12	2	2	1625.12	0	EEQYNSTYR	0.00E+00
19.32	19.36	0	precursor++	#N/A	6	HexNAc(4)Hex(5)Fuc(1)NeuAc(1)	D:\IgG_glycomap_091322\Herceptin_Mutants_600\ALE_M2210_172.raw	1625.12	2	2	1625.12	0	EEQYNSTYR	0.00E+00
19.36	19.52	0	precursor++	#N/A	25	HexNAc(4)Hex(5)Fuc(1)NeuAc(1)	D:\IgG_glycomap_091322\Herceptin_Mutants_600\ALE_M2210_174.raw	1625.12	2	2	1625.12	0	EEQYNSTYR	0.00E+00
19.31	19.44	0	precursor++	#N/A	20	HexNAc(4)Hex(5)Fuc(1)NeuAc(1)	D:\IgG_glycomap_091322\Herceptin_Mutants_600\ALE_M2210_175.raw	1625.12	2	2	1625.12	0	EEQYNSTYR	0.00E+00
19.3	19.43	0	precursor++	#N/A	20	HexNAc(4)Hex(5)Fuc(1)NeuAc(1)	D:\IgG_glycomap_091322\Herceptin_Mutants_600\ALE_M2210_176.raw	1625.12	2	2	1625.12	0	EEQYNSTYR	0.00E+00
19.42	19.5	0	precursor++	#N/A	13	HexNAc(4)Hex(5)Fuc(1)NeuAc(1)	D:\IgG_glycomap_091322\Herceptin_Mutants_600\ALE_M2210_181.raw	1625.12	2	2	1625.12	0	EEQYNSTYR	0.00E+00
19.37	19.43	0	precursor++	#N/A	9	HexNAc(4)Hex(5)Fuc(1)NeuAc(1)	D:\IgG_glycomap_091322\Herceptin_Mutants_600\ALE_M2210_182.raw	1625.12	2	2	1625.12	0	EEQYNSTYR	0.00E+00
19.42	19.53	0	precursor++	#N/A	17	HexNAc(4)Hex(5)Fuc(1)NeuAc(1)	D:\IgG_glycomap_091322\Herceptin_Mutants_600\ALE_M2210_183.raw	1625.12	2	2	1625.12	0	EEQYNSTYR	0.00E+00
19.24	19.28	0	precursor++	#N/A	7	HexNAc(4)Hex(5)Fuc(1)NeuAc(1)	D:\IgG_glycomap_091322\Herceptin_Mutants_600\ALE_M2210_185.raw	1625.12	2	2	1625.12	0	EEQYNSTYR	0.00E+00
19.37	19.56	18914	precursor++	0	37	HexNAc(4)Hex(5)Fuc(1)NeuAc(1)	D:\IgG_glycomap_091322\Herceptin_Mutants_600\ALE_M2210_186.raw	1625.12	2	2	1625.12	0	EEQYNSTYR	1.89E+04
19.42	19.6	104801	precursor++	1.6	36	HexNAc(4)Hex(5)Fuc(1)NeuAc(1)	D:\IgG_glycomap_091322\Herceptin_Mutants_600\ALE_M2210_187.raw	1625.12	2	2	1625.12	0	EEQYNSTYR	1.05E+05
19.09	19.12	0	precursor++	#N/A	5	HexNAc(4)Hex(5)Fuc(1)NeuAc(1)	D:\IgG_glycomap_091322\Herceptin_Mutants_600\ALE_M2210_192.raw	1625.12	2	2	1625.12	0	EEQYNSTYR	0.00E+00
19.1	19.12	0	precursor++	#N/A	3	HexNAc(4)Hex(5)Fuc(1)NeuAc(1)	D:\IgG_glycomap_091322\Herceptin_Mutants_600\ALE_M2210_193.raw	1625.12	2	2	1625.12	0	EEQYNSTYR	0.00E+00
19.07	19.1	0	precursor++	#N/A	6	HexNAc(4)Hex(5)Fuc(1)NeuAc(1)	D:\IgG_glycomap_091322\Herceptin_Mutants_600\ALE_M2210_194.raw	1625.12	2	2	1625.12	0	EEQYNSTYR	0.00E+00
19.03	19.28	283982	precursor++	5.1	39	HexNAc(4)Hex(5)Fuc(1)NeuAc(1)	D:\IgG_glycomap_091322\Herceptin_Mutants_600\ALE_M2210_196.raw	1625.12	2	2	1625.12	0	EEQYNSTYR	2.84E+05
19.01	19.3	270367	precursor++	4.6	46	HexNAc(4)Hex(5)Fuc(1)NeuAc(1)	D:\IgG_glycomap_091322\Herceptin_Mutants_600\ALE_M2210_197.raw	1625.12	2	2	1625.12	0	EEQYNSTYR	2.70E+05
19.12	19.33	58748	precursor++	5.9	33	HexNAc(4)Hex(5)Fuc(1)NeuAc(1)	D:\IgG_glycomap_091322\Herceptin_Mutants_600\ALE_M2210_198.raw	1625.12	2	2	1625.12	0	EEQYNSTYR	5.87E+04
19.35	19.49	199786	precursor[M1.00055+3]	6.1	22	HexNAc(4)Hex(5)Fuc(1)NeuAc(1)	D:\IgG_glycomap_091322\Herceptin_Mutants_600\ALE_M2210_159.raw	1083.75	3	3	1083.75	0	EEQYNSTYR	0.00E+00
19.34	19.42	133054	precursor[M1.00055+3]	2.2	13	HexNAc(4)Hex(5)Fuc(1)NeuAc(1)	D:\IgG_glycomap_091322\Herceptin_Mutants_600\ALE_M2210_160.raw	1083.75	3	3	1083.75	0	EEQYNSTYR	0.00E+00
19.36	19.43	172778	precursor[M1.00055+3]	5.5	11	HexNAc(4)Hex(5)Fuc(1)NeuAc(1)	D:\IgG_glycomap_091322\Herceptin_Mutants_600\ALE_M2210_161.raw	1083.75	3	3	1083.75	0	EEQYNSTYR	0.00E+00
19.34	19.55	2240795	precursor[M1.00055+3]	6.5	38	HexNAc(4)Hex(5)Fuc(1)NeuAc(1)	D:\IgG_glycomap_091322\Herceptin_Mutants_600\ALE_M2210_163.raw	1083.75	3	3	1083.75	0	EEQYNSTYR	1.38E+05
19.34	19.57	2267224	precursor[M1.00055+3]	5.6	43	HexNAc(4)Hex(5)Fuc(1)NeuAc(1)	D:\IgG_glycomap_091322\Herceptin_Mutants_600\ALE_M2210_164.raw	1083.75	3	3	1083.75	0	EEQYNSTYR	4.44E+04
19.35	19.54	1939319	precursor[M1.00055+3]	5.9	33	HexNAc(4)Hex(5)Fuc(1)NeuAc(1)	D:\IgG_glycomap_091322\Herceptin_Mutants_600\ALE_M2210_165.raw	1083.75	3	3	1083.75	0	EEQYNSTYR	0.00E+00
19.41	19.48	21233	precursor[M1.00055+3]	3.8	11	HexNAc(4)Hex(5)Fuc(1)NeuAc(1)	D:\IgG_glycomap_091322\Herceptin_Mutants_600\ALE_M2210_170.raw	1083.75	3	3	1083.75	0	EEQYNSTYR	0.00E+00
19.34	19.38	13323	precursor[M1.00055+3]	5.4	6	HexNAc(4)Hex(5)Fuc(1)NeuAc(1)	D:\IgG_glycomap_091322\Herceptin_Mutants_600\ALE_M2210_171.raw	1083.75	3	3	1083.75	0	EEQYNSTYR	0.00E+00
19.32	19.36	14851	precursor[M1.00055+3]	5.2	6	HexNAc(4)Hex(5)Fuc(1)NeuAc(1)	D:\IgG_glycomap_091322\Herceptin_Mutants_600\ALE_M2210_172.raw	1083.75	3	3	1083.75	0	EEQYNSTYR	0.00E+00
19.36	19.52	283879	precursor[M1.00055+3]	4.6	25	HexNAc(4)Hex(5)Fuc(1)NeuAc(1)	D:\IgG_glycomap_091322\Herceptin_Mutants_600\ALE_M2210_174.raw	1083.75	3	3	1083.75	0	EEQYNSTYR	0.00E+00
19.31	19.44	278403	precursor[M1.00055+3]	5	20	HexNAc(4)Hex(5)Fuc(1)NeuAc(1)	D:\IgG_glycomap_091322\Herceptin_Mutants_600\ALE_M2210_175.raw	1083.75	3	3	1083.75	0	EEQYNSTYR	0.00E+00
19.3	19.43	265457	precursor[M1.00055+3]	5.9	20	HexNAc(4)Hex(5)Fuc(1)NeuAc(1)	D:\IgG_glycomap_091322\Herceptin_Mutants_600\ALE_M2210_176.raw	1083.75	3	3	1083.75	0	EEQYNSTYR	0.00E+00
19.42	19.5	101744	precursor[M1.00055+3]	5.7	13	HexNAc(4)Hex(5)Fuc(1)NeuAc(1)	D:\IgG_glycomap_091322\Herceptin_Mutants_600\ALE_M2210_181.raw	1083.75	3	3	1083.75	0	EEQYNSTYR	0.00E+00
19.37	19.43	111618	precursor[M1.00055+3]	5.1	9	HexNAc(4)Hex(5)Fuc(1)NeuAc(1)	D:\IgG_glycomap_091322\Herceptin_Mutants_600\ALE_M2210_182.raw	1083.75	3	3	1083.75	0	EEQYNSTYR	0.00E+00
19.42	19.53	515397	precursor[M1.00055+3]	5.3	17	HexNAc(4)Hex(5)Fuc(1)NeuAc(1)	D:\IgG_glycomap_091322\Herceptin_Mutants_600\ALE_M2210_183.raw	1083.75	3	3	1083.75	0	EEQYNSTYR	0.00E+00
19.24	19.28	16532	precursor[M1.00055+3]	-2.2	7	HexNAc(4)Hex(5)Fuc(1)NeuAc(1)	D:\IgG_glycomap_091322\Herceptin_Mutants_600\ALE_M2210_185.raw	1083.75	3	3	1083.75	0	EEQYNSTYR	0.00E+00
19.37	19.56	1999724	precursor[M1.00055+3]	6.6	37	HexNAc(4)Hex(5)Fuc(1)NeuAc(1)	D:\IgG_glycomap_091322\Herceptin_Mutants_600\ALE_M2210_186.raw	1083.75	3	3	1083.75	0	EEQYNSTYR	1.89E+04
19.42	19.6	5149705	precursor[M1.00055+3]	6.4	36	HexNAc(4)Hex(5)Fuc(1)NeuAc(1)	D:\IgG_glycomap_091322\Herceptin_Mutants_600\ALE_M2210_187.raw	1083.75	3	3	1083.75	0	EEQYNSTYR	1.05E+05
19.09	19.12	13191	precursor[M1.00055+3]	5.5	5	HexNAc(4)Hex(5)Fuc(1)NeuAc(1)	D:\IgG_glycomap_091322\Herceptin_Mutants_600\ALE_M2210_192.raw	1083.75	3	3	1083.75	0	EEQYNSTYR	0.00E+00
19.1	19.12	14493	precursor[M1.00055+3]	9.2	3	HexNAc(4)Hex(5)Fuc(1)NeuAc(1)	D:\IgG_glycomap_091322\Herceptin_Mutants_600\ALE_M2210_193.raw	1083.75	3	3	1083.75	0	EEQYNSTYR	0.00E+00
19.07	19.1	18132	precursor[M1.00055+3]	2.7	6	HexNAc(4)Hex(5)Fuc(1)NeuAc(1)	D:\IgG_glycomap_091322\Herceptin_Mutants_600\ALE_M2210_194.raw	1083.75	3	3	1083.75	0	EEQYNSTYR	0.00E+00
19.03	19.28	3942481	precursor[M1.00055+3]	8.4	39	HexNAc(4)Hex(5)Fuc(1)NeuAc(1)	D:\IgG_glycomap_091322\Herceptin_Mutants_600\ALE_M2210_196.raw	1083.75	3	3	1083.75	69934	EEQYNSTYR	2.84E+05
19.01	19.3	4678721	precursor[M1.00055+3]	7.9	46	HexNAc(4)Hex(5)Fuc(1)NeuAc(1)	D:\IgG_glycomap_091322\Herceptin_Mutants_600\ALE_M2210_197.raw	1083.75	3	3	1083.75	0	EEQYNSTYR	2.70E+05
19.12	19.33	1694631	precursor[M1.00055+3]	8.6	33	HexNAc(4)Hex(5)Fuc(1)NeuAc(1)	D:\IgG_glycomap_091322\Herceptin_Mutants_600\ALE_M2210_198.raw	1083.75	3	3	1083.75	0	EEQYNSTYR	5.87E+04
#N/A	#N/A	#N/A	precursor++	#N/A	#N/A	HexNAc(4)Hex(5)Fuc(1)NeuAc(2)	D:\IgG_glycomap_091322\Herceptin_Mutants_600\ALE_M2210_159.raw	1770.67	2	2	1770.67	#N/A	EEQYNSTYR	#N/A
#N/A	#N/A	#N/A	precursor++	#N/A	#N/A	HexNAc(4)Hex(5)Fuc(1)NeuAc(2)	D:\IgG_glycomap_091322\Herceptin_Mutants_600\ALE_M2210_160.raw	1770.67	2	2	1770.67	#N/A	EEQYNSTYR	#N/A
#N/A	#N/A	#N/A	precursor++	#N/A	#N/A	HexNAc(4)Hex(5)Fuc(1)NeuAc(2)	D:\IgG_glycomap_091322\Herceptin_Mutants_600\ALE_M2210_161.raw	1770.67	2	2	1770.67	#N/A	EEQYNSTYR	#N/A
#N/A	#N/A	#N/A	precursor++	#N/A	#N/A	HexNAc(4)Hex(5)Fuc(1)NeuAc(2)	D:\IgG_glycomap_091322\Herceptin_Mutants_600\ALE_M2210_163.raw	1770.67	2	2	1770.67	#N/A	EEQYNSTYR	#N/A
#N/A	#N/A	#N/A	precursor++	#N/A	#N/A	HexNAc(4)Hex(5)Fuc(1)NeuAc(2)	D:\IgG_glycomap_091322\Herceptin_Mutants_600\ALE_M2210_164.raw	1770.67	2	2	1770.67	#N/A	EEQYNSTYR	#N/A
#N/A	#N/A	#N/A	precursor++	#N/A	#N/A	HexNAc(4)Hex(5)Fuc(1)NeuAc(2)	D:\IgG_glycomap_091322\Herceptin_Mutants_600\ALE_M2210_165.raw	1770.67	2	2	1770.67	#N/A	EEQYNSTYR	#N/A
#N/A	#N/A	#N/A	precursor++	#N/A	#N/A	HexNAc(4)Hex(5)Fuc(1)NeuAc(2)	D:\IgG_glycomap_091322\Herceptin_Mutants_600\ALE_M2210_170.raw	1770.67	2	2	1770.67	#N/A	EEQYNSTYR	#N/A
#N/A	#N/A	#N/A	precursor++	#N/A	#N/A	HexNAc(4)Hex(5)Fuc(1)NeuAc(2)	D:\IgG_glycomap_091322\Herceptin_Mutants_600\ALE_M2210_171.raw	1770.67	2	2	1770.67	#N/A	EEQYNSTYR	#N/A
#N/A	#N/A	#N/A	precursor++	#N/A	#N/A	HexNAc(4)Hex(5)Fuc(1)NeuAc(2)	D:\IgG_glycomap_091322\Herceptin_Mutants_600\ALE_M2210_172.raw	1770.67	2	2	1770.67	#N/A	EEQYNSTYR	#N/A
#N/A	#N/A	#N/A	precursor++	#N/A	#N/A	HexNAc(4)Hex(5)Fuc(1)NeuAc(2)	D:\IgG_glycomap_091322\Herceptin_Mutants_600\ALE_M2210_174.raw	1770.67	2	2	1770.67	#N/A	EEQYNSTYR	#N/A
#N/A	#N/A	#N/A	precursor++	#N/A	#N/A	HexNAc(4)Hex(5)Fuc(1)NeuAc(2)	D:\IgG_glycomap_091322\Herceptin_Mutants_600\ALE_M2210_175.raw	1770.67	2	2	1770.67	#N/A	EEQYNSTYR	#N/A
#N/A	#N/A	#N/A	precursor++	#N/A	#N/A	HexNAc(4)Hex(5)Fuc(1)NeuAc(2)	D:\IgG_glycomap_091322\Herceptin_Mutants_600\ALE_M2210_176.raw	1770.67	2	2	1770.67	#N/A	EEQYNSTYR	#N/A
#N/A	#N/A	#N/A	precursor++	#N/A	#N/A	HexNAc(4)Hex(5)Fuc(1)NeuAc(2)	D:\IgG_glycomap_091322\Herceptin_Mutants_600\ALE_M2210_181.raw	1770.67	2	2	1770.67	#N/A	EEQYNSTYR	#N/A
#N/A	#N/A	#N/A	precursor++	#N/A	#N/A	HexNAc(4)Hex(5)Fuc(1)NeuAc(2)	D:\IgG_glycomap_091322\Herceptin_Mutants_600\ALE_M2210_182.raw	1770.67	2	2	1770.67	#N/A	EEQYNSTYR	#N/A
#N/A	#N/A	#N/A	precursor++	#N/A	#N/A	HexNAc(4)Hex(5)Fuc(1)NeuAc(2)	D:\IgG_glycomap_091322\Herceptin_Mutants_600\ALE_M2210_183.raw	1770.67	2	2	1770.67	#N/A	EEQYNSTYR	#N/A
#N/A	#N/A	#N/A	precursor++	#N/A	#N/A	HexNAc(4)Hex(5)Fuc(1)NeuAc(2)	D:\IgG_glycomap_091322\Herceptin_Mutants_600\ALE_M2210_185.raw	1770.67	2	2	1770.67	#N/A	EEQYNSTYR	#N/A
21.95	22.17	0	precursor++	#N/A	33	HexNAc(4)Hex(5)Fuc(1)NeuAc(2)	D:\IgG_glycomap_091322\Herceptin_Mutants_600\ALE_M2210_186.raw	1770.67	2	2	1770.67	0	EEQYNSTYR	0.00E+00
#N/A	#N/A	#N/A	precursor++	#N/A	#N/A	HexNAc(4)Hex(5)Fuc(1)NeuAc(2)	D:\IgG_glycomap_091322\Herceptin_Mutants_600\ALE_M2210_187.raw	1770.67	2	2	1770.67	#N/A	EEQYNSTYR	#N/A
#N/A	#N/A	#N/A	precursor++	#N/A	#N/A	HexNAc(4)Hex(5)Fuc(1)NeuAc(2)	D:\IgG_glycomap_091322\Herceptin_Mutants_600\ALE_M2210_192.raw	1770.67	2	2	1770.67	#N/A	EEQYNSTYR	#N/A
#N/A	#N/A	#N/A	precursor++	#N/A	#N/A	HexNAc(4)Hex(5)Fuc(1)NeuAc(2)	D:\IgG_glycomap_091322\Herceptin_Mutants_600\ALE_M2210_193.raw	1770.67	2	2	1770.67	#N/A	EEQYNSTYR	#N/A
#N/A	#N/A	#N/A	precursor++	#N/A	#N/A	HexNAc(4)Hex(5)Fuc(1)NeuAc(2)	D:\IgG_glycomap_091322\Herceptin_Mutants_600\ALE_M2210_194.raw	1770.67	2	2	1770.67	#N/A	EEQYNSTYR	#N/A
#N/A	#N/A	#N/A	precursor++	#N/A	#N/A	HexNAc(4)Hex(5)Fuc(1)NeuAc(2)	D:\IgG_glycomap_091322\Herceptin_Mutants_600\ALE_M2210_196.raw	1770.67	2	2	1770.67	#N/A	EEQYNSTYR	#N/A
#N/A	#N/A	#N/A	precursor++	#N/A	#N/A	HexNAc(4)Hex(5)Fuc(1)NeuAc(2)	D:\IgG_glycomap_091322\Herceptin_Mutants_600\ALE_M2210_197.raw	1770.67	2	2	1770.67	#N/A	EEQYNSTYR	#N/A
#N/A	#N/A	#N/A	precursor++	#N/A	#N/A	HexNAc(4)Hex(5)Fuc(1)NeuAc(2)	D:\IgG_glycomap_091322\Herceptin_Mutants_600\ALE_M2210_198.raw	1770.67	2	2	1770.67	#N/A	EEQYNSTYR	#N/A
#N/A	#N/A	#N/A	precursor[M1.00055+3]	#N/A	#N/A	HexNAc(4)Hex(5)Fuc(1)NeuAc(2)	D:\IgG_glycomap_091322\Herceptin_Mutants_600\ALE_M2210_159.raw	1180.78	3	3	1180.78	#N/A	EEQYNSTYR	#N/A
#N/A	#N/A	#N/A	precursor[M1.00055+3]	#N/A	#N/A	HexNAc(4)Hex(5)Fuc(1)NeuAc(2)	D:\IgG_glycomap_091322\Herceptin_Mutants_600\ALE_M2210_160.raw	1180.78	3	3	1180.78	#N/A	EEQYNSTYR	#N/A
#N/A	#N/A	#N/A	precursor[M1.00055+3]	#N/A	#N/A	HexNAc(4)Hex(5)Fuc(1)NeuAc(2)	D:\IgG_glycomap_091322\Herceptin_Mutants_600\ALE_M2210_161.raw	1180.78	3	3	1180.78	#N/A	EEQYNSTYR	#N/A
#N/A	#N/A	#N/A	precursor[M1.00055+3]	#N/A	#N/A	HexNAc(4)Hex(5)Fuc(1)NeuAc(2)	D:\IgG_glycomap_091322\Herceptin_Mutants_600\ALE_M2210_163.raw	1180.78	3	3	1180.78	#N/A	EEQYNSTYR	#N/A
#N/A	#N/A	#N/A	precursor[M1.00055+3]	#N/A	#N/A	HexNAc(4)Hex(5)Fuc(1)NeuAc(2)	D:\IgG_glycomap_091322\Herceptin_Mutants_600\ALE_M2210_164.raw	1180.78	3	3	1180.78	#N/A	EEQYNSTYR	#N/A
#N/A	#N/A	#N/A	precursor[M1.00055+3]	#N/A	#N/A	HexNAc(4)Hex(5)Fuc(1)NeuAc(2)	D:\IgG_glycomap_091322\Herceptin_Mutants_600\ALE_M2210_165.raw	1180.78	3	3	1180.78	#N/A	EEQYNSTYR	#N/A
#N/A	#N/A	#N/A	precursor[M1.00055+3]	#N/A	#N/A	HexNAc(4)Hex(5)Fuc(1)NeuAc(2)	D:\IgG_glycomap_091322\Herceptin_Mutants_600\ALE_M2210_170.raw	1180.78	3	3	1180.78	#N/A	EEQYNSTYR	#N/A
#N/A	#N/A	#N/A	precursor[M1.00055+3]	#N/A	#N/A	HexNAc(4)Hex(5)Fuc(1)NeuAc(2)	D:\IgG_glycomap_091322\Herceptin_Mutants_600\ALE_M2210_171.raw	1180.78	3	3	1180.78	#N/A	EEQYNSTYR	#N/A
#N/A	#N/A	#N/A	precursor[M1.00055+3]	#N/A	#N/A	HexNAc(4)Hex(5)Fuc(1)NeuAc(2)	D:\IgG_glycomap_091322\Herceptin_Mutants_600\ALE_M2210_172.raw	1180.78	3	3	1180.78	#N/A	EEQYNSTYR	#N/A
#N/A	#N/A	#N/A	precursor[M1.00055+3]	#N/A	#N/A	HexNAc(4)Hex(5)Fuc(1)NeuAc(2)	D:\IgG_glycomap_091322\Herceptin_Mutants_600\ALE_M2210_174.raw	1180.78	3	3	1180.78	#N/A	EEQYNSTYR	#N/A
#N/A	#N/A	#N/A	precursor[M1.00055+3]	#N/A	#N/A	HexNAc(4)Hex(5)Fuc(1)NeuAc(2)	D:\IgG_glycomap_091322\Herceptin_Mutants_600\ALE_M2210_175.raw	1180.78	3	3	1180.78	#N/A	EEQYNSTYR	#N/A
#N/A	#N/A	#N/A	precursor[M1.00055+3]	#N/A	#N/A	HexNAc(4)Hex(5)Fuc(1)NeuAc(2)	D:\IgG_glycomap_091322\Herceptin_Mutants_600\ALE_M2210_176.raw	1180.78	3	3	1180.78	#N/A	EEQYNSTYR	#N/A
#N/A	#N/A	#N/A	precursor[M1.00055+3]	#N/A	#N/A	HexNAc(4)Hex(5)Fuc(1)NeuAc(2)	D:\IgG_glycomap_091322\Herceptin_Mutants_600\ALE_M2210_181.raw	1180.78	3	3	1180.78	#N/A	EEQYNSTYR	#N/A
#N/A	#N/A	#N/A	precursor[M1.00055+3]	#N/A	#N/A	HexNAc(4)Hex(5)Fuc(1)NeuAc(2)	D:\IgG_glycomap_091322\Herceptin_Mutants_600\ALE_M2210_182.raw	1180.78	3	3	1180.78	#N/A	EEQYNSTYR	#N/A
#N/A	#N/A	#N/A	precursor[M1.00055+3]	#N/A	#N/A	HexNAc(4)Hex(5)Fuc(1)NeuAc(2)	D:\IgG_glycomap_091322\Herceptin_Mutants_600\ALE_M2210_183.raw	1180.78	3	3	1180.78	#N/A	EEQYNSTYR	#N/A
#N/A	#N/A	#N/A	precursor[M1.00055+3]	#N/A	#N/A	HexNAc(4)Hex(5)Fuc(1)NeuAc(2)	D:\IgG_glycomap_091322\Herceptin_Mutants_600\ALE_M2210_185.raw	1180.78	3	3	1180.78	#N/A	EEQYNSTYR	#N/A
21.95	22.17	0	precursor[M1.00055+3]	#N/A	33	HexNAc(4)Hex(5)Fuc(1)NeuAc(2)	D:\IgG_glycomap_091322\Herceptin_Mutants_600\ALE_M2210_186.raw	1180.78	3	3	1180.78	0	EEQYNSTYR	0.00E+00
#N/A	#N/A	#N/A	precursor[M1.00055+3]	#N/A	#N/A	HexNAc(4)Hex(5)Fuc(1)NeuAc(2)	D:\IgG_glycomap_091322\Herceptin_Mutants_600\ALE_M2210_187.raw	1180.78	3	3	1180.78	#N/A	EEQYNSTYR	#N/A
#N/A	#N/A	#N/A	precursor[M1.00055+3]	#N/A	#N/A	HexNAc(4)Hex(5)Fuc(1)NeuAc(2)	D:\IgG_glycomap_091322\Herceptin_Mutants_600\ALE_M2210_192.raw	1180.78	3	3	1180.78	#N/A	EEQYNSTYR	#N/A
#N/A	#N/A	#N/A	precursor[M1.00055+3]	#N/A	#N/A	HexNAc(4)Hex(5)Fuc(1)NeuAc(2)	D:\IgG_glycomap_091322\Herceptin_Mutants_600\ALE_M2210_193.raw	1180.78	3	3	1180.78	#N/A	EEQYNSTYR	#N/A
#N/A	#N/A	#N/A	precursor[M1.00055+3]	#N/A	#N/A	HexNAc(4)Hex(5)Fuc(1)NeuAc(2)	D:\IgG_glycomap_091322\Herceptin_Mutants_600\ALE_M2210_194.raw	1180.78	3	3	1180.78	#N/A	EEQYNSTYR	#N/A
#N/A	#N/A	#N/A	precursor[M1.00055+3]	#N/A	#N/A	HexNAc(4)Hex(5)Fuc(1)NeuAc(2)	D:\IgG_glycomap_091322\Herceptin_Mutants_600\ALE_M2210_196.raw	1180.78	3	3	1180.78	#N/A	EEQYNSTYR	#N/A
#N/A	#N/A	#N/A	precursor[M1.00055+3]	#N/A	#N/A	HexNAc(4)Hex(5)Fuc(1)NeuAc(2)	D:\IgG_glycomap_091322\Herceptin_Mutants_600\ALE_M2210_197.raw	1180.78	3	3	1180.78	#N/A	EEQYNSTYR	#N/A
#N/A	#N/A	#N/A	precursor[M1.00055+3]	#N/A	#N/A	HexNAc(4)Hex(5)Fuc(1)NeuAc(2)	D:\IgG_glycomap_091322\Herceptin_Mutants_600\ALE_M2210_198.raw	1180.78	3	3	1180.78	#N/A	EEQYNSTYR	#N/A
19.36	19.42	0	precursor++	#N/A	8	HexNAc(4)Hex(5)NeuAc(1)	D:\IgG_glycomap_091322\Herceptin_Mutants_600\ALE_M2210_159.raw	1552.09	2	2	1552.09	0	EEQYNSTYR	0.00E+00
19.32	19.37	0	precursor++	#N/A	8	HexNAc(4)Hex(5)NeuAc(1)	D:\IgG_glycomap_091322\Herceptin_Mutants_600\ALE_M2210_160.raw	1552.09	2	2	1552.09	0	EEQYNSTYR	0.00E+00
19.4	19.45	0	precursor++	#N/A	8	HexNAc(4)Hex(5)NeuAc(1)	D:\IgG_glycomap_091322\Herceptin_Mutants_600\ALE_M2210_161.raw	1552.09	2	2	1552.09	0	EEQYNSTYR	0.00E+00
19.08	19.13	0	precursor++	#N/A	8	HexNAc(4)Hex(5)NeuAc(1)	D:\IgG_glycomap_091322\Herceptin_Mutants_600\ALE_M2210_163.raw	1552.09	2	2	1552.09	0	EEQYNSTYR	0.00E+00
19.08	19.15	0	precursor++	#N/A	11	HexNAc(4)Hex(5)NeuAc(1)	D:\IgG_glycomap_091322\Herceptin_Mutants_600\ALE_M2210_164.raw	1552.09	2	2	1552.09	0	EEQYNSTYR	0.00E+00
19.06	19.16	0	precursor++	#N/A	16	HexNAc(4)Hex(5)NeuAc(1)	D:\IgG_glycomap_091322\Herceptin_Mutants_600\ALE_M2210_165.raw	1552.09	2	2	1552.09	0	EEQYNSTYR	0.00E+00
19.31	19.5	0	precursor++	#N/A	28	HexNAc(4)Hex(5)NeuAc(1)	D:\IgG_glycomap_091322\Herceptin_Mutants_600\ALE_M2210_170.raw	1552.09	2	2	1552.09	0	EEQYNSTYR	0.00E+00
19.22	19.39	0	precursor++	#N/A	26	HexNAc(4)Hex(5)NeuAc(1)	D:\IgG_glycomap_091322\Herceptin_Mutants_600\ALE_M2210_171.raw	1552.09	2	2	1552.09	0	EEQYNSTYR	0.00E+00
19.21	19.36	0	precursor++	#N/A	23	HexNAc(4)Hex(5)NeuAc(1)	D:\IgG_glycomap_091322\Herceptin_Mutants_600\ALE_M2210_172.raw	1552.09	2	2	1552.09	0	EEQYNSTYR	0.00E+00
#N/A	#N/A	#N/A	precursor++	#N/A	#N/A	HexNAc(4)Hex(5)NeuAc(1)	D:\IgG_glycomap_091322\Herceptin_Mutants_600\ALE_M2210_174.raw	1552.09	2	2	1552.09	#N/A	EEQYNSTYR	#N/A
#N/A	#N/A	#N/A	precursor++	#N/A	#N/A	HexNAc(4)Hex(5)NeuAc(1)	D:\IgG_glycomap_091322\Herceptin_Mutants_600\ALE_M2210_175.raw	1552.09	2	2	1552.09	#N/A	EEQYNSTYR	#N/A
#N/A	#N/A	#N/A	precursor++	#N/A	#N/A	HexNAc(4)Hex(5)NeuAc(1)	D:\IgG_glycomap_091322\Herceptin_Mutants_600\ALE_M2210_176.raw	1552.09	2	2	1552.09	#N/A	EEQYNSTYR	#N/A
19.39	19.49	0	precursor++	#N/A	16	HexNAc(4)Hex(5)NeuAc(1)	D:\IgG_glycomap_091322\Herceptin_Mutants_600\ALE_M2210_181.raw	1552.09	2	2	1552.09	0	EEQYNSTYR	0.00E+00
#N/A	#N/A	#N/A	precursor++	#N/A	#N/A	HexNAc(4)Hex(5)NeuAc(1)	D:\IgG_glycomap_091322\Herceptin_Mutants_600\ALE_M2210_182.raw	1552.09	2	2	1552.09	#N/A	EEQYNSTYR	#N/A
19.42	19.5	0	precursor++	#N/A	12	HexNAc(4)Hex(5)NeuAc(1)	D:\IgG_glycomap_091322\Herceptin_Mutants_600\ALE_M2210_183.raw	1552.09	2	2	1552.09	0	EEQYNSTYR	0.00E+00
19.44	19.51	0	precursor++	#N/A	11	HexNAc(4)Hex(5)NeuAc(1)	D:\IgG_glycomap_091322\Herceptin_Mutants_600\ALE_M2210_185.raw	1552.09	2	2	1552.09	0	EEQYNSTYR	0.00E+00
19.03	19.2	0	precursor++	#N/A	27	HexNAc(4)Hex(5)NeuAc(1)	D:\IgG_glycomap_091322\Herceptin_Mutants_600\ALE_M2210_186.raw	1552.09	2	2	1552.09	0	EEQYNSTYR	0.00E+00
19.34	19.42	0	precursor++	#N/A	11	HexNAc(4)Hex(5)NeuAc(1)	D:\IgG_glycomap_091322\Herceptin_Mutants_600\ALE_M2210_187.raw	1552.09	2	2	1552.09	0	EEQYNSTYR	0.00E+00
19.34	19.49	4085	precursor++	4.5	23	HexNAc(4)Hex(5)NeuAc(1)	D:\IgG_glycomap_091322\Herceptin_Mutants_600\ALE_M2210_192.raw	1552.09	2	2	1552.09	0	EEQYNSTYR	4.08E+03
19.28	19.69	33462	precursor++	3.2	64	HexNAc(4)Hex(5)NeuAc(1)	D:\IgG_glycomap_091322\Herceptin_Mutants_600\ALE_M2210_193.raw	1552.09	2	2	1552.09	0	EEQYNSTYR	3.35E+04
19.26	19.5	4648	precursor++	0.6	37	HexNAc(4)Hex(5)NeuAc(1)	D:\IgG_glycomap_091322\Herceptin_Mutants_600\ALE_M2210_194.raw	1552.09	2	2	1552.09	0	EEQYNSTYR	4.65E+03
18.73	18.78	0	precursor++	#N/A	8	HexNAc(4)Hex(5)NeuAc(1)	D:\IgG_glycomap_091322\Herceptin_Mutants_600\ALE_M2210_196.raw	1552.09	2	2	1552.09	0	EEQYNSTYR	0.00E+00
19.22	19.3	0	precursor++	#N/A	11	HexNAc(4)Hex(5)NeuAc(1)	D:\IgG_glycomap_091322\Herceptin_Mutants_600\ALE_M2210_197.raw	1552.09	2	2	1552.09	0	EEQYNSTYR	0.00E+00
18.85	18.9	0	precursor++	#N/A	8	HexNAc(4)Hex(5)NeuAc(1)	D:\IgG_glycomap_091322\Herceptin_Mutants_600\ALE_M2210_198.raw	1552.09	2	2	1552.09	0	EEQYNSTYR	0.00E+00
19.36	19.42	12823	precursor[M1.00055+3]	-3.1	8	HexNAc(4)Hex(5)NeuAc(1)	D:\IgG_glycomap_091322\Herceptin_Mutants_600\ALE_M2210_159.raw	1035.06	3	3	1035.06	0	EEQYNSTYR	0.00E+00
19.32	19.37	5169	precursor[M1.00055+3]	-0.2	8	HexNAc(4)Hex(5)NeuAc(1)	D:\IgG_glycomap_091322\Herceptin_Mutants_600\ALE_M2210_160.raw	1035.06	3	3	1035.06	0	EEQYNSTYR	0.00E+00
19.4	19.45	20127	precursor[M1.00055+3]	0.6	8	HexNAc(4)Hex(5)NeuAc(1)	D:\IgG_glycomap_091322\Herceptin_Mutants_600\ALE_M2210_161.raw	1035.06	3	3	1035.06	0	EEQYNSTYR	0.00E+00
19.08	19.13	6846	precursor[M1.00055+3]	-7.4	8	HexNAc(4)Hex(5)NeuAc(1)	D:\IgG_glycomap_091322\Herceptin_Mutants_600\ALE_M2210_163.raw	1035.06	3	3	1035.06	0	EEQYNSTYR	0.00E+00
19.08	19.15	12900	precursor[M1.00055+3]	-5.6	11	HexNAc(4)Hex(5)NeuAc(1)	D:\IgG_glycomap_091322\Herceptin_Mutants_600\ALE_M2210_164.raw	1035.06	3	3	1035.06	0	EEQYNSTYR	0.00E+00
19.06	19.16	12762	precursor[M1.00055+3]	-4.7	16	HexNAc(4)Hex(5)NeuAc(1)	D:\IgG_glycomap_091322\Herceptin_Mutants_600\ALE_M2210_165.raw	1035.06	3	3	1035.06	0	EEQYNSTYR	0.00E+00
19.31	19.5	23453	precursor[M1.00055+3]	-3	28	HexNAc(4)Hex(5)NeuAc(1)	D:\IgG_glycomap_091322\Herceptin_Mutants_600\ALE_M2210_170.raw	1035.06	3	3	1035.06	0	EEQYNSTYR	0.00E+00
19.22	19.39	20768	precursor[M1.00055+3]	-3.6	26	HexNAc(4)Hex(5)NeuAc(1)	D:\IgG_glycomap_091322\Herceptin_Mutants_600\ALE_M2210_171.raw	1035.06	3	3	1035.06	0	EEQYNSTYR	0.00E+00
19.21	19.36	21807	precursor[M1.00055+3]	-6.8	23	HexNAc(4)Hex(5)NeuAc(1)	D:\IgG_glycomap_091322\Herceptin_Mutants_600\ALE_M2210_172.raw	1035.06	3	3	1035.06	0	EEQYNSTYR	0.00E+00
#N/A	#N/A	#N/A	precursor[M1.00055+3]	#N/A	#N/A	HexNAc(4)Hex(5)NeuAc(1)	D:\IgG_glycomap_091322\Herceptin_Mutants_600\ALE_M2210_174.raw	1035.06	3	3	1035.06	#N/A	EEQYNSTYR	#N/A
#N/A	#N/A	#N/A	precursor[M1.00055+3]	#N/A	#N/A	HexNAc(4)Hex(5)NeuAc(1)	D:\IgG_glycomap_091322\Herceptin_Mutants_600\ALE_M2210_175.raw	1035.06	3	3	1035.06	#N/A	EEQYNSTYR	#N/A
#N/A	#N/A	#N/A	precursor[M1.00055+3]	#N/A	#N/A	HexNAc(4)Hex(5)NeuAc(1)	D:\IgG_glycomap_091322\Herceptin_Mutants_600\ALE_M2210_176.raw	1035.06	3	3	1035.06	#N/A	EEQYNSTYR	#N/A
19.39	19.49	24403	precursor[M1.00055+3]	-3.2	16	HexNAc(4)Hex(5)NeuAc(1)	D:\IgG_glycomap_091322\Herceptin_Mutants_600\ALE_M2210_181.raw	1035.06	3	3	1035.06	0	EEQYNSTYR	0.00E+00
#N/A	#N/A	#N/A	precursor[M1.00055+3]	#N/A	#N/A	HexNAc(4)Hex(5)NeuAc(1)	D:\IgG_glycomap_091322\Herceptin_Mutants_600\ALE_M2210_182.raw	1035.06	3	3	1035.06	#N/A	EEQYNSTYR	#N/A
19.42	19.5	64002	precursor[M1.00055+3]	-2.8	12	HexNAc(4)Hex(5)NeuAc(1)	D:\IgG_glycomap_091322\Herceptin_Mutants_600\ALE_M2210_183.raw	1035.06	3	3	1035.06	0	EEQYNSTYR	0.00E+00
19.44	19.51	77523	precursor[M1.00055+3]	-6.7	11	HexNAc(4)Hex(5)NeuAc(1)	D:\IgG_glycomap_091322\Herceptin_Mutants_600\ALE_M2210_185.raw	1035.06	3	3	1035.06	0	EEQYNSTYR	0.00E+00
19.03	19.2	19429	precursor[M1.00055+3]	-1	27	HexNAc(4)Hex(5)NeuAc(1)	D:\IgG_glycomap_091322\Herceptin_Mutants_600\ALE_M2210_186.raw	1035.06	3	3	1035.06	0	EEQYNSTYR	0.00E+00
19.34	19.42	128417	precursor[M1.00055+3]	-7.5	11	HexNAc(4)Hex(5)NeuAc(1)	D:\IgG_glycomap_091322\Herceptin_Mutants_600\ALE_M2210_187.raw	1035.06	3	3	1035.06	0	EEQYNSTYR	0.00E+00
19.34	19.49	130834	precursor[M1.00055+3]	7.2	23	HexNAc(4)Hex(5)NeuAc(1)	D:\IgG_glycomap_091322\Herceptin_Mutants_600\ALE_M2210_192.raw	1035.06	3	3	1035.06	0	EEQYNSTYR	4.08E+03
19.28	19.69	892346	precursor[M1.00055+3]	7.8	64	HexNAc(4)Hex(5)NeuAc(1)	D:\IgG_glycomap_091322\Herceptin_Mutants_600\ALE_M2210_193.raw	1035.06	3	3	1035.06	0	EEQYNSTYR	3.35E+04
19.26	19.5	406730	precursor[M1.00055+3]	7.8	37	HexNAc(4)Hex(5)NeuAc(1)	D:\IgG_glycomap_091322\Herceptin_Mutants_600\ALE_M2210_194.raw	1035.06	3	3	1035.06	0	EEQYNSTYR	4.65E+03
18.73	18.78	10794	precursor[M1.00055+3]	-8	8	HexNAc(4)Hex(5)NeuAc(1)	D:\IgG_glycomap_091322\Herceptin_Mutants_600\ALE_M2210_196.raw	1035.06	3	3	1035.06	0	EEQYNSTYR	0.00E+00
19.22	19.3	19285	precursor[M1.00055+3]	2.1	11	HexNAc(4)Hex(5)NeuAc(1)	D:\IgG_glycomap_091322\Herceptin_Mutants_600\ALE_M2210_197.raw	1035.06	3	3	1035.06	0	EEQYNSTYR	0.00E+00
18.85	18.9	4702	precursor[M1.00055+3]	-5.7	8	HexNAc(4)Hex(5)NeuAc(1)	D:\IgG_glycomap_091322\Herceptin_Mutants_600\ALE_M2210_198.raw	1035.06	3	3	1035.06	0	EEQYNSTYR	0.00E+00
16.95	16.97	0	precursor++	#N/A	3	HexNAc(5)Hex(3)	D:\IgG_glycomap_091322\Herceptin_Mutants_600\ALE_M2210_159.raw	1346.03	2	2	1346.03	0	EEQYNSTYR	0.00E+00
17.22	17.24	7628	precursor++	-0.2	3	HexNAc(5)Hex(3)	D:\IgG_glycomap_091322\Herceptin_Mutants_600\ALE_M2210_160.raw	1346.03	2	2	1346.03	0	EEQYNSTYR	7.63E+03
16.9	16.92	0	precursor++	#N/A	3	HexNAc(5)Hex(3)	D:\IgG_glycomap_091322\Herceptin_Mutants_600\ALE_M2210_161.raw	1346.03	2	2	1346.03	0	EEQYNSTYR	0.00E+00
#N/A	#N/A	#N/A	precursor++	#N/A	#N/A	HexNAc(5)Hex(3)	D:\IgG_glycomap_091322\Herceptin_Mutants_600\ALE_M2210_163.raw	1346.03	2	2	1346.03	#N/A	EEQYNSTYR	#N/A
#N/A	#N/A	#N/A	precursor++	#N/A	#N/A	HexNAc(5)Hex(3)	D:\IgG_glycomap_091322\Herceptin_Mutants_600\ALE_M2210_164.raw	1346.03	2	2	1346.03	#N/A	EEQYNSTYR	#N/A
17.29	17.31	0	precursor++	#N/A	3	HexNAc(5)Hex(3)	D:\IgG_glycomap_091322\Herceptin_Mutants_600\ALE_M2210_165.raw	1346.03	2	2	1346.03	0	EEQYNSTYR	0.00E+00
#N/A	#N/A	#N/A	precursor++	#N/A	#N/A	HexNAc(5)Hex(3)	D:\IgG_glycomap_091322\Herceptin_Mutants_600\ALE_M2210_170.raw	1346.03	2	2	1346.03	#N/A	EEQYNSTYR	#N/A
17.18	17.2	0	precursor++	#N/A	3	HexNAc(5)Hex(3)	D:\IgG_glycomap_091322\Herceptin_Mutants_600\ALE_M2210_171.raw	1346.03	2	2	1346.03	0	EEQYNSTYR	0.00E+00
16.9	16.92	0	precursor++	#N/A	3	HexNAc(5)Hex(3)	D:\IgG_glycomap_091322\Herceptin_Mutants_600\ALE_M2210_172.raw	1346.03	2	2	1346.03	0	EEQYNSTYR	0.00E+00
17.31	17.37	6204	precursor++	2.1	9	HexNAc(5)Hex(3)	D:\IgG_glycomap_091322\Herceptin_Mutants_600\ALE_M2210_174.raw	1346.03	2	2	1346.03	0	EEQYNSTYR	6.20E+03
16.84	16.86	0	precursor++	#N/A	3	HexNAc(5)Hex(3)	D:\IgG_glycomap_091322\Herceptin_Mutants_600\ALE_M2210_175.raw	1346.03	2	2	1346.03	0	EEQYNSTYR	0.00E+00
16.52	16.54	11782	precursor++	-1.1	3	HexNAc(5)Hex(3)	D:\IgG_glycomap_091322\Herceptin_Mutants_600\ALE_M2210_176.raw	1346.03	2	2	1346.03	0	EEQYNSTYR	1.18E+04
#N/A	#N/A	#N/A	precursor++	#N/A	#N/A	HexNAc(5)Hex(3)	D:\IgG_glycomap_091322\Herceptin_Mutants_600\ALE_M2210_181.raw	1346.03	2	2	1346.03	#N/A	EEQYNSTYR	#N/A
17.32	17.34	0	precursor++	#N/A	3	HexNAc(5)Hex(3)	D:\IgG_glycomap_091322\Herceptin_Mutants_600\ALE_M2210_182.raw	1346.03	2	2	1346.03	0	EEQYNSTYR	0.00E+00
16.95	16.97	0	precursor++	#N/A	3	HexNAc(5)Hex(3)	D:\IgG_glycomap_091322\Herceptin_Mutants_600\ALE_M2210_183.raw	1346.03	2	2	1346.03	0	EEQYNSTYR	0.00E+00
17.4	17.42	0	precursor++	#N/A	3	HexNAc(5)Hex(3)	D:\IgG_glycomap_091322\Herceptin_Mutants_600\ALE_M2210_185.raw	1346.03	2	2	1346.03	0	EEQYNSTYR	0.00E+00
16.52	16.54	0	precursor++	#N/A	5	HexNAc(5)Hex(3)	D:\IgG_glycomap_091322\Herceptin_Mutants_600\ALE_M2210_186.raw	1346.03	2	2	1346.03	0	EEQYNSTYR	0.00E+00
17.47	17.49	0	precursor++	#N/A	3	HexNAc(5)Hex(3)	D:\IgG_glycomap_091322\Herceptin_Mutants_600\ALE_M2210_187.raw	1346.03	2	2	1346.03	0	EEQYNSTYR	0.00E+00
16.74	16.77	2398	precursor++	0.8	5	HexNAc(5)Hex(3)	D:\IgG_glycomap_091322\Herceptin_Mutants_600\ALE_M2210_192.raw	1346.03	2	2	1346.03	0	EEQYNSTYR	2.40E+03
16.69	16.73	4041	precursor++	1.3	6	HexNAc(5)Hex(3)	D:\IgG_glycomap_091322\Herceptin_Mutants_600\ALE_M2210_193.raw	1346.03	2	2	1346.03	0	EEQYNSTYR	4.04E+03
16.64	16.7	4599	precursor++	5.5	9	HexNAc(5)Hex(3)	D:\IgG_glycomap_091322\Herceptin_Mutants_600\ALE_M2210_194.raw	1346.03	2	2	1346.03	0	EEQYNSTYR	4.60E+03
17.3	17.34	6548	precursor++	0.9	5	HexNAc(5)Hex(3)	D:\IgG_glycomap_091322\Herceptin_Mutants_600\ALE_M2210_196.raw	1346.03	2	2	1346.03	0	EEQYNSTYR	6.55E+03
17.36	17.41	6632	precursor++	2.7	9	HexNAc(5)Hex(3)	D:\IgG_glycomap_091322\Herceptin_Mutants_600\ALE_M2210_197.raw	1346.03	2	2	1346.03	0	EEQYNSTYR	6.63E+03
17.43	17.49	0	precursor++	#N/A	9	HexNAc(5)Hex(3)	D:\IgG_glycomap_091322\Herceptin_Mutants_600\ALE_M2210_198.raw	1346.03	2	2	1346.03	0	EEQYNSTYR	0.00E+00
16.95	16.97	14015	precursor[M1.00055+3]	-3.8	3	HexNAc(5)Hex(3)	D:\IgG_glycomap_091322\Herceptin_Mutants_600\ALE_M2210_159.raw	897.688	3	3	897.688	0	EEQYNSTYR	0.00E+00
17.22	17.24	0	precursor[M1.00055+3]	#N/A	3	HexNAc(5)Hex(3)	D:\IgG_glycomap_091322\Herceptin_Mutants_600\ALE_M2210_160.raw	897.688	3	3	897.688	0	EEQYNSTYR	7.63E+03
16.9	16.92	6344	precursor[M1.00055+3]	2.9	3	HexNAc(5)Hex(3)	D:\IgG_glycomap_091322\Herceptin_Mutants_600\ALE_M2210_161.raw	897.688	3	3	897.688	0	EEQYNSTYR	0.00E+00
#N/A	#N/A	#N/A	precursor[M1.00055+3]	#N/A	#N/A	HexNAc(5)Hex(3)	D:\IgG_glycomap_091322\Herceptin_Mutants_600\ALE_M2210_163.raw	897.688	3	3	897.688	#N/A	EEQYNSTYR	#N/A
#N/A	#N/A	#N/A	precursor[M1.00055+3]	#N/A	#N/A	HexNAc(5)Hex(3)	D:\IgG_glycomap_091322\Herceptin_Mutants_600\ALE_M2210_164.raw	897.688	3	3	897.688	#N/A	EEQYNSTYR	#N/A
17.29	17.31	6193	precursor[M1.00055+3]	0.5	3	HexNAc(5)Hex(3)	D:\IgG_glycomap_091322\Herceptin_Mutants_600\ALE_M2210_165.raw	897.688	3	3	897.688	0	EEQYNSTYR	0.00E+00
#N/A	#N/A	#N/A	precursor[M1.00055+3]	#N/A	#N/A	HexNAc(5)Hex(3)	D:\IgG_glycomap_091322\Herceptin_Mutants_600\ALE_M2210_170.raw	897.688	3	3	897.688	#N/A	EEQYNSTYR	#N/A
17.18	17.2	4044	precursor[M1.00055+3]	-5.6	3	HexNAc(5)Hex(3)	D:\IgG_glycomap_091322\Herceptin_Mutants_600\ALE_M2210_171.raw	897.688	3	3	897.688	0	EEQYNSTYR	0.00E+00
16.9	16.92	4768	precursor[M1.00055+3]	4.6	3	HexNAc(5)Hex(3)	D:\IgG_glycomap_091322\Herceptin_Mutants_600\ALE_M2210_172.raw	897.688	3	3	897.688	0	EEQYNSTYR	0.00E+00
17.31	17.37	17237	precursor[M1.00055+3]	2.6	9	HexNAc(5)Hex(3)	D:\IgG_glycomap_091322\Herceptin_Mutants_600\ALE_M2210_174.raw	897.688	3	3	897.688	0	EEQYNSTYR	6.20E+03
16.84	16.86	2862	precursor[M1.00055+3]	6.6	3	HexNAc(5)Hex(3)	D:\IgG_glycomap_091322\Herceptin_Mutants_600\ALE_M2210_175.raw	897.688	3	3	897.688	0	EEQYNSTYR	0.00E+00
16.52	16.54	0	precursor[M1.00055+3]	#N/A	3	HexNAc(5)Hex(3)	D:\IgG_glycomap_091322\Herceptin_Mutants_600\ALE_M2210_176.raw	897.688	3	3	897.688	0	EEQYNSTYR	1.18E+04
#N/A	#N/A	#N/A	precursor[M1.00055+3]	#N/A	#N/A	HexNAc(5)Hex(3)	D:\IgG_glycomap_091322\Herceptin_Mutants_600\ALE_M2210_181.raw	897.688	3	3	897.688	#N/A	EEQYNSTYR	#N/A
17.32	17.34	4624	precursor[M1.00055+3]	0.2	3	HexNAc(5)Hex(3)	D:\IgG_glycomap_091322\Herceptin_Mutants_600\ALE_M2210_182.raw	897.688	3	3	897.688	0	EEQYNSTYR	0.00E+00
16.95	16.97	16191	precursor[M1.00055+3]	-3.7	3	HexNAc(5)Hex(3)	D:\IgG_glycomap_091322\Herceptin_Mutants_600\ALE_M2210_183.raw	897.688	3	3	897.688	0	EEQYNSTYR	0.00E+00
17.4	17.42	4140	precursor[M1.00055+3]	2.6	3	HexNAc(5)Hex(3)	D:\IgG_glycomap_091322\Herceptin_Mutants_600\ALE_M2210_185.raw	897.688	3	3	897.688	0	EEQYNSTYR	0.00E+00
16.52	16.54	19157	precursor[M1.00055+3]	5.5	5	HexNAc(5)Hex(3)	D:\IgG_glycomap_091322\Herceptin_Mutants_600\ALE_M2210_186.raw	897.688	3	3	897.688	0	EEQYNSTYR	0.00E+00
17.47	17.49	3142	precursor[M1.00055+3]	-0.8	3	HexNAc(5)Hex(3)	D:\IgG_glycomap_091322\Herceptin_Mutants_600\ALE_M2210_187.raw	897.688	3	3	897.688	0	EEQYNSTYR	0.00E+00
16.74	16.77	7190	precursor[M1.00055+3]	0.9	5	HexNAc(5)Hex(3)	D:\IgG_glycomap_091322\Herceptin_Mutants_600\ALE_M2210_192.raw	897.688	3	3	897.688	0	EEQYNSTYR	2.40E+03
16.69	16.73	19384	precursor[M1.00055+3]	2.7	6	HexNAc(5)Hex(3)	D:\IgG_glycomap_091322\Herceptin_Mutants_600\ALE_M2210_193.raw	897.688	3	3	897.688	0	EEQYNSTYR	4.04E+03
16.64	16.7	23366	precursor[M1.00055+3]	4	9	HexNAc(5)Hex(3)	D:\IgG_glycomap_091322\Herceptin_Mutants_600\ALE_M2210_194.raw	897.688	3	3	897.688	0	EEQYNSTYR	4.60E+03
17.3	17.34	41495	precursor[M1.00055+3]	5.5	5	HexNAc(5)Hex(3)	D:\IgG_glycomap_091322\Herceptin_Mutants_600\ALE_M2210_196.raw	897.688	3	3	897.688	0	EEQYNSTYR	6.55E+03
17.36	17.41	64213	precursor[M1.00055+3]	5.6	9	HexNAc(5)Hex(3)	D:\IgG_glycomap_091322\Herceptin_Mutants_600\ALE_M2210_197.raw	897.688	3	3	897.688	0	EEQYNSTYR	6.63E+03
17.43	17.49	30327	precursor[M1.00055+3]	5.1	9	HexNAc(5)Hex(3)	D:\IgG_glycomap_091322\Herceptin_Mutants_600\ALE_M2210_198.raw	897.688	3	3	897.688	0	EEQYNSTYR	0.00E+00
16.98	17	9754	precursor++	-3.9	4	HexNAc(5)Hex(4)	D:\IgG_glycomap_091322\Herceptin_Mutants_600\ALE_M2210_159.raw	1427.06	2	2	1427.06	0	EEQYNSTYR	9.75E+03
#N/A	#N/A	#N/A	precursor++	#N/A	#N/A	HexNAc(5)Hex(4)	D:\IgG_glycomap_091322\Herceptin_Mutants_600\ALE_M2210_160.raw	1427.06	2	2	1427.06	#N/A	EEQYNSTYR	#N/A
16.77	16.79	0	precursor++	#N/A	3	HexNAc(5)Hex(4)	D:\IgG_glycomap_091322\Herceptin_Mutants_600\ALE_M2210_161.raw	1427.06	2	2	1427.06	0	EEQYNSTYR	0.00E+00
16.91	16.93	0	precursor++	#N/A	4	HexNAc(5)Hex(4)	D:\IgG_glycomap_091322\Herceptin_Mutants_600\ALE_M2210_163.raw	1427.06	2	2	1427.06	0	EEQYNSTYR	0.00E+00
#N/A	#N/A	#N/A	precursor++	#N/A	#N/A	HexNAc(5)Hex(4)	D:\IgG_glycomap_091322\Herceptin_Mutants_600\ALE_M2210_164.raw	1427.06	2	2	1427.06	#N/A	EEQYNSTYR	#N/A
17.3	17.32	0	precursor++	#N/A	3	HexNAc(5)Hex(4)	D:\IgG_glycomap_091322\Herceptin_Mutants_600\ALE_M2210_165.raw	1427.06	2	2	1427.06	0	EEQYNSTYR	0.00E+00
16.96	17.01	0	precursor++	#N/A	7	HexNAc(5)Hex(4)	D:\IgG_glycomap_091322\Herceptin_Mutants_600\ALE_M2210_170.raw	1427.06	2	2	1427.06	0	EEQYNSTYR	0.00E+00
16.82	17.43	0	precursor++	#N/A	104	HexNAc(5)Hex(4)	D:\IgG_glycomap_091322\Herceptin_Mutants_600\ALE_M2210_171.raw	1427.06	2	2	1427.06	0	EEQYNSTYR	0.00E+00
16.96	17.14	0	precursor++	#N/A	37	HexNAc(5)Hex(4)	D:\IgG_glycomap_091322\Herceptin_Mutants_600\ALE_M2210_172.raw	1427.06	2	2	1427.06	0	EEQYNSTYR	0.00E+00
17.32	17.34	0	precursor++	#N/A	3	HexNAc(5)Hex(4)	D:\IgG_glycomap_091322\Herceptin_Mutants_600\ALE_M2210_174.raw	1427.06	2	2	1427.06	0	EEQYNSTYR	0.00E+00
17.25	17.27	0	precursor++	#N/A	3	HexNAc(5)Hex(4)	D:\IgG_glycomap_091322\Herceptin_Mutants_600\ALE_M2210_175.raw	1427.06	2	2	1427.06	0	EEQYNSTYR	0.00E+00
17.31	17.33	0	precursor++	#N/A	3	HexNAc(5)Hex(4)	D:\IgG_glycomap_091322\Herceptin_Mutants_600\ALE_M2210_176.raw	1427.06	2	2	1427.06	0	EEQYNSTYR	0.00E+00
17.27	17.29	0	precursor++	#N/A	3	HexNAc(5)Hex(4)	D:\IgG_glycomap_091322\Herceptin_Mutants_600\ALE_M2210_181.raw	1427.06	2	2	1427.06	0	EEQYNSTYR	0.00E+00
17.14	17.16	0	precursor++	#N/A	3	HexNAc(5)Hex(4)	D:\IgG_glycomap_091322\Herceptin_Mutants_600\ALE_M2210_182.raw	1427.06	2	2	1427.06	0	EEQYNSTYR	0.00E+00
16.96	16.98	0	precursor++	#N/A	3	HexNAc(5)Hex(4)	D:\IgG_glycomap_091322\Herceptin_Mutants_600\ALE_M2210_183.raw	1427.06	2	2	1427.06	0	EEQYNSTYR	0.00E+00
17.22	17.24	0	precursor++	#N/A	4	HexNAc(5)Hex(4)	D:\IgG_glycomap_091322\Herceptin_Mutants_600\ALE_M2210_185.raw	1427.06	2	2	1427.06	0	EEQYNSTYR	0.00E+00
17.09	17.11	0	precursor++	#N/A	4	HexNAc(5)Hex(4)	D:\IgG_glycomap_091322\Herceptin_Mutants_600\ALE_M2210_186.raw	1427.06	2	2	1427.06	0	EEQYNSTYR	0.00E+00
16.68	16.7	0	precursor++	#N/A	4	HexNAc(5)Hex(4)	D:\IgG_glycomap_091322\Herceptin_Mutants_600\ALE_M2210_187.raw	1427.06	2	2	1427.06	0	EEQYNSTYR	0.00E+00
16.68	16.7	0	precursor++	#N/A	4	HexNAc(5)Hex(4)	D:\IgG_glycomap_091322\Herceptin_Mutants_600\ALE_M2210_192.raw	1427.06	2	2	1427.06	0	EEQYNSTYR	0.00E+00
16.74	17.23	0	precursor++	#N/A	92	HexNAc(5)Hex(4)	D:\IgG_glycomap_091322\Herceptin_Mutants_600\ALE_M2210_193.raw	1427.06	2	2	1427.06	0	EEQYNSTYR	0.00E+00
16.86	17.09	0	precursor++	#N/A	40	HexNAc(5)Hex(4)	D:\IgG_glycomap_091322\Herceptin_Mutants_600\ALE_M2210_194.raw	1427.06	2	2	1427.06	0	EEQYNSTYR	0.00E+00
16.88	17.09	0	precursor++	#N/A	34	HexNAc(5)Hex(4)	D:\IgG_glycomap_091322\Herceptin_Mutants_600\ALE_M2210_196.raw	1427.06	2	2	1427.06	0	EEQYNSTYR	0.00E+00
16.9	17.17	0	precursor++	#N/A	42	HexNAc(5)Hex(4)	D:\IgG_glycomap_091322\Herceptin_Mutants_600\ALE_M2210_197.raw	1427.06	2	2	1427.06	0	EEQYNSTYR	0.00E+00
17.32	17.41	0	precursor++	#N/A	14	HexNAc(5)Hex(4)	D:\IgG_glycomap_091322\Herceptin_Mutants_600\ALE_M2210_198.raw	1427.06	2	2	1427.06	0	EEQYNSTYR	0.00E+00
16.98	17	49685	precursor[M1.00055+3]	-6.7	4	HexNAc(5)Hex(4)	D:\IgG_glycomap_091322\Herceptin_Mutants_600\ALE_M2210_159.raw	951.706	3	3	951.706	0	EEQYNSTYR	9.75E+03
#N/A	#N/A	#N/A	precursor[M1.00055+3]	#N/A	#N/A	HexNAc(5)Hex(4)	D:\IgG_glycomap_091322\Herceptin_Mutants_600\ALE_M2210_160.raw	951.706	3	3	951.706	#N/A	EEQYNSTYR	#N/A
16.77	16.79	5746	precursor[M1.00055+3]	-0.4	3	HexNAc(5)Hex(4)	D:\IgG_glycomap_091322\Herceptin_Mutants_600\ALE_M2210_161.raw	951.706	3	3	951.706	0	EEQYNSTYR	0.00E+00
16.91	16.93	6955	precursor[M1.00055+3]	-6.3	4	HexNAc(5)Hex(4)	D:\IgG_glycomap_091322\Herceptin_Mutants_600\ALE_M2210_163.raw	951.706	3	3	951.706	0	EEQYNSTYR	0.00E+00
#N/A	#N/A	#N/A	precursor[M1.00055+3]	#N/A	#N/A	HexNAc(5)Hex(4)	D:\IgG_glycomap_091322\Herceptin_Mutants_600\ALE_M2210_164.raw	951.706	3	3	951.706	#N/A	EEQYNSTYR	#N/A
17.3	17.32	5283	precursor[M1.00055+3]	1.5	3	HexNAc(5)Hex(4)	D:\IgG_glycomap_091322\Herceptin_Mutants_600\ALE_M2210_165.raw	951.706	3	3	951.706	0	EEQYNSTYR	0.00E+00
16.96	17.01	17615	precursor[M1.00055+3]	-1.3	7	HexNAc(5)Hex(4)	D:\IgG_glycomap_091322\Herceptin_Mutants_600\ALE_M2210_170.raw	951.706	3	3	951.706	0	EEQYNSTYR	0.00E+00
16.82	17.43	33497	precursor[M1.00055+3]	1	104	HexNAc(5)Hex(4)	D:\IgG_glycomap_091322\Herceptin_Mutants_600\ALE_M2210_171.raw	951.706	3	3	951.706	0	EEQYNSTYR	0.00E+00
16.96	17.14	3816	precursor[M1.00055+3]	0.7	37	HexNAc(5)Hex(4)	D:\IgG_glycomap_091322\Herceptin_Mutants_600\ALE_M2210_172.raw	951.706	3	3	951.706	0	EEQYNSTYR	0.00E+00
17.32	17.34	8631	precursor[M1.00055+3]	3	3	HexNAc(5)Hex(4)	D:\IgG_glycomap_091322\Herceptin_Mutants_600\ALE_M2210_174.raw	951.706	3	3	951.706	0	EEQYNSTYR	0.00E+00
17.25	17.27	5226	precursor[M1.00055+3]	0.5	3	HexNAc(5)Hex(4)	D:\IgG_glycomap_091322\Herceptin_Mutants_600\ALE_M2210_175.raw	951.706	3	3	951.706	0	EEQYNSTYR	0.00E+00
17.31	17.33	4285	precursor[M1.00055+3]	-1	3	HexNAc(5)Hex(4)	D:\IgG_glycomap_091322\Herceptin_Mutants_600\ALE_M2210_176.raw	951.706	3	3	951.706	0	EEQYNSTYR	0.00E+00
17.27	17.29	4717	precursor[M1.00055+3]	4.2	3	HexNAc(5)Hex(4)	D:\IgG_glycomap_091322\Herceptin_Mutants_600\ALE_M2210_181.raw	951.706	3	3	951.706	0	EEQYNSTYR	0.00E+00
17.14	17.16	11936	precursor[M1.00055+3]	-1.4	3	HexNAc(5)Hex(4)	D:\IgG_glycomap_091322\Herceptin_Mutants_600\ALE_M2210_182.raw	951.706	3	3	951.706	0	EEQYNSTYR	0.00E+00
16.96	16.98	23272	precursor[M1.00055+3]	-4.4	3	HexNAc(5)Hex(4)	D:\IgG_glycomap_091322\Herceptin_Mutants_600\ALE_M2210_183.raw	951.706	3	3	951.706	0	EEQYNSTYR	0.00E+00
17.22	17.24	8478	precursor[M1.00055+3]	-1.3	4	HexNAc(5)Hex(4)	D:\IgG_glycomap_091322\Herceptin_Mutants_600\ALE_M2210_185.raw	951.706	3	3	951.706	0	EEQYNSTYR	0.00E+00
17.09	17.11	9195	precursor[M1.00055+3]	2.3	4	HexNAc(5)Hex(4)	D:\IgG_glycomap_091322\Herceptin_Mutants_600\ALE_M2210_186.raw	951.706	3	3	951.706	0	EEQYNSTYR	0.00E+00
16.68	16.7	6542	precursor[M1.00055+3]	4.9	4	HexNAc(5)Hex(4)	D:\IgG_glycomap_091322\Herceptin_Mutants_600\ALE_M2210_187.raw	951.706	3	3	951.706	0	EEQYNSTYR	0.00E+00
16.68	16.7	13428	precursor[M1.00055+3]	7.5	4	HexNAc(5)Hex(4)	D:\IgG_glycomap_091322\Herceptin_Mutants_600\ALE_M2210_192.raw	951.706	3	3	951.706	0	EEQYNSTYR	0.00E+00
16.74	17.23	2374	precursor[M1.00055+3]	2.5	92	HexNAc(5)Hex(4)	D:\IgG_glycomap_091322\Herceptin_Mutants_600\ALE_M2210_193.raw	951.706	3	3	951.706	0	EEQYNSTYR	0.00E+00
16.86	17.09	2491	precursor[M1.00055+3]	1.5	40	HexNAc(5)Hex(4)	D:\IgG_glycomap_091322\Herceptin_Mutants_600\ALE_M2210_194.raw	951.706	3	3	951.706	0	EEQYNSTYR	0.00E+00
16.88	17.09	0	precursor[M1.00055+3]	#N/A	34	HexNAc(5)Hex(4)	D:\IgG_glycomap_091322\Herceptin_Mutants_600\ALE_M2210_196.raw	951.706	3	3	951.706	0	EEQYNSTYR	0.00E+00
16.9	17.17	0	precursor[M1.00055+3]	#N/A	42	HexNAc(5)Hex(4)	D:\IgG_glycomap_091322\Herceptin_Mutants_600\ALE_M2210_197.raw	951.706	3	3	951.706	0	EEQYNSTYR	0.00E+00
17.32	17.41	50122	precursor[M1.00055+3]	6.4	14	HexNAc(5)Hex(4)	D:\IgG_glycomap_091322\Herceptin_Mutants_600\ALE_M2210_198.raw	951.706	3	3	951.706	0	EEQYNSTYR	0.00E+00
#N/A	#N/A	#N/A	precursor++	#N/A	#N/A	HexNAc(5)Hex(5)	D:\IgG_glycomap_091322\Herceptin_Mutants_600\ALE_M2210_159.raw	1508.08	2	2	1508.08	#N/A	EEQYNSTYR	#N/A
17.29	17.32	0	precursor++	#N/A	4	HexNAc(5)Hex(5)	D:\IgG_glycomap_091322\Herceptin_Mutants_600\ALE_M2210_160.raw	1508.08	2	2	1508.08	0	EEQYNSTYR	0.00E+00
#N/A	#N/A	#N/A	precursor++	#N/A	#N/A	HexNAc(5)Hex(5)	D:\IgG_glycomap_091322\Herceptin_Mutants_600\ALE_M2210_161.raw	1508.08	2	2	1508.08	#N/A	EEQYNSTYR	#N/A
#N/A	#N/A	#N/A	precursor++	#N/A	#N/A	HexNAc(5)Hex(5)	D:\IgG_glycomap_091322\Herceptin_Mutants_600\ALE_M2210_163.raw	1508.08	2	2	1508.08	#N/A	EEQYNSTYR	#N/A
#N/A	#N/A	#N/A	precursor++	#N/A	#N/A	HexNAc(5)Hex(5)	D:\IgG_glycomap_091322\Herceptin_Mutants_600\ALE_M2210_164.raw	1508.08	2	2	1508.08	#N/A	EEQYNSTYR	#N/A
#N/A	#N/A	#N/A	precursor++	#N/A	#N/A	HexNAc(5)Hex(5)	D:\IgG_glycomap_091322\Herceptin_Mutants_600\ALE_M2210_165.raw	1508.08	2	2	1508.08	#N/A	EEQYNSTYR	#N/A
16.73	16.76	0	precursor++	#N/A	6	HexNAc(5)Hex(5)	D:\IgG_glycomap_091322\Herceptin_Mutants_600\ALE_M2210_170.raw	1508.08	2	2	1508.08	0	EEQYNSTYR	0.00E+00
16.66	16.78	0	precursor++	#N/A	20	HexNAc(5)Hex(5)	D:\IgG_glycomap_091322\Herceptin_Mutants_600\ALE_M2210_171.raw	1508.08	2	2	1508.08	0	EEQYNSTYR	0.00E+00
16.7	16.83	0	precursor++	#N/A	21	HexNAc(5)Hex(5)	D:\IgG_glycomap_091322\Herceptin_Mutants_600\ALE_M2210_172.raw	1508.08	2	2	1508.08	0	EEQYNSTYR	0.00E+00
#N/A	#N/A	#N/A	precursor++	#N/A	#N/A	HexNAc(5)Hex(5)	D:\IgG_glycomap_091322\Herceptin_Mutants_600\ALE_M2210_174.raw	1508.08	2	2	1508.08	#N/A	EEQYNSTYR	#N/A
#N/A	#N/A	#N/A	precursor++	#N/A	#N/A	HexNAc(5)Hex(5)	D:\IgG_glycomap_091322\Herceptin_Mutants_600\ALE_M2210_175.raw	1508.08	2	2	1508.08	#N/A	EEQYNSTYR	#N/A
#N/A	#N/A	#N/A	precursor++	#N/A	#N/A	HexNAc(5)Hex(5)	D:\IgG_glycomap_091322\Herceptin_Mutants_600\ALE_M2210_176.raw	1508.08	2	2	1508.08	#N/A	EEQYNSTYR	#N/A
#N/A	#N/A	#N/A	precursor++	#N/A	#N/A	HexNAc(5)Hex(5)	D:\IgG_glycomap_091322\Herceptin_Mutants_600\ALE_M2210_181.raw	1508.08	2	2	1508.08	#N/A	EEQYNSTYR	#N/A
#N/A	#N/A	#N/A	precursor++	#N/A	#N/A	HexNAc(5)Hex(5)	D:\IgG_glycomap_091322\Herceptin_Mutants_600\ALE_M2210_182.raw	1508.08	2	2	1508.08	#N/A	EEQYNSTYR	#N/A
16.73	16.76	0	precursor++	#N/A	4	HexNAc(5)Hex(5)	D:\IgG_glycomap_091322\Herceptin_Mutants_600\ALE_M2210_183.raw	1508.08	2	2	1508.08	0	EEQYNSTYR	0.00E+00
#N/A	#N/A	#N/A	precursor++	#N/A	#N/A	HexNAc(5)Hex(5)	D:\IgG_glycomap_091322\Herceptin_Mutants_600\ALE_M2210_185.raw	1508.08	2	2	1508.08	#N/A	EEQYNSTYR	#N/A
16.64	16.66	0	precursor++	#N/A	6	HexNAc(5)Hex(5)	D:\IgG_glycomap_091322\Herceptin_Mutants_600\ALE_M2210_186.raw	1508.08	2	2	1508.08	0	EEQYNSTYR	0.00E+00
#N/A	#N/A	#N/A	precursor++	#N/A	#N/A	HexNAc(5)Hex(5)	D:\IgG_glycomap_091322\Herceptin_Mutants_600\ALE_M2210_187.raw	1508.08	2	2	1508.08	#N/A	EEQYNSTYR	#N/A
16.55	16.64	0	precursor++	#N/A	12	HexNAc(5)Hex(5)	D:\IgG_glycomap_091322\Herceptin_Mutants_600\ALE_M2210_192.raw	1508.08	2	2	1508.08	0	EEQYNSTYR	0.00E+00
16.51	16.57	0	precursor++	#N/A	10	HexNAc(5)Hex(5)	D:\IgG_glycomap_091322\Herceptin_Mutants_600\ALE_M2210_193.raw	1508.08	2	2	1508.08	0	EEQYNSTYR	0.00E+00
16.54	16.63	0	precursor++	#N/A	14	HexNAc(5)Hex(5)	D:\IgG_glycomap_091322\Herceptin_Mutants_600\ALE_M2210_194.raw	1508.08	2	2	1508.08	0	EEQYNSTYR	0.00E+00
17.13	17.23	0	precursor++	#N/A	16	HexNAc(5)Hex(5)	D:\IgG_glycomap_091322\Herceptin_Mutants_600\ALE_M2210_196.raw	1508.08	2	2	1508.08	0	EEQYNSTYR	0.00E+00
#N/A	#N/A	#N/A	precursor++	#N/A	#N/A	HexNAc(5)Hex(5)	D:\IgG_glycomap_091322\Herceptin_Mutants_600\ALE_M2210_197.raw	1508.08	2	2	1508.08	#N/A	EEQYNSTYR	#N/A
17.33	17.44	0	precursor++	#N/A	16	HexNAc(5)Hex(5)	D:\IgG_glycomap_091322\Herceptin_Mutants_600\ALE_M2210_198.raw	1508.08	2	2	1508.08	0	EEQYNSTYR	0.00E+00
#N/A	#N/A	#N/A	precursor[M1.00055+3]	#N/A	#N/A	HexNAc(5)Hex(5)	D:\IgG_glycomap_091322\Herceptin_Mutants_600\ALE_M2210_159.raw	1005.72	3	3	1005.72	#N/A	EEQYNSTYR	#N/A
17.29	17.32	5291	precursor[M1.00055+3]	0.1	4	HexNAc(5)Hex(5)	D:\IgG_glycomap_091322\Herceptin_Mutants_600\ALE_M2210_160.raw	1005.72	3	3	1005.72	0	EEQYNSTYR	0.00E+00
#N/A	#N/A	#N/A	precursor[M1.00055+3]	#N/A	#N/A	HexNAc(5)Hex(5)	D:\IgG_glycomap_091322\Herceptin_Mutants_600\ALE_M2210_161.raw	1005.72	3	3	1005.72	#N/A	EEQYNSTYR	#N/A
#N/A	#N/A	#N/A	precursor[M1.00055+3]	#N/A	#N/A	HexNAc(5)Hex(5)	D:\IgG_glycomap_091322\Herceptin_Mutants_600\ALE_M2210_163.raw	1005.72	3	3	1005.72	#N/A	EEQYNSTYR	#N/A
#N/A	#N/A	#N/A	precursor[M1.00055+3]	#N/A	#N/A	HexNAc(5)Hex(5)	D:\IgG_glycomap_091322\Herceptin_Mutants_600\ALE_M2210_164.raw	1005.72	3	3	1005.72	#N/A	EEQYNSTYR	#N/A
#N/A	#N/A	#N/A	precursor[M1.00055+3]	#N/A	#N/A	HexNAc(5)Hex(5)	D:\IgG_glycomap_091322\Herceptin_Mutants_600\ALE_M2210_165.raw	1005.72	3	3	1005.72	#N/A	EEQYNSTYR	#N/A
16.73	16.76	15590	precursor[M1.00055+3]	7.3	6	HexNAc(5)Hex(5)	D:\IgG_glycomap_091322\Herceptin_Mutants_600\ALE_M2210_170.raw	1005.72	3	3	1005.72	0	EEQYNSTYR	0.00E+00
16.66	16.78	40209	precursor[M1.00055+3]	4	20	HexNAc(5)Hex(5)	D:\IgG_glycomap_091322\Herceptin_Mutants_600\ALE_M2210_171.raw	1005.72	3	3	1005.72	0	EEQYNSTYR	0.00E+00
16.7	16.83	38463	precursor[M1.00055+3]	4.8	21	HexNAc(5)Hex(5)	D:\IgG_glycomap_091322\Herceptin_Mutants_600\ALE_M2210_172.raw	1005.72	3	3	1005.72	0	EEQYNSTYR	0.00E+00
#N/A	#N/A	#N/A	precursor[M1.00055+3]	#N/A	#N/A	HexNAc(5)Hex(5)	D:\IgG_glycomap_091322\Herceptin_Mutants_600\ALE_M2210_174.raw	1005.72	3	3	1005.72	#N/A	EEQYNSTYR	#N/A
#N/A	#N/A	#N/A	precursor[M1.00055+3]	#N/A	#N/A	HexNAc(5)Hex(5)	D:\IgG_glycomap_091322\Herceptin_Mutants_600\ALE_M2210_175.raw	1005.72	3	3	1005.72	#N/A	EEQYNSTYR	#N/A
#N/A	#N/A	#N/A	precursor[M1.00055+3]	#N/A	#N/A	HexNAc(5)Hex(5)	D:\IgG_glycomap_091322\Herceptin_Mutants_600\ALE_M2210_176.raw	1005.72	3	3	1005.72	#N/A	EEQYNSTYR	#N/A
#N/A	#N/A	#N/A	precursor[M1.00055+3]	#N/A	#N/A	HexNAc(5)Hex(5)	D:\IgG_glycomap_091322\Herceptin_Mutants_600\ALE_M2210_181.raw	1005.72	3	3	1005.72	#N/A	EEQYNSTYR	#N/A
#N/A	#N/A	#N/A	precursor[M1.00055+3]	#N/A	#N/A	HexNAc(5)Hex(5)	D:\IgG_glycomap_091322\Herceptin_Mutants_600\ALE_M2210_182.raw	1005.72	3	3	1005.72	#N/A	EEQYNSTYR	#N/A
16.73	16.76	4704	precursor[M1.00055+3]	-2.3	4	HexNAc(5)Hex(5)	D:\IgG_glycomap_091322\Herceptin_Mutants_600\ALE_M2210_183.raw	1005.72	3	3	1005.72	0	EEQYNSTYR	0.00E+00
#N/A	#N/A	#N/A	precursor[M1.00055+3]	#N/A	#N/A	HexNAc(5)Hex(5)	D:\IgG_glycomap_091322\Herceptin_Mutants_600\ALE_M2210_185.raw	1005.72	3	3	1005.72	#N/A	EEQYNSTYR	#N/A
16.64	16.66	6218	precursor[M1.00055+3]	6.4	6	HexNAc(5)Hex(5)	D:\IgG_glycomap_091322\Herceptin_Mutants_600\ALE_M2210_186.raw	1005.72	3	3	1005.72	0	EEQYNSTYR	0.00E+00
#N/A	#N/A	#N/A	precursor[M1.00055+3]	#N/A	#N/A	HexNAc(5)Hex(5)	D:\IgG_glycomap_091322\Herceptin_Mutants_600\ALE_M2210_187.raw	1005.72	3	3	1005.72	#N/A	EEQYNSTYR	#N/A
16.55	16.64	28646	precursor[M1.00055+3]	4.8	12	HexNAc(5)Hex(5)	D:\IgG_glycomap_091322\Herceptin_Mutants_600\ALE_M2210_192.raw	1005.72	3	3	1005.72	0	EEQYNSTYR	0.00E+00
16.51	16.57	31851	precursor[M1.00055+3]	6.3	10	HexNAc(5)Hex(5)	D:\IgG_glycomap_091322\Herceptin_Mutants_600\ALE_M2210_193.raw	1005.72	3	3	1005.72	15264	EEQYNSTYR	0.00E+00
16.54	16.63	34764	precursor[M1.00055+3]	6.8	14	HexNAc(5)Hex(5)	D:\IgG_glycomap_091322\Herceptin_Mutants_600\ALE_M2210_194.raw	1005.72	3	3	1005.72	0	EEQYNSTYR	0.00E+00
17.13	17.23	24049	precursor[M1.00055+3]	3.4	16	HexNAc(5)Hex(5)	D:\IgG_glycomap_091322\Herceptin_Mutants_600\ALE_M2210_196.raw	1005.72	3	3	1005.72	0	EEQYNSTYR	0.00E+00
#N/A	#N/A	#N/A	precursor[M1.00055+3]	#N/A	#N/A	HexNAc(5)Hex(5)	D:\IgG_glycomap_091322\Herceptin_Mutants_600\ALE_M2210_197.raw	1005.72	3	3	1005.72	#N/A	EEQYNSTYR	#N/A
17.33	17.44	14333	precursor[M1.00055+3]	2.4	16	HexNAc(5)Hex(5)	D:\IgG_glycomap_091322\Herceptin_Mutants_600\ALE_M2210_198.raw	1005.72	3	3	1005.72	0	EEQYNSTYR	0.00E+00
19.89	20	73044	precursor++	4.7	18	HexNAc(3)Hex(4)NeuAc(1)	D:\IgG_glycomap_091322\Herceptin_Mutants_600\ALE_M2210_159.raw	1369.53	2	2	1369.53	0	EEQYNSTYR	7.30E+04
19.85	19.96	75597	precursor++	6.2	17	HexNAc(3)Hex(4)NeuAc(1)	D:\IgG_glycomap_091322\Herceptin_Mutants_600\ALE_M2210_160.raw	1369.53	2	2	1369.53	0	EEQYNSTYR	7.56E+04
19.89	19.95	22576	precursor++	2.6	10	HexNAc(3)Hex(4)NeuAc(1)	D:\IgG_glycomap_091322\Herceptin_Mutants_600\ALE_M2210_161.raw	1369.53	2	2	1369.53	0	EEQYNSTYR	2.26E+04
19.53	19.8	11301139	precursor++	6	58	HexNAc(3)Hex(4)NeuAc(1)	D:\IgG_glycomap_091322\Herceptin_Mutants_600\ALE_M2210_163.raw	1369.53	2	2	1369.53	0	EEQYNSTYR	1.13E+07
19.56	19.82	9515759	precursor++	5.3	55	HexNAc(3)Hex(4)NeuAc(1)	D:\IgG_glycomap_091322\Herceptin_Mutants_600\ALE_M2210_164.raw	1369.53	2	2	1369.53	0	EEQYNSTYR	9.52E+06
19.52	19.79	8595172	precursor++	5.2	59	HexNAc(3)Hex(4)NeuAc(1)	D:\IgG_glycomap_091322\Herceptin_Mutants_600\ALE_M2210_165.raw	1369.53	2	2	1369.53	0	EEQYNSTYR	8.60E+06
19.9	19.96	11310	precursor++	6.9	9	HexNAc(3)Hex(4)NeuAc(1)	D:\IgG_glycomap_091322\Herceptin_Mutants_600\ALE_M2210_170.raw	1369.53	2	2	1369.53	6355	EEQYNSTYR	1.13E+04
19.84	19.89	8657	precursor++	4.9	9	HexNAc(3)Hex(4)NeuAc(1)	D:\IgG_glycomap_091322\Herceptin_Mutants_600\ALE_M2210_171.raw	1369.53	2	2	1369.53	0	EEQYNSTYR	8.66E+03
19.82	19.91	22515	precursor++	4	15	HexNAc(3)Hex(4)NeuAc(1)	D:\IgG_glycomap_091322\Herceptin_Mutants_600\ALE_M2210_172.raw	1369.53	2	2	1369.53	0	EEQYNSTYR	2.25E+04
19.38	19.4	0	precursor++	#N/A	3	HexNAc(3)Hex(4)NeuAc(1)	D:\IgG_glycomap_091322\Herceptin_Mutants_600\ALE_M2210_174.raw	1369.53	2	2	1369.53	0	EEQYNSTYR	0.00E+00
19.23	19.25	0	precursor++	#N/A	3	HexNAc(3)Hex(4)NeuAc(1)	D:\IgG_glycomap_091322\Herceptin_Mutants_600\ALE_M2210_175.raw	1369.53	2	2	1369.53	0	EEQYNSTYR	0.00E+00
#N/A	#N/A	#N/A	precursor++	#N/A	#N/A	HexNAc(3)Hex(4)NeuAc(1)	D:\IgG_glycomap_091322\Herceptin_Mutants_600\ALE_M2210_176.raw	1369.53	2	2	1369.53	#N/A	EEQYNSTYR	#N/A
19.9	20.01	71534	precursor++	3.7	16	HexNAc(3)Hex(4)NeuAc(1)	D:\IgG_glycomap_091322\Herceptin_Mutants_600\ALE_M2210_181.raw	1369.53	2	2	1369.53	0	EEQYNSTYR	7.15E+04
19.88	19.95	31160	precursor++	1.3	11	HexNAc(3)Hex(4)NeuAc(1)	D:\IgG_glycomap_091322\Herceptin_Mutants_600\ALE_M2210_182.raw	1369.53	2	2	1369.53	896	EEQYNSTYR	3.12E+04
19.88	20.01	176153	precursor++	5.7	20	HexNAc(3)Hex(4)NeuAc(1)	D:\IgG_glycomap_091322\Herceptin_Mutants_600\ALE_M2210_183.raw	1369.53	2	2	1369.53	0	EEQYNSTYR	1.76E+05
19.63	19.9	8791927	precursor++	6.6	62	HexNAc(3)Hex(4)NeuAc(1)	D:\IgG_glycomap_091322\Herceptin_Mutants_600\ALE_M2210_185.raw	1369.53	2	2	1369.53	0	EEQYNSTYR	8.79E+06
19.51	19.81	9687394	precursor++	6.3	64	HexNAc(3)Hex(4)NeuAc(1)	D:\IgG_glycomap_091322\Herceptin_Mutants_600\ALE_M2210_186.raw	1369.53	2	2	1369.53	0	EEQYNSTYR	9.69E+06
19.56	19.85	14101233	precursor++	5.6	65	HexNAc(3)Hex(4)NeuAc(1)	D:\IgG_glycomap_091322\Herceptin_Mutants_600\ALE_M2210_187.raw	1369.53	2	2	1369.53	0	EEQYNSTYR	1.41E+07
19.55	19.6	17672	precursor++	5	8	HexNAc(3)Hex(4)NeuAc(1)	D:\IgG_glycomap_091322\Herceptin_Mutants_600\ALE_M2210_192.raw	1369.53	2	2	1369.53	8811	EEQYNSTYR	1.77E+04
19.52	19.61	23751	precursor++	4.7	14	HexNAc(3)Hex(4)NeuAc(1)	D:\IgG_glycomap_091322\Herceptin_Mutants_600\ALE_M2210_193.raw	1369.53	2	2	1369.53	0	EEQYNSTYR	2.38E+04
19.51	19.55	10627	precursor++	3.4	6	HexNAc(3)Hex(4)NeuAc(1)	D:\IgG_glycomap_091322\Herceptin_Mutants_600\ALE_M2210_194.raw	1369.53	2	2	1369.53	0	EEQYNSTYR	1.06E+04
19.26	19.33	0	precursor++	#N/A	11	HexNAc(3)Hex(4)NeuAc(1)	D:\IgG_glycomap_091322\Herceptin_Mutants_600\ALE_M2210_196.raw	1369.53	2	2	1369.53	0	EEQYNSTYR	0.00E+00
19.35	19.37	0	precursor++	#N/A	3	HexNAc(3)Hex(4)NeuAc(1)	D:\IgG_glycomap_091322\Herceptin_Mutants_600\ALE_M2210_197.raw	1369.53	2	2	1369.53	0	EEQYNSTYR	0.00E+00
19.73	19.75	0	precursor++	#N/A	3	HexNAc(3)Hex(4)NeuAc(1)	D:\IgG_glycomap_091322\Herceptin_Mutants_600\ALE_M2210_198.raw	1369.53	2	2	1369.53	0	EEQYNSTYR	0.00E+00
19.89	20	98655	precursor[M1.00055+3]	5.2	18	HexNAc(3)Hex(4)NeuAc(1)	D:\IgG_glycomap_091322\Herceptin_Mutants_600\ALE_M2210_159.raw	913.351	3	3	913.351	0	EEQYNSTYR	7.30E+04
19.85	19.96	83076	precursor[M1.00055+3]	5.5	17	HexNAc(3)Hex(4)NeuAc(1)	D:\IgG_glycomap_091322\Herceptin_Mutants_600\ALE_M2210_160.raw	913.351	3	3	913.351	0	EEQYNSTYR	7.56E+04
19.89	19.95	51603	precursor[M1.00055+3]	5.1	10	HexNAc(3)Hex(4)NeuAc(1)	D:\IgG_glycomap_091322\Herceptin_Mutants_600\ALE_M2210_161.raw	913.351	3	3	913.351	0	EEQYNSTYR	2.26E+04
19.53	19.8	27560070	precursor[M1.00055+3]	8.1	58	HexNAc(3)Hex(4)NeuAc(1)	D:\IgG_glycomap_091322\Herceptin_Mutants_600\ALE_M2210_163.raw	913.351	3	3	913.351	1434816	EEQYNSTYR	1.13E+07
19.56	19.82	25803552	precursor[M1.00055+3]	7.6	55	HexNAc(3)Hex(4)NeuAc(1)	D:\IgG_glycomap_091322\Herceptin_Mutants_600\ALE_M2210_164.raw	913.351	3	3	913.351	880214	EEQYNSTYR	9.52E+06
19.52	19.79	26336358	precursor[M1.00055+3]	7.4	59	HexNAc(3)Hex(4)NeuAc(1)	D:\IgG_glycomap_091322\Herceptin_Mutants_600\ALE_M2210_165.raw	913.351	3	3	913.351	0	EEQYNSTYR	8.60E+06
19.9	19.96	15361	precursor[M1.00055+3]	4.5	9	HexNAc(3)Hex(4)NeuAc(1)	D:\IgG_glycomap_091322\Herceptin_Mutants_600\ALE_M2210_170.raw	913.351	3	3	913.351	0	EEQYNSTYR	1.13E+04
19.84	19.89	18729	precursor[M1.00055+3]	3.1	9	HexNAc(3)Hex(4)NeuAc(1)	D:\IgG_glycomap_091322\Herceptin_Mutants_600\ALE_M2210_171.raw	913.351	3	3	913.351	0	EEQYNSTYR	8.66E+03
19.82	19.91	31646	precursor[M1.00055+3]	5.3	15	HexNAc(3)Hex(4)NeuAc(1)	D:\IgG_glycomap_091322\Herceptin_Mutants_600\ALE_M2210_172.raw	913.351	3	3	913.351	0	EEQYNSTYR	2.25E+04
19.38	19.4	3874	precursor[M1.00055+3]	1.1	3	HexNAc(3)Hex(4)NeuAc(1)	D:\IgG_glycomap_091322\Herceptin_Mutants_600\ALE_M2210_174.raw	913.351	3	3	913.351	0	EEQYNSTYR	0.00E+00
19.23	19.25	6703	precursor[M1.00055+3]	-1.5	3	HexNAc(3)Hex(4)NeuAc(1)	D:\IgG_glycomap_091322\Herceptin_Mutants_600\ALE_M2210_175.raw	913.351	3	3	913.351	0	EEQYNSTYR	0.00E+00
#N/A	#N/A	#N/A	precursor[M1.00055+3]	#N/A	#N/A	HexNAc(3)Hex(4)NeuAc(1)	D:\IgG_glycomap_091322\Herceptin_Mutants_600\ALE_M2210_176.raw	913.351	3	3	913.351	#N/A	EEQYNSTYR	#N/A
19.9	20.01	58826	precursor[M1.00055+3]	2.2	16	HexNAc(3)Hex(4)NeuAc(1)	D:\IgG_glycomap_091322\Herceptin_Mutants_600\ALE_M2210_181.raw	913.351	3	3	913.351	0	EEQYNSTYR	7.15E+04
19.88	19.95	66878	precursor[M1.00055+3]	5.7	11	HexNAc(3)Hex(4)NeuAc(1)	D:\IgG_glycomap_091322\Herceptin_Mutants_600\ALE_M2210_182.raw	913.351	3	3	913.351	0	EEQYNSTYR	3.12E+04
19.88	20.01	222672	precursor[M1.00055+3]	7.2	20	HexNAc(3)Hex(4)NeuAc(1)	D:\IgG_glycomap_091322\Herceptin_Mutants_600\ALE_M2210_183.raw	913.351	3	3	913.351	0	EEQYNSTYR	1.76E+05
19.63	19.9	24875124	precursor[M1.00055+3]	8.7	62	HexNAc(3)Hex(4)NeuAc(1)	D:\IgG_glycomap_091322\Herceptin_Mutants_600\ALE_M2210_185.raw	913.351	3	3	913.351	0	EEQYNSTYR	8.79E+06
19.51	19.81	27643514	precursor[M1.00055+3]	8.3	64	HexNAc(3)Hex(4)NeuAc(1)	D:\IgG_glycomap_091322\Herceptin_Mutants_600\ALE_M2210_186.raw	913.351	3	3	913.351	0	EEQYNSTYR	9.69E+06
19.56	19.85	43242940	precursor[M1.00055+3]	7.6	65	HexNAc(3)Hex(4)NeuAc(1)	D:\IgG_glycomap_091322\Herceptin_Mutants_600\ALE_M2210_187.raw	913.351	3	3	913.351	3064717	EEQYNSTYR	1.41E+07
19.55	19.6	28847	precursor[M1.00055+3]	3.6	8	HexNAc(3)Hex(4)NeuAc(1)	D:\IgG_glycomap_091322\Herceptin_Mutants_600\ALE_M2210_192.raw	913.351	3	3	913.351	0	EEQYNSTYR	1.77E+04
19.52	19.61	42703	precursor[M1.00055+3]	2.8	14	HexNAc(3)Hex(4)NeuAc(1)	D:\IgG_glycomap_091322\Herceptin_Mutants_600\ALE_M2210_193.raw	913.351	3	3	913.351	0	EEQYNSTYR	2.38E+04
19.51	19.55	12491	precursor[M1.00055+3]	-0.6	6	HexNAc(3)Hex(4)NeuAc(1)	D:\IgG_glycomap_091322\Herceptin_Mutants_600\ALE_M2210_194.raw	913.351	3	3	913.351	0	EEQYNSTYR	1.06E+04
19.26	19.33	6758	precursor[M1.00055+3]	4.9	11	HexNAc(3)Hex(4)NeuAc(1)	D:\IgG_glycomap_091322\Herceptin_Mutants_600\ALE_M2210_196.raw	913.351	3	3	913.351	0	EEQYNSTYR	0.00E+00
19.35	19.37	9321	precursor[M1.00055+3]	2.8	3	HexNAc(3)Hex(4)NeuAc(1)	D:\IgG_glycomap_091322\Herceptin_Mutants_600\ALE_M2210_197.raw	913.351	3	3	913.351	0	EEQYNSTYR	0.00E+00
19.73	19.75	3735	precursor[M1.00055+3]	0.1	3	HexNAc(3)Hex(4)NeuAc(1)	D:\IgG_glycomap_091322\Herceptin_Mutants_600\ALE_M2210_198.raw	913.351	3	3	913.351	0	EEQYNSTYR	0.00E+00
19.75	19.87	0	precursor++	#N/A	18	HexNAc(3)Hex(5)NeuAc(1)	D:\IgG_glycomap_091322\Herceptin_Mutants_600\ALE_M2210_159.raw	1450.55	2	2	1450.55	0	EEQYNSTYR	0.00E+00
19.78	19.87	0	precursor++	#N/A	13	HexNAc(3)Hex(5)NeuAc(1)	D:\IgG_glycomap_091322\Herceptin_Mutants_600\ALE_M2210_160.raw	1450.55	2	2	1450.55	0	EEQYNSTYR	0.00E+00
19.78	19.86	0	precursor++	#N/A	13	HexNAc(3)Hex(5)NeuAc(1)	D:\IgG_glycomap_091322\Herceptin_Mutants_600\ALE_M2210_161.raw	1450.55	2	2	1450.55	0	EEQYNSTYR	0.00E+00
19.24	19.71	8612435	precursor++	4.4	91	HexNAc(3)Hex(5)NeuAc(1)	D:\IgG_glycomap_091322\Herceptin_Mutants_600\ALE_M2210_163.raw	1450.55	2	2	1450.55	0	EEQYNSTYR	8.61E+06
19.26	19.71	7229784	precursor++	4	88	HexNAc(3)Hex(5)NeuAc(1)	D:\IgG_glycomap_091322\Herceptin_Mutants_600\ALE_M2210_164.raw	1450.55	2	2	1450.55	0	EEQYNSTYR	7.23E+06
19.25	19.69	7527362	precursor++	2.6	88	HexNAc(3)Hex(5)NeuAc(1)	D:\IgG_glycomap_091322\Herceptin_Mutants_600\ALE_M2210_165.raw	1450.55	2	2	1450.55	0	EEQYNSTYR	7.53E+06
19.8	19.86	3610	precursor++	4.5	8	HexNAc(3)Hex(5)NeuAc(1)	D:\IgG_glycomap_091322\Herceptin_Mutants_600\ALE_M2210_170.raw	1450.55	2	2	1450.55	0	EEQYNSTYR	3.61E+03
19.72	19.91	0	precursor++	#N/A	29	HexNAc(3)Hex(5)NeuAc(1)	D:\IgG_glycomap_091322\Herceptin_Mutants_600\ALE_M2210_171.raw	1450.55	2	2	1450.55	0	EEQYNSTYR	0.00E+00
19.71	19.89	4629	precursor++	4.3	29	HexNAc(3)Hex(5)NeuAc(1)	D:\IgG_glycomap_091322\Herceptin_Mutants_600\ALE_M2210_172.raw	1450.55	2	2	1450.55	0	EEQYNSTYR	4.63E+03
19.79	19.87	0	precursor++	#N/A	13	HexNAc(3)Hex(5)NeuAc(1)	D:\IgG_glycomap_091322\Herceptin_Mutants_600\ALE_M2210_174.raw	1450.55	2	2	1450.55	0	EEQYNSTYR	0.00E+00
19.73	19.8	0	precursor++	#N/A	9	HexNAc(3)Hex(5)NeuAc(1)	D:\IgG_glycomap_091322\Herceptin_Mutants_600\ALE_M2210_175.raw	1450.55	2	2	1450.55	0	EEQYNSTYR	0.00E+00
19.88	19.93	0	precursor++	#N/A	8	HexNAc(3)Hex(5)NeuAc(1)	D:\IgG_glycomap_091322\Herceptin_Mutants_600\ALE_M2210_176.raw	1450.55	2	2	1450.55	0	EEQYNSTYR	0.00E+00
19.78	19.97	0	precursor++	#N/A	29	HexNAc(3)Hex(5)NeuAc(1)	D:\IgG_glycomap_091322\Herceptin_Mutants_600\ALE_M2210_181.raw	1450.55	2	2	1450.55	0	EEQYNSTYR	0.00E+00
19.72	19.88	0	precursor++	#N/A	26	HexNAc(3)Hex(5)NeuAc(1)	D:\IgG_glycomap_091322\Herceptin_Mutants_600\ALE_M2210_182.raw	1450.55	2	2	1450.55	0	EEQYNSTYR	0.00E+00
19.76	19.96	0	precursor++	#N/A	31	HexNAc(3)Hex(5)NeuAc(1)	D:\IgG_glycomap_091322\Herceptin_Mutants_600\ALE_M2210_183.raw	1450.55	2	2	1450.55	0	EEQYNSTYR	0.00E+00
19.34	19.82	7190125	precursor++	4.8	95	HexNAc(3)Hex(5)NeuAc(1)	D:\IgG_glycomap_091322\Herceptin_Mutants_600\ALE_M2210_185.raw	1450.55	2	2	1450.55	0	EEQYNSTYR	7.19E+06
19.24	19.74	7502161	precursor++	3.9	96	HexNAc(3)Hex(5)NeuAc(1)	D:\IgG_glycomap_091322\Herceptin_Mutants_600\ALE_M2210_186.raw	1450.55	2	2	1450.55	0	EEQYNSTYR	7.50E+06
19.3	19.73	12032014	precursor++	4	89	HexNAc(3)Hex(5)NeuAc(1)	D:\IgG_glycomap_091322\Herceptin_Mutants_600\ALE_M2210_187.raw	1450.55	2	2	1450.55	0	EEQYNSTYR	1.20E+07
19.45	19.53	9511	precursor++	6.1	13	HexNAc(3)Hex(5)NeuAc(1)	D:\IgG_glycomap_091322\Herceptin_Mutants_600\ALE_M2210_192.raw	1450.55	2	2	1450.55	0	EEQYNSTYR	9.51E+03
19.37	19.5	0	precursor++	#N/A	21	HexNAc(3)Hex(5)NeuAc(1)	D:\IgG_glycomap_091322\Herceptin_Mutants_600\ALE_M2210_193.raw	1450.55	2	2	1450.55	0	EEQYNSTYR	0.00E+00
19.43	19.57	0	precursor++	#N/A	21	HexNAc(3)Hex(5)NeuAc(1)	D:\IgG_glycomap_091322\Herceptin_Mutants_600\ALE_M2210_194.raw	1450.55	2	2	1450.55	0	EEQYNSTYR	0.00E+00
19.16	19.24	0	precursor++	#N/A	13	HexNAc(3)Hex(5)NeuAc(1)	D:\IgG_glycomap_091322\Herceptin_Mutants_600\ALE_M2210_196.raw	1450.55	2	2	1450.55	0	EEQYNSTYR	0.00E+00
19.19	19.28	0	precursor++	#N/A	13	HexNAc(3)Hex(5)NeuAc(1)	D:\IgG_glycomap_091322\Herceptin_Mutants_600\ALE_M2210_197.raw	1450.55	2	2	1450.55	0	EEQYNSTYR	0.00E+00
19.18	19.23	0	precursor++	#N/A	8	HexNAc(3)Hex(5)NeuAc(1)	D:\IgG_glycomap_091322\Herceptin_Mutants_600\ALE_M2210_198.raw	1450.55	2	2	1450.55	0	EEQYNSTYR	0.00E+00
19.75	19.87	36957	precursor[M1.00055+3]	4.9	18	HexNAc(3)Hex(5)NeuAc(1)	D:\IgG_glycomap_091322\Herceptin_Mutants_600\ALE_M2210_159.raw	967.368	3	3	967.368	0	EEQYNSTYR	0.00E+00
19.78	19.87	25644	precursor[M1.00055+3]	6.8	13	HexNAc(3)Hex(5)NeuAc(1)	D:\IgG_glycomap_091322\Herceptin_Mutants_600\ALE_M2210_160.raw	967.368	3	3	967.368	0	EEQYNSTYR	0.00E+00
19.78	19.86	17355	precursor[M1.00055+3]	1.7	13	HexNAc(3)Hex(5)NeuAc(1)	D:\IgG_glycomap_091322\Herceptin_Mutants_600\ALE_M2210_161.raw	967.368	3	3	967.368	0	EEQYNSTYR	0.00E+00
19.24	19.71	29875914	precursor[M1.00055+3]	7.5	91	HexNAc(3)Hex(5)NeuAc(1)	D:\IgG_glycomap_091322\Herceptin_Mutants_600\ALE_M2210_163.raw	967.368	3	3	967.368	136815	EEQYNSTYR	8.61E+06
19.26	19.71	29053062	precursor[M1.00055+3]	6.7	88	HexNAc(3)Hex(5)NeuAc(1)	D:\IgG_glycomap_091322\Herceptin_Mutants_600\ALE_M2210_164.raw	967.368	3	3	967.368	210740	EEQYNSTYR	7.23E+06
19.25	19.69	27679072	precursor[M1.00055+3]	6.4	88	HexNAc(3)Hex(5)NeuAc(1)	D:\IgG_glycomap_091322\Herceptin_Mutants_600\ALE_M2210_165.raw	967.368	3	3	967.368	0	EEQYNSTYR	7.53E+06
19.8	19.86	11633	precursor[M1.00055+3]	3.4	8	HexNAc(3)Hex(5)NeuAc(1)	D:\IgG_glycomap_091322\Herceptin_Mutants_600\ALE_M2210_170.raw	967.368	3	3	967.368	0	EEQYNSTYR	3.61E+03
19.72	19.91	25472	precursor[M1.00055+3]	3.9	29	HexNAc(3)Hex(5)NeuAc(1)	D:\IgG_glycomap_091322\Herceptin_Mutants_600\ALE_M2210_171.raw	967.368	3	3	967.368	0	EEQYNSTYR	0.00E+00
19.71	19.89	43223	precursor[M1.00055+3]	6.9	29	HexNAc(3)Hex(5)NeuAc(1)	D:\IgG_glycomap_091322\Herceptin_Mutants_600\ALE_M2210_172.raw	967.368	3	3	967.368	0	EEQYNSTYR	4.63E+03
19.79	19.87	29268	precursor[M1.00055+3]	0.9	13	HexNAc(3)Hex(5)NeuAc(1)	D:\IgG_glycomap_091322\Herceptin_Mutants_600\ALE_M2210_174.raw	967.368	3	3	967.368	0	EEQYNSTYR	0.00E+00
19.73	19.8	20287	precursor[M1.00055+3]	4.7	9	HexNAc(3)Hex(5)NeuAc(1)	D:\IgG_glycomap_091322\Herceptin_Mutants_600\ALE_M2210_175.raw	967.368	3	3	967.368	0	EEQYNSTYR	0.00E+00
19.88	19.93	4842	precursor[M1.00055+3]	-4	8	HexNAc(3)Hex(5)NeuAc(1)	D:\IgG_glycomap_091322\Herceptin_Mutants_600\ALE_M2210_176.raw	967.368	3	3	967.368	0	EEQYNSTYR	0.00E+00
19.78	19.97	48455	precursor[M1.00055+3]	3.9	29	HexNAc(3)Hex(5)NeuAc(1)	D:\IgG_glycomap_091322\Herceptin_Mutants_600\ALE_M2210_181.raw	967.368	3	3	967.368	0	EEQYNSTYR	0.00E+00
19.72	19.88	38139	precursor[M1.00055+3]	1.4	26	HexNAc(3)Hex(5)NeuAc(1)	D:\IgG_glycomap_091322\Herceptin_Mutants_600\ALE_M2210_182.raw	967.368	3	3	967.368	0	EEQYNSTYR	0.00E+00
19.76	19.96	128713	precursor[M1.00055+3]	6.9	31	HexNAc(3)Hex(5)NeuAc(1)	D:\IgG_glycomap_091322\Herceptin_Mutants_600\ALE_M2210_183.raw	967.368	3	3	967.368	0	EEQYNSTYR	0.00E+00
19.34	19.82	26289480	precursor[M1.00055+3]	7.9	95	HexNAc(3)Hex(5)NeuAc(1)	D:\IgG_glycomap_091322\Herceptin_Mutants_600\ALE_M2210_185.raw	967.368	3	3	967.368	155029	EEQYNSTYR	7.19E+06
19.24	19.74	29028234	precursor[M1.00055+3]	7.4	96	HexNAc(3)Hex(5)NeuAc(1)	D:\IgG_glycomap_091322\Herceptin_Mutants_600\ALE_M2210_186.raw	967.368	3	3	967.368	364613	EEQYNSTYR	7.50E+06
19.3	19.73	53669796	precursor[M1.00055+3]	6.7	89	HexNAc(3)Hex(5)NeuAc(1)	D:\IgG_glycomap_091322\Herceptin_Mutants_600\ALE_M2210_187.raw	967.368	3	3	967.368	345586	EEQYNSTYR	1.20E+07
19.45	19.53	21189	precursor[M1.00055+3]	5.4	13	HexNAc(3)Hex(5)NeuAc(1)	D:\IgG_glycomap_091322\Herceptin_Mutants_600\ALE_M2210_192.raw	967.368	3	3	967.368	0	EEQYNSTYR	9.51E+03
19.37	19.5	34197	precursor[M1.00055+3]	6.5	21	HexNAc(3)Hex(5)NeuAc(1)	D:\IgG_glycomap_091322\Herceptin_Mutants_600\ALE_M2210_193.raw	967.368	3	3	967.368	0	EEQYNSTYR	0.00E+00
19.43	19.57	37554	precursor[M1.00055+3]	2	21	HexNAc(3)Hex(5)NeuAc(1)	D:\IgG_glycomap_091322\Herceptin_Mutants_600\ALE_M2210_194.raw	967.368	3	3	967.368	0	EEQYNSTYR	0.00E+00
19.16	19.24	26926	precursor[M1.00055+3]	7.6	13	HexNAc(3)Hex(5)NeuAc(1)	D:\IgG_glycomap_091322\Herceptin_Mutants_600\ALE_M2210_196.raw	967.368	3	3	967.368	0	EEQYNSTYR	0.00E+00
19.19	19.28	26490	precursor[M1.00055+3]	2.6	13	HexNAc(3)Hex(5)NeuAc(1)	D:\IgG_glycomap_091322\Herceptin_Mutants_600\ALE_M2210_197.raw	967.368	3	3	967.368	0	EEQYNSTYR	0.00E+00
19.18	19.23	2767	precursor[M1.00055+3]	3.8	8	HexNAc(3)Hex(5)NeuAc(1)	D:\IgG_glycomap_091322\Herceptin_Mutants_600\ALE_M2210_198.raw	967.368	3	3	967.368	0	EEQYNSTYR	0.00E+00
#N/A	#N/A	#N/A	precursor++	#N/A	#N/A	HexNAc(3)Hex(4)Fuc(1)NeuAc(1)	D:\IgG_glycomap_091322\Herceptin_Mutants_600\ALE_M2210_159.raw	1442.55	2	2	1442.55	#N/A	EEQYNSTYR	#N/A
19.74	19.91	0	precursor++	#N/A	26	HexNAc(3)Hex(4)Fuc(1)NeuAc(1)	D:\IgG_glycomap_091322\Herceptin_Mutants_600\ALE_M2210_160.raw	1442.55	2	2	1442.55	0	EEQYNSTYR	0.00E+00
#N/A	#N/A	#N/A	precursor++	#N/A	#N/A	HexNAc(3)Hex(4)Fuc(1)NeuAc(1)	D:\IgG_glycomap_091322\Herceptin_Mutants_600\ALE_M2210_161.raw	1442.55	2	2	1442.55	#N/A	EEQYNSTYR	#N/A
18.55	20.59	149836768	precursor++	4.6	337	HexNAc(3)Hex(4)Fuc(1)NeuAc(1)	D:\IgG_glycomap_091322\Herceptin_Mutants_600\ALE_M2210_163.raw	1442.55	2	2	1442.55	0	EEQYNSTYR	1.50E+08
18.52	20.66	129935136	precursor++	4	354	HexNAc(3)Hex(4)Fuc(1)NeuAc(1)	D:\IgG_glycomap_091322\Herceptin_Mutants_600\ALE_M2210_164.raw	1442.55	2	2	1442.55	0	EEQYNSTYR	1.30E+08
18.5	20.64	125741696	precursor++	3.8	353	HexNAc(3)Hex(4)Fuc(1)NeuAc(1)	D:\IgG_glycomap_091322\Herceptin_Mutants_600\ALE_M2210_165.raw	1442.55	2	2	1442.55	0	EEQYNSTYR	1.26E+08
19.61	20.16	2516	precursor++	0.2	83	HexNAc(3)Hex(4)Fuc(1)NeuAc(1)	D:\IgG_glycomap_091322\Herceptin_Mutants_600\ALE_M2210_170.raw	1442.55	2	2	1442.55	0	EEQYNSTYR	2.52E+03
19.05	19.22	0	precursor++	#N/A	25	HexNAc(3)Hex(4)Fuc(1)NeuAc(1)	D:\IgG_glycomap_091322\Herceptin_Mutants_600\ALE_M2210_171.raw	1442.55	2	2	1442.55	0	EEQYNSTYR	0.00E+00
19.62	19.79	0	precursor++	#N/A	26	HexNAc(3)Hex(4)Fuc(1)NeuAc(1)	D:\IgG_glycomap_091322\Herceptin_Mutants_600\ALE_M2210_172.raw	1442.55	2	2	1442.55	0	EEQYNSTYR	0.00E+00
19.24	20.51	168188	precursor++	3.6	197	HexNAc(3)Hex(4)Fuc(1)NeuAc(1)	D:\IgG_glycomap_091322\Herceptin_Mutants_600\ALE_M2210_174.raw	1442.55	2	2	1442.55	0	EEQYNSTYR	1.68E+05
19.64	19.91	110861	precursor++	3	42	HexNAc(3)Hex(4)Fuc(1)NeuAc(1)	D:\IgG_glycomap_091322\Herceptin_Mutants_600\ALE_M2210_175.raw	1442.55	2	2	1442.55	0	EEQYNSTYR	1.11E+05
19.61	20	151570	precursor++	5	60	HexNAc(3)Hex(4)Fuc(1)NeuAc(1)	D:\IgG_glycomap_091322\Herceptin_Mutants_600\ALE_M2210_176.raw	1442.55	2	2	1442.55	0	EEQYNSTYR	1.52E+05
#N/A	#N/A	#N/A	precursor++	#N/A	#N/A	HexNAc(3)Hex(4)Fuc(1)NeuAc(1)	D:\IgG_glycomap_091322\Herceptin_Mutants_600\ALE_M2210_181.raw	1442.55	2	2	1442.55	#N/A	EEQYNSTYR	#N/A
#N/A	#N/A	#N/A	precursor++	#N/A	#N/A	HexNAc(3)Hex(4)Fuc(1)NeuAc(1)	D:\IgG_glycomap_091322\Herceptin_Mutants_600\ALE_M2210_182.raw	1442.55	2	2	1442.55	#N/A	EEQYNSTYR	#N/A
19.54	19.76	0	precursor++	#N/A	35	HexNAc(3)Hex(4)Fuc(1)NeuAc(1)	D:\IgG_glycomap_091322\Herceptin_Mutants_600\ALE_M2210_183.raw	1442.55	2	2	1442.55	0	EEQYNSTYR	0.00E+00
18.42	20.95	139178128	precursor++	5.3	413	HexNAc(3)Hex(4)Fuc(1)NeuAc(1)	D:\IgG_glycomap_091322\Herceptin_Mutants_600\ALE_M2210_185.raw	1442.55	2	2	1442.55	0	EEQYNSTYR	1.39E+08
18.53	20.62	132532992	precursor++	4.7	343	HexNAc(3)Hex(4)Fuc(1)NeuAc(1)	D:\IgG_glycomap_091322\Herceptin_Mutants_600\ALE_M2210_186.raw	1442.55	2	2	1442.55	0	EEQYNSTYR	1.33E+08
18.49	20.75	223208256	precursor++	4.4	376	HexNAc(3)Hex(4)Fuc(1)NeuAc(1)	D:\IgG_glycomap_091322\Herceptin_Mutants_600\ALE_M2210_187.raw	1442.55	2	2	1442.55	0	EEQYNSTYR	2.23E+08
19.18	19.79	0	precursor++	#N/A	92	HexNAc(3)Hex(4)Fuc(1)NeuAc(1)	D:\IgG_glycomap_091322\Herceptin_Mutants_600\ALE_M2210_192.raw	1442.55	2	2	1442.55	0	EEQYNSTYR	0.00E+00
19.31	19.59	0	precursor++	#N/A	43	HexNAc(3)Hex(4)Fuc(1)NeuAc(1)	D:\IgG_glycomap_091322\Herceptin_Mutants_600\ALE_M2210_193.raw	1442.55	2	2	1442.55	0	EEQYNSTYR	0.00E+00
19.24	19.68	0	precursor++	#N/A	68	HexNAc(3)Hex(4)Fuc(1)NeuAc(1)	D:\IgG_glycomap_091322\Herceptin_Mutants_600\ALE_M2210_194.raw	1442.55	2	2	1442.55	0	EEQYNSTYR	0.00E+00
19.04	19.48	184072	precursor++	5.1	69	HexNAc(3)Hex(4)Fuc(1)NeuAc(1)	D:\IgG_glycomap_091322\Herceptin_Mutants_600\ALE_M2210_196.raw	1442.55	2	2	1442.55	0	EEQYNSTYR	1.84E+05
18.98	19.59	185793	precursor++	4.3	95	HexNAc(3)Hex(4)Fuc(1)NeuAc(1)	D:\IgG_glycomap_091322\Herceptin_Mutants_600\ALE_M2210_197.raw	1442.55	2	2	1442.55	0	EEQYNSTYR	1.86E+05
18.89	19.71	59432	precursor++	4.1	129	HexNAc(3)Hex(4)Fuc(1)NeuAc(1)	D:\IgG_glycomap_091322\Herceptin_Mutants_600\ALE_M2210_198.raw	1442.55	2	2	1442.55	0	EEQYNSTYR	5.94E+04
#N/A	#N/A	#N/A	precursor[M1.00055+3]	#N/A	#N/A	HexNAc(3)Hex(4)Fuc(1)NeuAc(1)	D:\IgG_glycomap_091322\Herceptin_Mutants_600\ALE_M2210_159.raw	962.037	3	3	962.037	#N/A	EEQYNSTYR	#N/A
19.74	19.91	8701	precursor[M1.00055+3]	-7.2	26	HexNAc(3)Hex(4)Fuc(1)NeuAc(1)	D:\IgG_glycomap_091322\Herceptin_Mutants_600\ALE_M2210_160.raw	962.037	3	3	962.037	0	EEQYNSTYR	0.00E+00
#N/A	#N/A	#N/A	precursor[M1.00055+3]	#N/A	#N/A	HexNAc(3)Hex(4)Fuc(1)NeuAc(1)	D:\IgG_glycomap_091322\Herceptin_Mutants_600\ALE_M2210_161.raw	962.037	3	3	962.037	#N/A	EEQYNSTYR	#N/A
18.55	20.59	508569632	precursor[M1.00055+3]	7.6	337	HexNAc(3)Hex(4)Fuc(1)NeuAc(1)	D:\IgG_glycomap_091322\Herceptin_Mutants_600\ALE_M2210_163.raw	962.037	3	3	962.037	0	EEQYNSTYR	1.50E+08
18.52	20.66	459890976	precursor[M1.00055+3]	7	354	HexNAc(3)Hex(4)Fuc(1)NeuAc(1)	D:\IgG_glycomap_091322\Herceptin_Mutants_600\ALE_M2210_164.raw	962.037	3	3	962.037	0	EEQYNSTYR	1.30E+08
18.5	20.64	443633152	precursor[M1.00055+3]	6.7	353	HexNAc(3)Hex(4)Fuc(1)NeuAc(1)	D:\IgG_glycomap_091322\Herceptin_Mutants_600\ALE_M2210_165.raw	962.037	3	3	962.037	0	EEQYNSTYR	1.26E+08
19.61	20.16	14773	precursor[M1.00055+3]	-4.6	83	HexNAc(3)Hex(4)Fuc(1)NeuAc(1)	D:\IgG_glycomap_091322\Herceptin_Mutants_600\ALE_M2210_170.raw	962.037	3	3	962.037	0	EEQYNSTYR	2.52E+03
19.05	19.22	3470	precursor[M1.00055+3]	4.2	25	HexNAc(3)Hex(4)Fuc(1)NeuAc(1)	D:\IgG_glycomap_091322\Herceptin_Mutants_600\ALE_M2210_171.raw	962.037	3	3	962.037	0	EEQYNSTYR	0.00E+00
19.62	19.79	2253	precursor[M1.00055+3]	1.6	26	HexNAc(3)Hex(4)Fuc(1)NeuAc(1)	D:\IgG_glycomap_091322\Herceptin_Mutants_600\ALE_M2210_172.raw	962.037	3	3	962.037	0	EEQYNSTYR	0.00E+00
19.24	20.51	289850	precursor[M1.00055+3]	5.2	197	HexNAc(3)Hex(4)Fuc(1)NeuAc(1)	D:\IgG_glycomap_091322\Herceptin_Mutants_600\ALE_M2210_174.raw	962.037	3	3	962.037	0	EEQYNSTYR	1.68E+05
19.64	19.91	119656	precursor[M1.00055+3]	4.7	42	HexNAc(3)Hex(4)Fuc(1)NeuAc(1)	D:\IgG_glycomap_091322\Herceptin_Mutants_600\ALE_M2210_175.raw	962.037	3	3	962.037	0	EEQYNSTYR	1.11E+05
19.61	20	145078	precursor[M1.00055+3]	5	60	HexNAc(3)Hex(4)Fuc(1)NeuAc(1)	D:\IgG_glycomap_091322\Herceptin_Mutants_600\ALE_M2210_176.raw	962.037	3	3	962.037	0	EEQYNSTYR	1.52E+05
#N/A	#N/A	#N/A	precursor[M1.00055+3]	#N/A	#N/A	HexNAc(3)Hex(4)Fuc(1)NeuAc(1)	D:\IgG_glycomap_091322\Herceptin_Mutants_600\ALE_M2210_181.raw	962.037	3	3	962.037	#N/A	EEQYNSTYR	#N/A
#N/A	#N/A	#N/A	precursor[M1.00055+3]	#N/A	#N/A	HexNAc(3)Hex(4)Fuc(1)NeuAc(1)	D:\IgG_glycomap_091322\Herceptin_Mutants_600\ALE_M2210_182.raw	962.037	3	3	962.037	#N/A	EEQYNSTYR	#N/A
19.54	19.76	11199	precursor[M1.00055+3]	5.5	35	HexNAc(3)Hex(4)Fuc(1)NeuAc(1)	D:\IgG_glycomap_091322\Herceptin_Mutants_600\ALE_M2210_183.raw	962.037	3	3	962.037	0	EEQYNSTYR	0.00E+00
18.42	20.95	468212896	precursor[M1.00055+3]	8.1	413	HexNAc(3)Hex(4)Fuc(1)NeuAc(1)	D:\IgG_glycomap_091322\Herceptin_Mutants_600\ALE_M2210_185.raw	962.037	3	3	962.037	0	EEQYNSTYR	1.39E+08
18.53	20.62	469897792	precursor[M1.00055+3]	7.7	343	HexNAc(3)Hex(4)Fuc(1)NeuAc(1)	D:\IgG_glycomap_091322\Herceptin_Mutants_600\ALE_M2210_186.raw	962.037	3	3	962.037	0	EEQYNSTYR	1.33E+08
18.49	20.75	732306816	precursor[M1.00055+3]	7.4	376	HexNAc(3)Hex(4)Fuc(1)NeuAc(1)	D:\IgG_glycomap_091322\Herceptin_Mutants_600\ALE_M2210_187.raw	962.037	3	3	962.037	0	EEQYNSTYR	2.23E+08
19.18	19.79	21307	precursor[M1.00055+3]	-3.1	92	HexNAc(3)Hex(4)Fuc(1)NeuAc(1)	D:\IgG_glycomap_091322\Herceptin_Mutants_600\ALE_M2210_192.raw	962.037	3	3	962.037	0	EEQYNSTYR	0.00E+00
19.31	19.59	7495	precursor[M1.00055+3]	-3.5	43	HexNAc(3)Hex(4)Fuc(1)NeuAc(1)	D:\IgG_glycomap_091322\Herceptin_Mutants_600\ALE_M2210_193.raw	962.037	3	3	962.037	0	EEQYNSTYR	0.00E+00
19.24	19.68	17532	precursor[M1.00055+3]	-0.1	68	HexNAc(3)Hex(4)Fuc(1)NeuAc(1)	D:\IgG_glycomap_091322\Herceptin_Mutants_600\ALE_M2210_194.raw	962.037	3	3	962.037	0	EEQYNSTYR	0.00E+00
19.04	19.48	96997	precursor[M1.00055+3]	4	69	HexNAc(3)Hex(4)Fuc(1)NeuAc(1)	D:\IgG_glycomap_091322\Herceptin_Mutants_600\ALE_M2210_196.raw	962.037	3	3	962.037	0	EEQYNSTYR	1.84E+05
18.98	19.59	201000	precursor[M1.00055+3]	5.9	95	HexNAc(3)Hex(4)Fuc(1)NeuAc(1)	D:\IgG_glycomap_091322\Herceptin_Mutants_600\ALE_M2210_197.raw	962.037	3	3	962.037	0	EEQYNSTYR	1.86E+05
18.89	19.71	98884	precursor[M1.00055+3]	5.8	129	HexNAc(3)Hex(4)Fuc(1)NeuAc(1)	D:\IgG_glycomap_091322\Herceptin_Mutants_600\ALE_M2210_198.raw	962.037	3	3	962.037	0	EEQYNSTYR	5.94E+04
#N/A	#N/A	#N/A	precursor++	#N/A	#N/A	HexNAc(3)Hex(5)Fuc(1)NeuAc(1)	D:\IgG_glycomap_091322\Herceptin_Mutants_600\ALE_M2210_159.raw	1523.58	2	2	1523.58	#N/A	EEQYNSTYR	#N/A
#N/A	#N/A	#N/A	precursor++	#N/A	#N/A	HexNAc(3)Hex(5)Fuc(1)NeuAc(1)	D:\IgG_glycomap_091322\Herceptin_Mutants_600\ALE_M2210_160.raw	1523.58	2	2	1523.58	#N/A	EEQYNSTYR	#N/A
#N/A	#N/A	#N/A	precursor++	#N/A	#N/A	HexNAc(3)Hex(5)Fuc(1)NeuAc(1)	D:\IgG_glycomap_091322\Herceptin_Mutants_600\ALE_M2210_161.raw	1523.58	2	2	1523.58	#N/A	EEQYNSTYR	#N/A
19.25	19.69	493149	precursor++	2.5	87	HexNAc(3)Hex(5)Fuc(1)NeuAc(1)	D:\IgG_glycomap_091322\Herceptin_Mutants_600\ALE_M2210_163.raw	1523.58	2	2	1523.58	0	EEQYNSTYR	4.93E+05
19.29	19.66	432803	precursor++	4.2	75	HexNAc(3)Hex(5)Fuc(1)NeuAc(1)	D:\IgG_glycomap_091322\Herceptin_Mutants_600\ALE_M2210_164.raw	1523.58	2	2	1523.58	0	EEQYNSTYR	4.33E+05
19.27	19.67	300451	precursor++	4	81	HexNAc(3)Hex(5)Fuc(1)NeuAc(1)	D:\IgG_glycomap_091322\Herceptin_Mutants_600\ALE_M2210_165.raw	1523.58	2	2	1523.58	0	EEQYNSTYR	3.00E+05
#N/A	#N/A	#N/A	precursor++	#N/A	#N/A	HexNAc(3)Hex(5)Fuc(1)NeuAc(1)	D:\IgG_glycomap_091322\Herceptin_Mutants_600\ALE_M2210_170.raw	1523.58	2	2	1523.58	#N/A	EEQYNSTYR	#N/A
#N/A	#N/A	#N/A	precursor++	#N/A	#N/A	HexNAc(3)Hex(5)Fuc(1)NeuAc(1)	D:\IgG_glycomap_091322\Herceptin_Mutants_600\ALE_M2210_171.raw	1523.58	2	2	1523.58	#N/A	EEQYNSTYR	#N/A
#N/A	#N/A	#N/A	precursor++	#N/A	#N/A	HexNAc(3)Hex(5)Fuc(1)NeuAc(1)	D:\IgG_glycomap_091322\Herceptin_Mutants_600\ALE_M2210_172.raw	1523.58	2	2	1523.58	#N/A	EEQYNSTYR	#N/A
19.65	19.88	0	precursor++	#N/A	35	HexNAc(3)Hex(5)Fuc(1)NeuAc(1)	D:\IgG_glycomap_091322\Herceptin_Mutants_600\ALE_M2210_174.raw	1523.58	2	2	1523.58	0	EEQYNSTYR	0.00E+00
19.55	19.83	0	precursor++	#N/A	42	HexNAc(3)Hex(5)Fuc(1)NeuAc(1)	D:\IgG_glycomap_091322\Herceptin_Mutants_600\ALE_M2210_175.raw	1523.58	2	2	1523.58	0	EEQYNSTYR	0.00E+00
19.55	19.79	8140	precursor++	1.6	38	HexNAc(3)Hex(5)Fuc(1)NeuAc(1)	D:\IgG_glycomap_091322\Herceptin_Mutants_600\ALE_M2210_176.raw	1523.58	2	2	1523.58	0	EEQYNSTYR	8.14E+03
#N/A	#N/A	#N/A	precursor++	#N/A	#N/A	HexNAc(3)Hex(5)Fuc(1)NeuAc(1)	D:\IgG_glycomap_091322\Herceptin_Mutants_600\ALE_M2210_181.raw	1523.58	2	2	1523.58	#N/A	EEQYNSTYR	#N/A
#N/A	#N/A	#N/A	precursor++	#N/A	#N/A	HexNAc(3)Hex(5)Fuc(1)NeuAc(1)	D:\IgG_glycomap_091322\Herceptin_Mutants_600\ALE_M2210_182.raw	1523.58	2	2	1523.58	#N/A	EEQYNSTYR	#N/A
#N/A	#N/A	#N/A	precursor++	#N/A	#N/A	HexNAc(3)Hex(5)Fuc(1)NeuAc(1)	D:\IgG_glycomap_091322\Herceptin_Mutants_600\ALE_M2210_183.raw	1523.58	2	2	1523.58	#N/A	EEQYNSTYR	#N/A
19.37	19.78	366453	precursor++	2.9	84	HexNAc(3)Hex(5)Fuc(1)NeuAc(1)	D:\IgG_glycomap_091322\Herceptin_Mutants_600\ALE_M2210_185.raw	1523.58	2	2	1523.58	0	EEQYNSTYR	3.66E+05
19.28	19.63	251742	precursor++	4.6	70	HexNAc(3)Hex(5)Fuc(1)NeuAc(1)	D:\IgG_glycomap_091322\Herceptin_Mutants_600\ALE_M2210_186.raw	1523.58	2	2	1523.58	0	EEQYNSTYR	2.52E+05
19.32	19.72	749430	precursor++	2.9	84	HexNAc(3)Hex(5)Fuc(1)NeuAc(1)	D:\IgG_glycomap_091322\Herceptin_Mutants_600\ALE_M2210_187.raw	1523.58	2	2	1523.58	0	EEQYNSTYR	7.49E+05
#N/A	#N/A	#N/A	precursor++	#N/A	#N/A	HexNAc(3)Hex(5)Fuc(1)NeuAc(1)	D:\IgG_glycomap_091322\Herceptin_Mutants_600\ALE_M2210_192.raw	1523.58	2	2	1523.58	#N/A	EEQYNSTYR	#N/A
#N/A	#N/A	#N/A	precursor++	#N/A	#N/A	HexNAc(3)Hex(5)Fuc(1)NeuAc(1)	D:\IgG_glycomap_091322\Herceptin_Mutants_600\ALE_M2210_193.raw	1523.58	2	2	1523.58	#N/A	EEQYNSTYR	#N/A
#N/A	#N/A	#N/A	precursor++	#N/A	#N/A	HexNAc(3)Hex(5)Fuc(1)NeuAc(1)	D:\IgG_glycomap_091322\Herceptin_Mutants_600\ALE_M2210_194.raw	1523.58	2	2	1523.58	#N/A	EEQYNSTYR	#N/A
19.01	19.23	6021	precursor++	0.9	35	HexNAc(3)Hex(5)Fuc(1)NeuAc(1)	D:\IgG_glycomap_091322\Herceptin_Mutants_600\ALE_M2210_196.raw	1523.58	2	2	1523.58	0	EEQYNSTYR	6.02E+03
19.04	19.3	0	precursor++	#N/A	40	HexNAc(3)Hex(5)Fuc(1)NeuAc(1)	D:\IgG_glycomap_091322\Herceptin_Mutants_600\ALE_M2210_197.raw	1523.58	2	2	1523.58	0	EEQYNSTYR	0.00E+00
19.14	19.3	0	precursor++	#N/A	25	HexNAc(3)Hex(5)Fuc(1)NeuAc(1)	D:\IgG_glycomap_091322\Herceptin_Mutants_600\ALE_M2210_198.raw	1523.58	2	2	1523.58	0	EEQYNSTYR	0.00E+00
#N/A	#N/A	#N/A	precursor[M1.00055+3]	#N/A	#N/A	HexNAc(3)Hex(5)Fuc(1)NeuAc(1)	D:\IgG_glycomap_091322\Herceptin_Mutants_600\ALE_M2210_159.raw	1016.05	3	3	1016.05	#N/A	EEQYNSTYR	#N/A
#N/A	#N/A	#N/A	precursor[M1.00055+3]	#N/A	#N/A	HexNAc(3)Hex(5)Fuc(1)NeuAc(1)	D:\IgG_glycomap_091322\Herceptin_Mutants_600\ALE_M2210_160.raw	1016.05	3	3	1016.05	#N/A	EEQYNSTYR	#N/A
#N/A	#N/A	#N/A	precursor[M1.00055+3]	#N/A	#N/A	HexNAc(3)Hex(5)Fuc(1)NeuAc(1)	D:\IgG_glycomap_091322\Herceptin_Mutants_600\ALE_M2210_161.raw	1016.05	3	3	1016.05	#N/A	EEQYNSTYR	#N/A
19.25	19.69	3014716	precursor[M1.00055+3]	7.3	87	HexNAc(3)Hex(5)Fuc(1)NeuAc(1)	D:\IgG_glycomap_091322\Herceptin_Mutants_600\ALE_M2210_163.raw	1016.05	3	3	1016.05	0	EEQYNSTYR	4.93E+05
19.29	19.66	2943835	precursor[M1.00055+3]	7.1	75	HexNAc(3)Hex(5)Fuc(1)NeuAc(1)	D:\IgG_glycomap_091322\Herceptin_Mutants_600\ALE_M2210_164.raw	1016.05	3	3	1016.05	0	EEQYNSTYR	4.33E+05
19.27	19.67	2845073	precursor[M1.00055+3]	6.7	81	HexNAc(3)Hex(5)Fuc(1)NeuAc(1)	D:\IgG_glycomap_091322\Herceptin_Mutants_600\ALE_M2210_165.raw	1016.05	3	3	1016.05	0	EEQYNSTYR	3.00E+05
#N/A	#N/A	#N/A	precursor[M1.00055+3]	#N/A	#N/A	HexNAc(3)Hex(5)Fuc(1)NeuAc(1)	D:\IgG_glycomap_091322\Herceptin_Mutants_600\ALE_M2210_170.raw	1016.05	3	3	1016.05	#N/A	EEQYNSTYR	#N/A
#N/A	#N/A	#N/A	precursor[M1.00055+3]	#N/A	#N/A	HexNAc(3)Hex(5)Fuc(1)NeuAc(1)	D:\IgG_glycomap_091322\Herceptin_Mutants_600\ALE_M2210_171.raw	1016.05	3	3	1016.05	#N/A	EEQYNSTYR	#N/A
#N/A	#N/A	#N/A	precursor[M1.00055+3]	#N/A	#N/A	HexNAc(3)Hex(5)Fuc(1)NeuAc(1)	D:\IgG_glycomap_091322\Herceptin_Mutants_600\ALE_M2210_172.raw	1016.05	3	3	1016.05	#N/A	EEQYNSTYR	#N/A
19.65	19.88	159848	precursor[M1.00055+3]	6.8	35	HexNAc(3)Hex(5)Fuc(1)NeuAc(1)	D:\IgG_glycomap_091322\Herceptin_Mutants_600\ALE_M2210_174.raw	1016.05	3	3	1016.05	0	EEQYNSTYR	0.00E+00
19.55	19.83	102415	precursor[M1.00055+3]	3.2	42	HexNAc(3)Hex(5)Fuc(1)NeuAc(1)	D:\IgG_glycomap_091322\Herceptin_Mutants_600\ALE_M2210_175.raw	1016.05	3	3	1016.05	0	EEQYNSTYR	0.00E+00
19.55	19.79	134959	precursor[M1.00055+3]	7.5	38	HexNAc(3)Hex(5)Fuc(1)NeuAc(1)	D:\IgG_glycomap_091322\Herceptin_Mutants_600\ALE_M2210_176.raw	1016.05	3	3	1016.05	0	EEQYNSTYR	8.14E+03
#N/A	#N/A	#N/A	precursor[M1.00055+3]	#N/A	#N/A	HexNAc(3)Hex(5)Fuc(1)NeuAc(1)	D:\IgG_glycomap_091322\Herceptin_Mutants_600\ALE_M2210_181.raw	1016.05	3	3	1016.05	#N/A	EEQYNSTYR	#N/A
#N/A	#N/A	#N/A	precursor[M1.00055+3]	#N/A	#N/A	HexNAc(3)Hex(5)Fuc(1)NeuAc(1)	D:\IgG_glycomap_091322\Herceptin_Mutants_600\ALE_M2210_182.raw	1016.05	3	3	1016.05	#N/A	EEQYNSTYR	#N/A
#N/A	#N/A	#N/A	precursor[M1.00055+3]	#N/A	#N/A	HexNAc(3)Hex(5)Fuc(1)NeuAc(1)	D:\IgG_glycomap_091322\Herceptin_Mutants_600\ALE_M2210_183.raw	1016.05	3	3	1016.05	#N/A	EEQYNSTYR	#N/A
19.37	19.78	2697267	precursor[M1.00055+3]	7.1	84	HexNAc(3)Hex(5)Fuc(1)NeuAc(1)	D:\IgG_glycomap_091322\Herceptin_Mutants_600\ALE_M2210_185.raw	1016.05	3	3	1016.05	0	EEQYNSTYR	3.66E+05
19.28	19.63	3055519	precursor[M1.00055+3]	7.6	70	HexNAc(3)Hex(5)Fuc(1)NeuAc(1)	D:\IgG_glycomap_091322\Herceptin_Mutants_600\ALE_M2210_186.raw	1016.05	3	3	1016.05	0	EEQYNSTYR	2.52E+05
19.32	19.72	5531791	precursor[M1.00055+3]	6.9	84	HexNAc(3)Hex(5)Fuc(1)NeuAc(1)	D:\IgG_glycomap_091322\Herceptin_Mutants_600\ALE_M2210_187.raw	1016.05	3	3	1016.05	0	EEQYNSTYR	7.49E+05
#N/A	#N/A	#N/A	precursor[M1.00055+3]	#N/A	#N/A	HexNAc(3)Hex(5)Fuc(1)NeuAc(1)	D:\IgG_glycomap_091322\Herceptin_Mutants_600\ALE_M2210_192.raw	1016.05	3	3	1016.05	#N/A	EEQYNSTYR	#N/A
#N/A	#N/A	#N/A	precursor[M1.00055+3]	#N/A	#N/A	HexNAc(3)Hex(5)Fuc(1)NeuAc(1)	D:\IgG_glycomap_091322\Herceptin_Mutants_600\ALE_M2210_193.raw	1016.05	3	3	1016.05	#N/A	EEQYNSTYR	#N/A
#N/A	#N/A	#N/A	precursor[M1.00055+3]	#N/A	#N/A	HexNAc(3)Hex(5)Fuc(1)NeuAc(1)	D:\IgG_glycomap_091322\Herceptin_Mutants_600\ALE_M2210_194.raw	1016.05	3	3	1016.05	#N/A	EEQYNSTYR	#N/A
19.01	19.23	123935	precursor[M1.00055+3]	6.2	35	HexNAc(3)Hex(5)Fuc(1)NeuAc(1)	D:\IgG_glycomap_091322\Herceptin_Mutants_600\ALE_M2210_196.raw	1016.05	3	3	1016.05	0	EEQYNSTYR	6.02E+03
19.04	19.3	99140	precursor[M1.00055+3]	4.8	40	HexNAc(3)Hex(5)Fuc(1)NeuAc(1)	D:\IgG_glycomap_091322\Herceptin_Mutants_600\ALE_M2210_197.raw	1016.05	3	3	1016.05	0	EEQYNSTYR	0.00E+00
19.14	19.3	49164	precursor[M1.00055+3]	4.9	25	HexNAc(3)Hex(5)Fuc(1)NeuAc(1)	D:\IgG_glycomap_091322\Herceptin_Mutants_600\ALE_M2210_198.raw	1016.05	3	3	1016.05	0	EEQYNSTYR	0.00E+00
