# Supplementary material for: Population-level analysis of glycoprotein glycoforms
Source: MAbs. 2026 Apr 30;18(1):2665879. doi: 10.1080/19420862.2026.2665879 (PMC13134397; doi:10.1080/19420862.2026.2665879)
Supplement: Supplementary data 3.xlsx [file KMAB_A_2665879_SM3658.xlsx]

## Sheet: IgG1 default node
AverageShortestPathLength	BetweennessCentrality	Byonics Seed	ClosenessCentrality	ClusteringCoefficient	Degree	degree.layout	Eccentricity	glycoform	IsSingleNode	name	NeighborhoodConnectivity	number of spectra	NumberOfDirectedEdges	NumberOfUndirectedEdges	parent mass	PartnerOfMultiEdgedNodePairs	precursor mass	Protein Accession	Radiality	selected	SelfLoops	shared name	Stress	TopologicalCoefficient
1	0	Y	1	0	1	1	1	[('[R].EEQYNSTYR.[V]', 'HexNAc(2)Hex(5)')]	FALSE	51550	1	26	0	1	2406.57	0	1203.78	['P01857']	1	FALSE	0	51550	0	0
1	0	Y	1	1	2	2	1	[('[R].EEQYNSTYR.[V]', 'HexNAc(4)Hex(5)Fuc(1)NeuAc(2)')]	FALSE	26761	2	22	0	2	3540.73	0	885.934	['P01857']	1	FALSE	0	26761	0	1
0	0	Y	0	0	0		0	[('[R].EEQYNSTYR.[V]', 'HexNAc(2)Hex(2)')]	TRUE	34840	0	3	0	0	1919.95	0	960.475	['P01857']	Infinity	FALSE	0	34840	0	0
1	0	Y	1	0	1	1	1	[('[R].EEQYNSTYR.[V]', 'HexNAc(2)Hex(5)')]	FALSE	51547	1	11	0	1	2406.35	0	1203.68	['P01857']	1	FALSE	0	51547	0	0
0	0	Y	0	0	0		0	[('[R].EEQYNSTYR.[V]', 'HexNAc(4)Hex(3)')]	TRUE	54078	0	4	0	0	2488.91	0	1244.96	['P01857']	Infinity	FALSE	0	54078	0	0
1	0	Y	1	0	1	1	1	[('[R].EEQYNSTYR.[V]', 'HexNAc(2)Hex(5)Fuc(1)')]	FALSE	55891	1	18	0	1	2552.25	0	1276.63	['P01857']	1	FALSE	0	55891	0	0
1	0	N	1	0	1	1	1	[('[R].EEQYNSTYR.[V]', 'HexNAc(2)Hex(5)Fuc(1)')]	FALSE	55922	1	3	0	1	2553.26	0	1277.13	['P01857']	1	FALSE	0	55922	0	0
0	0	Y	0	0	0		0	[('[R].EEQYNSTYR.[V]', 'HexNAc(4)Hex(3)')]	TRUE	20946	0	4	0	0	2487.01	0	829.67	['P01857']	Infinity	FALSE	0	20946	0	0
0	0	Y	0	0	0		0	[('[R].EEQYNSTYR.[V]', 'HexNAc(1)Fuc(1)')]	TRUE	14837	0	60	0	0	1539.65	0	770.325	['P01857']	Infinity	FALSE	0	14837	0	0
3.5454545454545454	0	N	0.28205128205128205	0	1	1	6	[('[R].EEQYNSTYR.[V]', 'HexNAc(4)Hex(3)')]	FALSE	20861	7	38	0	1	2484.9	0	828.965	['P01857']	0.6818181818181819	FALSE	0	20861	0	0
2.1363636363636362	0.43614718614718617	N	0.46808510638297873	0.35714285714285715	8	8	4	[('[R].EEQYNSTYR.[V]', 'HexNAc(4)Hex(3)')]	FALSE	20819	4.625	39	0	8	2483.87	0	828.622	['P01857']	0.8579545454545454	FALSE	0	20819	484	0.33035714285714285
2.8636363636363638	0.001443	N	0.3492063492063492	0.8333333333333334	4	4	5	[('[R].EEQYNSTYR.[V]', 'HexNAc(5)Hex(3)')]	FALSE	5100	5.75	31	0	4	2686.97	0	672.4939999999999	['P01857']	0.7670454545454546	FALSE	0	5100	2	0.575
0	0	Y	0	0	0		0	[('[R].EEQYNSTYR.[V]', 'HexNAc(1)Fuc(1)')]	TRUE	14715	0	14	0	0	1537.61	0	769.307	['P01857']	Infinity	FALSE	0	14715	0	0
1	0	Y	1	0	1		1	[('[R].EEQYNSTYR.[V]', 'HexNAc(2)Hex(3)Fuc(1)')]	FALSE	46457	1	3	0	1	2228.02	0	1114.51	['P01857']	1	FALSE	0	46457	0	0
2.409090909090909	0.0833333	N	0.4150943396226415	0.6	5	5	4	[('[R].EEQYNSTYR.[V]', 'HexNAc(5)Hex(4)')]	FALSE	8954	5.2	13	0	5	2849.01	0	713.003	['P01857']	0.8238636363636364	FALSE	0	8954	136	0.4727272727272727
2.590909090909091	0	N	0.3859649122807018	1	3	3	4	[('[R].EEQYNSTYR.[V]', 'HexNAc(5)Hex(5)')]	FALSE	12925	5.666666666666667	8	0	3	3011.07	0	753.5189999999999	['P01857']	0.8011363636363636	FALSE	0	12925	0	0.6296296296296297
2.1818181818181817	0.5064935064935064	N	0.45833333333333337	0.5	4	4	3	[('[R].EEQYNSTYR.[V]', 'HexNAc(5)Hex(5)')]	FALSE	12945	5.5	3	0	4	3012.08	0	753.7710000000001	['P01857']	0.8522727272727273	FALSE	0	12945	600	0.40384615384615385
1	0	Y	1	0	1	1	1	[('[R].EEQYNSTYR.[V]', 'HexNAc(2)Hex(2)')]	FALSE	34829	1	3	0	1	1919.86	0	960.43	['P01857']	1	FALSE	0	34829	0	0
1	0	Y	1	0	1	1	1	[('[R].EEQYNSTYR.[V]', 'HexNAc(2)Hex(2)')]	FALSE	34883	1	44	0	1	1920.85	0	960.923	['P01857']	1	FALSE	0	34883	0	0
2.409090909090909	0.487013	N	0.4150943396226415	0.5333333333333333	6	6	4	[('[R].EEQYNSTYR.[V]', 'HexNAc(5)Hex(5)')]	FALSE	38960	5.666666666666667	45	0	6	3011.08	0	1004.36	['P01857']	0.8238636363636364	FALSE	0	38960	592	0.5
3.090909090909091	0.00108225	N	0.3235294117647059	0.8333333333333334	4	4	5	[('[R].EEQYNSTYR.[V]', 'HexNAc(5)Hex(5)')]	FALSE	38978	6.25	20	0	4	3012.08	0	1004.69	['P01857']	0.7386363636363636	FALSE	0	38978	2	0.6944444444444444
3.090909090909091	0.00108225	N	0.3235294117647059	0.8333333333333334	4	4	5	[('[R].EEQYNSTYR.[V]', 'HexNAc(5)Hex(5)')]	FALSE	39003	6.25	10	0	4	3013.07	0	1005.02	['P01857']	0.7386363636363636	FALSE	0	39003	2	0.6944444444444444
1	0	Y	1	0	1	1	1	[('[R].EEQYNSTYR.[V]', 'HexNAc(2)Hex(4)')]	FALSE	12426	1	25	0	1	2243.94	0	748.6469999999999	['P01857']	1	FALSE	0	12426	0	0
1	0.0555556	Y	1	0.8333333333333334	4	2	1	[('[R].EEQYNSTYR.[V]', 'HexNAc(2)Hex(5)')]	FALSE	18179	3.5	35	0	4	2405.94	0	802.645	['P01857']	1	FALSE	0	18179	2	0.875
4.090909090909091	0	Y	0.24444444444444444	0	1	1	6	[('[R].EEQYNSTYR.[V]', 'HexNAc(2)Hex(9)')]	FALSE	67584	3	12	0	1	3054.18	0	1527.59	['P01857']	0.6136363636363636	FALSE	0	67584	0	0
1	1	Y	1	0	2	2	1	[('[R].EEQYNSTYR.[V]', 'HexNAc(5)Hex(5)Fuc(1)')]	FALSE	42484	1	4	0	2	3162.08	0	1054.69	['P01857']	1	FALSE	0	42484	2	0
1	0.0555556	N	1	0.8333333333333334	4	2	1	[('[R].EEQYNSTYR.[V]', 'HexNAc(2)Hex(5)')]	FALSE	18252	3.5	6	0	4	2407.93	0	803.311	['P01857']	1	FALSE	0	18252	2	0.875
1.25	0	N	0.8	1	3	2	2	[('[R].EEQYNSTYR.[V]', 'HexNAc(2)Hex(5)')]	FALSE	18220	4	6	0	3	2406.93	0	802.9780000000001	['P01857']	0.9375	FALSE	0	18220	0	1
3.227272727272727	0.0411255	Y	0.3098591549295775	0	2	2	5	[('[R].EEQYNSTYR.[V]', 'HexNAc(2)Hex(7)')]	FALSE	61061	3	10	0	2	2731.04	0	1366.02	['P01857']	0.7215909090909092	FALSE	0	61061	42	0.6666666666666666
1.5	0	N	0.6666666666666666	0	1	1	2	[('[R].EEQYNSTYR.[V]', 'HexNAc(5)Hex(5)Fuc(1)')]	FALSE	42507	2	7	0	1	3163.1	0	1055.03	['P01857']	0.75	FALSE	0	42507	0	0
4	0.004329	Y	0.25	0	2	2	6	[('[R].EEQYNSTYR.[V]', 'HexNAc(2)Hex(8)')]	FALSE	64119	2.5	9	0	2	2893.09	0	1447.05	['P01857']	0.625	FALSE	0	64119	4	0.75
1	0	Y	1	0	1	1	1	[('[R].EEQYNSTYR.[V]', 'HexNAc(2)Hex(4)')]	FALSE	12464	1	5	0	1	2244.94	0	748.98	['P01857']	1	FALSE	0	12464	0	0
3.1363636363636362	0.13203463203463203	Y	0.31884057971014496	0	3	3	5	[('[R].EEQYNSTYR.[V]', 'HexNAc(2)Hex(8)')]	FALSE	64095	2.3333333333333335	62	0	3	2892.1	0	1446.55	['P01857']	0.7329545454545454	FALSE	0	64095	90	0.4444444444444444
1.5	0	Y	0.6666666666666666	0	1	1	2	[('[R].EEQYNSTYR.[V]', 'HexNAc(2)Hex(1)')]	FALSE	78865	2	3	0	1	1757.7	0	1757.7	['P01857']	0.75	FALSE	0	78865	0	0
1	0	Y	1	0	1	1	1	[('[R].EEQYNSTYR.[V]', 'HexNAc(3)Hex(6)')]	FALSE	30894	1	4	0	1	2770.07	0	924.0219999999999	['P01857']	1	FALSE	0	30894	0	0
1.5	0	Y	0.6666666666666666	0	1	1	2	[('[R].EEQYNSTYR.[V]', 'HexNAc(2)Hex(1)')]	FALSE	78873	2	3	0	1	1757.86	0	1757.86	['P01857']	0.75	FALSE	0	78873	0	0
0	0	Y	0	0	0		0	[('[R].EEQYNSTYR.[V]', 'HexNAc(2)Hex(2)')]	TRUE	2478	0	7	0	0	1920.81	0	640.935	['P01857']	Infinity	FALSE	0	2478	0	0
0	0	Y	0	0	0		0	[('[R].EEQYNSTYR.[V]', 'HexNAc(5)Hex(5)')]	TRUE	39076	0	6	0	0	3015.21	0	1005.74	['P01857']	Infinity	FALSE	0	39076	0	0
1	0.6666666666666666	N	1	0.3333333333333333	4	4	1	[('[R].EEQYNSTYR.[V]', 'HexNAc(4)Hex(3)NeuAc(1)')]	FALSE	61998	2	11	0	4	2778.1	0	1389.55	['P01857']	1	FALSE	0	61998	8	0.5
1	0	Y	1	0	1	1	1	[('[R].EEQYNSTYR.[V]', 'HexNAc(2)Hex(5)')]	FALSE	51495	1	20	0	1	2404.93	0	1202.97	['P01857']	1	FALSE	0	51495	0	0
1.5	0	N	0.6666666666666666	1	2	2	2	[('[R].EEQYNSTYR.[V]', 'HexNAc(4)Hex(3)NeuAc(1)')]	FALSE	61997	3	5	0	2	2778.09	0	1389.54	['P01857']	0.875	FALSE	0	61997	0	0.75
0	0	Y	0	0	0		0	[('[R].EEQYNSTYR.[V]', 'HexNAc(1)')]	TRUE	7375	0	7	0	0	1391.68	0	696.341	['P01857']	Infinity	FALSE	0	7375	0	0
1.5	0	Y	0.6666666666666666	1	2	2	2	[('[R].EEQYNSTYR.[V]', 'HexNAc(4)Hex(4)NeuAc(1)')]	FALSE	64955	3	5	0	2	2940.17	0	1470.59	['P01857']	0.875	FALSE	0	64955	0	0.75
3.857142857142857	0	N	0.25925925925925924	0	1	1	6	[('[R].EEQYNSTYR.[V]', 'HexNAc(4)Hex(5)Fuc(1)')]	FALSE	37583	2	16	0	1	2961.11	0	987.704	['P01857']	0.047619047619047596	FALSE	0	37583	0	0
2.6666666666666665	0.5303030303030303	Y	0.375	0	2	2	5	[('[R].EEQYNSTYR.[V]', 'HexNAc(4)Hex(5)')]	FALSE	32485	3.5	71	0	2	2812.18	0	938.06	['P01857']	0.6666666666666667	FALSE	0	32485	80	0.5
1	0	N	1	0	1	1	1	[('[R].EEQYNSTYR.[V]', 'HexNAc(5)Hex(4)')]	FALSE	33830	1	6	0	1	2851.13	0	951.043	['P01857']	1	FALSE	0	33830	0	0
0	0	Y	0	0	0		0	[('[R].EEQYNSTYR.[V]', 'HexNAc(5)Hex(5)Fuc(1)')]	TRUE	17187	0	35	0	0	3161.27	0	791.068	['P01857']	Infinity	FALSE	0	17187	0	0
1	0	Y	1	0	1	1	1	[('[R].EEQYNSTYR.[V]', 'HexNAc(5)Hex(4)')]	FALSE	33855	1	99	0	1	2852.14	0	951.3789999999999	['P01857']	1	FALSE	0	33855	0	0
1.5	0	Y	0.6666666666666666	0	1	1	2	[('[R].EEQYNSTYR.[V]', 'HexNAc(1)')]	FALSE	7355	2	3	0	1	1391.59	0	696.297	['P01857']	0.75	FALSE	0	7355	0	0
0	0	Y	0	0	0		0	[('[R].EEQYNSTYR.[V]', 'HexNAc(3)Hex(4)NeuAc(1)')]	TRUE	61247	0	4	0	0	2738.48	0	1369.74	['P01857']	Infinity	FALSE	0	61247	0	0
1	1	Y	1	0	2	2	1	[('[R].EEQYNSTYR.[V]', 'HexNAc(2)Hex(1)')]	FALSE	78839	1	7	0	2	1757.03	0	1757.03	['P01857']	1	FALSE	0	78839	2	0
0	0	Y	0	0	0		0	[('[R].EEQYNSTYR.[V]', 'HexNAc(3)Hex(6)')]	TRUE	61838	0	17	0	0	2771.03	0	1386.02	['P01857']	Infinity	FALSE	0	61838	0	0
0	0	Y	0	0	0		0	[('[R].EEQYNSTYR.[V]', 'HexNAc(5)Hex(5)')]	TRUE	39080	0	4	0	0	3015.27	0	1005.76	['P01857']	Infinity	FALSE	0	39080	0	0
2.142857142857143	0.5714285714285714	Y	0.4666666666666667	0	2	2	4	[('[R].EEQYNSTYR.[V]', 'HexNAc(4)Hex(5)Fuc(1)')]	FALSE	65223	2.5	6	0	2	2957.15	0	1479.08	['P01857']	0.6190476190476191	FALSE	0	65223	24	0.5
0	0	Y	0	0	0		0	[('[R].EEQYNSTYR.[V]', 'HexNAc(3)Hex(6)NeuAc(1)')]	TRUE	40229	0	5	0	0	3061.29	0	1021.1	['P01857']	Infinity	FALSE	0	40229	0	0
0	0	Y	0	0	0		0	[('[R].EEQYNSTYR.[V]', 'HexNAc(3)Hex(4)NeuAc(1)')]	TRUE	29681	0	5	0	0	2737.35	0	913.1160000000001	['P01857']	Infinity	FALSE	0	29681	0	0
1	0	Y	1	0	1	1	1	[('[R].EEQYNSTYR.[V]', 'HexNAc(5)Hex(3)')]	FALSE	27966	1	3	0	1	2690.11	0	897.3710000000001	['P01857']	1	FALSE	0	27966	0	0
1	0	N	1	1	2	2	1	[('[R].EEQYNSTYR.[V]', 'HexNAc(4)Hex(5)Fuc(1)NeuAc(2)')]	FALSE	8504	2	79	0	2	3538.41	0	708.4810000000001	['P01857']	1	FALSE	0	8504	0	1
1	0	Y	1	1	3	3	1	[('[R].EEQYNSTYR.[V]', 'HexNAc(2)Hex(3)Fuc(1)')]	FALSE	46464	3	3	0	3	2228.21	0	1114.6	['P01857']	1	FALSE	0	46464	0	1
1	0	Y	1	0	1	1	1	[('[R].EEQYNSTYR.[V]', 'HexNAc(3)Hex(6)Fuc(1)NeuAc(1)')]	FALSE	43389	1	42	0	1	3207.24	0	1069.75	['P01857']	1	FALSE	0	43389	0	0
1.4	0.0833333	N	0.7142857142857143	0.6666666666666666	3	3	2	[('[R].EEQYNSTYR.[V]', 'HexNAc(2)Hex(1)Fuc(1)')]	FALSE	34025	3.3333333333333335	394	0	3	1904.95	0	952.975	['P01857']	0.9	FALSE	0	34025	4	0.6666666666666666
1	0	N	1	1	3	3	1	[('[R].EEQYNSTYR.[V]', 'HexNAc(2)Hex(3)Fuc(1)')]	FALSE	46501	3	58	0	3	2229.2	0	1115.1	['P01857']	1	FALSE	0	46501	0	1
1	0	Y	1	0	1	1	1	[('[R].EEQYNSTYR.[V]', 'HexNAc(3)Hex(6)Fuc(1)NeuAc(1)')]	FALSE	43411	1	62	0	1	3208.23	0	1070.08	['P01857']	1	FALSE	0	43411	0	0
1	0	Y	1	1	3	3	1	[('[R].EEQYNSTYR.[V]', 'HexNAc(2)Hex(3)Fuc(1)')]	FALSE	46466	3	24	0	3	2228.22	0	1114.61	['P01857']	1	FALSE	0	46466	0	1
1	0	N	1	1	3	3	1	[('[R].EEQYNSTYR.[V]', 'HexNAc(2)Hex(3)Fuc(1)')]	FALSE	46502	3	4	0	3	2229.19	0	1115.1	['P01857']	1	FALSE	0	46502	0	1
3	0	Y	0.3333333333333333	0	1	1	5	[('[R].EEQYNSTYR.[V]', 'HexNAc(2)Hex(5)Fuc(1)')]	FALSE	23159	2	49	0	1	2551.18	0	851.061	['P01857']	0	FALSE	0	23159	0	0
1.8	0	N	0.5555555555555556	1	2	2	3	[('[R].EEQYNSTYR.[V]', 'HexNAc(2)Hex(1)Fuc(1)')]	FALSE	34085	3.5	7	0	2	1905.94	0	953.471	['P01857']	0.8	FALSE	0	34085	0	0.875
2.2	0.4	N	0.45454545454545453	0	2	1	4	[('[R].EEQYNSTYR.[V]', 'HexNAc(2)Hex(6)')]	FALSE	23705	1.5	25	0	2	2567.18	0	856.3939999999999	['P01857']	0.3999999999999999	FALSE	0	23705	8	0.5
0	0	Y	0	0	0		0	[('[R].EEQYNSTYR.[V]', 'HexNAc(2)Hex(5)Fuc(1)')]	TRUE	2333	0	4	0	0	2551.27	0	638.568	['P01857']	Infinity	FALSE	0	2333	0	0
0	0	Y	0	0	0		0	[('[R].EEQYNSTYR.[V]', 'HexNAc(2)Hex(3)')]	TRUE	7221	0	7	0	0	2082.02	0	694.673	['P01857']	Infinity	FALSE	0	7221	0	0
1.5	0	Y	0.6666666666666666	0	1	1	2	[('[R].EEQYNSTYR.[V]', 'HexNAc(3)Hex(6)Fuc(1)NeuAc(1)')]	FALSE	72303	2	6	0	1	3207.23	0	1604.11	['P01857']	0.75	FALSE	0	72303	0	0
1	1	N	1	0	2	2	1	[('[R].EEQYNSTYR.[V]', 'HexNAc(3)Hex(6)Fuc(1)NeuAc(1)')]	FALSE	72331	1	24	0	2	3208.23	0	1604.62	['P01857']	1	FALSE	0	72331	2	0
0	0	Y	0	0	0		0	[('[R].EEQYNSTYR.[V]', 'HexNAc(2)Hex(8)')]	TRUE	35268	0	132	0	0	2891.15	0	964.3839999999999	['P01857']	Infinity	FALSE	0	35268	0	0
0	0	Y	0	0	0		0	[('[R].EEQYNSTYR.[V]', 'HexNAc(3)Hex(4)NeuAc(1)')]	TRUE	61257	0	4	0	0	2739.07	0	1370.04	['P01857']	Infinity	FALSE	0	61257	0	0
1	0	N	1	0	1	1	1	[('[R].EEQYNSTYR.[V]', 'HexNAc(4)Hex(2)')]	FALSE	15491	1	5	0	1	2325.94	0	775.9789999999999	['P01857']	1	FALSE	0	15491	0	0
0	0	Y	0	0	0		0	[('[R].EEQYNSTYR.[V]', 'HexNAc(3)Hex(5)')]	TRUE	25096	0	5	0	0	2607.94	0	869.98	['P01857']	Infinity	FALSE	0	25096	0	0
1	0	Y	1	0	1	1	1	[('[R].EEQYNSTYR.[V]', 'HexNAc(4)Hex(3)')]	FALSE	21013	1	3	0	1	2489	0	830.3330000000001	['P01857']	1	FALSE	0	21013	0	0
3	0	Y	0.3333333333333333	0	1	1	5	[('[R].EEQYNSTYR.[V]', 'HexNAc(3)Hex(4)')]	FALSE	52797	4	11	0	1	2447.96	0	1224.48	['P01857']	0.6666666666666666	FALSE	0	52797	0	0
1	0	Y	1	0	1		1	[('[R].EEQYNSTYR.[V]', 'HexNAc(2)Hex(3)')]	FALSE	7213	1	7	0	1	2081.89	0	694.6310000000001	['P01857']	1	FALSE	0	7213	0	0
0	0	Y	0	0	0		0	[('[R].EEQYNSTYR.[V]', 'HexNAc(3)Hex(5)')]	TRUE	57507	0	10	0	0	2609.24	0	1305.12	['P01857']	Infinity	FALSE	0	57507	0	0
0	0	Y	0	0	0		0	[('[R].EEQYNSTYR.[V]', 'HexNAc(2)Hex(7)')]	TRUE	61048	0	10	0	0	2730.49	0	1365.75	['P01857']	Infinity	FALSE	0	61048	0	0
0	0	Y	0	0	0		0	[('[R].EEQYNSTYR.[V]', 'HexNAc(2)Hex(8)')]	TRUE	64085	0	8	0	0	2891.37	0	1446.19	['P01857']	Infinity	FALSE	0	64085	0	0
0	0	Y	0	0	0		0	[('[R].EEQYNSTYR.[V]', 'HexNAc(3)Hex(6)Fuc(1)NeuAc(1)')]	TRUE	43410	0	7	0	0	3208.19	0	1070.06	['P01857']	Infinity	FALSE	0	43410	0	0
0	0	Y	0	0	0		0	[('[R].EEQYNSTYR.[V]', 'HexNAc(2)Hex(3)')]	TRUE	7220	0	37	0	0	2082.01	0	694.671	['P01857']	Infinity	FALSE	0	7220	0	0
1.3333333333333333	0	Y	0.75	1	2	2	2	[('[R].EEQYNSTYR.[V]', 'HexNAc(4)Hex(5)')]	FALSE	32479	3	4	0	2	2811.95	0	937.982	['P01857']	0.888889	FALSE	0	32479	0	1
0	0	Y	0	0	0		0	[('[R].EEQYNSTYR.[V]', 'HexNAc(3)Hex(6)Fuc(1)NeuAc(1)')]	TRUE	18174	0	35	0	0	3207.22	0	802.555	['P01857']	Infinity	FALSE	0	18174	0	0
0	0	Y	0	0	0		0	[('[R].EEQYNSTYR.[V]', 'HexNAc(4)Hex(6)Fuc(1)NeuAc(1)')]	TRUE	23408	0	9	0	0	3411.43	0	853.6080000000001	['P01857']	Infinity	FALSE	0	23408	0	0
0	0	Y	0	0	0		0	[('[R].EEQYNSTYR.[V]', 'HexNAc(3)Hex(4)')]	TRUE	19595	0	317	0	0	2447.06	0	816.3539999999999	['P01857']	Infinity	FALSE	0	19595	0	0
3.5833333333333335	0	Y	0.27906976744186046	1	4	4	7	[('[R].EEQYNSTYR.[V]', 'HexNAc(3)Hex(6)')]	FALSE	61841	4.25	17	0	4	2771.15	0	1386.07	['P01857']	0.4833333333333333	FALSE	0	61841	0	0.85
2.3181818181818183	0.5238095238095238	Y	0.4313725490196078	0.6	5	5	4	[('[R].EEQYNSTYR.[V]', 'HexNAc(2)Hex(9)')]	FALSE	40072	5.4	19	0	5	3054.16	0	1018.72	['P01857']	0.8352272727272727	FALSE	0	40072	312	0.43333333333333335
2.772727272727273	0.0909091	Y	0.360656	0.6	5	5	5	[('[R].EEQYNSTYR.[V]', 'HexNAc(2)Hex(8)')]	FALSE	35306	4.8	80	0	5	2892.09	0	964.697	['P01857']	0.7784090909090908	FALSE	0	35306	48	0.5111111111111111
3.5833333333333335	0	Y	0.27906976744186046	1	4	4	7	[('[R].EEQYNSTYR.[V]', 'HexNAc(2)Hex(5)')]	FALSE	51568	4.25	14	0	4	2407.02	0	1204.01	['P01857']	0.4833333333333333	FALSE	0	51568	0	0.85
4.363636363636363	0	Y	0.22916666666666669	0	1	1	7	[('[R].EEQYNSTYR.[V]', 'HexNAc(2)Hex(4)')]	FALSE	12463	2	11	0	1	2244.88	0	748.961	['P01857']	0.5795454545454546	FALSE	0	12463	0	0
2.9166666666666665	0.48484848484848486	Y	0.34285714285714286	0.6	5	5	6	[('[R].EEQYNSTYR.[V]', 'HexNAc(3)Hex(5)')]	FALSE	57499	3.6	21	0	5	2609.1	0	1305.05	['P01857']	0.6166666666666667	FALSE	0	57499	72	0.68
4.363636363636363	0	Y	0.22916666666666669	0	1	1	7	[('[R].EEQYNSTYR.[V]', 'HexNAc(2)Hex(5)')]	FALSE	18219	2	33	0	1	2406.93	0	802.9780000000001	['P01857']	0.5795454545454546	FALSE	0	18219	0	0
3.5833333333333335	0	Y	0.27906976744186046	1	4	4	7	[('[R].EEQYNSTYR.[V]', 'HexNAc(2)Hex(4)')]	FALSE	47059	4.25	5	0	4	2244.97	0	1122.98	['P01857']	0.4833333333333333	FALSE	0	47059	0	0.85
3.5833333333333335	0	Y	0.27906976744186046	1	4	4	7	[('[R].EEQYNSTYR.[V]', 'HexNAc(2)Hex(5)')]	FALSE	51538	4.25	15	0	4	2406.02	0	1203.51	['P01857']	0.4833333333333333	FALSE	0	51538	0	0.85
1	0	Y	1	1	2	2	1	[('[R].EEQYNSTYR.[V]', 'HexNAc(5)Hex(5)Fuc(1)')]	FALSE	42485	2	15	0	2	3162.23	0	1054.74	['P01857']	1	FALSE	0	42485	0	1
3.409090909090909	0.0909091	Y	0.29333333333333333	0	2	2	6	[('[R].EEQYNSTYR.[V]', 'HexNAc(2)Hex(4)')]	FALSE	12422	4.5	33	0	2	2243.88	0	748.628	['P01857']	0.6988636363636364	FALSE	0	12422	44	0.5
0	0	Y	0	0	0		0	[('[R].EEQYNSTYR.[V]', 'HexNAc(2)Hex(3)')]	TRUE	7183	0	6	0	0	2080.96	0	694.321	['P01857']	Infinity	FALSE	0	7183	0	0
0	0	Y	0	0	0		0	[('[R].EEQYNSTYR.[V]', 'HexNAc(3)Hex(4)NeuAc(1)')]	TRUE	6271	0	7	0	0	2738.17	0	685.293	['P01857']	Infinity	FALSE	0	6271	0	0
1	0	N	1	1	2	2	1	[('[R].EEQYNSTYR.[V]', 'HexNAc(5)Hex(5)Fuc(1)')]	FALSE	42511	2	10	0	2	3163.23	0	1055.08	['P01857']	1	FALSE	0	42511	0	1
3.409090909090909	0.0909091	N	0.29333333333333333	0	2	2	6	[('[R].EEQYNSTYR.[V]', 'HexNAc(2)Hex(5)')]	FALSE	18253	4.5	3	0	2	2407.94	0	803.313	['P01857']	0.6988636363636364	FALSE	0	18253	44	0.5
1	0	Y	1	1	2	2	1	[('[R].EEQYNSTYR.[V]', 'HexNAc(5)Hex(5)Fuc(1)')]	FALSE	70858	2	49	0	2	3161.24	0	1581.12	['P01857']	1	FALSE	0	70858	0	1
2.772727272727273	0.020202020202020204	N	0.360656	0.8	5	5	5	[('[R].EEQYNSTYR.[V]', 'HexNAc(2)Hex(7)')]	FALSE	29437	5.4	11	0	5	2731.04	0	911.012	['P01857']	0.7784090909090908	FALSE	0	29437	30	0.54
3.4545454545454546	0	Y	0.2894736842105263	1	2	2	6	[('[R].EEQYNSTYR.[V]', 'HexNAc(2)Hex(6)')]	FALSE	23774	6	15	0	2	2568.99	0	856.995	['P01857']	0.6931818181818181	FALSE	0	23774	0	0.75
1	0	Y	1	0	1	1	1	[('[R].EEQYNSTYR.[V]', 'HexNAc(4)Hex(6)NeuAc(1)')]	FALSE	44694	1	3	0	1	3265.56	0	1089.19	['P01857']	1	FALSE	0	44694	0	0
1	0	N	1	0	1	1	1	[('[R].EEQYNSTYR.[V]', 'HexNAc(4)Hex(6)NeuAc(1)')]	FALSE	44721	1	7	0	1	3266.56	0	1089.52	['P01857']	1	FALSE	0	44721	0	0
2.5454545454545454	0.4141414141414143	N	0.39285714285714285	0.32142857142857145	8	8	5	[('[R].EEQYNSTYR.[V]', 'HexNAc(2)Hex(6)')]	FALSE	23733	3.75	77	0	8	2567.99	0	856.664	['P01857']	0.8068181818181819	FALSE	0	23733	224	0.35
3.3636363636363638	0.004329	N	0.2972972972972973	0.6666666666666666	4	4	6	[('[R].EEQYNSTYR.[V]', 'HexNAc(2)Hex(6)')]	FALSE	23791	5	6	0	4	2569.99	0	857.33	['P01857']	0.7045454545454546	FALSE	0	23791	4	0.625
1	0	Y	1	0	1	1	1	[('[R].EEQYNSTYR.[V]', 'HexNAc(2)Hex(8)')]	FALSE	64124	1	22	0	1	2893.19	0	1447.1	['P01857']	1	FALSE	0	64124	0	0
0	0	Y	0	0	0		0	[('[R].EEQYNSTYR.[V]', 'HexNAc(3)Hex(6)NeuAc(1)')]	TRUE	40230	0	3	0	0	3061.33	0	1021.11	['P01857']	Infinity	FALSE	0	40230	0	0
1	0	Y	1	0	1	1	1	[('[R].EEQYNSTYR.[V]', 'HexNAc(2)Hex(8)')]	FALSE	35354	1	65	0	1	2893.18	0	965.061	['P01857']	1	FALSE	0	35354	0	0
1.3333333333333333	0	Y	0.75	1	2	2	2	[('[R].EEQYNSTYR.[V]', 'HexNAc(5)Hex(5)')]	FALSE	39078	3	38	0	2	3015.19	0	1005.73	['P01857']	0.888889	FALSE	0	39078	0	1
2.772727272727273	0.020202020202020204	Y	0.360656	0.8	5	5	5	[('[R].EEQYNSTYR.[V]', 'HexNAc(2)Hex(7)')]	FALSE	29395	5.4	69	0	5	2730.04	0	910.681	['P01857']	0.7784090909090908	FALSE	0	29395	30	0.54
1	0.16666666666666666	Y	1	0.6666666666666666	3	3	1	[('[R].EEQYNSTYR.[V]', 'HexNAc(5)Hex(4)')]	FALSE	63500	2.3333333333333335	66	0	3	2853.14	0	1427.07	['P01857']	1	FALSE	0	63500	2	0.7777777777777778
1	0.16666666666666666	Y	1	0.6666666666666666	3	3	1	[('[R].EEQYNSTYR.[V]', 'HexNAc(5)Hex(4)')]	FALSE	33916	2.3333333333333335	109	0	3	2853.13	0	951.71	['P01857']	1	FALSE	0	33916	2	0.7777777777777778
1.3333333333333333	0	Y	0.75	1	2	2	2	[('[R].EEQYNSTYR.[V]', 'HexNAc(5)Hex(3)')]	FALSE	27998	3	111	0	2	2691.08	0	897.692	['P01857']	0.888889	FALSE	0	27998	0	1
1	0	Y	1	0	1	1	1	[('[R].EEQYNSTYR.[V]', 'HexNAc(2)Hex(9)')]	FALSE	14133	1	15	0	1	3054.23	0	764.309	['P01857']	1	FALSE	0	14133	0	0
1	0	Y	1	0	1	1	1	[('[R].EEQYNSTYR.[V]', 'HexNAc(2)Hex(9)')]	FALSE	14187	1	9	0	1	3055.23	0	764.559	['P01857']	1	FALSE	0	14187	0	0
0	0	Y	0	0	0		0	[('[R].EEQYNSTYR.[V]', 'HexNAc(4)Hex(5)Fuc(1)')]	TRUE	37513	0	15	0	0	2958.51	0	986.835	['P01857']	Infinity	FALSE	0	37513	0	0
1.2	0.26666666666666666	N	0.8333333333333334	0.5	4	4	2	[('[R].EEQYNSTYR.[V]', 'HexNAc(2)Hex(1)Fuc(1)')]	FALSE	34032	3	288	0	4	1904.95	0	952.9730000000001	['P01857']	0.95	FALSE	0	34032	10	0.6
1.8	0	Y	0.5555555555555556	1	2	2	3	[('[R].EEQYNSTYR.[V]', 'HexNAc(2)Hex(2)')]	FALSE	34838	3.5	6	0	2	1919.94	0	960.472	['P01857']	0.8	FALSE	0	34838	0	0.875
0	0	Y	0	0	0		0	[('[R].EEQYNSTYR.[V]', 'HexNAc(2)Hex(7)')]	TRUE	61015	0	9	0	0	2729.02	0	1365.01	['P01857']	Infinity	FALSE	0	61015	0	0
1.4	0.0833333	N	0.7142857142857143	0.6666666666666666	3	3	2	[('[R].EEQYNSTYR.[V]', 'HexNAc(2)Hex(2)')]	FALSE	34890	3.3333333333333335	52	0	3	1920.92	0	960.962	['P01857']	0.9	FALSE	0	34890	4	0.6666666666666666
0	0	Y	0	0	0		0	[('[R].EEQYNSTYR.[V]', 'HexNAc(1)Fuc(1)')]	TRUE	14719	0	3	0	0	1537.65	0	769.324	['P01857']	Infinity	FALSE	0	14719	0	0
0	0	Y	0	0	0		0	[('[R].EEQYNSTYR.[V]', 'HexNAc(3)Hex(4)NeuAc(1)')]	TRUE	29710	0	24	0	0	2738.3	0	913.434	['P01857']	Infinity	FALSE	0	29710	0	0
0	0	Y	0	0	0		0	[('[R].EEQYNSTYR.[V]', 'HexNAc(2)Fuc(1)')]	TRUE	25259	0	34	0	0	1741.76	0	871.3810000000001	['P01857']	Infinity	FALSE	0	25259	0	0
1.5	0	N	0.6666666666666666	0	1	1	2	[('[R].EEQYNSTYR.[V]', 'HexNAc(5)Hex(5)NeuAc(1)')]	FALSE	20645	2	75	0	1	3304.43	0	826.857	['P01857']	0.75	FALSE	0	20645	0	0
0	0	Y	0	0	0		0	[('[R].EEQYNSTYR.[V]', 'HexNAc(2)Hex(1)')]	TRUE	26119	0	3	0	0	1757.87	0	879.437	['P01857']	Infinity	FALSE	0	26119	0	0
1	0	Y	1	1	2	2	1	[('[R].EEQYNSTYR.[V]', 'HexNAc(4)Hex(5)Fuc(1)NeuAc(1)')]	FALSE	73349	2	107	0	2	3249.26	0	1625.13	['P01857']	1	FALSE	0	73349	0	1
3.2857142857142856	0	N	0.30434782608695654	0	1	1	5	[('[R].EEQYNSTYR.[V]', 'HexNAc(4)Hex(6)')]	FALSE	37896	2	5	0	1	2973.19	0	991.7289999999999	['P01857']	0.23809523809523814	FALSE	0	37896	0	0
3.5	0	Y	0.2857142857142857	0	1	1	6	[('[R].EEQYNSTYR.[V]', 'HexNAc(2)Hex(3)Fuc(1)')]	FALSE	46485	2	30	0	1	2228.87	0	1114.94	['P01857']	0.5833333333333334	FALSE	0	46485	0	0
0	0	Y	0	0	0		0	[('[R].EEQYNSTYR.[V]', 'HexNAc(5)Hex(5)')]	TRUE	13025	0	11	0	0	3015.29	0	754.572	['P01857']	Infinity	FALSE	0	13025	0	0
3.3333333333333335	0	N	0.3	0	1	1	5	[('[R].EEQYNSTYR.[V]', 'HexNAc(3)Hex(5)NeuAc(1)')]	FALSE	35669	3	26	0	1	2902.2	0	968.065	['P01857']	0.41666666666666663	FALSE	0	35669	0	0
1	0	Y	1	1	2	2	1	[('[R].EEQYNSTYR.[V]', 'HexNAc(4)Hex(5)Fuc(1)')]	FALSE	37508	2	65	0	2	2958.31	0	986.7710000000001	['P01857']	1	FALSE	0	37508	0	1
0	0	Y	0	0	0		0	[('[R].EEQYNSTYR.[V]', 'HexNAc(2)Hex(7)')]	TRUE	6095	0	12	0	0	2730.92	0	683.4810000000001	['P01857']	Infinity	FALSE	0	6095	0	0
0	0	Y	0	0	0		0	[('[R].EEQYNSTYR.[V]', 'HexNAc(4)Hex(5)NeuAc(1)')]	TRUE	69106	0	4	0	0	3102.24	0	1551.62	['P01857']	Infinity	FALSE	0	69106	0	0
0	0	Y	0	0	0		0	[('[R].EEQYNSTYR.[V]', 'HexNAc(4)Hex(5)')]	TRUE	8070	0	18	0	0	2812.09	0	703.7739999999999	['P01857']	Infinity	FALSE	0	8070	0	0
0	0	Y	0	0	0		0	[('[R].EEQYNSTYR.[V]', 'HexNAc(1)')]	TRUE	7403	0	3	0	0	1392.57	0	696.783	['P01857']	Infinity	FALSE	0	7403	0	0
0	0	Y	0	0	0		0	[('[R].EEQYNSTYR.[V]', 'HexNAc(3)Hex(6)')]	TRUE	30918	0	8	0	0	2771.08	0	924.3589999999999	['P01857']	Infinity	FALSE	0	30918	0	0
0	0	Y	0	0	0		0	[('[R].EEQYNSTYR.[V]', 'HexNAc(2)Hex(5)')]	TRUE	18187	0	49	0	0	2406.14	0	802.7130000000001	['P01857']	Infinity	FALSE	0	18187	0	0
1	0	Y	1	0	1	1	1	[('[R].EEQYNSTYR.[V]', 'HexNAc(2)Hex(3)Fuc(1)')]	FALSE	11914	1	82	0	1	2228.07	0	743.355	['P01857']	1	FALSE	0	11914	0	0
1	0	N	1	0	1	1	1	[('[R].EEQYNSTYR.[V]', 'HexNAc(2)Hex(3)Fuc(1)')]	FALSE	11941	1	4	0	1	2229.07	0	743.69	['P01857']	1	FALSE	0	11941	0	0
0	0	Y	0	0	0		0	[('[R].EEQYNSTYR.[V]', 'HexNAc(2)Fuc(1)')]	TRUE	25275	0	5	0	0	1741.9	0	871.45	['P01857']	Infinity	FALSE	0	25275	0	0
0	0	Y	0	0	0		0	[('[R].EEQYNSTYR.[V]', 'HexNAc(5)Hex(3)')]	TRUE	28012	0	4	0	0	2691.29	0	897.7639999999999	['P01857']	Infinity	FALSE	0	28012	0	0
0	0	Y	0	0	0		0	[('[R].EEQYNSTYR.[V]', 'HexNAc(4)Hex(5)NeuAc(1)')]	TRUE	69129	0	18	0	0	3103.2	0	1552.1	['P01857']	Infinity	FALSE	0	69129	0	0
0	0	Y	0	0	0		0	[('[R].EEQYNSTYR.[V]', 'HexNAc(3)Hex(5)NeuAc(1)')]	TRUE	64256	0	9	0	0	2900.12	0	1450.56	['P01857']	Infinity	FALSE	0	64256	0	0
0	0	Y	0	0	0		0	[('[R].EEQYNSTYR.[V]', 'HexNAc(5)Hex(5)')]	TRUE	13024	0	8	0	0	3015.26	0	754.565	['P01857']	Infinity	FALSE	0	13024	0	0
0	0	Y	0	0	0		0	[('[R].EEQYNSTYR.[V]', 'HexNAc(1)Fuc(1)')]	TRUE	14788	0	20	0	0	1538.72	0	769.8580000000001	['P01857']	Infinity	FALSE	0	14788	0	0
1.5	0	N	0.6666666666666666	0	1	1	2	[('[R].EEQYNSTYR.[V]', 'HexNAc(3)Hex(7)NeuAc(1)')]	FALSE	72734	2	5	0	1	3224.22	0	1612.61	['P01857']	0.75	FALSE	0	72734	0	0
1.5	0	Y	0.6666666666666666	0	1		2	[('[R].EEQYNSTYR.[V]', 'HexNAc(3)Hex(4)NeuAc(1)')]	FALSE	29696	2	27	0	1	2738.11	0	913.3710000000001	['P01857']	0.75	FALSE	0	29696	0	0
1.5	0	Y	0.6666666666666666	1	2	2	2	[('[R].EEQYNSTYR.[V]', 'HexNAc(4)Hex(4)NeuAc(1)')]	FALSE	64956	3	7	0	2	2940.15	0	1470.57	['P01857']	0.875	FALSE	0	64956	0	0.75
0	0	Y	0	0	0		0	[('[R].EEQYNSTYR.[V]', 'HexNAc(2)Hex(9)')]	TRUE	67616	0	5	0	0	3055.22	0	1528.11	['P01857']	Infinity	FALSE	0	67616	0	0
0	0	Y	0	0	0		0	[('[R].EEQYNSTYR.[V]', 'HexNAc(2)Hex(1)')]	TRUE	26016	0	5	0	0	1756.74	0	878.87	['P01857']	Infinity	FALSE	0	26016	0	0
1	0	Y	1	0	1	1	1	[('[R].EEQYNSTYR.[V]', 'HexNAc(4)Hex(6)Fuc(1)NeuAc(1)')]	FALSE	48104	1	6	0	1	3411.31	0	1137.77	['P01857']	1	FALSE	0	48104	0	0
1.25	0.6666666666666666	N	0.8	0.3333333333333333	3	3	2	[('[R].EEQYNSTYR.[V]', 'HexNAc(5)Hex(5)Fuc(1)')]	FALSE	42434	2	20	0	3	3159.29	0	1053.76	['P01857']	0.9166666666666666	FALSE	0	42434	8	0.5555555555555556
2.25	0	N	0.4444444444444444	0	1	1	3	[('[R].EEQYNSTYR.[V]', 'HexNAc(5)Hex(5)Fuc(1)')]	FALSE	42435	2	29	0	1	3159.32	0	1053.77	['P01857']	0.5833333333333334	FALSE	0	42435	0	0
1.5	0.5	Y	0.6666666666666666	0	2	2	2	[('[R].EEQYNSTYR.[V]', 'HexNAc(5)Hex(5)Fuc(1)')]	FALSE	42454	2	54	0	2	3160.3	0	1054.1	['P01857']	0.8333333333333334	FALSE	0	42454	6	0.5
0	0	Y	0	0	0		0	[('[R].EEQYNSTYR.[V]', 'HexNAc(3)Hex(4)NeuAc(1)')]	TRUE	29679	0	8	0	0	2737.22	0	913.072	['P01857']	Infinity	FALSE	0	29679	0	0
1	0	Y	1	0	1	1	1	[('[R].EEQYNSTYR.[V]', 'HexNAc(4)Hex(5)Fuc(1)NeuAc(1)')]	FALSE	44336	1	47	0	1	3250.26	0	1084.09	['P01857']	1	FALSE	0	44336	0	0
0	0	Y	0	0	0		0	[('[R].EEQYNSTYR.[V]', 'HexNAc(1)')]	TRUE	7428	0	12	0	0	1392.76	0	696.8810000000001	['P01857']	Infinity	FALSE	0	7428	0	0
4.333333333333333	0	N	0.23076923076923078	0	1	1	7	[('[R].EEQYNSTYR.[V]', 'HexNAc(3)Hex(6)NeuAc(1)')]	FALSE	40281	3	12	0	1	3063.28	0	1021.76	['P01857']	0.16666666666666674	FALSE	0	40281	0	0
2.6666666666666665	0.10606060606060606	Y	0.375	0.6666666666666666	3	3	5	[('[R].EEQYNSTYR.[V]', 'HexNAc(3)Hex(4)NeuAc(1)')]	FALSE	29676	3.6666666666666665	75	0	3	2737.11	0	913.0369999999999	['P01857']	0.5833333333333334	FALSE	0	29676	28	0.6111111111111112
2.8333333333333335	0.4090909090909091	Y	0.3529411764705882	0	2	2	5	[('[R].EEQYNSTYR.[V]', 'HexNAc(3)Hex(6)NeuAc(1)')]	FALSE	40278	3	76	0	2	3063.18	0	1021.73	['P01857']	0.5416666666666666	FALSE	0	40278	66	0.5
0	0	Y	0	0	0		0	[('[R].EEQYNSTYR.[V]', 'HexNAc(4)Hex(5)')]	TRUE	32460	0	3	0	0	2811.35	0	937.7819999999999	['P01857']	Infinity	FALSE	0	32460	0	0
3.4166666666666665	0.3181818181818182	N	0.29268292682926833	0	3	3	6	[('[R].EEQYNSTYR.[V]', 'HexNAc(3)Hex(6)NeuAc(1)')]	FALSE	40300	1.3333333333333333	36	0	3	3064.21	0	1022.07	['P01857']	0.39583333333333337	FALSE	0	40300	50	0.3333333333333333
3.9166666666666665	0	Y	0.25531914893617025	0	1	1	7	[('[R].EEQYNSTYR.[V]', 'HexNAc(3)Hex(6)NeuAc(1)')]	FALSE	40225	4	22	0	1	3061.17	0	1021.06	['P01857']	0.27083333333333337	FALSE	0	40225	0	0
0	0	Y	0	0	0		0	[('[R].EEQYNSTYR.[V]', 'HexNAc(2)Fuc(1)')]	TRUE	25229	0	8	0	0	1740.96	0	870.9780000000001	['P01857']	Infinity	FALSE	0	25229	0	0
4.333333333333333	0	N	0.23076923076923078	0	1	1	7	[('[R].EEQYNSTYR.[V]', 'HexNAc(3)Hex(7)NeuAc(1)')]	FALSE	43807	3	11	0	1	3227.32	0	1076.44	['P01857']	0.16666666666666674	FALSE	0	43807	0	0
1	0	Y	1	1	2	2	1	[('[R].EEQYNSTYR.[V]', 'HexNAc(4)Hex(5)Fuc(1)NeuAc(1)')]	FALSE	73335	2	4	0	2	3248.25	0	1624.63	['P01857']	1	FALSE	0	73335	0	1
0	0	Y	0	0	0		0	[('[R].EEQYNSTYR.[V]', 'HexNAc(4)Hex(5)Fuc(1)NeuAc(2)')]	TRUE	26753	0	128	0	0	3540.4	0	885.85	['P01857']	Infinity	FALSE	0	26753	0	0
1	0	Y	1	1	2	2	1	[('[R].EEQYNSTYR.[V]', 'HexNAc(4)Hex(5)Fuc(1)NeuAc(1)')]	FALSE	73367	2	6	0	2	3250.24	0	1625.62	['P01857']	1	FALSE	0	73367	0	1
0	0	Y	0	0	0		0	[('[R].EEQYNSTYR.[V]', 'HexNAc(2)Hex(5)')]	TRUE	18189	0	4	0	0	2406.15	0	802.715	['P01857']	Infinity	FALSE	0	18189	0	0
0	0	Y	0	0	0		0	[('[R].EEQYNSTYR.[V]', 'HexNAc(5)Hex(5)')]	TRUE	39029	0	80	0	0	3014.19	0	1005.4	['P01857']	Infinity	FALSE	0	39029	0	0
0	0	Y	0	0	0		0	[('[R].EEQYNSTYR.[V]', 'HexNAc(3)Hex(4)')]	TRUE	19630	0	8	0	0	2448	0	816.6669999999999	['P01857']	Infinity	FALSE	0	19630	0	0
0	0	Y	0	0	0		0	[('[R].EEQYNSTYR.[V]', 'HexNAc(4)Hex(4)')]	TRUE	26587	0	10	0	0	2650.33	0	884.1110000000001	['P01857']	Infinity	FALSE	0	26587	0	0
0	0	Y	0	0	0		0	[('[R].EEQYNSTYR.[V]', 'HexNAc(3)Hex(5)')]	TRUE	25134	0	19	0	0	2609.11	0	870.3689999999999	['P01857']	Infinity	FALSE	0	25134	0	0
2	0.47619047619047616	N	0.5	0.3333333333333333	3	3	4	[('[R].EEQYNSTYR.[V]', 'HexNAc(3)Hex(4)Fuc(1)')]	FALSE	57093	2.3333333333333335	186	0	3	2593.03	0	1297.01	['P01857']	0.6666666666666666	FALSE	0	57093	20	0.5
1	0	Y	1	0	1	1	1	[('[R].EEQYNSTYR.[V]', 'HexNAc(4)Hex(6)NeuAc(1)')]	FALSE	44671	1	15	0	1	3264.52	0	1088.84	['P01857']	1	FALSE	0	44671	0	0
1	0	Y	1	0	1	1	1	[('[R].EEQYNSTYR.[V]', 'HexNAc(4)Hex(6)NeuAc(1)')]	FALSE	44692	1	5	0	1	3265.52	0	1089.17	['P01857']	1	FALSE	0	44692	0	0
0	0	Y	0	0	0		0	[('[R].EEQYNSTYR.[V]', 'HexNAc(1)')]	TRUE	7449	0	8	0	0	1393.59	0	697.295	['P01857']	Infinity	FALSE	0	7449	0	0
1	0	Y	1	0	1	1	1	[('[R].EEQYNSTYR.[V]', 'HexNAc(5)Hex(3)')]	FALSE	5217	1	16	0	1	2691.17	0	673.543	['P01857']	1	FALSE	0	5217	0	0
0	0	Y	0	0	0		0	[('[R].EEQYNSTYR.[V]', 'HexNAc(1)Fuc(1)')]	TRUE	14808	0	6	0	0	1538.87	0	769.934	['P01857']	Infinity	FALSE	0	14808	0	0
1	0	Y	1	0	1	1	1	[('[R].EEQYNSTYR.[V]', 'HexNAc(5)Hex(3)')]	FALSE	5237	1	4	0	1	2692.15	0	673.789	['P01857']	1	FALSE	0	5237	0	0
1	0	Y	1	0	1		1	[('[R].EEQYNSTYR.[V]', 'HexNAc(3)Hex(6)Fuc(1)NeuAc(1)')]	FALSE	2593	1	28	0	1	3209.32	0	642.663	['P01857']	1	FALSE	0	2593	0	0
2.9545454545454546	0.0725108	N	0.3384615384615385	0.6666666666666666	7	7	5	[('[R].EEQYNSTYR.[V]', 'HexNAc(5)Hex(4)')]	FALSE	33826	5.714285714285714	45	0	7	2851.02	0	951.0060000000001	['P01857']	0.7556818181818181	FALSE	0	33826	140	0.6349206349206349
3.6818181818181817	0	Y	0.2716049382716049	1	5	5	6	[('[R].EEQYNSTYR.[V]', 'HexNAc(5)Hex(3)')]	FALSE	27963	6.4	70	0	5	2690.03	0	897.342	['P01857']	0.6647727272727273	FALSE	0	27963	0	0.8
2.909090909090909	0.0800866	N	0.34375	0.6071428571428571	8	8	5	[('[R].EEQYNSTYR.[V]', 'HexNAc(5)Hex(4)')]	FALSE	33764	5.375	146	0	8	2849.03	0	950.3439999999999	['P01857']	0.7613636363636364	FALSE	0	33764	148	0.5972222222222222
2.9545454545454546	0.0725108	N	0.3384615384615385	0.6666666666666666	7	7	5	[('[R].EEQYNSTYR.[V]', 'HexNAc(5)Hex(4)')]	FALSE	33799	5.714285714285714	82	0	7	2850.02	0	950.674	['P01857']	0.7556818181818181	FALSE	0	33799	140	0.6349206349206349
3.727272727272727	0	Y	0.2682926829268293	0	1	1	6	[('[R].EEQYNSTYR.[V]', 'HexNAc(2)Hex(8)')]	FALSE	35352	5	11	0	1	2893.05	0	965.018	['P01857']	0.6590909090909092	FALSE	0	35352	0	0
3.6818181818181817	0	N	0.2716049382716049	1	5	5	6	[('[R].EEQYNSTYR.[V]', 'HexNAc(5)Hex(3)')]	FALSE	27943	6.4	87	0	5	2688.96	0	896.988	['P01857']	0.6647727272727273	FALSE	0	27943	0	0.8
1.5	0	Y	0.6666666666666666	0	1	1	2	[('[R].EEQYNSTYR.[V]', 'HexNAc(4)Hex(5)NeuAc(1)')]	FALSE	41168	2	12	0	1	3102.35	0	1034.78	['P01857']	0.75	FALSE	0	41168	0	0
0	0	Y	0	0	0		0	[('[R].EEQYNSTYR.[V]', 'HexNAc(4)Hex(4)')]	TRUE	58564	0	15	0	0	2649.13	0	1325.07	['P01857']	Infinity	FALSE	0	58564	0	0
0	0	Y	0	0	0		0	[('[R].EEQYNSTYR.[V]', 'HexNAc(3)Hex(4)NeuAc(1)')]	TRUE	29737	0	31	0	0	2739.08	0	913.692	['P01857']	Infinity	FALSE	0	29737	0	0
3.142857142857143	0	N	0.3181818181818182	1	2	2	6	[('[R].EEQYNSTYR.[V]', 'HexNAc(4)Hex(5)Fuc(1)')]	FALSE	65274	2.5	3	0	2	2960.15	0	1480.58	['P01857']	0.28571428571428575	FALSE	0	65274	0	0.8333333333333334
0	0	Y	0	0	0		0	[('[R].EEQYNSTYR.[V]', 'HexNAc(3)Hex(6)')]	TRUE	7079	0	4	0	0	2770.01	0	693.253	['P01857']	Infinity	FALSE	0	7079	0	0
3.142857142857143	0	Y	0.3181818181818182	1	2	2	6	[('[R].EEQYNSTYR.[V]', 'HexNAc(4)Hex(5)Fuc(1)')]	FALSE	65258	2.5	10	0	2	2959.15	0	1480.08	['P01857']	0.28571428571428575	FALSE	0	65258	0	0.8333333333333334
0	0	Y	0	0	0		0	[('[R].EEQYNSTYR.[V]', 'HexNAc(1)')]	TRUE	7361	0	8	0	0	1391.6	0	696.299	['P01857']	Infinity	FALSE	0	7361	0	0
1.5	0	N	0.6666666666666666	1	2	2	2	[('[R].EEQYNSTYR.[V]', 'HexNAc(4)Hex(3)NeuAc(1)')]	FALSE	61996	3	26	0	2	2778.09	0	1389.55	['P01857']	0.875	FALSE	0	61996	0	0.75
1	0	Y	1	1	2		1	[('[R].EEQYNSTYR.[V]', 'HexNAc(5)Hex(3)')]	FALSE	59996	2	3	0	2	2690.92	0	1345.96	['P01857']	1	FALSE	0	59996	0	1
1	0	Y	1	0	1	1	1	[('[R].EEQYNSTYR.[V]', 'HexNAc(2)Hex(3)')]	FALSE	7178	1	12	0	1	2080.9	0	694.299	['P01857']	1	FALSE	0	7178	0	0
1	0	Y	1	0	1	1	1	[('[R].EEQYNSTYR.[V]', 'HexNAc(2)Hex(3)')]	FALSE	7214	1	6	0	1	2081.9	0	694.632	['P01857']	1	FALSE	0	7214	0	0
2.3333333333333335	0.5454545454545454	Y	0.42857142857142855	0.3333333333333333	3	3	4	[('[R].EEQYNSTYR.[V]', 'HexNAc(3)Hex(4)NeuAc(1)')]	FALSE	29736	3.3333333333333335	49	0	3	2739.1	0	913.699	['P01857']	0.6666666666666666	FALSE	0	29736	96	0.5
1.75	0.0833333	Y	0.5714285714285714	0	2	1	3	[('[R].EEQYNSTYR.[V]', 'HexNAc(3)Hex(6)')]	FALSE	30888	2	7	0	2	2769.99	0	923.9960000000001	['P01857']	0.75	FALSE	0	30888	2	1
1	0	Y	1	0	1	1	1	[('[R].EEQYNSTYR.[V]', 'HexNAc(3)Hex(4)NeuAc(1)')]	FALSE	61236	1	11	0	1	2738.07	0	1369.53	['P01857']	1	FALSE	0	61236	0	0
1	0	Y	1	0	1	1	1	[('[R].EEQYNSTYR.[V]', 'HexNAc(3)Hex(4)NeuAc(1)')]	FALSE	61237	1	3	0	1	2738.06	0	1369.53	['P01857']	1	FALSE	0	61237	0	0
1.5	0.16666666666666666	N	0.6666666666666666	0	2	1	2	[('[R].EEQYNSTYR.[V]', 'HexNAc(3)Hex(7)')]	FALSE	36706	2.5	6	0	2	2932.04	0	978.013	['P01857']	0.8333333333333334	FALSE	0	36706	4	0.75
0	0	Y	0	0	0		0	[('[R].EEQYNSTYR.[V]', 'HexNAc(1)Fuc(1)')]	TRUE	14739	0	8	0	0	1537.78	0	769.3919999999999	['P01857']	Infinity	FALSE	0	14739	0	0
1.6666666666666667	0.13333333333333333	Y	0.6	0.3333333333333333	3	3	3	[('[R].EEQYNSTYR.[V]', 'HexNAc(4)Hex(4)')]	FALSE	26580	2.6666666666666665	4	0	3	2650.17	0	884.055	['P01857']	0.8333333333333333	FALSE	0	26580	6	0.5833333333333334
1.8333333333333333	0	N	0.5454545454545455	1	2	2	3	[('[R].EEQYNSTYR.[V]', 'HexNAc(4)Hex(3)Fuc(1)')]	FALSE	26093	3.5	21	0	2	2636.16	0	879.387	['P01857']	0.7916666666666667	FALSE	0	26093	0	0.7
1.3333333333333333	0.4666666666666667	N	0.75	0.16666666666666666	4	4	2	[('[R].EEQYNSTYR.[V]', 'HexNAc(4)Hex(3)Fuc(1)')]	FALSE	26060	2.25	211	0	4	2635.17	0	879.056	['P01857']	0.9166666666666667	FALSE	0	26060	18	0.4375
0	0	Y	0	0	0		0	[('[R].EEQYNSTYR.[V]', 'HexNAc(3)Hex(6)')]	TRUE	61864	0	10	0	0	2772.12	0	1386.56	['P01857']	Infinity	FALSE	0	61864	0	0
1.5	0.16666666666666666	N	0.6666666666666666	0.3333333333333333	3	3	2	[('[R].EEQYNSTYR.[V]', 'HexNAc(4)Hex(4)')]	FALSE	26600	3	248	0	3	2651.16	0	884.388	['P01857']	0.875	FALSE	0	26600	8	0.5333333333333333
1	0	Y	1	0	1	1	1	[('[R].EEQYNSTYR.[V]', 'HexNAc(4)Hex(5)Fuc(1)NeuAc(2)')]	FALSE	50343	1	126	0	1	3540.37	0	1180.79	['P01857']	1	FALSE	0	50343	0	0
0	0	Y	0	0	0		0	[('[R].EEQYNSTYR.[V]', 'HexNAc(3)Hex(5)')]	TRUE	3295	0	9	0	0	2610.07	0	653.268	['P01857']	Infinity	FALSE	0	3295	0	0
1	0	Y	1	0	1	1	1	[('[R].EEQYNSTYR.[V]', 'HexNAc(4)Hex(5)Fuc(1)NeuAc(2)')]	FALSE	50361	1	22	0	1	3541.37	0	1181.12	['P01857']	1	FALSE	0	50361	0	0
0	0	Y	0	0	0		0	[('[R].EEQYNSTYR.[V]', 'HexNAc(5)Hex(3)')]	TRUE	5201	0	4	0	0	2690.31	0	673.328	['P01857']	Infinity	FALSE	0	5201	0	0
0	0	Y	0	0	0		0	[('[R].EEQYNSTYR.[V]', 'HexNAc(1)')]	TRUE	7447	0	9	0	0	1393.55	0	697.273	['P01857']	Infinity	FALSE	0	7447	0	0
0	0	Y	0	0	0		0	[('[R].EEQYNSTYR.[V]', 'HexNAc(5)Hex(3)')]	TRUE	28053	0	63	0	0	2692.14	0	898.046	['P01857']	Infinity	FALSE	0	28053	0	0
0	0	Y	0	0	0		0	[('[R].EEQYNSTYR.[V]', 'HexNAc(1)Fuc(1)')]	TRUE	14800	0	4	0	0	1538.74	0	769.872	['P01857']	Infinity	FALSE	0	14800	0	0
0	0	Y	0	0	0		0	[('[R].EEQYNSTYR.[V]', 'HexNAc(4)Hex(3)')]	TRUE	21008	0	21	0	0	2488.86	0	830.288	['P01857']	Infinity	FALSE	0	21008	0	0
4.681818181818182	0	Y	0.21359223300970875	0	1	1	7	[('[R].EEQYNSTYR.[V]', 'HexNAc(2)Hex(6)')]	FALSE	56428	2	18	0	1	2567.99	0	1284.5	['P01857']	0.5397727272727273	FALSE	0	56428	0	0
1	0	Y	1	0	1	1	1	[('[R].EEQYNSTYR.[V]', 'HexNAc(2)Hex(5)')]	FALSE	18164	1	9	0	1	2405.19	0	802.3969999999999	['P01857']	1	FALSE	0	18164	0	0
2.3636363636363638	0.6277056277056277	Y	0.4230769230769231	0	4	4	4	[('[R].EEQYNSTYR.[V]', 'HexNAc(2)Hex(7)')]	FALSE	61037	3.25	60	0	4	2730.05	0	1365.52	['P01857']	0.8295454545454546	FALSE	0	61037	372	0.28125
3.727272727272727	0.0909091	Y	0.2682926829268293	0	2	2	6	[('[R].EEQYNSTYR.[V]', 'HexNAc(2)Hex(6)')]	FALSE	56461	2	22	0	2	2569	0	1285	['P01857']	0.6590909090909092	FALSE	0	56461	48	0.5
2.8636363636363638	0.3939393939393939	N	0.3492063492063492	0	3	3	5	[('[R].EEQYNSTYR.[V]', 'HexNAc(2)Hex(6)')]	FALSE	56430	3	67	0	3	2567.99	0	1284.5	['P01857']	0.7670454545454546	FALSE	0	56430	212	0.3333333333333333
2.5	0.33333333333333337	Y	0.4	0.5	4	4	5	[('[R].EEQYNSTYR.[V]', 'HexNAc(3)Hex(4)NeuAc(1)')]	FALSE	29694	3.25	83	0	4	2738.09	0	913.362	['P01857']	0.625	FALSE	0	29694	60	0.4642857142857143
1.2	0.26666666666666666	N	0.8333333333333334	0.5	4	4	2	[('[R].EEQYNSTYR.[V]', 'HexNAc(2)Hex(2)')]	FALSE	34897	3	546	0	4	1920.94	0	960.972	['P01857']	0.95	FALSE	0	34897	10	0.6
0	0	Y	0	0	0		0	[('[R].EEQYNSTYR.[V]', 'HexNAc(2)Hex(6)')]	TRUE	56404	0	8	0	0	2567.18	0	1284.09	['P01857']	Infinity	FALSE	0	56404	0	0
0	0	Y	0	0	0		0	[('[R].EEQYNSTYR.[V]', 'HexNAc(5)Hex(4)')]	TRUE	33879	0	16	0	0	2852.37	0	951.456	['P01857']	Infinity	FALSE	0	33879	0	0
3	0.18181818181818182	Y	0.3333333333333333	0.3333333333333333	4	4	6	[('[R].EEQYNSTYR.[V]', 'HexNAc(3)Hex(5)NeuAc(1)')]	FALSE	35576	2.75	92	0	4	2899.17	0	967.055	['P01857']	0.5	FALSE	0	35576	40	0.5
3.0833333333333335	0.16666666666666669	Y	0.3243243243243243	0.3333333333333333	3	3	6	[('[R].EEQYNSTYR.[V]', 'HexNAc(3)Hex(5)NeuAc(1)')]	FALSE	35601	3	127	0	3	2900.15	0	967.382	['P01857']	0.47916666666666663	FALSE	0	35601	24	0.5333333333333333
4	0	Y	0.25	0	1	1	7	[('[R].EEQYNSTYR.[V]', 'HexNAc(3)Hex(6)NeuAc(1)')]	FALSE	40249	3	92	0	1	3062.18	0	1021.39	['P01857']	0.25	FALSE	0	40249	0	0
2.4166666666666665	0.5909090909090909	Y	0.4137931034482759	0	3	3	4	[('[R].EEQYNSTYR.[V]', 'HexNAc(3)Hex(5)NeuAc(1)')]	FALSE	35635	2	100	0	3	2901.16	0	967.7189999999999	['P01857']	0.6458333333333334	FALSE	0	35635	98	0.3333333333333333
0	0	Y	0	0	0		0	[('[R].EEQYNSTYR.[V]', 'HexNAc(2)Hex(5)Fuc(1)')]	TRUE	2334	0	4	0	0	2551.29	0	638.5740000000001	['P01857']	Infinity	FALSE	0	2334	0	0
2.5833333333333335	0.5454545454545454	N	0.3870967741935484	0	2	2	4	[('[R].EEQYNSTYR.[V]', 'HexNAc(3)Hex(5)')]	FALSE	25234	2	32	0	2	2611.1	0	871.034	['P01857']	0.6833333333333333	FALSE	0	25234	84	0.5
3.6666666666666665	0	N	0.27272727272727276	1	2	2	6	[('[R].EEQYNSTYR.[V]', 'HexNAc(3)Hex(7)')]	FALSE	36816	4	45	0	2	2935.21	0	979.07	['P01857']	0.4666666666666667	FALSE	0	36816	0	0.8
1	0	Y	1	1	2	1	1	[('[R].EEQYNSTYR.[V]', 'HexNAc(2)Fuc(1)')]	FALSE	25240	2	459	0	2	1741.25	0	871.125	['P01857']	1	FALSE	0	25240	0	1
4.545454545454546	0	N	0.21999999999999997	1	2	2	7	[('[R].EEQYNSTYR.[V]', 'HexNAc(2)Hex(5)')]	FALSE	51597	2.5	19	0	2	2407.94	0	1204.47	['P01857']	0.5568181818181818	FALSE	0	51597	0	0.8333333333333334
3.6363636363636362	0.17316017316017315	N	0.275	0.3333333333333333	3	3	6	[('[R].EEQYNSTYR.[V]', 'HexNAc(2)Hex(5)')]	FALSE	51518	2.3333333333333335	404	0	3	2405.94	0	1203.47	['P01857']	0.6704545454545454	FALSE	0	51518	92	0.5
1	0	Y	1	1	2	1	1	[('[R].EEQYNSTYR.[V]', 'HexNAc(2)Fuc(1)')]	FALSE	25253	2	237	0	2	1741.74	0	871.3710000000001	['P01857']	1	FALSE	0	25253	0	1
4.545454545454546	0	N	0.21999999999999997	1	2	2	7	[('[R].EEQYNSTYR.[V]', 'HexNAc(2)Hex(5)')]	FALSE	51562	2.5	148	0	2	2406.93	0	1203.97	['P01857']	0.5568181818181818	FALSE	0	51562	0	0.8333333333333334
1.7142857142857142	0.5714285714285714	Y	0.5833333333333334	0.3333333333333333	3	3	3	[('[R].EEQYNSTYR.[V]', 'HexNAc(4)Hex(4)')]	FALSE	58587	2.6666666666666665	155	0	3	2650.05	0	1325.53	['P01857']	0.7619047619047619	FALSE	0	58587	24	0.4666666666666667
0	0	Y	0	0	0		0	[('[R].EEQYNSTYR.[V]', 'HexNAc(1)')]	TRUE	7432	0	4	0	0	1392.77	0	696.8860000000001	['P01857']	Infinity	FALSE	0	7432	0	0
0	0	Y	0	0	0		0	[('[R].EEQYNSTYR.[V]', 'HexNAc(2)Hex(3)Fuc(1)')]	TRUE	46447	0	27	0	0	2227.92	0	1114.46	['P01857']	Infinity	FALSE	0	46447	0	0
1	0	Y	1	0	1	1	1	[('[R].EEQYNSTYR.[V]', 'HexNAc(2)Hex(7)')]	FALSE	61046	1	3	0	1	2730.4	0	1365.7	['P01857']	1	FALSE	0	61046	0	0
1	0	Y	1	0	1	1	1	[('[R].EEQYNSTYR.[V]', 'HexNAc(2)Hex(7)')]	FALSE	61047	1	31	0	1	2730.41	0	1365.7	['P01857']	1	FALSE	0	61047	0	0
1	0	Y	1	0	1	1	1	[('[R].EEQYNSTYR.[V]', 'HexNAc(4)Hex(5)Fuc(1)')]	FALSE	37467	1	54	0	1	2957.17	0	986.39	['P01857']	1	FALSE	0	37467	0	0
1	0	N	1	0	1	1	1	[('[R].EEQYNSTYR.[V]', 'HexNAc(4)Hex(6)Fuc(1)')]	FALSE	41567	1	16	0	1	3119.19	0	1040.4	['P01857']	1	FALSE	0	41567	0	0
0	0	Y	0	0	0		0	[('[R].EEQYNSTYR.[V]', 'HexNAc(2)Hex(8)')]	TRUE	10050	0	12	0	0	2891.07	0	723.518	['P01857']	Infinity	FALSE	0	10050	0	0
3	0	Y	0.3333333333333333	0	1	1	5	[('[R].EEQYNSTYR.[V]', 'HexNAc(2)Hex(5)Fuc(1)')]	FALSE	55879	2	14	0	1	2552.18	0	1276.59	['P01857']	0	FALSE	0	55879	0	0
1	0	N	1	1	2	2	1	[('[R].EEQYNSTYR.[V]', 'HexNAc(3)Hex(5)')]	FALSE	25098	2	4	0	2	2608.03	0	870.01	['P01857']	1	FALSE	0	25098	0	1
2.2	0.4	Y	0.45454545454545453	0	2	2	4	[('[R].EEQYNSTYR.[V]', 'HexNAc(2)Hex(5)Fuc(1)')]	FALSE	55849	1.5	77	0	2	2551.19	0	1276.09	['P01857']	0.3999999999999999	FALSE	0	55849	8	0.5
1.8	0.6000000000000001	N	0.5555555555555556	0	2	1	3	[('[R].EEQYNSTYR.[V]', 'HexNAc(2)Hex(6)')]	FALSE	56406	2	93	0	2	2567.18	0	1284.09	['P01857']	0.6	FALSE	0	56406	12	0.5
1	0	Y	1	1	2	2	1	[('[R].EEQYNSTYR.[V]', 'HexNAc(3)Hex(5)')]	FALSE	25121	2	5	0	2	2609.04	0	870.345	['P01857']	1	FALSE	0	25121	0	1
1	0	N	1	1	2	2	1	[('[R].EEQYNSTYR.[V]', 'HexNAc(3)Hex(5)')]	FALSE	25180	2	6	0	2	2610.01	0	870.671	['P01857']	1	FALSE	0	25180	0	1
2.7142857142857144	0	N	0.3684210526315789	1	2	2	5	[('[R].EEQYNSTYR.[V]', 'HexNAc(3)Hex(4)Fuc(1)')]	FALSE	57124	2.5	76	0	2	2594.02	0	1297.51	['P01857']	0.42857142857142855	FALSE	0	57124	0	0.8333333333333334
2.7142857142857144	0	N	0.3684210526315789	1	2	2	5	[('[R].EEQYNSTYR.[V]', 'HexNAc(3)Hex(4)Fuc(1)')]	FALSE	57158	2.5	15	0	2	2595.01	0	1298.01	['P01857']	0.42857142857142855	FALSE	0	57158	0	0.8333333333333334
0	0	Y	0	0	0		0	[('[R].EEQYNSTYR.[V]', 'HexNAc(3)Hex(6)')]	TRUE	30948	0	4	0	0	2771.46	0	924.4860000000001	['P01857']	Infinity	FALSE	0	30948	0	0
0	0	Y	0	0	0		0	[('[R].EEQYNSTYR.[V]', 'HexNAc(3)Hex(4)')]	TRUE	52791	0	14	0	0	2447.77	0	1224.39	['P01857']	Infinity	FALSE	0	52791	0	0
0	0	Y	0	0	0		0	[('[R].EEQYNSTYR.[V]', 'HexNAc(5)Hex(3)')]	TRUE	59973	0	4	0	0	2690.12	0	1345.56	['P01857']	Infinity	FALSE	0	59973	0	0
0	0	Y	0	0	0		0	[('[R].EEQYNSTYR.[V]', 'HexNAc(4)Hex(6)NeuAc(1)')]	TRUE	19648	0	50	0	0	3264.39	0	816.847	['P01857']	Infinity	FALSE	0	19648	0	0
0	0	Y	0	0	0		0	[('[R].EEQYNSTYR.[V]', 'HexNAc(2)Hex(7)')]	TRUE	29438	0	31	0	0	2731.14	0	911.046	['P01857']	Infinity	FALSE	0	29438	0	0
1	1	N	1	0	2	2	1	[('[R].EEQYNSTYR.[V]', 'HexNAc(1)')]	FALSE	7348	1	10	0	2	1391.15	0	696.074	['P01857']	1	FALSE	0	7348	2	0
1.5	0	Y	0.6666666666666666	0	1	1	2	[('[R].EEQYNSTYR.[V]', 'HexNAc(1)')]	FALSE	7391	2	11	0	1	1392.15	0	696.574	['P01857']	0.75	FALSE	0	7391	0	0
1	0	Y	1	1	2	2	1	[('[R].EEQYNSTYR.[V]', 'HexNAc(4)Hex(5)Fuc(1)NeuAc(2)')]	FALSE	26737	2	105	0	2	3539.44	0	885.61	['P01857']	1	FALSE	0	26737	0	1
1	0	Y	1	1	2	2	1	[('[R].EEQYNSTYR.[V]', 'HexNAc(4)Hex(5)Fuc(1)NeuAc(2)')]	FALSE	8523	2	36	0	2	3539.39	0	708.678	['P01857']	1	FALSE	0	8523	0	1
0	0	Y	0	0	0		0	[('[R].EEQYNSTYR.[V]', 'HexNAc(2)Hex(3)Fuc(1)')]	TRUE	11886	0	4	0	0	2226.83	0	742.943	['P01857']	Infinity	FALSE	0	11886	0	0
1	0	N	1	0	1	1	1	[('[R].EEQYNSTYR.[V]', 'HexNAc(2)Hex(6)')]	FALSE	23669	1	6	0	1	2566.11	0	856.038	['P01857']	1	FALSE	0	23669	0	0
1	0	Y	1	0	1	1	1	[('[R].EEQYNSTYR.[V]', 'HexNAc(2)Hex(3)')]	FALSE	7210	1	12	0	1	2081.83	0	694.6110000000001	['P01857']	1	FALSE	0	7210	0	0
1	0	Y	1	0	1	1	1	[('[R].EEQYNSTYR.[V]', 'HexNAc(2)Hex(6)')]	FALSE	23693	1	3	0	1	2567.1	0	856.368	['P01857']	1	FALSE	0	23693	0	0
1.75	0.2752525252525253	N	0.5714285714285714	0.5	5	5	3	[('[R].EEQYNSTYR.[V]', 'HexNAc(3)Hex(3)')]	FALSE	48426	4.2	110	0	5	2284.91	0	1142.96	['P01857']	0.875	FALSE	0	48426	72	0.42
1.8333333333333333	0.17171717171717168	N	0.5454545454545455	0.6666666666666666	4	4	3	[('[R].EEQYNSTYR.[V]', 'HexNAc(3)Hex(3)')]	FALSE	48451	4.75	42	0	4	2285.91	0	1143.45	['P01857']	0.8611111111111112	FALSE	0	48451	48	0.475
1	0	N	1	0	1	1	1	[('[R].EEQYNSTYR.[V]', 'HexNAc(2)Hex(3)')]	FALSE	7247	1	3	0	1	2082.83	0	694.943	['P01857']	1	FALSE	0	7247	0	0
2.590909090909091	0.15656565656565652	N	0.3859649122807018	0.3333333333333333	7	7	5	[('[R].EEQYNSTYR.[V]', 'HexNAc(4)Hex(3)')]	FALSE	20896	4.571428571428571	12	0	7	2485.89	0	829.295	['P01857']	0.8011363636363636	FALSE	0	20896	202	0.36904761904761907
2.0833333333333335	0.4393939393939394	Y	0.48	0.16666666666666666	4	4	4	[('[R].EEQYNSTYR.[V]', 'HexNAc(3)Hex(4)')]	FALSE	52766	3	37	0	4	2446.97	0	1223.98	['P01857']	0.8194444444444443	FALSE	0	52766	100	0.4166666666666667
2.6818181818181817	0.0530303	N	0.3728813559322034	0.6	5	5	5	[('[R].EEQYNSTYR.[V]', 'HexNAc(4)Hex(4)')]	FALSE	26444	6.4	4	0	5	2645.94	0	882.648	['P01857']	0.7897727272727273	FALSE	0	26444	92	0.49230769230769234
2.6666666666666665	0.5303030303030303	N	0.375	0	2	2	4	[('[R].EEQYNSTYR.[V]', 'HexNAc(3)Hex(6)')]	FALSE	31019	3	38	0	2	2773.15	0	925.051	['P01857']	0.6666666666666667	FALSE	0	31019	84	0.5
3.409090909090909	0	N	0.29333333333333333	1	4	4	6	[('[R].EEQYNSTYR.[V]', 'HexNAc(4)Hex(5)')]	FALSE	32407	5.25	7	0	4	2810	0	937.334	['P01857']	0.6988636363636364	FALSE	0	32407	0	0.75
1	0	Y	1	0	1	1	1	[('[R].EEQYNSTYR.[V]', 'HexNAc(2)Hex(5)Fuc(1)')]	FALSE	55871	1	11	0	1	2551.99	0	1276.5	['P01857']	1	FALSE	0	55871	0	0
2.6818181818181817	0.16233766233766234	N	0.3728813559322034	0.6	6	6	5	[('[R].EEQYNSTYR.[V]', 'HexNAc(4)Hex(4)')]	FALSE	26474	5.333333333333333	42	0	6	2646.96	0	882.988	['P01857']	0.7897727272727273	FALSE	0	26474	166	0.4444444444444444
0	0	Y	0	0	0		0	[('[R].EEQYNSTYR.[V]', 'HexNAc(3)Hex(6)')]	TRUE	7119	0	3	0	0	2771.23	0	693.557	['P01857']	Infinity	FALSE	0	7119	0	0
1	0	Y	1	0	1	1	1	[('[R].EEQYNSTYR.[V]', 'HexNAc(2)Hex(5)Fuc(1)')]	FALSE	55915	1	11	0	1	2552.99	0	1277	['P01857']	1	FALSE	0	55915	0	0
3.5833333333333335	0.0681818	Y	0.27906976744186046	0.6666666666666666	3	3	6	[('[R].EEQYNSTYR.[V]', 'HexNAc(3)Hex(6)')]	FALSE	30970	3.3333333333333335	165	0	3	2772.16	0	924.7189999999999	['P01857']	0.4833333333333333	FALSE	0	30970	18	0.6666666666666666
3.1363636363636362	0.043650793650793655	N	0.31884057971014496	0.6	6	6	6	[('[R].EEQYNSTYR.[V]', 'HexNAc(4)Hex(4)')]	FALSE	26497	5.166666666666667	8	0	6	2647.96	0	883.319	['P01857']	0.7329545454545454	FALSE	0	26497	38	0.4696969696969697
3.409090909090909	0	N	0.29333333333333333	1	4	4	6	[('[R].EEQYNSTYR.[V]', 'HexNAc(4)Hex(5)')]	FALSE	32385	5.25	17	0	4	2809.01	0	937.003	['P01857']	0.6988636363636364	FALSE	0	32385	0	0.75
4.333333333333333	0	Y	0.23076923076923078	1	2	2	7	[('[R].EEQYNSTYR.[V]', 'HexNAc(3)Hex(6)')]	FALSE	30916	3.5	203	0	2	2771.12	0	924.373	['P01857']	0.33333333333333337	FALSE	0	30916	0	0.875
1	0	N	1	0	1	1	1	[('[R].EEQYNSTYR.[V]', 'HexNAc(2)Hex(3)Fuc(1)')]	FALSE	11885	1	8	0	1	2226.83	0	742.944	['P01857']	1	FALSE	0	11885	0	0
1	0	Y	1	0	1	1	1	[('[R].EEQYNSTYR.[V]', 'HexNAc(2)Hex(3)Fuc(1)')]	FALSE	11903	1	11	0	1	2227.83	0	743.2769999999999	['P01857']	1	FALSE	0	11903	0	0
3.3636363636363638	0.002886	Y	0.2972972972972973	0.8	5	5	6	[('[R].EEQYNSTYR.[V]', 'HexNAc(4)Hex(5)')]	FALSE	32456	5	3	0	5	2811	0	937.666	['P01857']	0.7045454545454546	FALSE	0	32456	4	0.7142857142857143
2	0	N	0.5	1	2	2	3	[('[R].EEQYNSTYR.[V]', 'HexNAc(4)Hex(4)')]	FALSE	26639	3	45	0	2	2652.16	0	884.7189999999999	['P01857']	0.75	FALSE	0	26639	0	0.75
1	0	Y	1	1	3		1	[('[R].EEQYNSTYR.[V]', 'HexNAc(2)Hex(6)')]	FALSE	23690	3	9	0	3	2567.01	0	856.335	['P01857']	1	FALSE	0	23690	0	1
2.9166666666666665	0.49242424242424243	N	0.34285714285714286	0.3333333333333333	4	4	5	[('[R].EEQYNSTYR.[V]', 'HexNAc(3)Hex(7)')]	FALSE	36778	2.75	110	0	4	2934.22	0	978.7389999999999	['P01857']	0.6166666666666667	FALSE	0	36778	82	0.5
0	0	Y	0	0	0		0	[('[R].EEQYNSTYR.[V]', 'HexNAc(2)Hex(1)')]	TRUE	78858	0	3	0	0	1757.53	0	1757.53	['P01857']	Infinity	FALSE	0	78858	0	0
3.5	0.0909091	N	0.2857142857142857	0.5	4	4	6	[('[R].EEQYNSTYR.[V]', 'HexNAc(3)Hex(7)')]	FALSE	36727	2.75	135	0	4	2933.16	0	978.387	['P01857']	0.5	FALSE	0	36727	22	0.55
1.5	0.23333333333333334	N	0.6666666666666666	0.3333333333333333	3	3	2	[('[R].EEQYNSTYR.[V]', 'HexNAc(4)Hex(4)')]	FALSE	26604	3	182	0	3	2651.16	0	884.387	['P01857']	0.875	FALSE	0	26604	10	0.5333333333333333
2.8333333333333335	0.16666666666666669	Y	0.3529411764705882	0	2	2	5	[('[R].EEQYNSTYR.[V]', 'HexNAc(3)Hex(5)')]	FALSE	57495	2.5	29	0	2	2609.02	0	1305.01	['P01857']	0.6944444444444443	FALSE	0	57495	36	0.5
3.75	0	Y	0.26666666666666666	0	1	1	6	[('[R].EEQYNSTYR.[V]', 'HexNAc(3)Hex(5)')]	FALSE	57523	2	5	0	1	2610.01	0	1305.51	['P01857']	0.5416666666666666	FALSE	0	57523	0	0
0	0	Y	0	0	0		0	[('[R].EEQYNSTYR.[V]', 'HexNAc(1)Fuc(1)')]	TRUE	14785	0	3	0	0	1538.71	0	769.8539999999999	['P01857']	Infinity	FALSE	0	14785	0	0
1	0	Y	1	0	1	1	1	[('[R].EEQYNSTYR.[V]', 'HexNAc(3)Hex(5)')]	FALSE	25097	1	12	0	1	2608.03	0	870.01	['P01857']	1	FALSE	0	25097	0	0
1	0	Y	1	0	1	1	1	[('[R].EEQYNSTYR.[V]', 'HexNAc(2)Hex(7)')]	FALSE	29402	1	15	0	1	2730.11	0	910.704	['P01857']	1	FALSE	0	29402	0	0
0	0	Y	0	0	0		0	[('[R].EEQYNSTYR.[V]', 'HexNAc(3)Hex(4)')]	TRUE	19578	0	5	0	0	2446.13	0	816.0419999999999	['P01857']	Infinity	FALSE	0	19578	0	0
0	0	Y	0	0	0		0	[('[R].EEQYNSTYR.[V]', 'HexNAc(2)Hex(4)')]	TRUE	47002	0	8	0	0	2243.14	0	1122.07	['P01857']	Infinity	FALSE	0	47002	0	0
0	0	Y	0	0	0		0	[('[R].EEQYNSTYR.[V]', 'HexNAc(3)Hex(4)')]	TRUE	52755	0	7	0	0	2446.6	0	1223.8	['P01857']	Infinity	FALSE	0	52755	0	0
1	0	Y	1	0	1	1	1	[('[R].EEQYNSTYR.[V]', 'HexNAc(2)Hex(3)')]	FALSE	41614	1	35	0	1	2081.01	0	1041.01	['P01857']	1	FALSE	0	41614	0	0
1	0	Y	1	0	1	1	1	[('[R].EEQYNSTYR.[V]', 'HexNAc(2)Hex(3)')]	FALSE	41634	1	6	0	1	2081.51	0	1041.26	['P01857']	1	FALSE	0	41634	0	0
1	0	Y	1	0	1	1	1	[('[R].EEQYNSTYR.[V]', 'HexNAc(2)Hex(6)')]	FALSE	56402	1	26	0	1	2567.09	0	1284.05	['P01857']	1	FALSE	0	56402	0	0
2.909090909090909	0	N	0.34375	1	3	3	5	[('[R].EEQYNSTYR.[V]', 'HexNAc(4)Hex(3)')]	FALSE	20944	6.333333333333333	4	0	3	2486.88	0	829.627	['P01857']	0.7613636363636364	FALSE	0	20944	0	0.6333333333333333
1	0	Y	1	0	1	1	1	[('[R].EEQYNSTYR.[V]', 'HexNAc(2)Hex(6)')]	FALSE	56439	1	3	0	1	2568.08	0	1284.54	['P01857']	1	FALSE	0	56439	0	0
0	0	Y	0	0	0		0	[('[R].EEQYNSTYR.[V]', 'HexNAc(3)Hex(4)NeuAc(1)')]	TRUE	61209	0	31	0	0	2737.09	0	1369.05	['P01857']	Infinity	FALSE	0	61209	0	0
0	0	Y	0	0	0		0	[('[R].EEQYNSTYR.[V]', 'HexNAc(1)')]	TRUE	7349	0	23	0	0	1391.57	0	696.283	['P01857']	Infinity	FALSE	0	7349	0	0
1	0	Y	1	0	1	1	1	[('[R].EEQYNSTYR.[V]', 'HexNAc(3)Hex(6)NeuAc(1)')]	FALSE	40235	1	3	0	1	3061.47	0	1021.16	['P01857']	1	FALSE	0	40235	0	0
1.75	0	N	0.5714285714285714	1	2	2	3	[('[R].EEQYNSTYR.[V]', 'HexNAc(5)Hex(6)Fuc(1)')]	FALSE	45991	2.5	5	0	2	3321.36	0	1107.79	['P01857']	0.75	FALSE	0	45991	0	0.8333333333333334
1	0	Y	1	0	1	1	1	[('[R].EEQYNSTYR.[V]', 'HexNAc(3)Hex(6)NeuAc(1)')]	FALSE	40266	1	8	0	1	3062.5	0	1021.5	['P01857']	1	FALSE	0	40266	0	0
1.75	0	N	0.5714285714285714	1	2	2	3	[('[R].EEQYNSTYR.[V]', 'HexNAc(5)Hex(6)Fuc(1)')]	FALSE	46030	2.5	16	0	2	3322.35	0	1108.12	['P01857']	0.75	FALSE	0	46030	0	0.8333333333333334
1	0	Y	1	0	1	1	1	[('[R].EEQYNSTYR.[V]', 'HexNAc(4)Hex(5)Fuc(1)NeuAc(2)')]	FALSE	26788	1	15	0	1	3541.41	0	886.102	['P01857']	1	FALSE	0	26788	0	0
0	0	Y	0	0	0		0	[('[R].EEQYNSTYR.[V]', 'HexNAc(5)Hex(3)')]	TRUE	59970	0	60	0	0	2690.02	0	1345.51	['P01857']	Infinity	FALSE	0	59970	0	0
0	0	Y	0	0	0		0	[('[R].EEQYNSTYR.[V]', 'HexNAc(4)Hex(6)NeuAc(1)')]	TRUE	73744	0	20	0	0	3265.64	0	1633.32	['P01857']	Infinity	FALSE	0	73744	0	0
0	0	Y	0	0	0		0	[('[R].EEQYNSTYR.[V]', 'HexNAc(5)Hex(5)')]	TRUE	13000	0	8	0	0	3014.45	0	754.362	['P01857']	Infinity	FALSE	0	13000	0	0
0	0	Y	0	0	0		0	[('[R].EEQYNSTYR.[V]', 'HexNAc(5)Hex(4)')]	TRUE	63486	0	3	0	0	2852.36	0	1426.68	['P01857']	Infinity	FALSE	0	63486	0	0
1	0	Y	1	0	1	1	1	[('[R].EEQYNSTYR.[V]', 'HexNAc(4)Hex(5)Fuc(1)')]	FALSE	11661	1	16	0	1	2958.2	0	740.301	['P01857']	1	FALSE	0	11661	0	0
1.5	0	Y	0.6666666666666666	0	1		2	[('[R].EEQYNSTYR.[V]', 'HexNAc(4)Hex(5)')]	FALSE	32486	2	3	0	1	2812.1	0	938.034	['P01857']	0.75	FALSE	0	32486	0	0
1	0	Y	1	0	1	1	1	[('[R].EEQYNSTYR.[V]', 'HexNAc(4)Hex(5)Fuc(1)')]	FALSE	11684	1	4	0	1	2959.21	0	740.552	['P01857']	1	FALSE	0	11684	0	0
1.5	0	N	0.6666666666666666	0	1	1	2	[('[R].EEQYNSTYR.[V]', 'HexNAc(5)Hex(6)Fuc(1)')]	FALSE	46065	2	6	0	1	3324.13	0	1108.71	['P01857']	0.75	FALSE	0	46065	0	0
0	0	Y	0	0	0		0	[('[R].EEQYNSTYR.[V]', 'HexNAc(3)Hex(4)')]	TRUE	52735	0	3	0	0	2445.88	0	1223.44	['P01857']	Infinity	FALSE	0	52735	0	0
0	0	Y	0	0	0		0	[('[R].EEQYNSTYR.[V]', 'HexNAc(2)Hex(9)')]	TRUE	14182	0	15	0	0	3055.21	0	764.552	['P01857']	Infinity	FALSE	0	14182	0	0
1	0.16666666666666666	Y	1	0.6666666666666666	3	3	1	[('[R].EEQYNSTYR.[V]', 'HexNAc(4)Hex(4)')]	FALSE	26593	2.3333333333333335	5	0	3	2650.89	0	884.298	['P01857']	1	FALSE	0	26593	2	0.7777777777777778
0	0	Y	0	0	0		0	[('[R].EEQYNSTYR.[V]', 'HexNAc(4)Hex(4)')]	TRUE	58619	0	8	0	0	2650.91	0	1325.96	['P01857']	Infinity	FALSE	0	58619	0	0
1.3333333333333333	0	Y	0.75	1	2	2	2	[('[R].EEQYNSTYR.[V]', 'HexNAc(4)Hex(3)')]	FALSE	20984	3	4	0	2	2487.85	0	829.949	['P01857']	0.888889	FALSE	0	20984	0	1
1	0	N	1	1	2	2	1	[('[R].EEQYNSTYR.[V]', 'HexNAc(4)Hex(6)')]	FALSE	37959	2	4	0	2	2975.31	0	992.435	['P01857']	1	FALSE	0	37959	0	1
1	0.16666666666666666	Y	1	0.6666666666666666	3	3	1	[('[R].EEQYNSTYR.[V]', 'HexNAc(4)Hex(4)')]	FALSE	26572	2.3333333333333335	4	0	3	2649.9	0	883.966	['P01857']	1	FALSE	0	26572	2	0.7777777777777778
0	0	Y	0	0	0		0	[('[R].EEQYNSTYR.[V]', 'HexNAc(4)Hex(4)NeuAc(1)')]	TRUE	36953	0	4	0	0	2940.34	0	980.779	['P01857']	Infinity	FALSE	0	36953	0	0
1	0	N	1	1	2	2	1	[('[R].EEQYNSTYR.[V]', 'HexNAc(4)Hex(6)')]	FALSE	37924	2	42	0	2	2974.31	0	992.1030000000001	['P01857']	1	FALSE	0	37924	0	1
1	0	N	1	0	1	1	1	[('[R].EEQYNSTYR.[V]', 'HexNAc(5)Hex(3)')]	FALSE	27949	1	13	0	1	2689.13	0	897.0419999999999	['P01857']	1	FALSE	0	27949	0	0
0	0	Y	0	0	0		0	[('[R].EEQYNSTYR.[V]', 'HexNAc(1)')]	TRUE	7457	0	4	0	0	1393.65	0	697.324	['P01857']	Infinity	FALSE	0	7457	0	0
2.4285714285714284	0.2857142857142857	Y	0.411765	0	2	2	4	[('[R].EEQYNSTYR.[V]', 'HexNAc(4)Hex(5)')]	FALSE	32458	2	31	0	2	2811.09	0	937.697	['P01857']	0.5238095238095238	FALSE	0	32458	12	0.5
2.142857142857143	0	N	0.4666666666666667	1	2	2	3	[('[R].EEQYNSTYR.[V]', 'HexNAc(4)Hex(4)')]	FALSE	26573	3	189	0	2	2650.05	0	884.0169999999999	['P01857']	0.6190476190476191	FALSE	0	26573	0	0.75
1.8571428571428572	0.47619047619047616	Y	0.5384615384615384	0.3333333333333333	3	3	3	[('[R].EEQYNSTYR.[V]', 'HexNAc(4)Hex(4)')]	FALSE	58560	2.3333333333333335	26	0	3	2649.04	0	1325.02	['P01857']	0.7142857142857143	FALSE	0	58560	20	0.5
1	1	N	1	0	2	2	1	[('[R].EEQYNSTYR.[V]', 'HexNAc(5)Hex(5)NeuAc(1)')]	FALSE	20677	1	27	0	2	3305.43	0	827.107	['P01857']	1	FALSE	0	20677	2	0
0	0	Y	0	0	0		0	[('[R].EEQYNSTYR.[V]', 'HexNAc(2)Fuc(1)')]	TRUE	25204	0	10	0	0	1740.7	0	870.852	['P01857']	Infinity	FALSE	0	25204	0	0
0	0	Y	0	0	0		0	[('[R].EEQYNSTYR.[V]', 'HexNAc(4)Hex(4)NeuAc(1)')]	TRUE	36960	0	6	0	0	2940.55	0	980.8510000000001	['P01857']	Infinity	FALSE	0	36960	0	0
1.3333333333333333	0	Y	0.75	1	2		2	[('[R].EEQYNSTYR.[V]', 'HexNAc(2)Hex(5)')]	FALSE	18147	3	15	0	2	2404.94	0	802.314	['P01857']	0.888889	FALSE	0	18147	0	1
1.5	0	Y	0.6666666666666666	0	1	1	2	[('[R].EEQYNSTYR.[V]', 'HexNAc(4)Hex(6)NeuAc(1)')]	FALSE	44662	2	8	0	1	3264.25	0	1088.75	['P01857']	0.75	FALSE	0	44662	0	0
1.5	0	N	0.6666666666666666	0	1	1	2	[('[R].EEQYNSTYR.[V]', 'HexNAc(4)Hex(6)NeuAc(2)')]	FALSE	27161	2	45	0	1	3555.36	0	889.591	['P01857']	0.75	FALSE	0	27161	0	0
0	0	Y	0	0	0		0	[('[R].EEQYNSTYR.[V]', 'HexNAc(2)Hex(3)')]	TRUE	41652	0	4	0	0	2081.98	0	1041.49	['P01857']	Infinity	FALSE	0	41652	0	0
0	0	Y	0	0	0		0	[('[R].EEQYNSTYR.[V]', 'HexNAc(3)Hex(5)NeuAc(1)')]	TRUE	35582	0	10	0	0	2899.27	0	967.091	['P01857']	Infinity	FALSE	0	35582	0	0
1	0	N	1	1	2	2	1	[('[R].EEQYNSTYR.[V]', 'HexNAc(4)Hex(4)')]	FALSE	26481	2	6	0	2	2647.2	0	883.065	['P01857']	1	FALSE	0	26481	0	1
1	1	N	1	0	2	2	1	[('[R].EEQYNSTYR.[V]', 'HexNAc(4)Hex(6)NeuAc(2)')]	FALSE	50564	1	38	0	2	3555.36	0	1185.79	['P01857']	1	FALSE	0	50564	2	0
1	0	N	1	1	2	2	1	[('[R].EEQYNSTYR.[V]', 'HexNAc(4)Hex(4)')]	FALSE	26509	2	27	0	2	2648.19	0	883.3960000000001	['P01857']	1	FALSE	0	26509	0	1
1	0	Y	1	1	2	2	1	[('[R].EEQYNSTYR.[V]', 'HexNAc(4)Hex(4)')]	FALSE	26547	2	4	0	2	2649.18	0	883.7260000000001	['P01857']	1	FALSE	0	26547	0	1
1	0	N	1	0	1	1	1	[('[R].EEQYNSTYR.[V]', 'HexNAc(2)Hex(2)')]	FALSE	2406	1	59	0	1	1917.78	0	639.925	['P01857']	1	FALSE	0	2406	0	0
1	0	Y	1	0	1	1	1	[('[R].EEQYNSTYR.[V]', 'HexNAc(2)Hex(2)')]	FALSE	2420	1	4	0	1	1918.78	0	640.259	['P01857']	1	FALSE	0	2420	0	0
0	0	Y	0	0	0		0	[('[R].EEQYNSTYR.[V]', 'HexNAc(2)Hex(3)')]	TRUE	7173	0	60	0	0	2080.84	0	694.28	['P01857']	Infinity	FALSE	0	7173	0	0
1	0	Y	1	0	1	1	1	[('[R].EEQYNSTYR.[V]', 'HexNAc(4)Hex(3)')]	FALSE	54052	1	48	0	1	2488.47	0	1244.73	['P01857']	1	FALSE	0	54052	0	0
1	0	Y	1	0	1	1	1	[('[R].EEQYNSTYR.[V]', 'HexNAc(4)Hex(3)')]	FALSE	54016	1	30	0	1	2487.97	0	1244.48	['P01857']	1	FALSE	0	54016	0	0
1	0	Y	1	0	1	1	1	[('[R].EEQYNSTYR.[V]', 'HexNAc(3)Hex(5)')]	FALSE	57471	1	13	0	1	2608.01	0	1304.51	['P01857']	1	FALSE	0	57471	0	0
0	0	Y	0	0	0		0	[('[R].EEQYNSTYR.[V]', 'HexNAc(3)Hex(6)')]	TRUE	30965	0	4	0	0	2772	0	924.665	['P01857']	Infinity	FALSE	0	30965	0	0
0	0	Y	0	0	0		0	[('[R].EEQYNSTYR.[V]', 'HexNAc(5)Hex(5)Fuc(1)')]	TRUE	17167	0	15	0	0	3160.53	0	790.883	['P01857']	Infinity	FALSE	0	17167	0	0
0	0	Y	0	0	0		0	[('[R].EEQYNSTYR.[V]', 'HexNAc(2)Hex(5)Fuc(1)')]	TRUE	55895	0	3	0	0	2552.28	0	1276.64	['P01857']	Infinity	FALSE	0	55895	0	0
0	0	Y	0	0	0		0	[('[R].EEQYNSTYR.[V]', 'HexNAc(1)')]	TRUE	7404	0	20	0	0	1392.58	0	696.789	['P01857']	Infinity	FALSE	0	7404	0	0
0	0	Y	0	0	0		0	[('[R].EEQYNSTYR.[V]', 'HexNAc(5)Hex(3)')]	TRUE	5226	0	39	0	0	2692	0	673.7510000000001	['P01857']	Infinity	FALSE	0	5226	0	0
1	0	N	1	0	1	1	1	[('[R].EEQYNSTYR.[V]', 'HexNAc(2)Hex(5)')]	FALSE	18136	1	21	0	1	2404.21	0	802.069	['P01857']	1	FALSE	0	18136	0	0
2.5833333333333335	0.16666666666666669	Y	0.3870967741935484	0	2	2	5	[('[R].EEQYNSTYR.[V]', 'HexNAc(2)Hex(3)Fuc(1)')]	FALSE	46450	3.5	99	0	2	2227.9	0	1114.45	['P01857']	0.736111	FALSE	0	46450	34	0.5
1.8333333333333333	0.4797979797979798	Y	0.5454545454545455	0.26666666666666666	6	6	4	[('[R].EEQYNSTYR.[V]', 'HexNAc(2)Hex(4)')]	FALSE	47027	3.3333333333333335	99	0	6	2243.89	0	1122.45	['P01857']	0.8611111111111112	FALSE	0	47027	108	0.3958333333333333
0	0	Y	0	0	0		0	[('[R].EEQYNSTYR.[V]', 'HexNAc(2)Fuc(1)')]	TRUE	25280	0	7	0	0	1741.91	0	871.456	['P01857']	Infinity	FALSE	0	25280	0	0
2.142857142857143	0.5714285714285714	Y	0.4666666666666667	0	2	2	3	[('[R].EEQYNSTYR.[V]', 'HexNAc(4)Hex(5)Fuc(1)')]	FALSE	37465	2	28	0	2	2957.13	0	986.378	['P01857']	0.6190476190476191	FALSE	0	37465	24	0.5
2.5833333333333335	0	Y	0.3870967741935484	1	2	2	5	[('[R].EEQYNSTYR.[V]', 'HexNAc(2)Hex(3)')]	FALSE	41643	4.5	112	0	2	2081.84	0	1041.42	['P01857']	0.736111	FALSE	0	41643	0	0.6428571428571429
2.0833333333333335	0.022727272727272728	N	0.48	0.6666666666666666	4	4	4	[('[R].EEQYNSTYR.[V]', 'HexNAc(3)Hex(3)')]	FALSE	13835	4.5	37	0	4	2284.92	0	762.305	['P01857']	0.8194444444444443	FALSE	0	13835	8	0.5625
2.4285714285714284	0.47619047619047616	Y	0.411765	0	2	2	4	[('[R].EEQYNSTYR.[V]', 'HexNAc(4)Hex(5)Fuc(1)')]	FALSE	37530	2	138	0	2	2959.17	0	987.055	['P01857']	0.5238095238095238	FALSE	0	37530	20	0.5
2.5	0.030303030303030304	Y	0.4	0.3333333333333333	3	3	5	[('[R].EEQYNSTYR.[V]', 'HexNAc(2)Hex(3)')]	FALSE	41677	3.6666666666666665	13	0	3	2082.83	0	1041.91	['P01857']	0.75	FALSE	0	41677	8	0.5555555555555556
0	0	Y	0	0	0		0	[('[R].EEQYNSTYR.[V]', 'HexNAc(2)Hex(8)')]	TRUE	35270	0	6	0	0	2891.25	0	964.416	['P01857']	Infinity	FALSE	0	35270	0	0
3	0.2857142857142857	N	0.3333333333333333	0	2	2	5	[('[R].EEQYNSTYR.[V]', 'HexNAc(4)Hex(5)Fuc(1)')]	FALSE	37546	1.5	25	0	2	2960.1	0	987.365	['P01857']	0.3333333333333333	FALSE	0	37546	12	0.5
2.4285714285714284	0.47619047619047616	Y	0.411765	0.3333333333333333	3	3	5	[('[R].EEQYNSTYR.[V]', 'HexNAc(4)Hex(5)Fuc(1)')]	FALSE	65241	2	219	0	3	2958.16	0	1479.58	['P01857']	0.5238095238095238	FALSE	0	65241	20	0.5555555555555556
1	0	N	1	1	2	2	1	[('[R].EEQYNSTYR.[V]', 'HexNAc(4)Hex(5)Fuc(1)NeuAc(2)')]	FALSE	26721	2	29	0	2	3538.78	0	885.445	['P01857']	1	FALSE	0	26721	0	1
1	0	Y	1	1	2	2	1	[('[R].EEQYNSTYR.[V]', 'HexNAc(4)Hex(5)Fuc(1)NeuAc(2)')]	FALSE	26744	2	28	0	2	3539.76	0	885.69	['P01857']	1	FALSE	0	26744	0	1

## Sheet: IgG2 default node
AverageShortestPathLength	BetweennessCentrality	Byonics Seed	ClosenessCentrality	ClusteringCoefficient	Degree	degree.layout	Eccentricity	glycoform	IsSingleNode	name	NeighborhoodConnectivity	number of spectra	NumberOfDirectedEdges	NumberOfUndirectedEdges	parent mass	PartnerOfMultiEdgedNodePairs	precursor mass	Protein Accession	Radiality	selected	SelfLoops	shared name	Stress	TopologicalCoefficient
1.5	0	Y	0.6666666666666666	0	1		2	[('[R].EEQFNSTFR.[V]', 'HexNAc(3)Hex(4)')]	FALSE	51840	2	18	0	1	2415.97	0	1208.48	['P01859']	0.75	FALSE	0	51840	0	0
1	0	N	1	0	1		1	[('[R].EEQFNSTFR.[V]', 'HexNAc(5)Hex(4)Fuc(2)')]	FALSE	41415	1	14	0	1	3113.49	0	1038.5	['P01859']	1	FALSE	0	41415	0	0
1.5	0	N	0.6666666666666666	0	1		2	[('[R].EEQFNSTFR.[V]', 'HexNAc(3)Hex(3)')]	FALSE	47325	2	127	0	1	2252.93	0	1126.96	['P01859']	0.75	FALSE	0	47325	0	0
1	0	Y	1	0	1		1	[('[R].EEQFNSTFR.[V]', 'HexNAc(5)Hex(5)Fuc(1)')]	FALSE	41806	1	5	0	1	3129.48	0	1043.83	['P01859']	1	FALSE	0	41806	0	0
1	0.16666666666666666	Y	1	0.6666666666666666	4		1	[('[R].EEQFNSTFR.[V]', 'HexNAc(4)Hex(4)NeuAc(1)')]	FALSE	35955	3	9	0	4	2910.12	0	970.705	['P01859']	1	FALSE	0	35955	4	0.75
0	0	Y	0	0	0		0	[('[R].EEQFNSTFR.[V]', 'HexNAc(2)Hex(5)')]	TRUE	50632	0	6	0	0	2373.27	0	1187.13	['P01859']	Infinity	FALSE	0	50632	0	0
1	0.16666666666666666	Y	1	0.6666666666666666	4		1	[('[R].EEQFNSTFR.[V]', 'HexNAc(4)Hex(4)NeuAc(1)')]	FALSE	35909	3	17	0	4	2909.14	0	970.3789999999999	['P01859']	1	FALSE	0	35909	4	0.75
1.25	0	Y	0.8	1	3		2	[('[R].EEQFNSTFR.[V]', 'HexNAc(4)Hex(5)NeuAc(1)')]	FALSE	40466	3.6666666666666665	3	0	3	3071.19	0	1024.4	['P01859']	0.9375	FALSE	0	40466	0	0.9166666666666666
1.25	0	N	0.8	1	3		2	[('[R].EEQFNSTFR.[V]', 'HexNAc(4)Hex(4)NeuAc(1)')]	FALSE	36000	3.6666666666666665	4	0	3	2911.12	0	971.04	['P01859']	0.9375	FALSE	0	36000	0	0.9166666666666666
1.3333333333333333	0	Y	0.75	1	2		2	[('[R].EEQFNSTFR.[V]', 'HexNAc(4)Hex(4)NeuAc(1)')]	FALSE	35931	2.5	4	0	2	2909.39	0	970.4630000000001	['P01859']	0.888889	FALSE	0	35931	0	0.8333333333333334
1.3333333333333333	0	Y	0.75	1	2		2	[('[R].EEQFNSTFR.[V]', 'HexNAc(4)Hex(4)NeuAc(1)')]	FALSE	35890	2.5	19	0	2	2908.41	0	970.135	['P01859']	0.888889	FALSE	0	35890	0	0.8333333333333334
0	0	Y	0	0	0		0	[('[R].EEQFNSTFR.[V]', 'HexNAc(4)Hex(4)Fuc(1)')]	TRUE	6929	0	4	0	0	2764.16	0	691.79	['P01859']	Infinity	FALSE	0	6929	0	0
0	0	Y	0	0	0		0	[('[R].EEQFNSTFR.[V]', 'HexNAc(1)')]	TRUE	5898	0	5	0	0	1361.57	0	681.285	['P01859']	Infinity	FALSE	0	5898	0	0
1	0	Y	1	0	1		1	[('[R].EEQFNSTFR.[V]', 'HexNAc(1)')]	FALSE	5845	1	19	0	1	1360.61	0	680.803	['P01859']	1	FALSE	0	5845	0	0
1	0	Y	1	0	1		1	[('[R].EEQFNSTFR.[V]', 'HexNAc(1)')]	FALSE	5858	1	34	0	1	1360.71	0	680.855	['P01859']	1	FALSE	0	5858	0	0
0	0	Y	0	0	0		0	[('[R].EEQFNSTFR.[V]', 'HexNAc(2)Fuc(1)')]	TRUE	23547	0	37	0	0	1708.86	0	854.93	['P01859']	Infinity	FALSE	0	23547	0	0
1	0	Y	1	0	1		1	[('[R].EEQFNSTFR.[V]', 'HexNAc(3)Hex(5)')]	FALSE	23965	1	19	0	1	2576.13	0	859.375	['P01859']	1	FALSE	0	23965	0	0
1	0	N	1	0	1		1	[('[R].EEQFNSTFR.[V]', 'HexNAc(3)Hex(5)')]	FALSE	24005	1	11	0	1	2577.12	0	859.707	['P01859']	1	FALSE	0	24005	0	0
1.5	0	N	0.6666666666666666	1	2		2	[('[R].EEQFNSTFR.[V]', 'HexNAc(4)Hex(3)NeuAc(1)')]	FALSE	30055	4	9	0	2	2747.08	0	916.36	['P01859']	0.875	FALSE	0	30055	0	1
1.75	0	Y	0.5714285714285714	1	2		3	[('[R].EEQFNSTFR.[V]', 'HexNAc(3)Hex(5)')]	FALSE	56690	3	96	0	2	2577.21	0	1289.11	['P01859']	0.75	FALSE	0	56690	0	1
1	0	Y	1	0	1		1	[('[R].EEQFNSTFR.[V]', 'HexNAc(4)Hex(3)Fuc(1)')]	FALSE	24830	1	4	0	1	2602.28	0	868.092	['P01859']	1	FALSE	0	24830	0	0
1	0	N	1	0	1		1	[('[R].EEQFNSTFR.[V]', 'HexNAc(4)Hex(3)Fuc(1)')]	FALSE	24862	1	4	0	1	2603.26	0	868.419	['P01859']	1	FALSE	0	24862	0	0
1.6666666666666667	0	Y	0.6	0	1		2	[('[R].EEQFNSTFR.[V]', 'HexNAc(5)Hex(4)')]	FALSE	62778	3	8	0	1	2820.13	0	1410.56	['P01859']	0.7777777777777777	FALSE	0	62778	0	0
1.3333333333333333	0	Y	0.75	1	2		2	[('[R].EEQFNSTFR.[V]', 'HexNAc(4)Hex(4)Fuc(1)')]	FALSE	61732	2.5	12	0	2	2765.11	0	1383.05	['P01859']	0.888889	FALSE	0	61732	0	0.8333333333333334
1.6666666666666667	0	Y	0.6	0	1		2	[('[R].EEQFNSTFR.[V]', 'HexNAc(5)Hex(4)')]	FALSE	32841	3	63	0	1	2822.13	0	941.377	['P01859']	0.7777777777777777	FALSE	0	32841	0	0
1.5	0	Y	0.6666666666666666	0	1		2	[('[R].EEQFNSTFR.[V]', 'HexNAc(4)Hex(3)Fuc(1)')]	FALSE	57293	2	8	0	1	2601.15	0	1301.08	['P01859']	0.75	FALSE	0	57293	0	0
1.5	0	N	0.6666666666666666	0	1		2	[('[R].EEQFNSTFR.[V]', 'HexNAc(4)Hex(3)Fuc(1)')]	FALSE	57294	2	3	0	1	2601.15	0	1301.08	['P01859']	0.75	FALSE	0	57294	0	0
1	0	Y	1	1	2		1	[('[R].EEQFNSTFR.[V]', 'HexNAc(4)Hex(6)Fuc(1)NeuAc(1)')]	FALSE	47322	2	38	0	2	3378.66	0	1126.89	['P01859']	1	FALSE	0	47322	0	1
1	1	N	1	0	3		1	[('[R].EEQFNSTFR.[V]', 'HexNAc(5)Hex(4)')]	FALSE	62794	1	142	0	3	2821.14	0	1411.07	['P01859']	1	FALSE	0	62794	6	0
1	0	N	1	1	2		1	[('[R].EEQFNSTFR.[V]', 'HexNAc(4)Hex(6)Fuc(1)NeuAc(1)')]	FALSE	47290	2	11	0	2	3377.64	0	1126.55	['P01859']	1	FALSE	0	47290	0	1
1	1	N	1	0	2		1	[('[R].EEQFNSTFR.[V]', 'HexNAc(4)Hex(3)Fuc(1)')]	FALSE	57321	1	11	0	2	2602.14	0	1301.57	['P01859']	1	FALSE	0	57321	2	0
1	0	N	1	1	2		1	[('[R].EEQFNSTFR.[V]', 'HexNAc(4)Hex(7)NeuAc(1)')]	FALSE	47717	2	9	0	2	3394.65	0	1132.22	['P01859']	1	FALSE	0	47717	0	1
1.3333333333333333	0	Y	0.75	1	2		2	[('[R].EEQFNSTFR.[V]', 'HexNAc(4)Hex(4)Fuc(1)')]	FALSE	61711	2.5	110	0	2	2764.11	0	1382.56	['P01859']	0.888889	FALSE	0	61711	0	0.8333333333333334
1.5	0	Y	0.6666666666666666	0	1		2	[('[R].EEQFNSTFR.[V]', 'HexNAc(4)Hex(4)NeuAc(1)')]	FALSE	35953	2	38	0	1	2910.17	0	970.7239999999999	['P01859']	0.75	FALSE	0	35953	0	0
1.6666666666666667	0	Y	0.6	0	1		2	[('[R].EEQFNSTFR.[V]', 'HexNAc(4)Hex(4)NeuAc(1)')]	FALSE	64396	3	4	0	1	2908.4	0	1454.7	['P01859']	0.7777777777777777	FALSE	0	64396	0	0
1	0.6666666666666666	N	1	0.3333333333333333	3		1	[('[R].EEQFNSTFR.[V]', 'HexNAc(4)Hex(4)NeuAc(1)')]	FALSE	64395	1.6666666666666667	6	0	3	2908.4	0	1454.7	['P01859']	1	FALSE	0	64395	4	0.6666666666666666
0	0	Y	0	0	0		0	[('[R].EEQFNSTFR.[V]', 'HexNAc(3)Hex(4)')]	TRUE	18526	0	3	0	0	2414.16	0	805.385	['P01859']	Infinity	FALSE	0	18526	0	0
1	0	Y	1	0	1		1	[('[R].EEQFNSTFR.[V]', 'HexNAc(3)Hex(6)Fuc(1)NeuAc(1)')]	FALSE	42809	1	31	0	1	3177.25	0	1059.75	['P01859']	1	FALSE	0	42809	0	0
0	0	Y	0	0	0		0	[('[R].EEQFNSTFR.[V]', 'HexNAc(3)Hex(4)')]	TRUE	18533	0	19	0	0	2414.27	0	805.422	['P01859']	Infinity	FALSE	0	18533	0	0
1.6666666666666667	0	Y	0.6	0	1		2	[('[R].EEQFNSTFR.[V]', 'HexNAc(5)Hex(5)')]	FALSE	65680	3	101	0	1	2983.2	0	1492.1	['P01859']	0.7777777777777777	FALSE	0	65680	0	0
1	0	Y	1	0	1		1	[('[R].EEQFNSTFR.[V]', 'HexNAc(4)Hex(5)Fuc(1)NeuAc(1)')]	FALSE	72586	1	3	0	1	3218.26	0	1609.63	['P01859']	1	FALSE	0	72586	0	0
0	0	Y	0	0	0		0	[('[R].EEQFNSTFR.[V]', 'HexNAc(4)Hex(5)NeuAc(1)')]	TRUE	40447	0	25	0	0	3070.26	0	1024.09	['P01859']	Infinity	FALSE	0	40447	0	0
1.5	0	N	0.6666666666666666	0	1		2	[('[R].EEQFNSTFR.[V]', 'HexNAc(4)Hex(5)NeuAc(1)')]	FALSE	40510	2	4	0	1	3073.2	0	1025.07	['P01859']	0.75	FALSE	0	40510	0	0
1.5	0	Y	0.6666666666666666	0	1		2	[('[R].EEQFNSTFR.[V]', 'HexNAc(4)Hex(4)Fuc(1)')]	FALSE	6958	2	8	0	1	2765.15	0	692.0369999999999	['P01859']	0.75	FALSE	0	6958	0	0
2	0	Y	0.5	0	1		3	[('[R].EEQFNSTFR.[V]', 'HexNAc(1)')]	FALSE	5894	2	14	0	1	1361.52	0	681.258	['P01859']	0.5	FALSE	0	5894	0	0
2	0	Y	0.5	0	1		3	[('[R].EEQFNSTFR.[V]', 'HexNAc(1)')]	FALSE	5905	2	13	0	1	1361.67	0	681.3330000000001	['P01859']	0.5	FALSE	0	5905	0	0
1.3333333333333333	0.6666666666666666	N	0.75	0	2		2	[('[R].EEQFNSTFR.[V]', 'HexNAc(1)')]	FALSE	5936	1.5	18	0	2	1362.5	0	681.748	['P01859']	0.8333333333333334	FALSE	0	5936	4	0.5
1	0	Y	1	0	1		1	[('[R].EEQFNSTFR.[V]', 'HexNAc(4)Hex(4)NeuAc(1)')]	FALSE	35911	1	67	0	1	2909.19	0	970.3969999999999	['P01859']	1	FALSE	0	35911	0	0
1	0	Y	1	0	1		1	[('[R].EEQFNSTFR.[V]', 'HexNAc(4)Hex(4)NeuAc(1)')]	FALSE	64405	1	26	0	1	2909.17	0	1455.08	['P01859']	1	FALSE	0	64405	0	0
1.3333333333333333	0.6666666666666666	N	0.75	0	2		2	[('[R].EEQFNSTFR.[V]', 'HexNAc(1)')]	FALSE	5983	1.5	7	0	2	1363.52	0	682.262	['P01859']	0.8333333333333334	FALSE	0	5983	4	0.5
3	0	Y	0.3333333333333333	1	2		5	[('[R].EEQFNSTFR.[V]', 'HexNAc(4)Hex(4)Fuc(1)')]	FALSE	61733	3.5	50	0	2	2765.12	0	1383.06	['P01859']	0.6666666666666666	FALSE	0	61733	0	0.7
1.4	0	Y	0.7142857142857143	1	3		2	[('[R].EEQFNSTFR.[V]', 'HexNAc(5)Hex(5)NeuAc(1)')]	FALSE	44898	4.333333333333333	36	0	3	3274.29	0	1092.1	['P01859']	0.9199999999999999	FALSE	0	44898	0	0.8666666666666667
0	0	Y	0	0	0		0	[('[R].EEQFNSTFR.[V]', 'HexNAc(4)Hex(5)Fuc(1)NeuAc(1)')]	TRUE	43598	0	23	0	0	3216.33	0	1072.78	['P01859']	Infinity	FALSE	0	43598	0	0
2.9285714285714284	0.14285714285714288	N	0.34146341463414637	0.3333333333333333	3		5	[('[R].EEQFNSTFR.[V]', 'HexNAc(4)Hex(5)Fuc(1)')]	FALSE	64687	2.3333333333333335	216	0	3	2926.18	0	1463.59	['P01859']	0.6785714285714285	FALSE	0	64687	30	0.5
3.857142857142857	0	N	0.25925925925925924	0	1		6	[('[R].EEQFNSTFR.[V]', 'HexNAc(4)Hex(5)Fuc(1)')]	FALSE	64706	3	18	0	1	2927.16	0	1464.08	['P01859']	0.5238095238095238	FALSE	0	64706	0	0
1.5	0	Y	0.6666666666666666	1	2		2	[('[R].EEQFNSTFR.[V]', 'HexNAc(3)Hex(5)')]	FALSE	56684	3.5	29	0	2	2577.12	0	1289.06	['P01859']	0.875	FALSE	0	56684	0	0.875
0	0	Y	0	0	0		0	[('[R].EEQFNSTFR.[V]', 'HexNAc(4)Hex(5)NeuAc(1)')]	TRUE	14656	0	4	0	0	3071.3	0	768.575	['P01859']	Infinity	FALSE	0	14656	0	0
2.8333333333333335	0	Y	0.3529411764705882	0	1		4	[('[R].EEQFNSTFR.[V]', 'HexNAc(2)Hex(6)')]	FALSE	22618	2	13	0	1	2536	0	846	['P01859']	0.38888888888888884	FALSE	0	22618	0	0
2	0.3333333333333333	N	0.5	0	2		3	[('[R].EEQFNSTFR.[V]', 'HexNAc(2)Hex(9)')]	FALSE	39254	2	48	0	2	3022.14	0	1008.05	['P01859']	0.6666666666666666	FALSE	0	39254	10	0.5
1.3333333333333333	0	N	0.75	1	2		2	[('[R].EEQFNSTFR.[V]', 'HexNAc(5)Hex(5)')]	FALSE	38096	3	51	0	2	2980.12	0	994.04	['P01859']	0.888889	FALSE	0	38096	0	1
2	0.3333333333333333	N	0.5	0	2		3	[('[R].EEQFNSTFR.[V]', 'HexNAc(2)Hex(7)')]	FALSE	28255	2	101	0	2	2698.02	0	900.007	['P01859']	0.6666666666666666	FALSE	0	28255	10	0.5
1	0.16666666666666666	N	1	0.6666666666666666	3		1	[('[R].EEQFNSTFR.[V]', 'HexNAc(5)Hex(5)')]	FALSE	38125	2.3333333333333335	49	0	3	2981.13	0	994.377	['P01859']	1	FALSE	0	38125	2	0.7777777777777778
1	0.16666666666666666	N	1	0.6666666666666666	3		1	[('[R].EEQFNSTFR.[V]', 'HexNAc(5)Hex(5)')]	FALSE	38094	2.3333333333333335	140	0	3	2980.14	0	994.046	['P01859']	1	FALSE	0	38094	2	0.7777777777777778
1.5	0.8	N	0.6666666666666666	0	3		2	[('[R].EEQFNSTFR.[V]', 'HexNAc(2)Hex(8)')]	FALSE	34136	2	85	0	3	2860.08	0	954.0269999999999	['P01859']	0.8333333333333334	FALSE	0	34136	24	0.3333333333333333
1.25	0.5	N	0.8	0.3333333333333333	3		2	[('[R].EEQFNSTFR.[V]', 'HexNAc(3)Hex(4)Fuc(1)')]	FALSE	56163	2.3333333333333335	41	0	3	2560.22	0	1280.61	['P01859']	0.9166666666666666	FALSE	0	56163	8	0.6666666666666666
1.25	0.16666666666666666	N	0.8	0.6666666666666666	3		2	[('[R].EEQFNSTFR.[V]', 'HexNAc(3)Hex(4)Fuc(1)')]	FALSE	56204	2.6666666666666665	56	0	3	2561.22	0	1281.11	['P01859']	0.9166666666666666	FALSE	0	56204	4	0.6666666666666666
1.3333333333333333	0	Y	0.75	1	2		2	[('[R].EEQFNSTFR.[V]', 'HexNAc(5)Hex(4)')]	FALSE	32787	3	99	0	2	2820.1	0	940.699	['P01859']	0.888889	FALSE	0	32787	0	1
0	0	Y	0	0	0		0	[('[R].EEQFNSTFR.[V]', 'HexNAc(4)Hex(3)')]	TRUE	53094	0	3	0	0	2456.92	0	1228.96	['P01859']	Infinity	FALSE	0	53094	0	0
0	0	Y	0	0	0		0	[('[R].EEQFNSTFR.[V]', 'HexNAc(4)Hex(3)')]	TRUE	53070	0	4	0	0	2455.99	0	1228.5	['P01859']	Infinity	FALSE	0	53070	0	0
0	0	Y	0	0	0		0	[('[R].EEQFNSTFR.[V]', 'HexNAc(5)Hex(5)')]	TRUE	65703	0	16	0	0	2984.07	0	1492.53	['P01859']	Infinity	FALSE	0	65703	0	0
2.5	0	Y	0.4	0	1		4	[('[R].EEQFNSTFR.[V]', 'HexNAc(1)Fuc(1)')]	FALSE	12989	2	5	0	1	1507.65	0	754.324	['P01859']	0.25	FALSE	0	12989	0	0
0	0	N	0	0	0		0	[('[R].EEQFNSTFR.[V]', 'HexNAc(4)Hex(4)Fuc(1)NeuAc(1)')]	TRUE	67646	0	12	0	0	3056.22	0	1528.61	['P01859']	Infinity	FALSE	0	67646	0	0
1.75	0.5	Y	0.5714285714285714	0	2		3	[('[R].EEQFNSTFR.[V]', 'HexNAc(1)Fuc(1)')]	FALSE	12951	1.5	4	0	2	1506.66	0	753.832	['P01859']	0.625	FALSE	0	12951	6	0.5
1	0	Y	1	0	1		1	[('[R].EEQFNSTFR.[V]', 'HexNAc(5)Hex(5)Fuc(1)')]	FALSE	41801	1	114	0	1	3129.25	0	1043.75	['P01859']	1	FALSE	0	41801	0	0
1.75	0.5	N	0.5714285714285714	0	2		3	[('[R].EEQFNSTFR.[V]', 'HexNAc(1)Fuc(1)')]	FALSE	12946	1.5	125	0	2	1506.66	0	753.832	['P01859']	0.625	FALSE	0	12946	6	0.5
1.5	0.6666666666666666	N	0.6666666666666666	0	2		2	[('[R].EEQFNSTFR.[V]', 'HexNAc(1)Fuc(1)')]	FALSE	13009	2	51	0	2	1507.76	0	754.3789999999999	['P01859']	0.75	FALSE	0	13009	8	0.5
1	0	Y	1	0	1		1	[('[R].EEQFNSTFR.[V]', 'HexNAc(1)')]	FALSE	5838	1	13	0	1	1360.47	0	680.7339999999999	['P01859']	1	FALSE	0	5838	0	0
1	0	Y	1	0	1		1	[('[R].EEQFNSTFR.[V]', 'HexNAc(1)')]	FALSE	5880	1	13	0	1	1361.47	0	681.2360000000001	['P01859']	1	FALSE	0	5880	0	0
1	0	Y	1	0	1		1	[('[R].EEQFNSTFR.[V]', 'HexNAc(5)Hex(5)')]	FALSE	65674	1	25	0	1	2982.98	0	1491.99	['P01859']	1	FALSE	0	65674	0	0
1	0	Y	1	0	1		1	[('[R].EEQFNSTFR.[V]', 'HexNAc(5)Hex(5)')]	FALSE	65665	1	30	0	1	2982.45	0	1491.72	['P01859']	1	FALSE	0	65665	0	0
2.7142857142857144	0.14285714285714288	N	0.3684210526315789	0	2		5	[('[R].EEQFNSTFR.[V]', 'HexNAc(3)Hex(3)Fuc(1)')]	FALSE	17994	3.5	77	0	2	2398.99	0	800.329	['P01859']	0.7142857142857143	FALSE	0	17994	28	0.5
2.2857142857142856	0.047619	Y	0.4375	0.5	4		4	[('[R].EEQFNSTFR.[V]', 'HexNAc(4)Hex(3)Fuc(1)')]	FALSE	24787	4	15	0	4	2601.09	0	867.697	['P01859']	0.7857142857142857	FALSE	0	24787	18	0.5357142857142857
1.8571428571428572	0.4084249084249084	Y	0.5384615384615384	0.3	5		3	[('[R].EEQFNSTFR.[V]', 'HexNAc(4)Hex(4)Fuc(1)')]	FALSE	30670	4	640	0	5	2764.12	0	922.04	['P01859']	0.8571428571428571	FALSE	0	30670	92	0.36363636363636365
2.642857142857143	0	N	0.3783783783783784	1	3		5	[('[R].EEQFNSTFR.[V]', 'HexNAc(4)Hex(3)Fuc(1)')]	FALSE	24892	4.666666666666667	4	0	3	2604.08	0	868.693	['P01859']	0.7261904761904763	FALSE	0	24892	0	0.6666666666666666
0	0	Y	0	0	0		0	[('[R].EEQFNSTFR.[V]', 'HexNAc(4)Hex(4)NeuAc(1)')]	TRUE	35885	0	135	0	0	2908.25	0	970.084	['P01859']	Infinity	FALSE	0	35885	0	0
1.9285714285714286	0.36996336996337004	Y	0.5185185185185185	0.3333333333333333	6		4	[('[R].EEQFNSTFR.[V]', 'HexNAc(4)Hex(3)Fuc(1)')]	FALSE	24815	3.5	668	0	6	2602.07	0	868.0219999999999	['P01859']	0.8452380952380952	FALSE	0	24815	82	0.37037037037037035
2.2857142857142856	0.023809523809523808	Y	0.4375	0.6666666666666666	4		4	[('[R].EEQFNSTFR.[V]', 'HexNAc(4)Hex(3)Fuc(1)')]	FALSE	24839	4.5	78	0	4	2603.07	0	868.3580000000001	['P01859']	0.7857142857142857	FALSE	0	24839	12	0.5625
2.142857142857143	0.26373626373626374	Y	0.4666666666666667	0.3333333333333333	3		4	[('[R].EEQFNSTFR.[V]', 'HexNAc(4)Hex(3)Fuc(1)')]	FALSE	57314	4.333333333333333	350	0	3	2602.06	0	1301.53	['P01859']	0.8095238095238096	FALSE	0	57314	52	0.4444444444444444
1.6666666666666667	0	Y	0.6	0	1		2	[('[R].EEQFNSTFR.[V]', 'HexNAc(4)Hex(6)Fuc(1)NeuAc(1)')]	FALSE	47318	3	18	0	1	3378.63	0	1126.88	['P01859']	0.7777777777777777	FALSE	0	47318	0	0
0	0	Y	0	0	0		0	[('[R].EEQFNSTFR.[V]', 'HexNAc(3)Hex(5)')]	TRUE	56682	0	75	0	0	2577.04	0	1289.02	['P01859']	Infinity	FALSE	0	56682	0	0
0	0	Y	0	0	0		0	[('[R].EEQFNSTFR.[V]', 'HexNAc(4)Hex(4)NeuAc(1)')]	TRUE	35871	0	8	0	0	2908.07	0	970.0219999999999	['P01859']	Infinity	FALSE	0	35871	0	0
0	0	Y	0	0	0		0	[('[R].EEQFNSTFR.[V]', 'HexNAc(4)Hex(4)NeuAc(1)')]	TRUE	64420	0	9	0	0	2910.19	0	1455.59	['P01859']	Infinity	FALSE	0	64420	0	0
1	0	Y	1	0	1		1	[('[R].EEQFNSTFR.[V]', 'HexNAc(5)Hex(5)Fuc(1)')]	FALSE	41825	1	5	0	1	3130.24	0	1044.08	['P01859']	1	FALSE	0	41825	0	0
0	0	Y	0	0	0		0	[('[R].EEQFNSTFR.[V]', 'HexNAc(1)Fuc(1)')]	TRUE	12955	0	4	0	0	1506.73	0	753.863	['P01859']	Infinity	FALSE	0	12955	0	0
1.75	0	Y	0.5714285714285714	0	1		2	[('[R].EEQFNSTFR.[V]', 'HexNAc(4)Hex(4)NeuAc(1)')]	FALSE	35879	4	44	0	1	2908.18	0	970.06	['P01859']	0.8125	FALSE	0	35879	0	0
1.5	0	N	0.6666666666666666	1	2		2	[('[R].EEQFNSTFR.[V]', 'HexNAc(4)Hex(3)NeuAc(1)')]	FALSE	30032	3.5	52	0	2	2746.11	0	916.0369999999999	['P01859']	0.875	FALSE	0	30032	0	0.875
1	0.5833333333333333	N	1	0.3333333333333333	4		1	[('[R].EEQFNSTFR.[V]', 'HexNAc(5)Hex(3)NeuAc(1)')]	FALSE	37227	2	21	0	4	2949.18	0	983.725	['P01859']	1	FALSE	0	37227	8	0.5833333333333334
0	0	Y	0	0	0		0	[('[R].EEQFNSTFR.[V]', 'HexNAc(1)Fuc(1)')]	TRUE	12965	0	3	0	0	1506.97	0	753.9839999999999	['P01859']	Infinity	FALSE	0	12965	0	0
0	0	Y	0	0	0		0	[('[R].EEQFNSTFR.[V]', 'HexNAc(2)Fuc(1)')]	TRUE	23538	0	8	0	0	1708.81	0	854.903	['P01859']	Infinity	FALSE	0	23538	0	0
0	0	Y	0	0	0		0	[('[R].EEQFNSTFR.[V]', 'HexNAc(4)Hex(4)NeuAc(1)')]	TRUE	10483	0	6	0	0	2910.22	0	728.306	['P01859']	Infinity	FALSE	0	10483	0	0
0	0	Y	0	0	0		0	[('[R].EEQFNSTFR.[V]', 'HexNAc(2)Hex(3)Fuc(1)')]	TRUE	45368	0	9	0	0	2196.05	0	1098.53	['P01859']	Infinity	FALSE	0	45368	0	0
0	0	Y	0	0	0		0	[('[R].EEQFNSTFR.[V]', 'HexNAc(4)Hex(5)NeuAc(1)')]	TRUE	14620	0	26	0	0	3070.44	0	768.3610000000001	['P01859']	Infinity	FALSE	0	14620	0	0
2.8333333333333335	0	N	0.3529411764705882	0	1		4	[('[R].EEQFNSTFR.[V]', 'HexNAc(2)Hex(10)')]	FALSE	42928	2	38	0	1	3183.22	0	1061.74	['P01859']	0.38888888888888884	FALSE	0	42928	0	0
0	0	Y	0	0	0		0	[('[R].EEQFNSTFR.[V]', 'HexNAc(5)Hex(5)Fuc(1)')]	TRUE	16310	0	14	0	0	3130.21	0	783.304	['P01859']	Infinity	FALSE	0	16310	0	0
0	0	Y	0	0	0		0	[('[R].EEQFNSTFR.[V]', 'HexNAc(2)Hex(5)')]	TRUE	17257	0	3	0	0	2373.07	0	791.689	['P01859']	Infinity	FALSE	0	17257	0	0
0	0	Y	0	0	0		0	[('[R].EEQFNSTFR.[V]', 'HexNAc(3)Hex(5)')]	TRUE	2801	0	4	0	0	2577.01	0	645.002	['P01859']	Infinity	FALSE	0	2801	0	0
0	0	Y	0	0	0		0	[('[R].EEQFNSTFR.[V]', 'HexNAc(4)Hex(5)Fuc(1)NeuAc(1)')]	TRUE	18493	0	9	0	0	3218.32	0	805.33	['P01859']	Infinity	FALSE	0	18493	0	0
1	0	Y	1	0	1		1	[('[R].EEQFNSTFR.[V]', 'HexNAc(2)Hex(3)Fuc(1)')]	FALSE	10967	1	41	0	1	2196.9	0	732.965	['P01859']	1	FALSE	0	10967	0	0
1	0	N	1	0	1		1	[('[R].EEQFNSTFR.[V]', 'HexNAc(2)Hex(3)Fuc(1)')]	FALSE	10986	1	4	0	1	2197.9	0	733.3	['P01859']	1	FALSE	0	10986	0	0
0	0	Y	0	0	0		0	[('[R].EEQFNSTFR.[V]', 'HexNAc(2)Hex(5)')]	TRUE	50641	0	48	0	0	2373.95	0	1187.48	['P01859']	Infinity	FALSE	0	50641	0	0
1.6666666666666667	0	Y	0.6	0	1		2	[('[R].EEQFNSTFR.[V]', 'HexNAc(3)Hex(6)Fuc(1)NeuAc(1)')]	FALSE	71378	3	9	0	1	3176.24	0	1588.62	['P01859']	0.7777777777777777	FALSE	0	71378	0	0
0	0	Y	0	0	0		0	[('[R].EEQFNSTFR.[V]', 'HexNAc(2)Fuc(1)')]	TRUE	23552	0	3	0	0	1708.93	0	854.9639999999999	['P01859']	Infinity	FALSE	0	23552	0	0
0	0	Y	0	0	0		0	[('[R].EEQFNSTFR.[V]', 'HexNAc(5)Hex(4)')]	TRUE	62817	0	102	0	0	2822.12	0	1411.56	['P01859']	Infinity	FALSE	0	62817	0	0
0	0	Y	0	0	0		0	[('[R].EEQFNSTFR.[V]', 'HexNAc(2)Fuc(1)')]	TRUE	23644	0	36	0	0	1710.75	0	855.8760000000001	['P01859']	Infinity	FALSE	0	23644	0	0
1	0	Y	1	0	1		1	[('[R].EEQFNSTFR.[V]', 'HexNAc(2)Hex(3)Fuc(1)')]	FALSE	10934	1	6	0	1	2195.9	0	732.6339999999999	['P01859']	1	FALSE	0	10934	0	0
1	0	Y	1	0	1		1	[('[R].EEQFNSTFR.[V]', 'HexNAc(4)Hex(5)NeuAc(1)')]	FALSE	14632	1	6	0	1	3070.51	0	768.378	['P01859']	1	FALSE	0	14632	0	0
1	0	Y	1	0	1		1	[('[R].EEQFNSTFR.[V]', 'HexNAc(4)Hex(5)NeuAc(1)')]	FALSE	14658	1	9	0	1	3071.49	0	768.6239999999999	['P01859']	1	FALSE	0	14658	0	0
0	0	Y	0	0	0		0	[('[R].EEQFNSTFR.[V]', 'HexNAc(4)Hex(5)Fuc(1)')]	TRUE	36542	0	105	0	0	2927.16	0	976.388	['P01859']	Infinity	FALSE	0	36542	0	0
1	0	N	1	0	1		1	[('[R].EEQFNSTFR.[V]', 'HexNAc(3)Hex(6)Fuc(1)NeuAc(1)')]	FALSE	42835	1	25	0	1	3178.31	0	1060.1	['P01859']	1	FALSE	0	42835	0	0
1.6	0	Y	0.625	1	2		2	[('[R].EEQFNSTFR.[V]', 'HexNAc(4)Hex(5)NeuAc(1)')]	FALSE	68073	4.5	7	0	2	3070.21	0	1535.6	['P01859']	0.8800000000000001	FALSE	0	68073	0	0.9
1	0	Y	1	0	1		1	[('[R].EEQFNSTFR.[V]', 'HexNAc(2)Fuc(1)')]	FALSE	23535	1	4	0	1	1708.75	0	854.8739999999999	['P01859']	1	FALSE	0	23535	0	0
0	0	Y	0	0	0		0	[('[R].EEQFNSTFR.[V]', 'HexNAc(1)')]	TRUE	5851	0	6	0	0	1360.62	0	680.809	['P01859']	Infinity	FALSE	0	5851	0	0
1	1	Y	1	0	2		1	[('[R].EEQFNSTFR.[V]', 'HexNAc(4)Hex(4)Fuc(1)')]	FALSE	6930	1	35	0	2	2764.14	0	691.785	['P01859']	1	FALSE	0	6930	2	0
1	0	Y	1	0	1		1	[('[R].EEQFNSTFR.[V]', 'HexNAc(2)Fuc(1)')]	FALSE	23648	1	17	0	1	1710.76	0	855.88	['P01859']	1	FALSE	0	23648	0	0
0	0	Y	0	0	0		0	[('[R].EEQFNSTFR.[V]', 'HexNAc(2)Fuc(1)')]	TRUE	23587	0	28	0	0	1709.8	0	855.4	['P01859']	Infinity	FALSE	0	23587	0	0
1.5	0	N	0.6666666666666666	0	1		2	[('[R].EEQFNSTFR.[V]', 'HexNAc(4)Hex(4)Fuc(1)NeuAc(1)')]	FALSE	14185	2	118	0	1	3055.23	0	764.559	['P01859']	0.75	FALSE	0	14185	0	0
0	0	Y	0	0	0		0	[('[R].EEQFNSTFR.[V]', 'HexNAc(4)Hex(3)')]	TRUE	19906	0	39	0	0	2456.99	0	819.663	['P01859']	Infinity	FALSE	0	19906	0	0
2	0	Y	0.5	0	1		3	[('[R].EEQFNSTFR.[V]', 'HexNAc(4)Hex(3)Fuc(1)')]	FALSE	24788	2	11	0	1	2601.16	0	867.7189999999999	['P01859']	0.5	FALSE	0	24788	0	0
1.3333333333333333	0.6666666666666666	Y	0.75	0	2		2	[('[R].EEQFNSTFR.[V]', 'HexNAc(4)Hex(3)Fuc(1)')]	FALSE	24820	1.5	4	0	2	2602.14	0	868.047	['P01859']	0.8333333333333334	FALSE	0	24820	4	0.5
0	0	Y	0	0	0		0	[('[R].EEQFNSTFR.[V]', 'HexNAc(4)Hex(4)NeuAc(1)')]	TRUE	64392	0	6	0	0	2908.16	0	1454.58	['P01859']	Infinity	FALSE	0	64392	0	0
1	0	N	1	0	1		1	[('[R].EEQFNSTFR.[V]', 'HexNAc(4)Hex(5)Fuc(1)NeuAc(2)')]	FALSE	25845	1	58	0	1	3506.72	0	877.431	['P01859']	1	FALSE	0	25845	0	0
1	0	Y	1	0	1		1	[('[R].EEQFNSTFR.[V]', 'HexNAc(4)Hex(5)Fuc(1)NeuAc(2)')]	FALSE	25870	1	5	0	1	3507.73	0	877.682	['P01859']	1	FALSE	0	25870	0	0
2.2857142857142856	0.0622711	Y	0.4375	0.3333333333333333	3		4	[('[R].EEQFNSTFR.[V]', 'HexNAc(4)Hex(4)Fuc(1)')]	FALSE	30625	4.333333333333333	29	0	3	2763.12	0	921.707	['P01859']	0.7857142857142857	FALSE	0	30625	18	0.5
2.2142857142857144	0.3626373626373627	Y	0.45161290322580644	0.3333333333333333	4		4	[('[R].EEQFNSTFR.[V]', 'HexNAc(4)Hex(5)Fuc(1)')]	FALSE	36524	3.25	279	0	4	2926.18	0	976.059	['P01859']	0.7976190476190476	FALSE	0	36524	78	0.3611111111111111
1	1	Y	1	0	2		1	[('[R].EEQFNSTFR.[V]', 'HexNAc(4)Hex(5)NeuAc(1)')]	FALSE	40494	1	51	0	2	3072.23	0	1024.74	['P01859']	1	FALSE	0	40494	2	0
2.5	0	N	0.4	0	1		4	[('[R].EEQFNSTFR.[V]', 'HexNAc(1)Fuc(1)')]	FALSE	13010	2	71	0	1	1507.76	0	754.3789999999999	['P01859']	0.25	FALSE	0	13010	0	0
1	0	Y	1	0	1		1	[('[R].EEQFNSTFR.[V]', 'HexNAc(4)Hex(5)Fuc(1)NeuAc(1)')]	FALSE	72568	1	128	0	1	3217.27	0	1609.14	['P01859']	1	FALSE	0	72568	0	0
0	0	Y	0	0	0		0	[('[R].EEQFNSTFR.[V]', 'HexNAc(4)Hex(6)Fuc(1)NeuAc(1)')]	TRUE	47340	0	11	0	0	3379.34	0	1127.11	['P01859']	Infinity	FALSE	0	47340	0	0
0	0	Y	0	0	0		0	[('[R].EEQFNSTFR.[V]', 'HexNAc(4)Hex(5)Fuc(1)NeuAc(2)')]	TRUE	49858	0	14	0	0	3508.36	0	1170.12	['P01859']	Infinity	FALSE	0	49858	0	0
0	0	Y	0	0	0		0	[('[R].EEQFNSTFR.[V]', 'HexNAc(4)Hex(5)Fuc(1)')]	TRUE	10924	0	32	0	0	2927.18	0	732.545	['P01859']	Infinity	FALSE	0	10924	0	0
0	0	Y	0	0	0		0	[('[R].EEQFNSTFR.[V]', 'HexNAc(5)Hex(4)')]	TRUE	8278	0	46	0	0	2821.26	0	706.065	['P01859']	Infinity	FALSE	0	8278	0	0
0	0	Y	0	0	0		0	[('[R].EEQFNSTFR.[V]', 'HexNAc(5)Hex(5)')]	TRUE	65705	0	32	0	0	2984.18	0	1492.59	['P01859']	Infinity	FALSE	0	65705	0	0
1	0	N	1	0	1		1	[('[R].EEQFNSTFR.[V]', 'HexNAc(4)Hex(6)Fuc(1)NeuAc(1)')]	FALSE	22531	1	16	0	1	3377.39	0	845.0989999999999	['P01859']	1	FALSE	0	22531	0	0
1	0	Y	1	0	1		1	[('[R].EEQFNSTFR.[V]', 'HexNAc(4)Hex(6)Fuc(1)NeuAc(1)')]	FALSE	22544	1	34	0	1	3378.36	0	845.341	['P01859']	1	FALSE	0	22544	0	0
1	0	Y	1	0	1		1	[('[R].EEQFNSTFR.[V]', 'HexNAc(4)Hex(3)Fuc(1)')]	FALSE	24818	1	12	0	1	2602.09	0	868.03	['P01859']	1	FALSE	0	24818	0	0
0	0	Y	0	0	0		0	[('[R].EEQFNSTFR.[V]', 'HexNAc(2)Fuc(1)')]	TRUE	23607	0	9	0	0	1709.84	0	855.422	['P01859']	Infinity	FALSE	0	23607	0	0
1.75	0	Y	0.5714285714285714	1	2		3	[('[R].EEQFNSTFR.[V]', 'HexNAc(5)Hex(5)NeuAc(1)')]	FALSE	44875	3	12	0	2	3273.29	0	1091.76	['P01859']	0.75	FALSE	0	44875	0	1
1.75	0	Y	0.5714285714285714	0	1		2	[('[R].EEQFNSTFR.[V]', 'HexNAc(3)Hex(5)')]	FALSE	56685	4	8	0	1	2577.11	0	1289.05	['P01859']	0.8125	FALSE	0	56685	0	0
1	1	Y	1	0	2		1	[('[R].EEQFNSTFR.[V]', 'HexNAc(3)Hex(4)')]	FALSE	51814	1	138	0	2	2414.98	0	1207.99	['P01859']	1	FALSE	0	51814	2	0
1	0	Y	1	0	1		1	[('[R].EEQFNSTFR.[V]', 'HexNAc(4)Hex(4)Fuc(1)')]	FALSE	30626	1	49	0	1	2763.2	0	921.7339999999999	['P01859']	1	FALSE	0	30626	0	0
1	0	Y	1	0	1		1	[('[R].EEQFNSTFR.[V]', 'HexNAc(4)Hex(4)Fuc(1)')]	FALSE	30671	1	4	0	1	2764.21	0	922.071	['P01859']	1	FALSE	0	30671	0	0
1.5	0	N	0.6666666666666666	1	2		2	[('[R].EEQFNSTFR.[V]', 'HexNAc(3)Hex(4)Fuc(1)')]	FALSE	56159	3.5	34	0	2	2560.13	0	1280.57	['P01859']	0.875	FALSE	0	56159	0	0.875
1	0	Y	1	0	1		1	[('[R].EEQFNSTFR.[V]', 'HexNAc(1)Fuc(1)')]	FALSE	13004	1	3	0	1	1507.71	0	754.355	['P01859']	1	FALSE	0	13004	0	0
1	0	N	1	0	1		1	[('[R].EEQFNSTFR.[V]', 'HexNAc(1)Fuc(1)')]	FALSE	13051	1	3	0	1	1508.69	0	754.846	['P01859']	1	FALSE	0	13051	0	0
1	0.5833333333333333	N	1	0.3333333333333333	4		1	[('[R].EEQFNSTFR.[V]', 'HexNAc(3)Hex(5)')]	FALSE	56657	2	66	0	4	2576.13	0	1288.57	['P01859']	1	FALSE	0	56657	8	0.5833333333333334
1	0	N	1	0	1		1	[('[R].EEQFNSTFR.[V]', 'HexNAc(5)Hex(4)NeuAc(1)')]	FALSE	41407	1	33	0	1	3113.25	0	1038.42	['P01859']	1	FALSE	0	41407	0	0
1	0	Y	1	0	1		1	[('[R].EEQFNSTFR.[V]', 'HexNAc(5)Hex(5)NeuAc(1)')]	FALSE	44916	1	35	0	1	3275.27	0	1092.42	['P01859']	1	FALSE	0	44916	0	0
1	0	Y	1	0	1		1	[('[R].EEQFNSTFR.[V]', 'HexNAc(5)Hex(4)')]	FALSE	62795	1	14	0	1	2821.14	0	1411.07	['P01859']	1	FALSE	0	62795	0	0
0	0	Y	0	0	0		0	[('[R].EEQFNSTFR.[V]', 'HexNAc(3)Hex(6)Fuc(1)NeuAc(1)')]	TRUE	42781	0	5	0	0	3175.64	0	1059.21	['P01859']	Infinity	FALSE	0	42781	0	0
1	0	Y	1	0	1		1	[('[R].EEQFNSTFR.[V]', 'HexNAc(5)Hex(4)')]	FALSE	32813	1	7	0	1	2820.93	0	940.9780000000001	['P01859']	1	FALSE	0	32813	0	0
1	0	Y	1	0	1		1	[('[R].EEQFNSTFR.[V]', 'HexNAc(5)Hex(5)')]	FALSE	38204	1	4	0	1	2982.97	0	994.99	['P01859']	1	FALSE	0	38204	0	0
0	0	Y	0	0	0		0	[('[R].EEQFNSTFR.[V]', 'HexNAc(4)Hex(5)Fuc(1)')]	TRUE	36545	0	223	0	0	2927.22	0	976.4069999999999	['P01859']	Infinity	FALSE	0	36545	0	0
0	0	Y	0	0	0		0	[('[R].EEQFNSTFR.[V]', 'HexNAc(4)Hex(3)')]	TRUE	19859	0	18	0	0	2454.94	0	818.9789999999999	['P01859']	Infinity	FALSE	0	19859	0	0
1	0	N	1	1	2		1	[('[R].EEQFNSTFR.[V]', 'HexNAc(2)Hex(5)Fuc(1)')]	FALSE	54873	2	53	0	2	2518.19	0	1259.6	['P01859']	1	FALSE	0	54873	0	1
1	0	N	1	1	2		1	[('[R].EEQFNSTFR.[V]', 'HexNAc(2)Hex(6)')]	FALSE	55333	2	33	0	2	2534.19	0	1267.6	['P01859']	1	FALSE	0	55333	0	1
1	0	Y	1	1	2		1	[('[R].EEQFNSTFR.[V]', 'HexNAc(2)Hex(6)')]	FALSE	55363	2	3	0	2	2535.19	0	1268.1	['P01859']	1	FALSE	0	55363	0	1
1.6666666666666667	0	N	0.6	0	1		2	[('[R].EEQFNSTFR.[V]', 'HexNAc(3)Hex(5)Fuc(1)NeuAc(1)')]	FALSE	66466	3	3	0	1	3013.18	0	1507.09	['P01859']	0.7777777777777777	FALSE	0	66466	0	0
1.6666666666666667	0	Y	0.6	0	1		2	[('[R].EEQFNSTFR.[V]', 'HexNAc(3)Hex(6)Fuc(1)NeuAc(1)')]	FALSE	71344	3	5	0	1	3175.25	0	1588.12	['P01859']	0.7777777777777777	FALSE	0	71344	0	0
1	1	Y	1	0	3		1	[('[R].EEQFNSTFR.[V]', 'HexNAc(3)Hex(6)Fuc(1)NeuAc(1)')]	FALSE	71377	1	61	0	3	3176.25	0	1588.62	['P01859']	1	FALSE	0	71377	6	0
1	0	Y	1	1	2		1	[('[R].EEQFNSTFR.[V]', 'HexNAc(5)Hex(5)NeuAc(1)')]	FALSE	44881	2	4	0	2	3273.36	0	1091.79	['P01859']	1	FALSE	0	44881	0	1
1	0	N	1	1	2		1	[('[R].EEQFNSTFR.[V]', 'HexNAc(5)Hex(4)NeuAc(1)')]	FALSE	41395	2	20	0	2	3112.3	0	1038.1	['P01859']	1	FALSE	0	41395	0	1
1	0	Y	1	1	2		1	[('[R].EEQFNSTFR.[V]', 'HexNAc(5)Hex(5)NeuAc(1)')]	FALSE	44901	2	31	0	2	3274.36	0	1092.12	['P01859']	1	FALSE	0	44901	0	1
2	0	N	0.5	0	1		3	[('[R].EEQFNSTFR.[V]', 'HexNAc(3)Hex(5)')]	FALSE	56661	3	33	0	1	2576.22	0	1288.61	['P01859']	0.6666666666666666	FALSE	0	56661	0	0
1.25	0.16666666666666666	Y	0.8	0.6666666666666666	3		2	[('[R].EEQFNSTFR.[V]', 'HexNAc(3)Hex(5)')]	FALSE	56659	2.6666666666666665	60	0	3	2576.22	0	1288.61	['P01859']	0.9166666666666666	FALSE	0	56659	4	0.6666666666666666
2	0	N	0.5	0	1		3	[('[R].EEQFNSTFR.[V]', 'HexNAc(5)Hex(5)NeuAc(2)')]	FALSE	50681	3	11	0	1	3563.32	0	1188.44	['P01859']	0.6666666666666666	FALSE	0	50681	0	0
1.25	0.16666666666666666	N	0.8	0.6666666666666666	3		2	[('[R].EEQFNSTFR.[V]', 'HexNAc(5)Hex(5)NeuAc(1)')]	FALSE	44853	2.6666666666666665	23	0	3	3272.23	0	1091.41	['P01859']	0.9166666666666666	FALSE	0	44853	4	0.6666666666666666
1.25	0.16666666666666666	N	0.8	0.6666666666666666	3		2	[('[R].EEQFNSTFR.[V]', 'HexNAc(5)Hex(5)NeuAc(1)')]	FALSE	44835	2.6666666666666665	121	0	3	3271.23	0	1091.08	['P01859']	0.9166666666666666	FALSE	0	44835	4	0.6666666666666666
1.25	0.5	N	0.8	0.3333333333333333	3		2	[('[R].EEQFNSTFR.[V]', 'HexNAc(5)Hex(5)NeuAc(2)')]	FALSE	50669	2.3333333333333335	26	0	3	3562.33	0	1188.11	['P01859']	0.9166666666666666	FALSE	0	50669	8	0.6666666666666666
1	0	Y	1	0	1		1	[('[R].EEQFNSTFR.[V]', 'HexNAc(1)')]	FALSE	5821	1	4	0	1	1359.73	0	680.365	['P01859']	1	FALSE	0	5821	0	0
1	0	Y	1	0	1		1	[('[R].EEQFNSTFR.[V]', 'HexNAc(1)')]	FALSE	5856	1	39	0	1	1360.66	0	680.831	['P01859']	1	FALSE	0	5856	0	0
0	0	Y	0	0	0		0	[('[R].EEQFNSTFR.[V]', 'HexNAc(1)')]	TRUE	5906	0	29	0	0	1361.63	0	681.314	['P01859']	Infinity	FALSE	0	5906	0	0
1	0.30000000000000004	Y	1	0.5	5		1	[('[R].EEQFNSTFR.[V]', 'HexNAc(5)Hex(6)NeuAc(1)')]	FALSE	48605	3	18	0	5	3436.35	0	1146.12	['P01859']	1	FALSE	0	48605	10	0.6
1.2	0.1	Y	0.8333333333333334	0.6666666666666666	4		2	[('[R].EEQFNSTFR.[V]', 'HexNAc(4)Hex(5)NeuAc(1)')]	FALSE	68099	3.5	86	0	4	3071.21	0	1536.11	['P01859']	0.96	FALSE	0	68099	4	0.7
1.3333333333333333	0.16666666666666666	N	0.75	0	2		2	[('[R].EEQFNSTFR.[V]', 'HexNAc(2)Hex(4)Fuc(1)')]	FALSE	16687	2	22	0	2	2356.16	0	786.052	['P01859']	0.8333333333333334	FALSE	0	16687	2	1
1.2	0.1	Y	0.8333333333333334	0.6666666666666666	4		2	[('[R].EEQFNSTFR.[V]', 'HexNAc(5)Hex(5)NeuAc(1)')]	FALSE	73959	3.5	12	0	4	3274.3	0	1637.65	['P01859']	0.96	FALSE	0	73959	4	0.7
1.6	0	Y	0.625	1	2		2	[('[R].EEQFNSTFR.[V]', 'HexNAc(4)Hex(5)NeuAc(1)')]	FALSE	68101	4.5	9	0	2	3071.2	0	1536.1	['P01859']	0.8800000000000001	FALSE	0	68101	0	0.9
1.3333333333333333	0.16666666666666666	N	0.75	0	2		2	[('[R].EEQFNSTFR.[V]', 'HexNAc(2)Hex(4)Fuc(1)')]	FALSE	16718	2	8	0	2	2357.15	0	786.383	['P01859']	0.8333333333333334	FALSE	0	16718	2	1
1.3333333333333333	0.16666666666666666	N	0.75	0	2		2	[('[R].EEQFNSTFR.[V]', 'HexNAc(2)Hex(5)')]	FALSE	17230	2	5	0	2	2372.16	0	791.385	['P01859']	0.8333333333333334	FALSE	0	17230	2	1
1.3333333333333333	0.16666666666666666	Y	0.75	0	2		2	[('[R].EEQFNSTFR.[V]', 'HexNAc(2)Hex(5)')]	FALSE	17263	2	10	0	2	2373.14	0	791.712	['P01859']	0.8333333333333334	FALSE	0	17263	2	1
1	0	N	1	1	2		1	[('[R].EEQFNSTFR.[V]', 'HexNAc(5)Hex(6)Fuc(1)NeuAc(2)')]	FALSE	15447	2	15	0	2	3874.52	0	775.704	['P01859']	1	FALSE	0	15447	0	1
1	0	N	1	1	2		1	[('[R].EEQFNSTFR.[V]', 'HexNAc(5)Hex(6)Fuc(1)NeuAc(2)')]	FALSE	15435	2	8	0	2	3873.52	0	775.5039999999999	['P01859']	1	FALSE	0	15435	0	1
0	0	Y	0	0	0		0	[('[R].EEQFNSTFR.[V]', 'HexNAc(4)Hex(3)')]	TRUE	53044	0	43	0	0	2455.16	0	1228.08	['P01859']	Infinity	FALSE	0	53044	0	0
1	0	Y	1	1	2		1	[('[R].EEQFNSTFR.[V]', 'HexNAc(4)Hex(5)Fuc(1)NeuAc(2)')]	FALSE	25887	2	5	0	2	3508.43	0	877.857	['P01859']	1	FALSE	0	25887	0	1
0	0	Y	0	0	0		0	[('[R].EEQFNSTFR.[V]', 'HexNAc(3)Hex(6)Fuc(1)NeuAc(1)')]	TRUE	17576	0	6	0	0	3177.3	0	795.076	['P01859']	Infinity	FALSE	0	17576	0	0
0	0	Y	0	0	0		0	[('[R].EEQFNSTFR.[V]', 'HexNAc(4)Hex(3)')]	TRUE	19879	0	102	0	0	2456.01	0	819.336	['P01859']	Infinity	FALSE	0	19879	0	0
0	0	Y	0	0	0		0	[('[R].EEQFNSTFR.[V]', 'HexNAc(4)Hex(5)Fuc(1)')]	TRUE	10921	0	7	0	0	2927.05	0	732.5139999999999	['P01859']	Infinity	FALSE	0	10921	0	0
0	0	Y	0	0	0		0	[('[R].EEQFNSTFR.[V]', 'HexNAc(2)Hex(6)')]	TRUE	55371	0	8	0	0	2535.48	0	1268.24	['P01859']	Infinity	FALSE	0	55371	0	0
2.8333333333333335	0	N	0.3529411764705882	0	1		4	[('[R].EEQFNSTFR.[V]', 'HexNAc(2)Hex(8)')]	FALSE	34068	2	40	0	1	2858.06	0	953.3539999999999	['P01859']	0.38888888888888884	FALSE	0	34068	0	0
2	0.3333333333333333	N	0.5	0	2		3	[('[R].EEQFNSTFR.[V]', 'HexNAc(2)Hex(8)')]	FALSE	34101	2	159	0	2	2859.1	0	953.701	['P01859']	0.6666666666666666	FALSE	0	34101	10	0.5
0	0	Y	0	0	0		0	[('[R].EEQFNSTFR.[V]', 'HexNAc(5)Hex(4)')]	TRUE	32827	0	8	0	0	2821.2	0	941.066	['P01859']	Infinity	FALSE	0	32827	0	0
1	0	Y	1	0	1		1	[('[R].EEQFNSTFR.[V]', 'HexNAc(2)Hex(3)Fuc(1)')]	FALSE	10965	1	3	0	1	2196.89	0	732.9639999999999	['P01859']	1	FALSE	0	10965	0	0

## Sheet: IgG3_4 default node
AverageShortestPathLength	BetweennessCentrality	Byonics Seed	ClosenessCentrality	ClusteringCoefficient	Degree	degree.layout	Eccentricity	glycoform	IsSingleNode	name	NeighborhoodConnectivity	number of spectra	NumberOfDirectedEdges	NumberOfUndirectedEdges	parent mass	PartnerOfMultiEdgedNodePairs	precursor mass	Protein Accession	Radiality	selected	SelfLoops	shared name	Stress	TopologicalCoefficient
1	0	Y	1	0	1		1	[('[R].EEQFNSTYR.[V]', 'HexNAc(3)Hex(6)')]	FALSE	6714	1	4	0	1	2756.03	0	689.7589999999999	['P01861']	1	FALSE	0	6714	0	0
0	0	Y	0	0	0		0	[('[R].EEQFNSTYR.[V]', 'HexNAc(4)Hex(5)NeuAc(1)')]	TRUE	822	0	69	0	0	3087.21	0	618.241	['P01861']	Infinity	FALSE	0	822	0	0
1.5	0	Y	0.6666666666666666	0	1		2	[('[R].EEQFNSTYR.[V]', 'HexNAc(5)Hex(3)')]	FALSE	59475	2	28	0	1	2676.06	0	1338.53	['P01861']	0.75	FALSE	0	59475	0	0
0	0	Y	0	0	0		0	[('[R].EEQFNSTYR.[V]', 'HexNAc(5)Hex(5)NeuAc(1)')]	TRUE	74342	0	3	0	0	3290.28	0	1645.64	['P01861']	Infinity	FALSE	0	74342	0	0
0	0	Y	0	0	0		0	[('[R].EEQFNSTYR.[V]', 'HexNAc(5)Hex(5)NeuAc(1)')]	TRUE	45276	0	4	0	0	3289.32	0	1097.11	['P01861']	Infinity	FALSE	0	45276	0	0
2.933333333333333	0.13333333333333336	N	0.34090909090909094	0	2		5	[('[R].EEQFNSTYR.[V]', 'HexNAc(5)Hex(6)')]	FALSE	42413	3.5	7	0	2	3158.16	0	1053.39	['P01861']	0.6777777777777777	FALSE	0	42413	28	0.5
1	0	Y	1	0	1		1	[('[R].EEQFNSTYR.[V]', 'HexNAc(5)Hex(3)')]	FALSE	4815	1	19	0	1	2674.15	0	669.2869999999999	['P01861']	1	FALSE	0	4815	0	0
1	0	Y	1	0	1		1	[('[R].EEQFNSTYR.[V]', 'HexNAc(5)Hex(3)')]	FALSE	4845	1	4	0	1	2675.15	0	669.5369999999999	['P01861']	1	FALSE	0	4845	0	0
0	0	Y	0	0	0		0	[('[R].EEQFNSTYR.[V]', 'HexNAc(5)Hex(5)Fuc(1)')]	TRUE	42109	0	22	0	0	3144.21	0	1048.74	['P01861']	Infinity	FALSE	0	42109	0	0
0	0	Y	0	0	0		0	[('[R].EEQFNSTYR.[V]', 'HexNAc(3)Hex(6)')]	TRUE	30342	0	6	0	0	2754.97	0	918.9910000000001	['P01861']	Infinity	FALSE	0	30342	0	0
0	0	Y	0	0	0		0	[('[R].EEQFNSTYR.[V]', 'HexNAc(4)Hex(4)NeuAc(1)')]	TRUE	36480	0	4	0	0	2924.39	0	975.4639999999999	['P01861']	Infinity	FALSE	0	36480	0	0
1	0	Y	1	0	1		1	[('[R].EEQFNSTYR.[V]', 'HexNAc(3)Hex(6)NeuAc(1)')]	FALSE	13877	1	30	0	1	3047.21	0	762.552	['P01861']	1	FALSE	0	13877	0	0
1	0	Y	1	1	2		1	[('[R].EEQFNSTYR.[V]', 'HexNAc(5)Hex(4)')]	FALSE	8629	2	3	0	2	2836.06	0	709.765	['P01861']	1	FALSE	0	8629	0	1
1	0	Y	1	1	2		1	[('[R].EEQFNSTYR.[V]', 'HexNAc(1)Fuc(1)')]	FALSE	13750	2	5	0	2	1521.79	0	761.395	['P01861']	1	FALSE	0	13750	0	1
1	0	N	1	1	2		1	[('[R].EEQFNSTYR.[V]', 'HexNAc(2)')]	FALSE	17062	2	49	0	2	1578.81	0	789.9060000000001	['P01861']	1	FALSE	0	17062	0	1
1	0	N	1	1	2		1	[('[R].EEQFNSTYR.[V]', 'HexNAc(5)Hex(4)')]	FALSE	8580	2	87	0	2	2834.05	0	709.2639999999999	['P01861']	1	FALSE	0	8580	0	1
1	0	N	1	1	2		1	[('[R].EEQFNSTYR.[V]', 'HexNAc(2)')]	FALSE	17117	2	32	0	2	1579.8	0	790.3989999999999	['P01861']	1	FALSE	0	17117	0	1
0	0	Y	0	0	0		0	[('[R].EEQFNSTYR.[V]', 'HexNAc(5)Hex(3)')]	TRUE	4833	0	4	0	0	2674.31	0	669.329	['P01861']	Infinity	FALSE	0	4833	0	0
0	0	Y	0	0	0		0	[('[R].EEQFNSTYR.[V]', 'HexNAc(1)Fuc(1)')]	TRUE	13724	0	5	0	0	1521.62	0	761.311	['P01861']	Infinity	FALSE	0	13724	0	0
1	0	N	1	1	2		1	[('[R].EEQFNSTYR.[V]', 'HexNAc(5)Hex(4)')]	FALSE	8611	2	12	0	2	2835.05	0	709.5139999999999	['P01861']	1	FALSE	0	8611	0	1
4.2	0	N	0.23809523809523808	1	2		7	[('[R].EEQFNSTYR.[V]', 'HexNAc(5)Hex(5)NeuAc(2)')]	FALSE	50910	2.5	8	0	2	3577.3	0	1193.1	['P01861']	0.4666666666666666	FALSE	0	50910	0	0.8333333333333334
4.2	0	N	0.23809523809523808	1	2		7	[('[R].EEQFNSTYR.[V]', 'HexNAc(5)Hex(5)NeuAc(2)')]	FALSE	50928	2.5	20	0	2	3578.31	0	1193.44	['P01861']	0.4666666666666666	FALSE	0	50928	0	0.8333333333333334
1.5	0	Y	0.6666666666666666	0	1		2	[('[R].EEQFNSTYR.[V]', 'HexNAc(4)Hex(3)')]	FALSE	20425	2	8	0	1	2471.87	0	824.6239999999999	['P01861']	0.75	FALSE	0	20425	0	0
0	0	Y	0	0	0		0	[('[R].EEQFNSTYR.[V]', 'HexNAc(3)Hex(6)')]	TRUE	61535	0	109	0	0	2755.3	0	1378.15	['P01861']	Infinity	FALSE	0	61535	0	0
1	0	N	1	1	3		1	[('[R].EEQFNSTYR.[V]', 'HexNAc(4)Hex(5)')]	FALSE	31881	3	779	0	3	2796.11	0	932.704	['P01861']	1	FALSE	0	31881	0	1
1	0	N	1	1	3		1	[('[R].EEQFNSTYR.[V]', 'HexNAc(4)Hex(5)NeuAc(1)')]	FALSE	40808	3	281	0	3	3087.21	0	1029.74	['P01861']	1	FALSE	0	40808	0	1
1	0	N	1	1	3		1	[('[R].EEQFNSTYR.[V]', 'HexNAc(4)Hex(5)NeuAc(1)')]	FALSE	15106	3	478	0	3	3087.21	0	772.553	['P01861']	1	FALSE	0	15106	0	1
1	0	Y	1	1	3		1	[('[R].EEQFNSTYR.[V]', 'HexNAc(4)Hex(5)NeuAc(1)')]	FALSE	15122	3	21	0	3	3088.21	0	772.802	['P01861']	1	FALSE	0	15122	0	1
3.8666666666666667	0	N	0.25862068965517243	0	1		6	[('[R].EEQFNSTYR.[V]', 'HexNAc(5)Hex(6)')]	FALSE	42432	2	7	0	1	3159.15	0	1053.72	['P01861']	0.5222222222222223	FALSE	0	42432	0	0
0	0	Y	0	0	0		0	[('[R].EEQFNSTYR.[V]', 'HexNAc(5)Hex(5)')]	TRUE	66022	0	6	0	0	2998.2	0	1499.6	['P01861']	Infinity	FALSE	0	66022	0	0
1	0	N	1	0	1		1	[('[R].EEQFNSTYR.[V]', 'HexNAc(3)Hex(5)NeuAc(1)')]	FALSE	34956	1	19	0	1	2882.35	0	961.45	['P01861']	1	FALSE	0	34956	0	0
1	0	Y	1	0	1		1	[('[R].EEQFNSTYR.[V]', 'HexNAc(3)Hex(5)NeuAc(1)')]	FALSE	34992	1	13	0	1	2883.34	0	961.7810000000001	['P01861']	1	FALSE	0	34992	0	0
0	0	Y	0	0	0		0	[('[R].EEQFNSTYR.[V]', 'HexNAc(5)Hex(3)')]	TRUE	27415	0	3	0	0	2674.14	0	892.046	['P01861']	Infinity	FALSE	0	27415	0	0
1	0	Y	1	0	1		1	[('[R].EEQFNSTYR.[V]', 'HexNAc(5)Hex(5)Fuc(1)')]	FALSE	42110	1	39	0	1	3144.33	0	1048.78	['P01861']	1	FALSE	0	42110	0	0
0	0	Y	0	0	0		0	[('[R].EEQFNSTYR.[V]', 'HexNAc(2)Hex(3)')]	TRUE	41053	0	9	0	0	2065.31	0	1033.16	['P01861']	Infinity	FALSE	0	41053	0	0
1	0	N	1	0	1		1	[('[R].EEQFNSTYR.[V]', 'HexNAc(5)Hex(6)Fuc(1)')]	FALSE	45630	1	9	0	1	3306.41	0	1102.8	['P01861']	1	FALSE	0	45630	0	0
0	0	Y	0	0	0		0	[('[R].EEQFNSTYR.[V]', 'HexNAc(4)Hex(3)')]	TRUE	884	0	44	0	0	2473.04	0	619.01	['P01861']	Infinity	FALSE	0	884	0	0
1.5	0	N	0.6666666666666666	0	1		2	[('[R].EEQFNSTYR.[V]', 'HexNAc(2)Hex(6)')]	FALSE	55808	2	6	0	1	2549.99	0	1275.5	['P01861']	0.75	FALSE	0	55808	0	0
0	0	Y	0	0	0		0	[('[R].EEQFNSTYR.[V]', 'HexNAc(2)Hex(3)')]	TRUE	6684	0	40	0	0	2066.01	0	689.3380000000001	['P01861']	Infinity	FALSE	0	6684	0	0
0	0	Y	0	0	0		0	[('[R].EEQFNSTYR.[V]', 'HexNAc(1)Fuc(1)')]	TRUE	13731	0	8	0	0	1521.67	0	761.337	['P01861']	Infinity	FALSE	0	13731	0	0
1	0.16666666666666666	N	1	0.6666666666666666	3		1	[('[R].EEQFNSTYR.[V]', 'HexNAc(4)Hex(3)')]	FALSE	20347	2.3333333333333335	102	0	3	2469.92	0	823.972	['P01861']	1	FALSE	0	20347	2	0.7777777777777778
1	0.16666666666666666	Y	1	0.6666666666666666	3		1	[('[R].EEQFNSTYR.[V]', 'HexNAc(4)Hex(3)')]	FALSE	20367	2.3333333333333335	31	0	3	2470.92	0	824.306	['P01861']	1	FALSE	0	20367	2	0.7777777777777778
1.3333333333333333	0	N	0.75	1	2		2	[('[R].EEQFNSTYR.[V]', 'HexNAc(4)Hex(3)')]	FALSE	20309	3	183	0	2	2468.92	0	823.6389999999999	['P01861']	0.888889	FALSE	0	20309	0	1
1.3333333333333333	0	Y	0.75	1	2		2	[('[R].EEQFNSTYR.[V]', 'HexNAc(5)Hex(5)')]	FALSE	12588	3	4	0	2	2998.1	0	750.275	['P01861']	0.888889	FALSE	0	12588	0	1
3.3333333333333335	0.24761904761904763	N	0.3	0.3333333333333333	3		6	[('[R].EEQFNSTYR.[V]', 'HexNAc(5)Hex(5)NeuAc(1)')]	FALSE	45219	2	92	0	3	3287.2	0	1096.4	['P01861']	0.611111	FALSE	0	45219	52	0.5555555555555556
0	0	Y	0	0	0		0	[('[R].EEQFNSTYR.[V]', 'HexNAc(1)Fuc(1)')]	TRUE	13854	0	16	0	0	1523.75	0	762.377	['P01861']	Infinity	FALSE	0	13854	0	0
2.6	0	Y	0.3846153846153846	1	3		4	[('[R].EEQFNSTYR.[V]', 'HexNAc(5)Hex(4)')]	FALSE	33311	5	61	0	3	2836.04	0	946.0139999999999	['P01861']	0.7333333333333334	FALSE	0	33311	0	0.7142857142857143
2.2	0.4793650793650794	N	0.45454545454545453	0.5	5		4	[('[R].EEQFNSTYR.[V]', 'HexNAc(5)Hex(4)')]	FALSE	33283	3.8	120	0	5	2835.05	0	945.682	['P01861']	0.7999999999999999	FALSE	0	33283	102	0.45
1.3333333333333333	0.6666666666666666	N	0.75	0	2		2	[('[R].EEQFNSTYR.[V]', 'HexNAc(4)Hex(4)Fuc(1)')]	FALSE	31347	1.5	4	0	2	2782.15	0	928.05	['P01861']	0.8333333333333334	FALSE	0	31347	4	0.5
2.1333333333333333	0.5936507936507937	N	0.46875	0.3333333333333333	6		4	[('[R].EEQFNSTYR.[V]', 'HexNAc(5)Hex(5)')]	FALSE	38540	3.1666666666666665	109	0	6	2996.1	0	999.368	['P01861']	0.8111111111111112	FALSE	0	38540	126	0.40476190476190477
2.6666666666666665	0.34285714285714286	N	0.375	0	2		5	[('[R].EEQFNSTYR.[V]', 'HexNAc(5)Hex(5)NeuAc(1)')]	FALSE	45203	4.5	23	0	2	3286.19	0	1096.06	['P01861']	0.7222222222222223	FALSE	0	45203	72	0.5
0	0	Y	0	0	0		0	[('[R].EEQFNSTYR.[V]', 'HexNAc(4)Hex(5)Fuc(1)NeuAc(1)')]	TRUE	43965	0	23	0	0	3234.26	0	1078.75	['P01861']	Infinity	FALSE	0	43965	0	0
1	0	Y	1	0	1		1	[('[R].EEQFNSTYR.[V]', 'HexNAc(5)Hex(5)')]	FALSE	66046	1	6	0	1	2999.03	0	1500.02	['P01861']	1	FALSE	0	66046	0	0
1.4	0.1	Y	0.7142857142857143	0.6666666666666666	3		2	[('[R].EEQFNSTYR.[V]', 'HexNAc(5)Hex(5)')]	FALSE	38622	3.3333333333333335	186	0	3	2999.19	0	1000.4	['P01861']	0.9	FALSE	0	38622	4	0.6666666666666666
1.2	0.25	Y	0.8333333333333334	0.5	4		2	[('[R].EEQFNSTYR.[V]', 'HexNAc(5)Hex(4)')]	FALSE	33352	2.75	246	0	4	2837.13	0	946.378	['P01861']	0.95	FALSE	0	33352	8	0.55
1	0	Y	1	0	1		1	[('[R].EEQFNSTYR.[V]', 'HexNAc(3)Hex(4)')]	FALSE	52275	1	194	0	1	2431.96	0	1216.48	['P01861']	1	FALSE	0	52275	0	0
1.8	0	Y	0.5555555555555556	1	2		3	[('[R].EEQFNSTYR.[V]', 'HexNAc(5)Hex(5)')]	FALSE	38608	3.5	6	0	2	2998.19	0	1000.06	['P01861']	0.8	FALSE	0	38608	0	0.875
0	0	Y	0	0	0		0	[('[R].EEQFNSTYR.[V]', 'HexNAc(4)Hex(3)')]	TRUE	20370	0	29	0	0	2470.93	0	824.311	['P01861']	Infinity	FALSE	0	20370	0	0
1.5	0	N	0.6666666666666666	0	1		2	[('[R].EEQFNSTYR.[V]', 'HexNAc(2)Hex(5)')]	FALSE	50987	2	36	0	1	2387.93	0	1194.47	['P01861']	0.75	FALSE	0	50987	0	0
1	1	Y	1	0	2		1	[('[R].EEQFNSTYR.[V]', 'HexNAc(2)Hex(5)')]	FALSE	51017	1	9	0	2	2388.93	0	1194.96	['P01861']	1	FALSE	0	51017	2	0
0	0	Y	0	0	0		0	[('[R].EEQFNSTYR.[V]', 'HexNAc(2)Hex(5)')]	TRUE	51043	0	26	0	0	2389.94	0	1195.47	['P01861']	Infinity	FALSE	0	51043	0	0
2	0.2	N	0.5	0.6666666666666666	3		3	[('[R].EEQFNSTYR.[V]', 'HexNAc(3)Hex(5)')]	FALSE	24615	3.6666666666666665	25	0	3	2595.07	0	865.689	['P01861']	0.8	FALSE	0	24615	36	0.5238095238095238
2.6	0.44761904761904764	N	0.3846153846153846	0	3		5	[('[R].EEQFNSTYR.[V]', 'HexNAc(5)Hex(3)')]	FALSE	27331	3	332	0	3	2672	0	891.332	['P01861']	0.7333333333333334	FALSE	0	27331	94	0.3333333333333333
1	0	Y	1	0	1		1	[('[R].EEQFNSTYR.[V]', 'HexNAc(3)Hex(4)')]	FALSE	52243	1	514	0	1	2430.97	0	1215.98	['P01861']	1	FALSE	0	52243	0	0
2	0.2	N	0.5	0.6666666666666666	3		3	[('[R].EEQFNSTYR.[V]', 'HexNAc(3)Hex(5)')]	FALSE	24531	3.6666666666666665	213	0	3	2593.04	0	865.013	['P01861']	0.8	FALSE	0	24531	36	0.5238095238095238
4	0	Y	0.25	0	1		6	[('[R].EEQFNSTYR.[V]', 'HexNAc(3)Hex(4)')]	FALSE	19069	2	44	0	1	2430.96	0	810.987	['P01861']	0.4	FALSE	0	19069	0	0
1	0	N	1	0	1		1	[('[R].EEQFNSTYR.[V]', 'HexNAc(2)Hex(5)')]	FALSE	17795	1	5	0	1	2391.2	0	797.7330000000001	['P01861']	1	FALSE	0	17795	0	0
3.533333333333333	0	Y	0.2830188679245283	0	1		6	[('[R].EEQFNSTYR.[V]', 'HexNAc(5)Hex(3)')]	FALSE	27405	3	89	0	1	2674.01	0	892.002	['P01861']	0.5777777777777778	FALSE	0	27405	0	0
2.4	0.35555555555555557	Y	0.4166666666666667	0.3333333333333333	3		4	[('[R].EEQFNSTYR.[V]', 'HexNAc(3)Hex(4)')]	FALSE	19095	2.6666666666666665	47	0	3	2431.95	0	811.316	['P01861']	0.72	FALSE	0	19095	56	0.5833333333333334
0	0	Y	0	0	0		0	[('[R].EEQFNSTYR.[V]', 'HexNAc(3)Hex(6)')]	TRUE	61515	0	7	0	0	2754.08	0	1377.54	['P01861']	Infinity	FALSE	0	61515	0	0
1.2	0.45	Y	0.8333333333333334	0.3333333333333333	4		2	[('[R].EEQFNSTYR.[V]', 'HexNAc(5)Hex(4)')]	FALSE	63189	2.5	172	0	4	2837.14	0	1419.07	['P01861']	0.95	FALSE	0	63189	12	0.5625
3.1	0.2	N	0.3225806451612903	0	2		5	[('[R].EEQFNSTYR.[V]', 'HexNAc(3)Hex(4)')]	FALSE	19136	2	11	0	2	2432.96	0	811.653	['P01861']	0.58	FALSE	0	19136	30	0.5
1	0	Y	1	0	1		1	[('[R].EEQFNSTYR.[V]', 'HexNAc(3)Hex(6)NeuAc(1)')]	FALSE	39850	1	5	0	1	3045.33	0	1015.78	['P01861']	1	FALSE	0	39850	0	0
0	0	Y	0	0	0		0	[('[R].EEQFNSTYR.[V]', 'HexNAc(3)Hex(6)NeuAc(1)')]	TRUE	39871	0	3	0	0	3046.25	0	1016.08	['P01861']	Infinity	FALSE	0	39871	0	0
1	0	Y	1	1	3		1	[('[R].EEQFNSTYR.[V]', 'HexNAc(5)Hex(5)Fuc(1)')]	FALSE	16785	3	21	0	3	3146.31	0	787.329	['P01861']	1	FALSE	0	16785	0	1
1	0	N	1	1	3		1	[('[R].EEQFNSTYR.[V]', 'HexNAc(5)Hex(6)Fuc(1)')]	FALSE	20688	3	45	0	3	3306.32	0	827.331	['P01861']	1	FALSE	0	20688	0	1
1	0	Y	1	1	3		1	[('[R].EEQFNSTYR.[V]', 'HexNAc(5)Hex(5)Fuc(1)')]	FALSE	16776	3	29	0	3	3145.33	0	787.084	['P01861']	1	FALSE	0	16776	0	1
0	0	Y	0	0	0		0	[('[R].EEQFNSTYR.[V]', 'HexNAc(5)Hex(5)Fuc(1)')]	TRUE	16755	0	68	0	0	3144.35	0	786.8389999999999	['P01861']	Infinity	FALSE	0	16755	0	0
1	0	Y	1	0	1		1	[('[R].EEQFNSTYR.[V]', 'HexNAc(3)Hex(5)NeuAc(1)')]	FALSE	34991	1	5	0	1	2883.27	0	961.758	['P01861']	1	FALSE	0	34991	0	0
1	0	N	1	0	1		1	[('[R].EEQFNSTYR.[V]', 'HexNAc(3)Hex(6)')]	FALSE	30292	1	4	0	1	2753.45	0	918.4839999999999	['P01861']	1	FALSE	0	30292	0	0
1	0	Y	1	0	1		1	[('[R].EEQFNSTYR.[V]', 'HexNAc(3)Hex(6)')]	FALSE	30315	1	3	0	1	2754.48	0	918.826	['P01861']	1	FALSE	0	30315	0	0
0	0	Y	0	0	0		0	[('[R].EEQFNSTYR.[V]', 'HexNAc(5)Hex(5)Fuc(1)')]	TRUE	70331	0	22	0	0	3145.25	0	1573.13	['P01861']	Infinity	FALSE	0	70331	0	0
1	0	Y	1	0	1		1	[('[R].EEQFNSTYR.[V]', 'HexNAc(2)Hex(5)')]	FALSE	17775	1	21	0	1	2390.2	0	797.3989999999999	['P01861']	1	FALSE	0	17775	0	0
0	0	Y	0	0	0		0	[('[R].EEQFNSTYR.[V]', 'HexNAc(1)Fuc(1)')]	TRUE	67350	0	11	0	0	1523.33	0	1523.33	['P01861']	Infinity	FALSE	0	67350	0	0
2.6	0	Y	0.3846153846153846	1	3		4	[('[R].EEQFNSTYR.[V]', 'HexNAc(5)Hex(5)')]	FALSE	38605	5	10	0	3	2998.09	0	1000.03	['P01861']	0.7333333333333334	FALSE	0	38605	0	0.7142857142857143
2.533333333333333	0.0031746	N	0.39473684210526316	0.8333333333333334	4		4	[('[R].EEQFNSTYR.[V]', 'HexNAc(5)Hex(5)')]	FALSE	38579	4.25	78	0	4	2997.13	0	999.71	['P01861']	0.7444444444444445	FALSE	0	38579	2	0.6071428571428571
1	0	N	1	0	1		1	[('[R].EEQFNSTYR.[V]', 'HexNAc(5)Hex(5)NeuAc(1)')]	FALSE	45245	1	15	0	1	3288.25	0	1096.75	['P01861']	1	FALSE	0	45245	0	0
3.2666666666666666	0.24761904761904763	N	0.30612244897959184	0.3333333333333333	3		6	[('[R].EEQFNSTYR.[V]', 'HexNAc(6)Hex(3)')]	FALSE	9598	2.3333333333333335	53	0	3	2875.08	0	719.52	['P01861']	0.6222222222222222	FALSE	0	9598	52	0.5
1	0	Y	1	0	1		1	[('[R].EEQFNSTYR.[V]', 'HexNAc(5)Hex(5)NeuAc(1)')]	FALSE	45271	1	12	0	1	3289.25	0	1097.08	['P01861']	1	FALSE	0	45271	0	0
2	0	Y	0.5	0	1		3	[('[R].EEQFNSTYR.[V]', 'HexNAc(4)Hex(5)Fuc(1)')]	FALSE	65003	2	5	0	1	2943.16	0	1472.08	['P01861']	0.5	FALSE	0	65003	0	0
1.3333333333333333	0.6666666666666666	Y	0.75	0	2		2	[('[R].EEQFNSTYR.[V]', 'HexNAc(4)Hex(5)Fuc(1)')]	FALSE	37043	1.5	35	0	2	2943.19	0	981.7310000000001	['P01861']	0.8333333333333334	FALSE	0	37043	4	0.5
1.4	0.8	Y	0.7142857142857143	0	3		2	[('[R].EEQFNSTYR.[V]', 'HexNAc(4)Hex(5)NeuAc(1)')]	FALSE	40805	1.6666666666666667	130	0	3	3087.2	0	1029.73	['P01861']	0.8666666666666667	FALSE	0	40805	16	0.3333333333333333
0	0	Y	0	0	0		0	[('[R].EEQFNSTYR.[V]', 'HexNAc(1)Fuc(1)')]	TRUE	13800	0	31	0	0	1522.72	0	761.86	['P01861']	Infinity	FALSE	0	13800	0	0
0	0	Y	0	0	0		0	[('[R].EEQFNSTYR.[V]', 'HexNAc(3)Hex(5)NeuAc(1)')]	TRUE	63958	0	19	0	0	2884.14	0	1442.57	['P01861']	Infinity	FALSE	0	63958	0	0
0	0	Y	0	0	0		0	[('[R].EEQFNSTYR.[V]', 'HexNAc(5)Hex(5)')]	TRUE	38654	0	187	0	0	3000.11	0	1000.7	['P01861']	Infinity	FALSE	0	38654	0	0
0	0	Y	0	0	0		0	[('[R].EEQFNSTYR.[V]', 'HexNAc(5)Hex(5)Fuc(1)')]	TRUE	42140	0	5	0	0	3145.54	0	1049.18	['P01861']	Infinity	FALSE	0	42140	0	0
0	0	Y	0	0	0		0	[('[R].EEQFNSTYR.[V]', 'HexNAc(4)Hex(5)Fuc(1)')]	TRUE	37013	0	37	0	0	2942.32	0	981.44	['P01861']	Infinity	FALSE	0	37013	0	0
0	0	Y	0	0	0		0	[('[R].EEQFNSTYR.[V]', 'HexNAc(5)Hex(5)')]	TRUE	66072	0	3	0	0	3000.17	0	1500.58	['P01861']	Infinity	FALSE	0	66072	0	0
0	0	Y	0	0	0		0	[('[R].EEQFNSTYR.[V]', 'HexNAc(3)Hex(5)NeuAc(1)')]	TRUE	63941	0	4	0	0	2883.11	0	1442.06	['P01861']	Infinity	FALSE	0	63941	0	0
0	0	Y	0	0	0		0	[('[R].EEQFNSTYR.[V]', 'HexNAc(3)Hex(6)NeuAc(1)')]	TRUE	39868	0	121	0	0	3046.18	0	1016.06	['P01861']	Infinity	FALSE	0	39868	0	0
1.8	0.5555555555555556	Y	0.5555555555555556	0.4	5		4	[('[R].EEQFNSTYR.[V]', 'HexNAc(3)Hex(6)')]	FALSE	30374	3.4	163	0	5	2756.12	0	919.373	['P01861']	0.8400000000000001	FALSE	0	30374	80	0.425
1	0	N	1	0	1		1	[('[R].EEQFNSTYR.[V]', 'HexNAc(5)Hex(5)')]	FALSE	38617	1	23	0	1	2999.03	0	1000.34	['P01861']	1	FALSE	0	38617	0	0
2.2	0.2	Y	0.45454545454545453	0.5	4		5	[('[R].EEQFNSTYR.[V]', 'HexNAc(3)Hex(6)')]	FALSE	30346	3.25	193	0	4	2755.07	0	919.0239999999999	['P01861']	0.76	FALSE	0	30346	24	0.5
2.2	0.2	N	0.45454545454545453	0.5	4		5	[('[R].EEQFNSTYR.[V]', 'HexNAc(3)Hex(7)')]	FALSE	36248	3.25	117	0	4	2917.13	0	973.0419999999999	['P01861']	0.76	FALSE	0	36248	24	0.5
3.1	0	N	0.3225806451612903	0	1		6	[('[R].EEQFNSTYR.[V]', 'HexNAc(3)Hex(8)')]	FALSE	40643	4	25	0	1	3079.18	0	1027.06	['P01861']	0.58	FALSE	0	40643	0	0
0	0	Y	0	0	0		0	[('[R].EEQFNSTYR.[V]', 'HexNAc(4)Hex(3)')]	TRUE	53544	0	5	0	0	2471.95	0	1236.48	['P01861']	Infinity	FALSE	0	53544	0	0
0	0	Y	0	0	0		0	[('[R].EEQFNSTYR.[V]', 'HexNAc(5)Hex(5)')]	TRUE	38659	0	17	0	0	3000.27	0	1000.76	['P01861']	Infinity	FALSE	0	38659	0	0
0	0	Y	0	0	0		0	[('[R].EEQFNSTYR.[V]', 'HexNAc(5)Hex(5)NeuAc(1)')]	TRUE	20257	0	16	0	0	3289.44	0	823.1110000000001	['P01861']	Infinity	FALSE	0	20257	0	0
0	0	Y	0	0	0		0	[('[R].EEQFNSTYR.[V]', 'HexNAc(5)Hex(5)Fuc(1)')]	TRUE	42149	0	7	0	0	3146.12	0	1049.37	['P01861']	Infinity	FALSE	0	42149	0	0
0	0	Y	0	0	0		0	[('[R].EEQFNSTYR.[V]', 'HexNAc(5)Hex(4)')]	TRUE	8655	0	9	0	0	2837.11	0	710.0269999999999	['P01861']	Infinity	FALSE	0	8655	0	0
0	0	Y	0	0	0		0	[('[R].EEQFNSTYR.[V]', 'HexNAc(4)Hex(3)')]	TRUE	53534	0	4	0	0	2471.45	0	1236.22	['P01861']	Infinity	FALSE	0	53534	0	0
0	0	Y	0	0	0		0	[('[R].EEQFNSTYR.[V]', 'HexNAc(1)Fuc(1)')]	TRUE	13741	0	3	0	0	1521.73	0	761.3660000000001	['P01861']	Infinity	FALSE	0	13741	0	0
1	0	Y	1	0	1		1	[('[R].EEQFNSTYR.[V]', 'HexNAc(4)Hex(5)Fuc(1)NeuAc(1)')]	FALSE	72999	1	68	0	1	3233.27	0	1617.13	['P01861']	1	FALSE	0	72999	0	0
0	0	Y	0	0	0		0	[('[R].EEQFNSTYR.[V]', 'HexNAc(3)Hex(5)NeuAc(1)')]	TRUE	63947	0	7	0	0	2883.4	0	1442.2	['P01861']	Infinity	FALSE	0	63947	0	0
0	0	Y	0	0	0		0	[('[R].EEQFNSTYR.[V]', 'HexNAc(3)Hex(4)')]	TRUE	52274	0	10	0	0	2431.99	0	1216.5	['P01861']	Infinity	FALSE	0	52274	0	0
1.5	0	Y	0.6666666666666666	0	1		2	[('[R].EEQFNSTYR.[V]', 'HexNAc(3)Hex(5)NeuAc(1)')]	FALSE	34983	2	20	0	1	2883.14	0	961.7130000000001	['P01861']	0.75	FALSE	0	34983	0	0
2.2	0	Y	0.45454545454545453	0	1		3	[('[R].EEQFNSTYR.[V]', 'HexNAc(3)Hex(5)NeuAc(1)')]	FALSE	35027	3	133	0	1	2884.13	0	962.0419999999999	['P01861']	0.6	FALSE	0	35027	0	0
4.133333333333334	0	N	0.24193548387096772	1	2		7	[('[R].EEQFNSTYR.[V]', 'HexNAc(6)Hex(4)NeuAc(1)')]	FALSE	21279	2.5	4	0	2	3327.23	0	832.559	['P01861']	0.4777777777777777	FALSE	0	21279	0	0.8333333333333334
1.8	0.4	Y	0.5555555555555556	0	2		3	[('[R].EEQFNSTYR.[V]', 'HexNAc(4)Hex(5)NeuAc(1)')]	FALSE	40779	2	35	0	2	3086.21	0	1029.4	['P01861']	0.7333333333333334	FALSE	0	40779	8	0.5
0	0	Y	0	0	0		0	[('[R].EEQFNSTYR.[V]', 'HexNAc(3)Hex(4)')]	TRUE	19033	0	25	0	0	2429.92	0	810.6410000000001	['P01861']	Infinity	FALSE	0	19033	0	0
4.133333333333334	0	N	0.24193548387096772	1	2		7	[('[R].EEQFNSTYR.[V]', 'HexNAc(6)Hex(4)NeuAc(1)')]	FALSE	21300	2.5	21	0	2	3328.23	0	832.808	['P01861']	0.4777777777777777	FALSE	0	21300	0	0.8333333333333334
2	0	Y	0.5	0	1		3	[('[R].EEQFNSTYR.[V]', 'HexNAc(5)Hex(4)')]	FALSE	63209	4	24	0	1	2838.12	0	1419.56	['P01861']	0.75	FALSE	0	63209	0	0
1	0	Y	1	0	1		1	[('[R].EEQFNSTYR.[V]', 'HexNAc(4)Hex(5)Fuc(1)NeuAc(1)')]	FALSE	43949	1	3	0	1	3233.53	0	1078.51	['P01861']	1	FALSE	0	43949	0	0
1	0	N	1	0	1		1	[('[R].EEQFNSTYR.[V]', 'HexNAc(4)Hex(5)Fuc(1)NeuAc(1)')]	FALSE	43971	1	4	0	1	3234.53	0	1078.84	['P01861']	1	FALSE	0	43971	0	0
0	0	Y	0	0	0		0	[('[R].EEQFNSTYR.[V]', 'HexNAc(3)Hex(4)')]	TRUE	19078	0	4	0	0	2431.24	0	811.079	['P01861']	Infinity	FALSE	0	19078	0	0
3.1	0	N	0.3225806451612903	0	1		6	[('[R].EEQFNSTYR.[V]', 'HexNAc(3)Hex(5)')]	FALSE	24495	4	126	0	1	2592.03	0	864.678	['P01861']	0.58	FALSE	0	24495	0	0
0	0	Y	0	0	0		0	[('[R].EEQFNSTYR.[V]', 'HexNAc(5)Hex(5)NeuAc(1)')]	TRUE	20283	0	5	0	0	3290.6	0	823.4	['P01861']	Infinity	FALSE	0	20283	0	0
1	1	N	1	0	2		1	[('[R].EEQFNSTYR.[V]', 'HexNAc(3)Hex(4)NeuAc(1)')]	FALSE	29056	1	35	0	2	2721.12	0	907.705	['P01861']	1	FALSE	0	29056	2	0
2.3	0	N	0.4347826086956522	1	3		5	[('[R].EEQFNSTYR.[V]', 'HexNAc(3)Hex(7)')]	FALSE	36328	4.333333333333333	30	0	3	2919.09	0	973.695	['P01861']	0.74	FALSE	0	36328	0	0.6190476190476191
1.5	0	N	0.6666666666666666	0	1		2	[('[R].EEQFNSTYR.[V]', 'HexNAc(3)Hex(3)NeuAc(1)')]	FALSE	23454	2	16	0	1	2560.05	0	854.0169999999999	['P01861']	0.75	FALSE	0	23454	0	0
1.6	0	Y	0.625	1	2		2	[('[R].EEQFNSTYR.[V]', 'HexNAc(5)Hex(4)')]	FALSE	63170	4	12	0	2	2836.13	0	1418.56	['P01861']	0.85	FALSE	0	63170	0	0.8
1	1	Y	1	0	2		1	[('[R].EEQFNSTYR.[V]', 'HexNAc(5)Hex(3)')]	FALSE	27480	1	39	0	2	2676.07	0	892.689	['P01861']	1	FALSE	0	27480	2	0
1	0	Y	1	0	1		1	[('[R].EEQFNSTYR.[V]', 'HexNAc(3)Hex(6)')]	FALSE	6699	1	8	0	1	2755.04	0	689.51	['P01861']	1	FALSE	0	6699	0	0
0	0	Y	0	0	0		0	[('[R].EEQFNSTYR.[V]', 'HexNAc(4)Hex(5)Fuc(1)NeuAc(1)')]	TRUE	43919	0	3	0	0	3232.4	0	1078.13	['P01861']	Infinity	FALSE	0	43919	0	0
1	0	N	1	1	3		1	[('[R].EEQFNSTYR.[V]', 'HexNAc(5)Hex(6)Fuc(1)')]	FALSE	20744	3	19	0	3	3308.39	0	827.8480000000001	['P01861']	1	FALSE	0	20744	0	1
2.6	0	Y	0.3846153846153846	0	1		4	[('[R].EEQFNSTYR.[V]', 'HexNAc(4)Hex(5)NeuAc(1)')]	FALSE	40829	2	105	0	1	3088.23	0	1030.08	['P01861']	0.4666666666666666	FALSE	0	40829	0	0
0	0	Y	0	0	0		0	[('[R].EEQFNSTYR.[V]', 'HexNAc(2)Hex(3)')]	TRUE	41103	0	4	0	0	2066.83	0	1033.92	['P01861']	Infinity	FALSE	0	41103	0	0
1	0	Y	1	0	1		1	[('[R].EEQFNSTYR.[V]', 'HexNAc(4)Hex(5)Fuc(1)NeuAc(1)')]	FALSE	72977	1	4	0	1	3232.26	0	1616.63	['P01861']	1	FALSE	0	72977	0	0
