# Supplementary material for: Population-level analysis of glycoprotein glycoforms
Source: MAbs. 2026 Apr 30;18(1):2665879. doi: 10.1080/19420862.2026.2665879 (PMC13134397; doi:10.1080/19420862.2026.2665879)
Supplement: Supplementary data 7.xlsx [file KMAB_A_2665879_SM3657.xlsx]

## Sheet: AT3_glycopeptides default node
Byonics Seed	glycoform	name	number of spectra	parent mass	precursor mass	selected	shared name	UniqueFileSources
Y	[('[K].SLTFNETYQDISELVYGAK.[L]', 'HexNAc(2)Hex(5)')]	15981	5	3394.51	1697.75	FALSE	15981	ALE_M2209_112_filtered_01.mgf|ALE_M2209_114_filtered_01.mgf|ALE_M2209_111_filtered_01.mgf|ALE_M2209_115_filtered_01.mgf
Y	[('[K].SLTFNETYQDISELVYGAK.[L]', 'HexNAc(2)Hex(6)')]	16106	3	3556.56	1778.78	FALSE	16106	ALE_M2209_114_filtered_01.mgf|ALE_M2209_115_filtered_01.mgf
Y	[('[K].SLTFNETYQDISELVYGAK.[L]', 'HexNAc(3)Hex(6)Fuc(1)NeuAc(1)')]	10096	4	4196.79	1049.95	FALSE	10096	ALE_M2209_111_filtered_01.mgf
Y	[('[K].SLTFNETYQDISELVYGAK.[L]', 'HexNAc(2)Hex(6)')]	16107	3	3556.57	1778.79	FALSE	16107	ALE_M2209_112_filtered_01.mgf|ALE_M2209_111_filtered_01.mgf|ALE_M2209_115_filtered_01.mgf
N	[('[K].WVSNKTEGR.[I]', 'HexNAc(4)Hex(3)Fuc(1)')]	6483	5	2521.1	841.034	FALSE	6483	ALE_M2209_111_filtered_01.mgf|ALE_M2209_115_filtered_01.mgf
N	[('[K].WVSNKTEGR.[I]', 'HexNAc(4)Hex(3)')]	5765	6	2375.04	792.347	FALSE	5765	ALE_M2209_112_filtered_01.mgf|ALE_M2209_114_filtered_01.mgf|ALE_M2209_111_filtered_01.mgf
Y	[('[K].WVSNKTEGR.[I]', 'HexNAc(4)Hex(4)')]	6564	3	2537.1	846.3660000000001	FALSE	6564	ALE_M2209_112_filtered_01.mgf|ALE_M2209_111_filtered_01.mgf
N	[('[K].SLTFNETYQDISELVYGAK.[L]', 'HexNAc(3)Hex(7)NeuAc(1)')]	14768	5	4212.79	1404.93	FALSE	14768	ALE_M2209_112_filtered_01.mgf|ALE_M2209_114_filtered_01.mgf|ALE_M2209_115_filtered_01.mgf
N	[('[K].WVSNKTEGR.[I]', 'HexNAc(3)Hex(4)NeuAc(1)')]	7021	4	2625.11	875.702	FALSE	7021	ALE_M2209_114_filtered_01.mgf
N	[('[K].WVSNKTEGR.[I]', 'HexNAc(4)Hex(4)')]	6565	7	2537.1	846.365	FALSE	6565	ALE_M2209_112_filtered_01.mgf|ALE_M2209_114_filtered_01.mgf|ALE_M2209_111_filtered_01.mgf
N	[('[K].WVSNKTEGR.[I]', 'HexNAc(4)Hex(4)NeuAc(1)')]	8262	3	2828.19	943.3960000000001	FALSE	8262	ALE_M2209_112_filtered_01.mgf|ALE_M2209_114_filtered_01.mgf
N	[('[K].WVSNKTEGR.[I]', 'HexNAc(6)Hex(7)NeuAc(1)')]	13171	11	3720.51	1240.84	FALSE	13171	ALE_M2209_114_filtered_01.mgf
N	[('[K].WVSNKTEGR.[I]', 'HexNAc(7)Hex(8)NeuAc(1)')]	9644	8	4085.64	1022.16	FALSE	9644	ALE_M2209_114_filtered_01.mgf|ALE_M2209_115_filtered_01.mgf
N	[('[K].WVSNKTEGR.[I]', 'HexNAc(6)Hex(7)NeuAc(1)')]	13172	3	3720.51	1240.84	FALSE	13172	ALE_M2209_114_filtered_01.mgf
N	[('[K].WVSNKTEGR.[I]', 'HexNAc(7)Hex(8)NeuAc(1)')]	14478	9	4085.65	1362.55	FALSE	14478	ALE_M2209_114_filtered_01.mgf
N	[('[K].LGACNDTLQQLMEVFK.[F]', 'HexNAc(6)Hex(3)Fuc(1)NeuAc(2)')]	14861	4	4243.77	1415.26	FALSE	14861	ALE_M2209_112_filtered_01.mgf|ALE_M2209_115_filtered_01.mgf
N	[('[K].WVSNKTEGR.[I]', 'HexNAc(6)Hex(7)Fuc(1)')]	12544	3	3575.47	1192.49	FALSE	12544	ALE_M2209_115_filtered_01.mgf
Y	[('[K].SLTFNETYQDISELVYGAK.[L]', 'HexNAc(4)Hex(5)Fuc(1)NeuAc(2)')]	11549	6	4528.91	1132.98	FALSE	11549	ALE_M2209_112_filtered_01.mgf|ALE_M2209_115_filtered_01.mgf
N	[('[K].WVSNKTEGR.[I]', 'HexNAc(5)Hex(6)Fuc(1)NeuAc(3)')]	9632	3	4083.64	1021.66	FALSE	9632	ALE_M2209_115_filtered_01.mgf
N	[('[K].WVSNKTEGR.[I]', 'HexNAc(5)Hex(6)Fuc(1)NeuAc(2)')]	13500	3	3792.54	1264.85	FALSE	13500	ALE_M2209_115_filtered_01.mgf
N	[('[K].WVSNKTEGR.[I]', 'HexNAc(6)Hex(7)Fuc(1)')]	7318	3	3575.47	894.618	FALSE	7318	ALE_M2209_115_filtered_01.mgf
N	[('[K].WVSNKTEGR.[I]', 'HexNAc(5)Hex(5)Fuc(1)')]	9553	4	3048.28	1016.76	FALSE	9553	ALE_M2209_115_filtered_01.mgf
Y	[('[K].WVSNKTEGR.[I]', 'HexNAc(4)Hex(5)NeuAc(1)')]	15368	4	2990.25	1495.62	FALSE	15368	ALE_M2209_114_filtered_01.mgf
N	[('[K].WVSNKTEGR.[I]', 'HexNAc(5)Hex(6)Fuc(1)')]	10418	3	3210.34	1070.78	FALSE	10418	ALE_M2209_115_filtered_01.mgf
N	[('[K].WVSNKTEGR.[I]', 'HexNAc(5)Hex(6)Fuc(1)NeuAc(1)')]	7032	4	3501.43	876.1089999999999	FALSE	7032	ALE_M2209_115_filtered_01.mgf
N	[('[K].WVSNKTEGR.[I]', 'HexNAc(5)Hex(6)Fuc(1)NeuAc(2)')]	8380	3	3792.54	948.8860000000001	FALSE	8380	ALE_M2209_115_filtered_01.mgf
Y	[('[K].SLTFNETYQDISELVYGAK.[L]', 'HexNAc(5)Hex(6)NeuAc(2)')]	12475	6	4748	1187.75	FALSE	12475	ALE_M2209_114_filtered_01.mgf|ALE_M2209_115_filtered_01.mgf
Y	[('[K].SLTFNETYQDISELVYGAK.[L]', 'HexNAc(4)Hex(5)NeuAc(2)')]	15172	53	4382.85	1461.62	FALSE	15172	ALE_M2209_112_filtered_01.mgf|ALE_M2209_114_filtered_01.mgf|ALE_M2209_111_filtered_01.mgf|ALE_M2209_115_filtered_01.mgf
N	[('[K].WVSNKTEGR.[I]', 'HexNAc(5)Hex(6)Fuc(1)')]	10417	3	3210.34	1070.78	FALSE	10417	ALE_M2209_115_filtered_01.mgf
N	[('[K].WVSNKTEGR.[I]', 'HexNAc(5)Hex(6)Fuc(1)NeuAc(1)')]	12157	9	3501.43	1167.81	FALSE	12157	ALE_M2209_115_filtered_01.mgf
Y	[('[K].SLTFNETYQDISELVYGAK.[L]', 'HexNAc(4)Hex(5)NeuAc(1)')]	14498	3	4091.77	1364.59	FALSE	14498	ALE_M2209_114_filtered_01.mgf|ALE_M2209_115_filtered_01.mgf
N	[('[K].SLTFNETYQDISELVYGAK.[L]', 'HexNAc(3)Hex(9)')]	14873	3	4246.61	1416.2	FALSE	14873	ALE_M2209_114_filtered_01.mgf
N	[('[K].LGACNDTLQQLMEVFK.[F]', 'HexNAc(6)Hex(3)NeuAc(2)')]	14510	7	4097.72	1366.57	FALSE	14510	ALE_M2209_114_filtered_01.mgf|ALE_M2209_111_filtered_01.mgf|ALE_M2209_115_filtered_01.mgf
Y	[('[K].LGACNDTLQQLMEVFK.[F]', 'HexNAc(6)Hex(3)Fuc(1)NeuAc(2)')]	10269	3	4243.77	1061.69	FALSE	10269	ALE_M2209_112_filtered_01.mgf|ALE_M2209_115_filtered_01.mgf
N	[('[K].LGACNDTLQQLMEVFK.[F]', 'HexNAc(6)Hex(3)NeuAc(1)')]	13553	4	3806.63	1269.54	FALSE	13553	ALE_M2209_114_filtered_01.mgf|ALE_M2209_115_filtered_01.mgf
N	[('[K].LGACNDTLQQLMEVFK.[F]', 'HexNAc(6)Hex(3)Fuc(1)NeuAc(1)')]	14016	6	3952.69	1318.23	FALSE	14016	ALE_M2209_115_filtered_01.mgf
N	[('[K].WVSNKTEGR.[I]', 'HexNAc(5)Hex(6)Fuc(1)NeuAc(3)')]	14473	3	4083.64	1361.88	FALSE	14473	ALE_M2209_115_filtered_01.mgf
N	[('[K].WVSNKTEGR.[I]', 'HexNAc(4)Hex(6)Fuc(1)')]	9356	5	3007.25	1003.08	FALSE	9356	ALE_M2209_112_filtered_01.mgf|ALE_M2209_115_filtered_01.mgf
Y	[('[K].WVSNKTEGR.[I]', 'HexNAc(4)Hex(4)Fuc(1)')]	7324	3	2683.14	895.048	FALSE	7324	ALE_M2209_111_filtered_01.mgf|ALE_M2209_115_filtered_01.mgf
Y	[('[K].WVSNKTEGR.[I]', 'HexNAc(4)Hex(5)Fuc(1)')]	8388	16	2845.2	949.068	FALSE	8388	ALE_M2209_112_filtered_01.mgf|ALE_M2209_115_filtered_01.mgf
N	[('[K].WVSNKTEGR.[I]', 'HexNAc(4)Hex(5)Fuc(1)')]	8387	4	2845.2	949.066	FALSE	8387	ALE_M2209_111_filtered_01.mgf|ALE_M2209_115_filtered_01.mgf
Y	[('[K].WVSNKTEGR.[I]', 'HexNAc(4)Hex(5)Fuc(1)NeuAc(2)')]	11738	3	3427.4	1143.13	FALSE	11738	ALE_M2209_112_filtered_01.mgf|ALE_M2209_115_filtered_01.mgf
Y	[('[K].LGACNDTLQQLMEVFK.[F]', 'HexNAc(6)Hex(3)')]	12240	3	3514.53	1172.18	FALSE	12240	ALE_M2209_111_filtered_01.mgf
Y	[('[K].SLTFNETYQDISELVYGAK.[L]', 'HexNAc(2)Hex(5)Fuc(1)')]	12387	6	3540.57	1180.86	FALSE	12387	ALE_M2209_111_filtered_01.mgf
N	[('[K].WVSNKTEGR.[I]', 'HexNAc(5)Hex(6)NeuAc(3)')]	13958	4	3937.59	1313.2	FALSE	13958	ALE_M2209_114_filtered_01.mgf
N	[('[K].WVSNKTEGR.[I]', 'HexNAc(5)Hex(6)NeuAc(1)')]	11267	19	3355.38	1119.13	FALSE	11267	ALE_M2209_114_filtered_01.mgf|ALE_M2209_111_filtered_01.mgf
N	[('[K].SLTFNETYQDISELVYGAK.[L]', 'HexNAc(3)Hex(5)Fuc(1)')]	13284	4	3743.64	1248.55	FALSE	13284	ALE_M2209_111_filtered_01.mgf
Y	[('[K].SLTFNETYQDISELVYGAK.[L]', 'HexNAc(4)Hex(3)Fuc(1)')]	12779	4	3622.62	1208.21	FALSE	12779	ALE_M2209_111_filtered_01.mgf
N	[('[K].SLTFNETYQDISELVYGAK.[L]', 'HexNAc(3)Hex(6)NeuAc(1)')]	9507	8	4050.74	1013.43	FALSE	9507	ALE_M2209_112_filtered_01.mgf|ALE_M2209_114_filtered_01.mgf|ALE_M2209_111_filtered_01.mgf|ALE_M2209_115_filtered_01.mgf
N	[('[K].WVSNKTEGR.[I]', 'HexNAc(6)Hex(7)NeuAc(3)')]	10522	4	4302.7	1076.43	FALSE	10522	ALE_M2209_114_filtered_01.mgf
Y	[('[K].SLTFNETYQDISELVYGAK.[L]', 'HexNAc(3)Hex(6)Fuc(1)NeuAc(1)')]	10095	5	4196.78	1049.94	FALSE	10095	ALE_M2209_112_filtered_01.mgf|ALE_M2209_114_filtered_01.mgf|ALE_M2209_115_filtered_01.mgf
Y	[('[K].WVSNKTEGR.[I]', 'HexNAc(5)Hex(6)NeuAc(2)')]	12879	9	3646.48	1216.16	FALSE	12879	ALE_M2209_114_filtered_01.mgf
N	[('[K].WVSNKTEGR.[I]', 'HexNAc(5)Hex(6)NeuAc(3)')]	9077	3	3937.58	985.145	FALSE	9077	ALE_M2209_114_filtered_01.mgf
Y	[('[K].WVSNKTEGR.[I]', 'HexNAc(4)Hex(5)Fuc(1)NeuAc(1)')]	10043	4	3136.3	1046.1	FALSE	10043	ALE_M2209_115_filtered_01.mgf
N	[('[K].WVSNKTEGR.[I]', 'HexNAc(4)Hex(6)Fuc(1)NeuAc(1)')]	10939	3	3298.35	1100.12	FALSE	10939	ALE_M2209_115_filtered_01.mgf
Y	[('[K].SLTFNETYQDISELVYGAK.[L]', 'HexNAc(3)Hex(4)NeuAc(1)')]	13200	43	3726.63	1242.88	FALSE	13200	ALE_M2209_112_filtered_01.mgf|ALE_M2209_114_filtered_01.mgf|ALE_M2209_111_filtered_01.mgf|ALE_M2209_115_filtered_01.mgf
N	[('[K].SLTFNETYQDISELVYGAK.[L]', 'HexNAc(5)Hex(6)NeuAc(2)')]	12476	7	4748	1187.75	FALSE	12476	ALE_M2209_114_filtered_01.mgf|ALE_M2209_115_filtered_01.mgf
N	[('[K].WVSNKTEGR.[I]', 'HexNAc(6)Hex(7)NeuAc(3)')]	15016	4	4302.7	1434.9	FALSE	15016	ALE_M2209_114_filtered_01.mgf
N	[('[K].WVSNKTEGR.[I]', 'HexNAc(6)Hex(7)NeuAc(2)')]	14250	5	4011.61	1337.87	FALSE	14250	ALE_M2209_114_filtered_01.mgf
Y	[('[K].LGACNDTLQQLMEVFK.[F]', 'HexNAc(5)Hex(5)NeuAc(1)')]	9024	4	3926.66	982.415	FALSE	9024	ALE_M2209_112_filtered_01.mgf|ALE_M2209_114_filtered_01.mgf|ALE_M2209_115_filtered_01.mgf
N	[('[K].WVSNKTEGR.[I]', 'HexNAc(7)Hex(8)NeuAc(3)')]	15614	3	4667.84	1556.61	FALSE	15614	ALE_M2209_114_filtered_01.mgf
N	[('[K].WVSNKTEGR.[I]', 'HexNAc(7)Hex(8)NeuAc(3)')]	12155	3	4667.83	1167.71	FALSE	12155	ALE_M2209_114_filtered_01.mgf
N	[('[K].WVSNKTEGR.[I]', 'HexNAc(7)Hex(8)NeuAc(4)')]	13164	3	4958.94	1240.49	FALSE	13164	ALE_M2209_114_filtered_01.mgf
N	[('[K].WVSNKTEGR.[I]', 'HexNAc(3)Hex(6)NeuAc(1)')]	9039	6	2949.21	983.738	FALSE	9039	ALE_M2209_114_filtered_01.mgf|ALE_M2209_115_filtered_01.mgf
N	[('[K].SLTFNETYQDISELVYGAK.[L]', 'HexNAc(3)Hex(3)')]	10806	5	3273.48	1091.83	FALSE	10806	ALE_M2209_112_filtered_01.mgf|ALE_M2209_111_filtered_01.mgf
Y	[('[K].WVSNKTEGR.[I]', 'HexNAc(5)Hex(6)NeuAc(1)')]	6462	4	3355.38	839.595	FALSE	6462	ALE_M2209_114_filtered_01.mgf
N	[('[K].SLTFNETYQDISELVYGAK.[L]', 'HexNAc(3)Hex(3)Fuc(1)')]	11687	3	3419.53	1140.51	FALSE	11687	ALE_M2209_112_filtered_01.mgf|ALE_M2209_111_filtered_01.mgf
Y	[('[K].WVSNKTEGR.[I]', 'HexNAc(4)Hex(5)')]	14357	3	2699.14	1350.07	FALSE	14357	ALE_M2209_114_filtered_01.mgf
N	[('[K].WVSNKTEGR.[I]', 'HexNAc(5)Hex(6)NeuAc(1)')]	6463	4	3355.38	839.596	FALSE	6463	ALE_M2209_114_filtered_01.mgf
Y	[('[K].SLTFNETYQDISELVYGAK.[L]', 'HexNAc(3)Hex(4)')]	11772	6	3435.53	1145.84	FALSE	11772	ALE_M2209_112_filtered_01.mgf|ALE_M2209_114_filtered_01.mgf|ALE_M2209_111_filtered_01.mgf|ALE_M2209_115_filtered_01.mgf
Y	[('[K].WVSNKTEGR.[I]', 'HexNAc(4)Hex(5)NeuAc(1)')]	9265	13	2990.24	997.414	FALSE	9265	ALE_M2209_114_filtered_01.mgf|ALE_M2209_115_filtered_01.mgf
N	[('[K].WVSNKTEGR.[I]', 'HexNAc(4)Hex(6)NeuAc(1)')]	10115	14	3152.29	1051.43	FALSE	10115	ALE_M2209_114_filtered_01.mgf|ALE_M2209_115_filtered_01.mgf
Y	[('[K].SLTFNETYQDISELVYGAK.[L]', 'HexNAc(2)Hex(5)Fuc(1)')]	12386	7	3540.55	1180.85	FALSE	12386	ALE_M2209_112_filtered_01.mgf|ALE_M2209_111_filtered_01.mgf
Y	[('[K].WVSNKTEGR.[I]', 'HexNAc(4)Hex(5)NeuAc(2)')]	10853	6	3281.34	1094.45	FALSE	10853	ALE_M2209_114_filtered_01.mgf
N	[('[K].LGACNDTLQQLMEVFK.[F]', 'HexNAc(5)Hex(3)')]	11001	7	3311.43	1104.48	FALSE	11001	ALE_M2209_112_filtered_01.mgf|ALE_M2209_111_filtered_01.mgf|ALE_M2209_115_filtered_01.mgf
N	[('[K].WVSNKTEGR.[I]', 'HexNAc(4)Hex(6)NeuAc(2)')]	11819	5	3443.4	1148.47	FALSE	11819	ALE_M2209_114_filtered_01.mgf|ALE_M2209_115_filtered_01.mgf
N	[('[K].LGACNDTLQQLMEVFK.[F]', 'HexNAc(5)Hex(4)')]	11997	3	3473.51	1158.5	FALSE	11997	ALE_M2209_111_filtered_01.mgf|ALE_M2209_115_filtered_01.mgf
N	[('[K].LGACNDTLQQLMEVFK.[F]', 'HexNAc(5)Hex(5)')]	12826	5	3635.55	1212.52	FALSE	12826	ALE_M2209_111_filtered_01.mgf|ALE_M2209_115_filtered_01.mgf
N	[('[K].WVSNKTEGR.[I]', 'HexNAc(3)Hex(5)NeuAc(1)')]	7986	17	2787.16	929.72	FALSE	7986	ALE_M2209_112_filtered_01.mgf|ALE_M2209_114_filtered_01.mgf
N	[('[K].WVSNKTEGR.[I]', 'HexNAc(4)Hex(6)')]	8491	5	2861.18	954.3939999999999	FALSE	8491	ALE_M2209_112_filtered_01.mgf|ALE_M2209_114_filtered_01.mgf|ALE_M2209_115_filtered_01.mgf
Y	[('[K].SLTFNETYQDISELVYGAK.[L]', 'HexNAc(3)Hex(5)NeuAc(1)')]	13827	4	3888.68	1296.89	FALSE	13827	ALE_M2209_112_filtered_01.mgf|ALE_M2209_114_filtered_01.mgf|ALE_M2209_115_filtered_01.mgf
N	[('[K].WVSNKTEGR.[I]', 'HexNAc(4)Hex(6)')]	8492	8	2861.2	954.4	FALSE	8492	ALE_M2209_112_filtered_01.mgf|ALE_M2209_114_filtered_01.mgf|ALE_M2209_115_filtered_01.mgf
N	[('[K].SLTFNETYQDISELVYGAK.[L]', 'HexNAc(3)Hex(5)Fuc(1)')]	13283	7	3743.63	1248.54	FALSE	13283	ALE_M2209_114_filtered_01.mgf|ALE_M2209_111_filtered_01.mgf|ALE_M2209_115_filtered_01.mgf
N	[('[K].SLTFNETYQDISELVYGAK.[L]', 'HexNAc(3)Hex(6)NeuAc(1)')]	14376	6	4050.74	1350.91	FALSE	14376	ALE_M2209_112_filtered_01.mgf|ALE_M2209_114_filtered_01.mgf|ALE_M2209_115_filtered_01.mgf
N	[('[K].WVSNKTEGR.[I]', 'HexNAc(3)Hex(5)Fuc(1)NeuAc(2)')]	10489	4	3223.3	1075.1	FALSE	10489	ALE_M2209_112_filtered_01.mgf|ALE_M2209_111_filtered_01.mgf
Y	[('[K].SLTFNETYQDISELVYGAK.[L]', 'HexNAc(2)Hex(8)')]	13807	4	3881.47	1294.49	FALSE	13807	ALE_M2209_114_filtered_01.mgf
Y	[('[K].SLTFNETYQDISELVYGAK.[L]', 'HexNAc(4)Hex(5)')]	13532	6	3800.66	1267.55	FALSE	13532	ALE_M2209_114_filtered_01.mgf|ALE_M2209_111_filtered_01.mgf|ALE_M2209_115_filtered_01.mgf
Y	[('[K].WVSNKTEGR.[I]', 'HexNAc(4)Hex(5)NeuAc(2)')]	10844	4	3280.33	1094.11	FALSE	10844	ALE_M2209_112_filtered_01.mgf|ALE_M2209_111_filtered_01.mgf
N	[('[K].SLTFNETYQDISELVYGAK.[L]', 'HexNAc(5)Hex(6)Fuc(1)NeuAc(2)')]	15813	4	4894.07	1632.02	FALSE	15813	ALE_M2209_115_filtered_01.mgf
N	[('[K].SLTFNETYQDISELVYGAK.[L]', 'HexNAc(4)Hex(4)')]	12841	3	3638.61	1213.54	FALSE	12841	ALE_M2209_112_filtered_01.mgf|ALE_M2209_114_filtered_01.mgf|ALE_M2209_111_filtered_01.mgf
Y	[('[K].WVSNKTEGR.[I]', 'HexNAc(4)Hex(4)')]	6559	3	2536.16	846.053	FALSE	6559	ALE_M2209_112_filtered_01.mgf|ALE_M2209_114_filtered_01.mgf|ALE_M2209_111_filtered_01.mgf
Y	[('[K].SLTFNETYQDISELVYGAK.[L]', 'HexNAc(4)Hex(5)Fuc(1)NeuAc(2)')]	15437	12	4528.92	1510.31	FALSE	15437	ALE_M2209_112_filtered_01.mgf|ALE_M2209_111_filtered_01.mgf|ALE_M2209_115_filtered_01.mgf
N	[('[K].WVSNKTEGR.[I]', 'HexNAc(4)Hex(5)')]	7411	22	2699.14	900.3810000000001	FALSE	7411	ALE_M2209_114_filtered_01.mgf|ALE_M2209_115_filtered_01.mgf
Y	[('[K].SLTFNETYQDISELVYGAK.[L]', 'HexNAc(2)Hex(8)')]	13805	9	3880.67	1294.22	FALSE	13805	ALE_M2209_112_filtered_01.mgf|ALE_M2209_114_filtered_01.mgf|ALE_M2209_111_filtered_01.mgf|ALE_M2209_115_filtered_01.mgf
Y	[('[K].SLTFNETYQDISELVYGAK.[L]', 'HexNAc(2)Hex(9)')]	14344	6	4042.73	1348.24	FALSE	14344	ALE_M2209_112_filtered_01.mgf|ALE_M2209_114_filtered_01.mgf|ALE_M2209_111_filtered_01.mgf|ALE_M2209_115_filtered_01.mgf
N	[('[K].SLTFNETYQDISELVYGAK.[L]', 'HexNAc(2)Hex(6)')]	12454	24	3556.57	1186.19	FALSE	12454	ALE_M2209_112_filtered_01.mgf|ALE_M2209_114_filtered_01.mgf|ALE_M2209_111_filtered_01.mgf|ALE_M2209_115_filtered_01.mgf
N	[('[K].SLTFNETYQDISELVYGAK.[L]', 'HexNAc(2)Hex(5)')]	11528	10	3394.51	1132.17	FALSE	11528	ALE_M2209_112_filtered_01.mgf|ALE_M2209_114_filtered_01.mgf|ALE_M2209_111_filtered_01.mgf|ALE_M2209_115_filtered_01.mgf
Y	[('[K].SLTFNETYQDISELVYGAK.[L]', 'HexNAc(2)Hex(4)')]	10556	5	3232.45	1078.15	FALSE	10556	ALE_M2209_112_filtered_01.mgf|ALE_M2209_111_filtered_01.mgf|ALE_M2209_115_filtered_01.mgf
N	[('[K].WVSNKTEGR.[I]', 'HexNAc(6)Hex(7)Fuc(1)NeuAc(1)')]	13772	7	3866.56	1289.52	FALSE	13772	ALE_M2209_114_filtered_01.mgf|ALE_M2209_111_filtered_01.mgf|ALE_M2209_115_filtered_01.mgf
Y	[('[K].SLTFNETYQDISELVYGAK.[L]', 'HexNAc(2)Hex(7)')]	13160	14	3718.61	1240.2	FALSE	13160	ALE_M2209_112_filtered_01.mgf|ALE_M2209_114_filtered_01.mgf|ALE_M2209_111_filtered_01.mgf|ALE_M2209_115_filtered_01.mgf
Y	[('[K].SLTFNETYQDISELVYGAK.[L]', 'HexNAc(3)Hex(5)')]	12649	6	3597.58	1199.86	FALSE	12649	ALE_M2209_112_filtered_01.mgf|ALE_M2209_111_filtered_01.mgf
Y	[('[K].SLTFNETYQDISELVYGAK.[L]', 'HexNAc(3)Hex(6)NeuAc(1)')]	14375	11	4050.74	1350.91	FALSE	14375	ALE_M2209_112_filtered_01.mgf|ALE_M2209_114_filtered_01.mgf|ALE_M2209_111_filtered_01.mgf|ALE_M2209_115_filtered_01.mgf
N	[('[K].SLTFNETYQDISELVYGAK.[L]', 'HexNAc(3)Hex(6)Fuc(1)NeuAc(1)')]	14735	12	4196.79	1399.6	FALSE	14735	ALE_M2209_112_filtered_01.mgf|ALE_M2209_114_filtered_01.mgf|ALE_M2209_111_filtered_01.mgf|ALE_M2209_115_filtered_01.mgf
Y	[('[K].SLTFNETYQDISELVYGAK.[L]', 'HexNAc(2)Hex(5)')]	15982	3	3394.5	1697.75	FALSE	15982	ALE_M2209_112_filtered_01.mgf|ALE_M2209_111_filtered_01.mgf
