# Supplementary material for: Population-level analysis of glycoprotein glycoforms
Source: MAbs. 2026 Apr 30;18(1):2665879. doi: 10.1080/19420862.2026.2665879 (PMC13134397; doi:10.1080/19420862.2026.2665879)
Supplement: Supplementary data 6.xlsx [file KMAB_A_2665879_SM3656.xlsx]

## Sheet: AT3_Byonic
Confidence	Annotated Sequence	Modifications	# PSMs	Master Protein Accessions	Positions in Master Proteins	Modifications in Master Proteins	Master Protein Descriptions	# Missed Cleavages	Theo. MH+ [Da]	A6	A11	A22	A31	Glycan Composition	Off by X	Position in Protein	Confidence (by Search Engine): A3 PMI-Byonic	|Log Prob| (by Search Engine): A3 PMI-Byonic	Byonic Score (by Search Engine): A3 PMI-Byonic	Delta Byonic Score (by Search Engine): A3 PMI-Byonic	Delta Mod Score (by Search Engine): A3 PMI-Byonic	PEP 2D (by Search Engine): A3 PMI-Byonic	q-Value 2D (by Search Engine): A3 PMI-Byonic	FDR 2D (by Search Engine): A3 PMI-Byonic	Peptide Group FDR 2D (by Search Engine): A3 PMI-Byonic	PEP 1D (by Search Engine): A3 PMI-Byonic	q-Value 1D (by Search Engine): A3 PMI-Byonic	FDR 1D (by Search Engine): A3 PMI-Byonic	Peptide Group FDR 1D (by Search Engine): A3 PMI-Byonic	Top Apex RT [min]
High	[K].LGACNDTLQQLMEVFK.[F]	1xHexNAc(6)Hex(3)Fuc(1)NeuAc(2) [N5]	7	P01008	P01008 [124-139]		Antithrombin-III [OS=Homo sapiens]	0	4242.77	0	2600000	0	25000000	HexNAc(6)Hex(3)Fuc(1)NeuAc(2)	1	124	High	3.38	275.9	90.1	90.1	0.000414422	0.000732124	0.000729454	0.00186799	0.206208	0.00995554	0.00994689	0.0182353	62.22
High	[K].LGACNDTLQQLMEVFK.[F]	1xHexNAc(5)Hex(5)NeuAc(1) [N5]	3	P01008	P01008 [124-139]		Antithrombin-III [OS=Homo sapiens]	0	3926.64	16000	17000	0	2500000	HexNAc(5)Hex(5)NeuAc(1)	0	124	High	3.32	296.3	92.8	92.8	0.000476369	0.0008036	0.000794976	0.00184843	0.230013	0.012657	0.0126523	0.0237131	49.96
High	[K].LGACNDTLQQLMEVFK.[F]	1xHexNAc(4)Hex(3) [N5]	3	P01008	P01008 [124-139]		Antithrombin-III [OS=Homo sapiens]	0	3108.36	930000	800000	0	29000	HexNAc(4)Hex(3)	0	124	High	2.68	113.7	106	106	0.0020957	0.00148699	0.00143947	0.00230814	0.569962	0.0440837	0.0440801	0.113109	45.37
High	[K].LGACNDTLQQLMEVFK.[F]	1xHexNAc(6)Hex(3) [N5]	2	P01008	P01008 [124-139]		Antithrombin-III [OS=Homo sapiens]	0	3514.52	6600000	0	12000	0	HexNAc(6)Hex(3)	0	124	High	5.53	331.3	244.9	244.9	2.92e-06	0.000119531	0.000100756	0.000747384	0.00183427	0.00104481	0.00103579	0.00207756	44.51
High	[K].LGACNDTLQQLMEVFK.[F]	1xHexNAc(4)Hex(4) [N5]	2	P01008	P01008 [124-139]		Antithrombin-III [OS=Homo sapiens]	0	3270.42	0	840000	0	0	HexNAc(4)Hex(4)	0	124	High	3.84	249.7	193.8	193.8	0.000145934	0.000261233	0.00025965	0.00130293	0.0838667	0.00442615	0.00442387	0.0106583	45.03
High	[K].SLTFNETYQDISELVYGAK.[L]	1xHexNAc(4)Hex(5)NeuAc(2) [N5]	15	P01008	P01008 [183-201]		Antithrombin-III [OS=Homo sapiens]	0	4382.83	50000	60000	38000000	26000000	HexNAc(4)Hex(5)NeuAc(2)	0	183	High	13.77	735.7	546.1	546.1	1.72e-14	2.63e-15	0	0	1.08e-11	1.6e-12	0	0	57.62
High	[K].SLTFNETYQDISELVYGAK.[L]	1xHexNAc(4)Hex(6)Fuc(1)NeuAc(1)Na(1) [N5]	11	P01008	P01008 [183-201]		Antithrombin-III [OS=Homo sapiens]	0	4421.83	0	0	3000000	2900000	HexNAc(4)Hex(6)Fuc(1)NeuAc(1)Na(1)	-1	183	High	2.59	214.8	214.8	214.8	0.00254214	0.00164297	0.00163585	0.00229621	0.617065	0.0522876	0.0522581	0.137192	58.26
High	[K].SLTFNETYQDISELVYGAK.[L]	1xHexNAc(3)Hex(4)NeuAc(1) [N5]	10	P01008	P01008 [183-201]		Antithrombin-III [OS=Homo sapiens]	0	3726.6	91000	21000000	1100000	1400000	HexNAc(3)Hex(4)NeuAc(1)	0	183	High	15.15	829	636.8	636.8	7.12e-16	1.03e-16	0	0	4.47e-13	6.24e-14	0	0	50.88
High	[K].SLTFNETYQDISELVYGAK.[L]	1xHexNAc(2)Hex(5) [N5]	10	P01008	P01008 [183-201]		Antithrombin-III [OS=Homo sapiens]	0	3394.48	2400000	5700000	2500000	2700000	HexNAc(2)Hex(5)	0	183	High	17.6	930.3	709.5	709.5	2.5e-18	5.82e-19	0	0	1.57e-15	3.66e-16	0	0	46.02
High	[K].SLTFNETYQDISELVYGAK.[L]	1xHexNAc(2)Hex(8) [N5]	9	P01008	P01008 [183-201]		Antithrombin-III [OS=Homo sapiens]	0	3880.64	2300000	2100000	1900000	2600000	HexNAc(2)Hex(8)	0	183	High	14.15	793.9	635.8	635.8	7.12e-15	1.04e-15	0	0	4.47e-12	6.28e-13	0	0	46.34
High	[K].SLTFNETYQDISELVYGAK.[L]	1xHexNAc(2)Hex(6) [N5]	9	P01008	P01008 [183-201]		Antithrombin-III [OS=Homo sapiens]	0	3556.54	4300000	4800000	3900000	4900000	HexNAc(2)Hex(6)	0	183	High	15.77	827.7	585.5	585.5	1.72e-16	3.16e-17	0	0	1.08e-13	1.99e-14	0	0	46.74
High	[K].SLTFNETYQDISELVYGAK.[L]	1xHexNAc(2)Hex(7) [N5]	8	P01008	P01008 [183-201]		Antithrombin-III [OS=Homo sapiens]	0	3718.59	1900000	3700000	2200000	2400000	HexNAc(2)Hex(7)	0	183	High	12.86	684.2	547.7	547.7	1.38e-13	1.69e-14	0	0	8.7e-11	9.99e-12	0	0	46.45
High	[K].SLTFNETYQDISELVYGAK.[L]	1xHexNAc(4)Hex(5)Fuc(1)NeuAc(2) [N5]	7	P01008	P01008 [183-201]		Antithrombin-III [OS=Homo sapiens]	0	4528.89	17000	520000	0	11000000	HexNAc(4)Hex(5)Fuc(1)NeuAc(2)	0	183	High	12.6	692.4	456.9	456.9	2.5e-13	3.68e-14	0	0	1.57e-10	2.21e-11	0	0	58.29
High	[K].SLTFNETYQDISELVYGAK.[L]	1xHexNAc(3)Hex(6)NeuAc(1) [N5]	7	P01008	P01008 [183-201]		Antithrombin-III [OS=Homo sapiens]	0	4050.71	0	3100000	5800000	3800000	HexNAc(3)Hex(6)NeuAc(1)	0	183	High	13.75	722.1	583.9	583.9	1.77e-14	2.74e-15	0	0	1.11e-11	1.66e-12	0	0	51.28
High	[K].SLTFNETYQDISELVYGAK.[L]	1xHexNAc(3)Hex(5)NeuAc(1) [N5]	7	P01008	P01008 [183-201]		Antithrombin-III [OS=Homo sapiens]	0	3888.66	24000	2100000	1600000	1600000	HexNAc(3)Hex(5)NeuAc(1)	0	183	High	8.9	490.7	385.7	385.7	1.25e-09	1.21e-10	0	0	7.86e-07	7.41e-08	0	0	51.46
High	[K].SLTFNETYQDISELVYGAK.[L]	1xHexNAc(4)Hex(5)NeuAc(2)Na(1) [N5]	6	P01008	P01008 [183-201]		Antithrombin-III [OS=Homo sapiens]	0	4404.81	0	0	4300000	3700000	HexNAc(4)Hex(5)NeuAc(2)Na(1)	0	183	High	6.76	480.1	269.4	269.4	1.73e-07	1.15e-08	0	0	0.000109092	0.000191205	0.000137874	0.000820344	58.26
High	[K].SLTFNETYQDISELVYGAK.[L]	1xHexNAc(4)Hex(5)NeuAc(1) [N5]	6	P01008	P01008 [183-201]		Antithrombin-III [OS=Homo sapiens]	0	4091.74	120000	45000	6500000	6000000	HexNAc(4)Hex(5)NeuAc(1)	0	183	High	4.1	370.9	257.2	257.2	7.88e-05	0.000119531	8.83e-05	0.000662252	0.0471169	0.00344504	0.00343965	0.00760938	50.48
High	[K].SLTFNETYQDISELVYGAK.[L]	1xHexNAc(4)Hex(3) [N5]	6	P01008	P01008 [183-201]		Antithrombin-III [OS=Homo sapiens]	0	3476.54	23000000	450000	65000	94000	HexNAc(4)Hex(3)	0	183	High	11.6	644.2	473.8	473.8	2.5e-12	2.97e-13	0	0	1.57e-09	1.65e-10	0	0	46.33
High	[K].SLTFNETYQDISELVYGAK.[L]	1xHexNAc(2)Hex(9) [N5]	6	P01008	P01008 [183-201]		Antithrombin-III [OS=Homo sapiens]	0	4042.69	3200000	1700000	1600000	3200000	HexNAc(2)Hex(9)	0	183	High	11.86	634.4	472.3	472.3	1.38e-12	1.44e-13	0	0	8.7e-10	7.94e-11	0	0	46.03
High	[K].SLTFNETYQDISELVYGAK.[L]	1xHexNAc(2)Hex(4) [N5]	6	P01008	P01008 [183-201]		Antithrombin-III [OS=Homo sapiens]	0	3232.43	300000	580000	36000	260000	HexNAc(2)Hex(4)	0	183	High	14.77	789	562.6	562.6	1.72e-15	2.93e-16	0	0	1.08e-12	1.8e-13	0	0	46.74
High	[K].SLTFNETYQDISELVYGAK.[L]	1xHexNAc(4)Hex(6)Fuc(1)NeuAc(1) [N5]	5	P01008	P01008 [183-201]		Antithrombin-III [OS=Homo sapiens]	0	4399.85	0	0	790000	540000	HexNAc(4)Hex(6)Fuc(1)NeuAc(1)	0	183	High	6.59	441	341.6	341.6	2.59e-07	0.000119531	0.000117412	0.000849618	0.000162875	0.000191205	0.00013369	0.000792393	58.2
High	[K].SLTFNETYQDISELVYGAK.[L]	1xHexNAc(3)Hex(4) [N5]	5	P01008	P01008 [183-201]		Antithrombin-III [OS=Homo sapiens]	0	3435.51	590000	1900000	250000	260000	HexNAc(3)Hex(4)	0	183	High	12.86	652.3	514.7	514.7	1.38e-13	1.69e-14	0	0	8.7e-11	9.96e-12	0	0	45.94
High	[K].SLTFNETYQDISELVYGAK.[L]	1xHexNAc(5)Hex(6)NeuAc(2) [N5]	4	P01008	P01008 [183-201]		Antithrombin-III [OS=Homo sapiens]	0	4747.96	0	0	2300000	510000	HexNAc(5)Hex(6)NeuAc(2)	0	183	High	5.85	347.3	277.5	277.5	1.42e-06	0.000119531	0.000104965	0.000772201	0.000891293	0.000720202	0.000719252	0.00215054	57.42
High	[K].SLTFNETYQDISELVYGAK.[L]	1xHexNAc(4)Hex(5)Fuc(1)NeuAc(1) [N5]	4	P01008	P01008 [183-201]		Antithrombin-III [OS=Homo sapiens]	0	4237.8	0	180000	9700	6000000	HexNAc(4)Hex(5)Fuc(1)NeuAc(1)	0	183	High	11.86	601.9	462.3	462.3	1.38e-12	1.45e-13	0	0	8.7e-10	8.05e-11	0	0	51.13
High	[K].SLTFNETYQDISELVYGAK.[L]	1xHexNAc(4)Hex(5) [N5]	4	P01008	P01008 [183-201]		Antithrombin-III [OS=Homo sapiens]	0	3800.64	180000	0	1800000	920000	HexNAc(4)Hex(5)	0	183	High	5.52	350.6	226.9	226.9	3e-06	0.000119531	0.000100614	0.000745712	0.0018822	0.00104481	0.0010346	0.00207325	46.13
High	[K].SLTFNETYQDISELVYGAK.[L]	1xHexNAc(3)Hex(6)Fuc(1)NeuAc(1) [N5]	4	P01008	P01008 [183-201]		Antithrombin-III [OS=Homo sapiens]	0	4196.77	120000	590000	0	4400000	HexNAc(3)Hex(6)Fuc(1)NeuAc(1)	0	183	High	12.77	679.9	538.7	538.7	1.72e-13	2.27e-14	0	0	1.08e-10	1.36e-11	0	0	51.5
High	[K].SLTFNETYQDISELVYGAK.[L]	1xHexNAc(2)Hex(3) [N5]	4	P01008	P01008 [183-201]		Antithrombin-III [OS=Homo sapiens]	0	3070.38	220000	420000	21000	210000	HexNAc(2)Hex(3)	0	183	High	9.23	542.7	430.6	430.6	5.9e-10	5.25e-11	0	0	3.71e-07	3.25e-08	0	0	47.04
High	[K].SLTFNETYQDISELVYGAK.[L]	1xHexNAc(4)Hex(3)Fuc(1) [N5]	3	P01008	P01008 [183-201]		Antithrombin-III [OS=Homo sapiens]	0	3622.59	17000000	370000	0	0	HexNAc(4)Hex(3)Fuc(1)	0	183	High	11.6	623.3	478.7	478.7	2.5e-12	2.96e-13	0	0	1.57e-09	1.64e-10	0	0	46.21
High	[K].SLTFNETYQDISELVYGAK.[L]	1xHexNAc(3)Hex(5) [N5]	3	P01008	P01008 [183-201]		Antithrombin-III [OS=Homo sapiens]	0	3597.56	2100000	640000	740000	440000	HexNAc(3)Hex(5)	0	183	High	11.6	637.1	506.2	506.2	2.5e-12	2.94e-13	0	0	1.57e-09	1.63e-10	0	0	46.61
High	[K].SLTFNETYQDISELVYGAK.[L]	1xHexNAc(5)Hex(3) [N5]	2	P01008	P01008 [183-201]		Antithrombin-III [OS=Homo sapiens]	0	3679.62	1500000	40000	0	33000	HexNAc(5)Hex(3)	0	183	High	5.08	294	279.8	279.8	8.27e-06	0.000119531	9.67e-05	0.000721501	0.00516858	0.00178253	0.00178174	0.00338066	47
High	[K].SLTFNETYQDISELVYGAK.[L]	1xHexNAc(4)Hex(5)NeuAc(1)Na(1) [N5]	2	P01008	P01008 [183-201]		Antithrombin-III [OS=Homo sapiens]	0	4113.72	120000	0	940000	920000	HexNAc(4)Hex(5)NeuAc(1)Na(1)	0	183	High	5.57	376.8	189.4	189.4	2.67e-06	0.000119531	0.000101256	0.00075188	0.00167933	0.00104481	0.00104119	0.00208914	51.21
High	[K].SLTFNETYQDISELVYGAK.[L]	1xHexNAc(4)Hex(5)Fuc(1)NeuAc(2)Na(1) [N5]	2	P01008	P01008 [183-201]		Antithrombin-III [OS=Homo sapiens]	0	4550.87	0	83000	6600	1600000	HexNAc(4)Hex(5)Fuc(1)NeuAc(2)Na(1)	0	183	High	3.59	247.3	129.9	129.9	0.00025817	0.000503778	0.000496524	0.00126103	0.139365	0.00738698	0.00738407	0.0138055	58.09
High	[K].SLTFNETYQDISELVYGAK.[L]	1xHexNAc(4)Hex(4)NeuAc(1) [N5]	2	P01008	P01008 [183-201]		Antithrombin-III [OS=Homo sapiens]	0	3929.68	1900000	0	0	0	HexNAc(4)Hex(4)NeuAc(1)	0	183	High	9.26	563.5	419.9	419.9	5.55e-10	4.99e-11	0	0	3.49e-07	3.08e-08	0	0	51.54
High	[K].SLTFNETYQDISELVYGAK.[L]	1xHexNAc(2)Hex(5)Fuc(1) [N5]	2	P01008	P01008 [183-201]		Antithrombin-III [OS=Homo sapiens]	0	3540.54	680000	7800	0	0	HexNAc(2)Hex(5)Fuc(1)	0	183	High	7.31	449.6	315.3	315.3	4.94e-08	3.05e-09	0	0	3.11e-05	0.000191205	0.000152952	0.00091659	52.11
High	[K].SLTFNETYQDISELVYGAK.[L]	1xHexNAc(1) [N5]	2	P01008	P01008 [183-201]		Antithrombin-III [OS=Homo sapiens]	0	2381.14	70000	70000	46000	44000	HexNAc(1)	0	183	High	12.59	690.8	533.3	533.3	2.57e-13	3.76e-14	0	0	1.61e-10	2.26e-11	0	0	46.12
High	[K].WVSNKTEGR.[I]	1xHexNAc(5)Hex(6)NeuAc(2) [N4]	5	P01008	P01008 [221-229]		Antithrombin-III [OS=Homo sapiens]	1	3646.45	0	0	29000000	1200000	HexNAc(5)Hex(6)NeuAc(2)	0	221	High	5.99	363.3	241.9	241.9	1.03e-06	0.000119531	0.000106746	0.000784314	0.000649435	0.000488043	0.000487151	0.00217865	18.35
High	[K].WVSNKTEGR.[I]	1xHexNAc(4)Hex(5)NeuAc(1) [N4]	5	P01008	P01008 [221-229]		Antithrombin-III [OS=Homo sapiens]	1	2990.23	0	6200	80000000	24000	HexNAc(4)Hex(5)NeuAc(1)	0	221	High	4.48	343.2	148.7	148.7	3.28e-05	0.000119531	9.13e-05	0.00067659	0.020173	0.00225831	0.00223809	0.00516462	15.86
High	[K].WVSNKTEGR.[I]	1xHexNAc(4)Hex(5)Fuc(1)NeuAc(1) [N4]	5	P01008	P01008 [221-229]		Antithrombin-III [OS=Homo sapiens]	1	3136.28	0	0	0	59000000	HexNAc(4)Hex(5)Fuc(1)NeuAc(1)	0	221	High	3.38	373.2	41.7	41.7	0.000412905	0.000732124	0.000730223	0.00187149	0.205606	0.00987798	0.00986556	0.0176991	16.12
High	[K].WVSNKTEGR.[I]	1xHexNAc(4)Hex(5)NeuAc(2) [N4]	4	P01008	P01008 [221-229]		Antithrombin-III [OS=Homo sapiens]	1	3281.32	0	0	110000000	46000	HexNAc(4)Hex(5)NeuAc(2)	0	221	High	5.75	375.5	217.6	217.6	1.79e-06	0.000119531	0.00010353	0.000764526	0.00112535	0.000831551	0.000827521	0.00212465	18.98
High	[K].WVSNKTEGR.[I]	1xHexNAc(4)Hex(5)Fuc(1)NeuAc(2) [N4]	4	P01008	P01008 [221-229]		Antithrombin-III [OS=Homo sapiens]	1	3427.38	0	0	0	46000000	HexNAc(4)Hex(5)Fuc(1)NeuAc(2)	0	221	High	3.32	380.1	29.6	29.6	0.000474597	0.0008036	0.000795418	0.00185071	0.229352	0.0124811	0.0124728	0.0231884	19.07
High	[K].WVSNKTEGR.[I]	1xHexNAc(4)Hex(5)Fuc(1)NeuAc(1)Na(1) [N4]	3	P01008	P01008 [221-229]		Antithrombin-III [OS=Homo sapiens]	1	3158.27	0	0	0	2900000	HexNAc(4)Hex(5)Fuc(1)NeuAc(1)Na(1)	0	221	High	3.2	314.9	76.4	76.4	0.000629442	0.00101666	0.00100736	0.00181818	0.283225	0.0174876	0.0174668	0.0350779	16.12
High	[K].WVSNKTEGR.[I]	1xHexNAc(4)Hex(5) [N4]	3	P01008	P01008 [221-229]		Antithrombin-III [OS=Homo sapiens]	1	2699.13	0	0	36000000	35000	HexNAc(4)Hex(5)	0	221	High	3.64	345.2	142.3	142.3	0.000228809	0.000428229	0.000424448	0.00128617	0.125465	0.0052094	0.00517609	0.0111111	10.41
High	[K].WVSNKTEGR.[I]	1xHexNAc(5)Hex(6)NeuAc(1) [N4]	2	P01008	P01008 [221-229]		Antithrombin-III [OS=Homo sapiens]	1	3355.36	0	0	8300000	4900	HexNAc(5)Hex(6)NeuAc(1)	0	221	High	4.06	354.9	137.7	137.7	8.73e-05	0.000176616	0.000175932	0.00131752	0.0519495	0.00344504	0.00343035	0.00759013	15.91
High	[K].WVSNKTEGR.[I]	1xHexNAc(4)Hex(5)NeuAc(1)Na(1) [N4]	2	P01008	P01008 [221-229]		Antithrombin-III [OS=Homo sapiens]	1	3012.21	0	0	3500000	0	HexNAc(4)Hex(5)NeuAc(1)Na(1)	0	221	High	3.39	400.6	127.7	127.7	0.000408515	0.000732124	0.000731469	0.00187383	0.203862	0.00950902	0.00949612	0.0165582	15.79
High	[K].WVSNKTEGR.[I]	1xHexNAc(4)Hex(5)Fuc(1) [N4]	2	P01008	P01008 [221-229]		Antithrombin-III [OS=Homo sapiens]	1	2845.19	0	0	0	20000000	HexNAc(4)Hex(5)Fuc(1)	0	221	High	3.6	367	66.4	66.4	0.000249742	0.000428229	0.000419851	0.00127877	0.135391	0.00622115	0.00621928	0.0122249	10.54
High	[K].WVSNKTEGR.[I]	1xHexNAc(4)Hex(4)Fuc(1) [N4]	2	P01008	P01008 [221-229]		Antithrombin-III [OS=Homo sapiens]	1	2683.14	370000	0	0	2000000	HexNAc(4)Hex(4)Fuc(1)	0	221	High	3.36	376	119.5	119.5	0.000440187	0.0008036	0.00080289	0.00185989	0.216293	0.0114668	0.0114635	0.0222092	10.39
High	[K].WVSNKTEGR.[I]	1xHexNAc(4)Hex(4) [N4]	2	P01008	P01008 [221-229]		Antithrombin-III [OS=Homo sapiens]	1	2537.08	0	0	4700000	0	HexNAc(4)Hex(4)	0	221	High	6.58	459.4	207.9	207.9	2.63e-07	0.000119531	0.000117275	0.000848896	0.000165669	0.000191205	0.000133529	0.000791139	10.25
High	[K].WVSNKTEGR.[I]	1xHexNAc(3)Hex(4) [N4]	2	P01008	P01008 [221-229]		Antithrombin-III [OS=Homo sapiens]	1	2334	5000	0	740000	2900	HexNAc(3)Hex(4)	0	221	High	4.6	368.1	155.2	155.2	2.51e-05	0.000119531	9.24e-05	0.000687285	0.0155017	0.00204543	0.00204411	0.00457816	15.79
