# Supplementary material for: Population-level analysis of glycoprotein glycoforms
Source: MAbs. 2026 Apr 30;18(1):2665879. doi: 10.1080/19420862.2026.2665879 (PMC13134397; doi:10.1080/19420862.2026.2665879)
Supplement: Supplementary data 2.xlsx [file KMAB_A_2665879_SM3655.xlsx]

## Sheet: IgG_Glycomap_human_011523_Pepti
Peptide Groups Peptide Group ID	Checked	Confidence	Annotated Sequence	Modifications	# Protein Groups	# Proteins	# Isoforms	# PSMs	Master Protein Accessions	Positions in Master Proteins	Modifications in Master Proteins	# Missed Cleavages	Theo. MH+ [Da]	E:\James files glycoproteomic paper\Human\ALE_M2105_131_AVA1.raw	E:\James files glycoproteomic paper\Human\ALE_M2105_139_AVAS1.raw	E:\James files glycoproteomic paper\Human\ALE_M2105_143_AVAS2.raw	E:\James files glycoproteomic paper\Human\ALE_M2105_147_AVAG1.raw	E:\James files glycoproteomic paper\Human\ALE_M2105_151_AVAG2.raw	E:\James files glycoproteomic paper\Human\ALE_M2105_157_ER1.raw	E:\James files glycoproteomic paper\Human\ALE_M2105_161_ER2.raw	E:\James files glycoproteomic paper\Human\ALE_M2105_165_ERS1.raw	E:\James files glycoproteomic paper\Human\ALE_M2105_169_ERS2.raw	E:\James files glycoproteomic paper\Human\ALE_M2105_173_ERG1.raw	E:\James files glycoproteomic paper\Human\ALE_M2105_177_ERG2.raw	E:\James files glycoproteomic paper\Human\ALE_M2105_183_IVI1.raw	E:\James files glycoproteomic paper\Human\ALE_M2105_187_IVI2.raw	E:\James files glycoproteomic paper\Human\ALE_M2105_191_IVIS1.raw	E:\James files glycoproteomic paper\Human\ALE_M2105_195_IVIS2.raw	E:\James files glycoproteomic paper\Human\ALE_M2105_199_IVIG1.raw	E:\James files glycoproteomic paper\Human\ALE_M2105_203_IVIG2.raw	E:\James files glycoproteomic paper\Human\ALE_M2105_209_HER1.raw	E:\James files glycoproteomic paper\Human\ALE_M2105_213_HER2.raw	E:\James files glycoproteomic paper\Human\ALE_M2105_217_HERS1.raw	E:\James files glycoproteomic paper\Human\ALE_M2105_221_HERG1.raw	E:\James files glycoproteomic paper\Human\ALE_M2105_225_HERG2.raw	E:\James files glycoproteomic paper\Human\ALE_M2203_147_AVA.raw	E:\James files glycoproteomic paper\Human\ALE_M2203_151_IVIG.raw	E:\James files glycoproteomic paper\Human\ALE_M2209_097_AVA.raw	E:\James files glycoproteomic paper\Human\ALE_M2209_098_HER.raw	E:\James files glycoproteomic paper\Human\ALE_M2209_099_ERB.raw	E:\James files glycoproteomic paper\Human\ALE_M2209_101_XOL.raw	E:\James files glycoproteomic paper\Human\ALE_M2209_102_IVIG.raw	E:\James files glycoproteomic paper\Human\ALE_M2209_106_H081.raw	E:\James files glycoproteomic paper\Human\ALE_M2209_107_H157.raw	E:\James files glycoproteomic paper\Human\ALE_M2209_108_H313.raw	E:\James files glycoproteomic paper\Human\ALE_M2209_110_H554.raw	E:\James files glycoproteomic paper\Human\ALE_P2108_248_HP.raw	E:\James files glycoproteomic paper\Human\ALE_P2207_182_AVA.raw	E:\James files glycoproteomic paper\Human\ALE_P2207_183_AVA.raw
173	FALSE	High	[K].PREEQFNSTFR.[V]	1xHexNAc(4)Hex(4)Fuc(1) [N7]	1	1	1	8	P01859	P01859 [170-180]		1	3017.26												231649	237008	262459	180588																49495.5	51084.9		1.26503e+06
172	FALSE	High	[K].PREEQFNSTFR.[V]	1xHexNAc(4)Hex(3)Fuc(1) [N7]	1	1	1	22	P01859	P01859 [170-180]		1	2855.21															258922	607518								1.98391e+06					841735		6494.29		31941.8			36741.1
175	FALSE	High	[K].PREEQFNSTYR.[V]	1xHexNAc(4)Hex(3)Fuc(1) [N7]	1	1	1	2	P01861	P01861 [171-181]		1	2871.2
180	FALSE	High	[K].PREEQYNSTFR.[V]	1xHexNAc(4)Hex(5) [N7]	1	1	1	3	P01860	P01860 [221-231]		1	3049.25																																		38269808
182	FALSE	High	[K].PREEQYNSTFR.[V]	1xHexNAc(4)Hex(5)NeuAc(1) [N7]	1	1	1	2	P01860	P01860 [221-231]		1	3340.35
179	FALSE	High	[K].PREEQYNSTFR.[V]	1xHexNAc(2)Hex(7) [N7]	1	1	1	3	P01860	P01860 [221-231]		1	2967.2																																		58135212
191	FALSE	High	[K].PREEQYNSTYR.[V]	1xHexNAc(4)Hex(5)Fuc(1) [N7]	1	1	1	10	P01857	P01857 [174-184]		1	3211.31						99158.5						203966		204787									71757.8		24656.9	305411	211026	9162.16	1.01e+06					3.71881e+07	111189
188	FALSE	High	[K].PREEQYNSTYR.[V]	1xHexNAc(4)Hex(3)Fuc(1) [N7]	1	1	1	65	P01857	P01857 [174-184]		1	2887.2	814631	839703	702802	865000	943680	533900	544176	500233	472509	954730	1.00967e+06	228206	193190	112227		474089	529772	381757	480257	519374	900471	748763	4.15406e+06		5.47413e+06	2.01287e+06	1.05383e+06	1.77572e+06	1.04233e+06	137963	27993.1		58577.7	1.00407e+06	3.0025e+06	1.47557e+06
189	FALSE	High	[K].PREEQYNSTYR.[V]	1xHexNAc(4)Hex(4)Fuc(1) [N7]	1	1	1	36	P01857	P01857 [174-184]		1	3049.25	57213.3	126785	102513		41192.6	413588	471831	399009	417405	99610		379283	489218	258672	246874		115857	334529	425440	378342	297792	180531	608318	853886	804507	1.91251e+06	994787	180552	1856181		24764.1		65991.2	514680	417637	307126
186	FALSE	High	[K].PREEQYNSTYR.[V]	1xHexNAc(2)Hex(5) [N7]	1	1	1	17	P01857	P01857 [174-184]		1	2659.09	87016.6	76790.4	71810.7		86983.2	648348	526845	460383	452058	456951	495620											30539.4			55407.4	32150.1	186394	71916.2			10550.3
192	FALSE	High	[K].PREEQYNSTYR.[V]	1xHexNAc(4)Hex(5)Fuc(1)NeuAc(1) [N7]	1	1	1	5	P01857	P01857 [174-184]		1	3502.4												3.14339e+06	3.82497e+06	68370.5	125290	159267								15217522	113927				3.37804e+06					4.16169e+08
187	FALSE	High	[K].PREEQYNSTYR.[V]	1xHexNAc(4)Hex(3) [N7]	1	1	1	2	P01857	P01857 [174-184]		1	2741.14														67798.2	64302.3								44986.5		81573.1	89917.1	12293.7	30060.7	31566.4	17265.8		16599.6	1418.47
200	FALSE	High	[K].TKPREEQFNSTFR.[V]	1xHexNAc(1)Fuc(1) [N9]	1	1	1	4	P01859	P01859 [168-180]		1	1988.96																														12004.4	2597.77		8508.52	5.06877e+06
213	FALSE	High	[K].TKPREEQFNSTFR.[V]	1xHexNAc(4)Hex(4)NeuAc(1) [N9]	1	1	1	11	P01859	P01859 [168-180]		1	3391.44																								2.03439e+06			20800.5
204	FALSE	High	[K].TKPREEQFNSTFR.[V]	1xHexNAc(4)Hex(3) [N9]	1	1	1	58	P01859	P01859 [168-180]		1	2938.29																	319005						3969.26	1.54572e+07	12035.1		13894.5	34810.6	95613.1	19952.3	2956.58	2811.24	11056.1	1.49979e+07
208	FALSE	High	[K].TKPREEQFNSTFR.[V]	1xHexNAc(4)Hex(4) [N9]	1	1	1	50	P01859	P01859 [168-180]		1	3100.35																																		920377
211	FALSE	High	[K].TKPREEQFNSTFR.[V]	1xHexNAc(4)Hex(5) [N9]	1	1	1	25	P01859	P01859 [168-180]		1	3262.4
216	FALSE	High	[K].TKPREEQFNSTFR.[V]	1xHexNAc(4)Hex(5)NeuAc(1) [N9]	1	1	1	32	P01859	P01859 [168-180]		1	3553.5																								6.11953e+06										3.45503e+07
214	FALSE	High	[K].TKPREEQFNSTFR.[V]	1xHexNAc(4)Hex(5)Fuc(1) [N9]	1	1	1	188	P01859	P01859 [168-180]		1	3408.46												3.03301e+06	2.77743e+06	7.94717e+06	6678097	440055	851781						365844	3.92696e+08	4910.29	189604	357524		8.83606e+06	407747	92146.3	134933	517819	2.87921e+08
202	FALSE	High	[K].TKPREEQFNSTFR.[V]	1xHexNAc(2)Hex(5) [N9]	1	1	1	10	P01859	P01859 [168-180]		1	2856.24																																	24390.3	2.22966e+06	13579.8
210	FALSE	High	[K].TKPREEQFNSTFR.[V]	1xHexNAc(4)Hex(4)Fuc(1) [N9]	1	1	1	507	P01859	P01859 [168-180]		1	3246.41				60505.5	19931.3			33336.1				5.25242e+06	6.12883e+06	1.12372e+07	1.04955e+07	1.96486e+06	3.67951e+06				52305.7		39444.3	6.53953e+08	1.04759e+06	708209	9414.83	1.69224e+06	2.00696e+07	1.05394e+06	89803.7	368853	1.99085e+06	5.33183e+08	690878	590385
212	FALSE	High	[K].TKPREEQFNSTFR.[V]	1xHexNAc(5)Hex(4) [N9]	1	1	1	29	P01859	P01859 [168-180]		1	3303.43												127648	308099	230102	182775	198773	346362						42781.2	3.49681e+07		4334.5			276445					6.10914e+07
220	FALSE	High	[K].TKPREEQFNSTFR.[V]	1xHexNAc(4)Hex(5)Fuc(1)NeuAc(1) [N9]	1	1	1	124	P01859	P01859 [168-180]		1	3699.55					14316.7							833003	804771										160342	3.58965e+08	208725	21981.4	77804.2	63947.3	4.89955e+06	213749	9218.55	39909	227191	2.05471e+08		117003
201	FALSE	High	[K].TKPREEQFNSTFR.[V]	1xHexNAc(2)Hex(3)Fuc(1) [N9]	1	1	1	7	P01859	P01859 [168-180]		1	2678.19															170054							7804.64	446308	583560								18485.5	20020.8	1.43495e+06
218	FALSE	High	[K].TKPREEQFNSTFR.[V]	1xHexNAc(5)Hex(5)Fuc(1) [N9]	1	1	1	40	P01859	P01859 [168-180]		1	3611.54												415041		731571	622539		152538						56815.6	3.96457e+07	8831.76	131495	173333	112664	744504	60343.6	46271.2	5831.19	44054.3	4.05891e+07	1.24955e+06	1.24953e+06
207	FALSE	High	[K].TKPREEQFNSTFR.[V]	1xHexNAc(4)Hex(3)Fuc(1) [N9]	1	1	1	573	P01859	P01859 [168-180]		1	3084.35												5.70258e+06	6.4055e+06	1.00324e+07	9.45108e+06	1.18116e+07	2.28688e+07						890802	6.75956e+08		43997.1			1.71897e+07	1.25991e+06	21202.7	518403	2.52158e+06	5.54276e+08
205	FALSE	High	[K].TKPREEQFNSTFR.[V]	1xHexNAc(2)Hex(6) [N9]	1	1	1	2	P01859	P01859 [168-180]		1	3018.29																														17570.6	12655.3	9135.81		1.33902e+06
219	FALSE	High	[K].TKPREEQFNSTFR.[V]	1xHexNAc(3)Hex(6)Fuc(1)NeuAc(1) [N9]	1	1	1	19	P01859	P01859 [168-180]		1	3658.53																													36199					9797947
209	FALSE	High	[K].TKPREEQFNSTFR.[V]	1xHexNAc(5)Hex(3) [N9]	1	1	1	11	P01859	P01859 [168-180]		1	3141.37																								2.01948e+07	207470				36329.6	18340.3			11993.1
225	FALSE	High	[K].TKPREEQFNSTFR.[V]	1xHexNAc(4)Hex(5)Fuc(1)NeuAc(2) [N9]	1	1	1	6	P01859	P01859 [168-180]		1	3990.65																								3.70666e+06					1.09664e+06		25903.7			2.50014e+06	750295	872890
203	FALSE	High	[K].TKPREEQFNSTFR.[V]	1xHexNAc(3)Hex(4) [N9]	1	1	1	27	P01859	P01859 [168-180]		1	2897.27																																		15508545
217	FALSE	High	[K].TKPREEQFNSTFR.[V]	1xHexNAc(4)Hex(5)NeuAc(1)Na(1) [N9]	1	1	1	3	P01859	P01859 [168-180]		1	3575.48																								1.74142e+06
206	FALSE	High	[K].TKPREEQFNSTFR.[V]	1xHexNAc(3)Hex(5) [N9]	1	1	1	10	P01859	P01859 [168-180]		1	3059.32																							153656		354026	143043	18379.4	35500.2						8.81298e+06
222	FALSE	High	[K].TKPREEQFNSTFR.[V]	1xHexNAc(5)Hex(5)NeuAc(1) [N9]	1	1	1	4	P01859	P01859 [168-180]		1	3756.58																								16255940										1.75003e+06
215	FALSE	High	[K].TKPREEQFNSTFR.[V]	1xHexNAc(5)Hex(5) [N9]	1	1	1	12	P01859	P01859 [168-180]		1	3465.48																								1.37504e+07			9693.23							4.48381e+07
235	FALSE	High	[K].TKPREEQFNSTYR.[V]	1xHexNAc(4)Hex(4)Fuc(1) [N9]	1	1	1	199	P01861	P01861 [169-181]		1	3262.4												461690	511437	575126	535388	59176.4	212525						38453.6	1.34362e+07	3151.83	10529.5	26167	3445.91	106328	59836.1		5176.03	30562.5	1.27171e+06
232	FALSE	High	[K].TKPREEQFNSTYR.[V]	1xHexNAc(4)Hex(3)Fuc(1) [N9]	1	1	1	337	P01861	P01861 [169-181]		1	3100.35																								3.57697e+06	18305.6	11487.3	4470.52		297721	25263.7			31337.5	1.4021e+06
231	FALSE	High	[K].TKPREEQFNSTYR.[V]	1xHexNAc(3)Hex(5) [N9]	1	1	1	79	P01861	P01861 [169-181]		1	3075.32	373924	323894	202166	49290.6	96833	523634	377435	580742	821684	1.38126e+06	871770			33498				167030	232639	164389	66169.3	50331.7	4.67931e+06	1.54656e+07	1.63695e+06	7.29288e+06	9.66051e+06	608533	678306	54207.3	41228.9	3699.53	146294	4.38833e+06
245	FALSE	High	[K].TKPREEQFNSTYR.[V]	1xHexNAc(4)Hex(5)Fuc(1)NeuAc(1) [N9]	1	1	1	61	P01861	P01861 [169-181]		1	3715.55																							46590.5	17849856		10741.6	36811.6	31570.8	11277.5		18652.7		56197.4	81202
239	FALSE	High	[K].TKPREEQFNSTYR.[V]	1xHexNAc(4)Hex(5)Fuc(1) [N9]	1	1	1	68	P01861	P01861 [169-181]		1	3424.45												225266	162430	475420	399142		49962.7						21574.5	9254490		5570.22	13671.2	3219.72	41283.1	36258	32947.4		3461.07	1.64714e+07
229	FALSE	High	[K].TKPREEQFNSTYR.[V]	1xHexNAc(3)Hex(4) [N9]	1	1	1	219	P01861	P01861 [169-181]		1	2913.26	6.56363e+06	3.65895e+06	2.80028e+06	1.7943e+06	2.42095e+06	2.78637e+06	2.05693e+06	2.81671e+06	4.90508e+06	3.31805e+06	3.19575e+06	677084	663586	1.75141e+06	1.72772e+06	1.24716e+06	2.68576e+06	1.28108e+06	1.44157e+06	990366	1.28475e+06	1.19195e+06	5.9123e+07	1.85409e+07	2.05029e+07	1.72936e+07	2.2477e+07	8.13984e+06	1.1391e+06	511183	395350	15626.2	365874	3.49294e+07	2.8938e+06	3.23384e+06
246	FALSE	High	[K].TKPREEQFNSTYR.[V]	1xHexNAc(5)Hex(5)NeuAc(1) [N9]	1	1	1	3	P01861	P01861 [169-181]		1	3772.57																48376.5	53662.1							3.70905e+06								11046	36886.7	5242788
230	FALSE	High	[K].TKPREEQFNSTYR.[V]	1xHexNAc(4)Hex(3) [N9]	1	1	1	12	P01861	P01861 [169-181]		1	2954.29																															1739.66		5338.47	1.14622e+06
237	FALSE	High	[K].TKPREEQFNSTYR.[V]	1xHexNAc(5)Hex(4) [N9]	1	1	1	83	P01861	P01861 [169-181]		1	3319.42		301903	31082.9		410185	56996.2						30688	53611.4		38910.1		25660.1						1.20878e+06	5.13776e+07	2675.03		25206.4		108241	40476.3	346.625	3320.59	28204.3	1.8174e+08
240	FALSE	High	[K].TKPREEQFNSTYR.[V]	1xHexNAc(5)Hex(5) [N9]	1	1	1	60	P01861	P01861 [169-181]		1	3481.47						49952.1						1.59936e+06	1549828	3706841	3.05913e+06	1074274	1.92233e+06	6818.72					3199.06	1.88191e+07	4131.8	7442.6	20751.8		4504.94	5557.63		2075.05	1083.65	283730992
234	FALSE	High	[K].TKPREEQFNSTYR.[V]	1xHexNAc(3)Hex(6) [N9]	1	1	1	10	P01861	P01861 [169-181]		1	3237.37	157371	122288	50311.8	69617.3	70467.6	1.52194e+06	862112	1.93327e+06	2.75701e+06	993896	170681							20309.5				3359.29	157692	254920	112209	234908	1.15787e+07	1578.4	20447.8	1689.37	1478.05		2139.74	765439
242	FALSE	High	[K].TKPREEQFNSTYR.[V]	1xHexNAc(4)Hex(5)NeuAc(1) [N9]	1	1	1	22	P01861	P01861 [169-181]		1	3569.49																1.23051e+06	2.58812e+06						3.55139e+06	7.79349e+07	39916.4	619968			215229					17264291
228	FALSE	High	[K].TKPREEQFNSTYR.[V]	1xHexNAc(2)Hex(5) [N9]	1	1	1	2	P01861	P01861 [169-181]		1	2872.24						223133	162156	375996	444114	276506	186667														11984.6	34392	1.26943e+06	5856.82
241	FALSE	High	[K].TKPREEQFNSTYR.[V]	1xHexNAc(3)Hex(6)NeuAc(1) [N9]	1	1	1	2	P01861	P01861 [169-181]		1	3528.46																																		529987
238	FALSE	High	[K].TKPREEQFNSTYR.[V]	1xHexNAc(3)Hex(5)NeuAc(1) [N9]	1	1	1	10	P01861	P01861 [169-181]		1	3366.41																		13922.9								4247.39			34681.2		3618.15	1627.66	4984.76	4.21781e+06
227	FALSE	High	[K].TKPREEQFNSTYR.[V]	1xHexNAc(2)Hex(3) [N9]	1	1	1	14	P01861	P01861 [169-181]		1	2548.13	578239	281959	153408	166971	184220	115619	118460	168462	208290	152006	131349							27074.5		22823.3	21663.4	23715.1	2.23548e+06		775864	806692	1.25497e+06	444705	32816.4	13369	29784.2		13165.6	1.78066e+06
248	FALSE	High	[K].TKPREEQFNSTYR.[V]	1xHexNAc(5)Hex(6)NeuAc(1) [N9]	1	1	1	5	P01861	P01861 [169-181]		1	3934.62																							8523.98	1.0752e+07	3414.73	12389.5		6826.78	6310.95	8215.39	1592.29			6.33095e+06		23977.1
249	FALSE	High	[K].TKPREEQFNSTYR.[V]	1xHexNAc(4)Hex(5)Fuc(1)NeuAc(2) [N9]	1	1	1	2	P01861	P01861 [169-181]		1	4006.64
254	FALSE	High	[K].TKPREEQYNSTFR.[V]	1xHexNAc(4)Hex(4)Fuc(1) [N9]	1	1	1	20	P01860	P01860 [219-231]		1	3262.4																		33490.3	14144.2	35293.1		14018.1	33968.1	109816	15072	13680.7	89398.6	2504.55	482421	385741	4283.17	45123.8	218517	509477
252	FALSE	High	[K].TKPREEQYNSTFR.[V]	1xHexNAc(4)Hex(3)Fuc(1) [N9]	1	1	1	20	P01860	P01860 [219-231]		1	3100.35																										79304.2				5740.54		3659.9	13441.4	100623
267	FALSE	High	[K].TKPREEQYNSTYR.[V]	1xHexNAc(2)Hex(2) [N9]	1	1	1	55	P01857	P01857 [172-184]		1	2402.07	101119	16201.5	7293.69	1470.82		145604	182866	362264	368974	174011	177215							3562.02	4537.67			6743.89	234770		185855	325145	2.99755e+06	254834	4602.28	5198.71	10200.3	6233.41	2697.33	24710.4
268	FALSE	High	[K].TKPREEQYNSTYR.[V]	1xHexNAc(2)Hex(3) [N9]	1	1	1	54	P01857	P01857 [172-184]		1	2564.13	245829		19973.1	12517.8	8777.78	203387	188269	479532	455769	288892	220801			2435.04						7493.89		10266.7	409217		386874	710678	3.86948e+06	339781	6549.61	12057.9	21267	2364.45	6916.95	8378.69
270	FALSE	High	[K].TKPREEQYNSTYR.[V]	1xHexNAc(2)Hex(4) [N9]	1	1	1	81	P01857	P01857 [172-184]		1	2726.18	71856.9	11506.6	17041.2	16541.7	16689.8	436562	475974	846989	1.08101e+06	525902	534653							10345.1	32729.4	13543.4	7707.65	16046.2	589877		238650	365683	8.54367e+06	556034		20533.2	24774.1	7651.97	9947.85	46830.7
266	FALSE	High	[K].TKPREEQYNSTYR.[V]	1xHexNAc(2)Hex(1) [N9]	1	1	1	27	P01857	P01857 [172-184]		1	2240.02	36312.5	9115.6	4057.89	5919.87	5010.81	71744	87244.1	206035	221512	92407.9	76153.5							3928.44				3066.06	109330		38413.8	64327.1	1.37065e+06	99768.5		843.918	4681.92	435.263
277	FALSE	High	[K].TKPREEQYNSTYR.[V]	1xHexNAc(4)Hex(3)Fuc(1) [N9]	1	1	1	917	P01857	P01857 [172-184]		1	3116.34	2.07006e+07	1.43012e+07	1.33576e+07	8.1046e+06	1.18092e+07	8.77805e+06	8.23031e+06	1.12174e+07	1.85605e+07	1.91196e+07	2.09457e+07	3.49098e+06	3.2822e+06	7.97192e+06	6.82105e+06	1.12709e+07	2.25275e+07	7.13859e+06	7.59897e+06	5.22081e+06	7.34941e+06	7.6485e+06	5.87285e+08	1.09804e+08	1.54217e+08	1.04671e+08	1.1164e+08	4.11633e+07	7.29935e+06	6.025e+06	449394	179620	2.79583e+06	3.17193e+08	4.428e+07	4.47999e+07
265	FALSE	High	[K].TKPREEQYNSTYR.[V]	1xHexNAc(2) [N9]	1	1	1	4	P01857	P01857 [172-184]		1	2077.97				4209.7																					21807.7	28276.9	623587		1320.38
275	FALSE	High	[K].TKPREEQYNSTYR.[V]	1xHexNAc(2)Hex(6) [N9]	1	1	1	50	P01857	P01857 [172-184]		1	3050.28	171033	14774.1	13144.5		2368.14	335427	460065	584172	598121	432782	475939							8618.36	17206.9	11256.1		9341.37	852813		286633	340682	1.06442e+07	270454	16314.7	136243	181251	14227.6	76950.1	225474
282	FALSE	High	[K].TKPREEQYNSTYR.[V]	1xHexNAc(3)Hex(6) [N9]	1	1	1	18	P01857	P01857 [172-184]		1	3253.36						281981	195863	558677	574545														126932		28736.1	234132	5.55513e+06	25747.2	3889			834.285		119806
263	FALSE	High	[K].TKPREEQYNSTYR.[V]	1xHexNAc(1) [N9]	1	1	1	30	P01857	P01857 [172-184]		1	1874.89		6433.87				73101.1	86919.5	146897	170316	83438.3	78990												121315		55743.1	98145.7	1.44567e+06	98752.1	9015.91	36562.3	5808.73	5726.57	6162.86	2.82036e+06
278	FALSE	High	[K].TKPREEQYNSTYR.[V]	1xHexNAc(4)Hex(4) [N9]	1	1	1	105	P01857	P01857 [172-184]		1	3132.34						27362.9			46448.7		64671.9	277411	228215	590759	573640	98879.8	199836	241769	278685	13530.1	147760	176177	3.59112e+06	1.88504e+07	1.0935e+06	7.58796e+06	1.6848e+06	123113	1.2128e+06	1.20645e+06	28104	530775	95419.2	2.24725e+07	154634	287336
273	FALSE	High	[K].TKPREEQYNSTYR.[V]	1xHexNAc(4)Hex(3) [N9]	1	1	1	124	P01857	P01857 [172-184]		1	2970.28	360570	280884	271050	90801.5	165139	90854.1		52131.9		173781	159022	101541	87993.5	228273	239010	444806	757234	471823	704039	396332	618519	513204	3.07421e+07	1.00188e+07	9.05786e+06	1.45937e+07	2.44844e+06	998540	770303	1.32596e+06	39376.4	547694	96682.7	9.20327e+06	1.09959e+06	694493
284	FALSE	High	[K].TKPREEQYNSTYR.[V]	1xHexNAc(4)Hex(5) [N9]	1	1	1	43	P01857	P01857 [172-184]		1	3294.39												163350	145192	591970	538872		47288						211340	1.64925e+07	2844.04	14450.1		51934.6	687750	196592	370.012	88887.6	23056	1.69173e+07
283	FALSE	High	[K].TKPREEQYNSTYR.[V]	1xHexNAc(4)Hex(4)Fuc(1) [N9]	1	1	1	830	P01857	P01857 [172-184]		1	3278.4	2.34158e+06	2.26424e+06	2.10543e+06	779601	1.31298e+06	9.219e+06	8.65136e+06	1.09939e+07	2.08536e+07	1.28766e+06	1.32485e+06	5.12974e+06	5.75631e+06	1.38328e+07	12852594	2.398e+06	5.89294e+06	6.59064e+06	7.1955e+06	5.01344e+06	5.04024e+06	4.65137e+06	1.00087e+08	2.13672e+08	2.88398e+07	1.06603e+08	1.17802e+08	5.9671e+06	1.24296e+07	1.42044e+06	756970	163844	3.38529e+06	5.43092e+08	6.86435e+06	6.7884e+06
264	FALSE	High	[K].TKPREEQYNSTYR.[V]	1xHexNAc(1)Fuc(1) [N9]	1	1	1	12	P01857	P01857 [172-184]		1	2020.95																									1.02834e+06	561995		170763	207966	8697.43	2279.17	3584.63	21892.9	1.90394e+06
276	FALSE	High	[K].TKPREEQYNSTYR.[V]	1xHexNAc(3)Hex(5) [N9]	1	1	1	10	P01857	P01857 [172-184]		1	3091.31							125518	205630	145547	317729	208661												62802.9	15503.4	3352.59		2.48446e+06	52938.1	3174.17		8411.57	427.711		81198.9
271	FALSE	High	[K].TKPREEQYNSTYR.[V]	1xHexNAc(2)Hex(5) [N9]	1	1	1	259	P01857	P01857 [172-184]		1	2888.23	1.59108e+06	255488	157086	192877	226489	3.36684e+06	3.48255e+06	7.98726e+06	7.8453e+06	4.09442e+06	4.08003e+06							163090	299086	157286	109580	124351	5.68583e+06		2.30166e+06	3.50601e+06	7.21939e+07	5.13157e+06	23608.3	67951.3	194632	13893.2	52168.8	720100	424768	387617
272	FALSE	High	[K].TKPREEQYNSTYR.[V]	1xHexNAc(3)Hex(4) [N9]	1	1	1	13	P01857	P01857 [172-184]		1	2929.26		22069	10612			25106.2	29447.2		81054.2	63233.7	59635.5							32661	29787.4	15562.1		11952.5	344336	1.50809e+06	216272	1.47143e+06	150073	33855.6	85816.1	53689.8	5597.33	27162.2	7935.65	1.36388e+06		11904.3
295	FALSE	High	[K].TKPREEQYNSTYR.[V]	1xHexNAc(5)Hex(5)Fuc(1) [N9]	1	1	1	44	P01857	P01857 [172-184]		1	3643.53																								2.1388e+07		6104.11	351643		365987	5791.09	21683.9	9615.15	12972.5	56031074	67182	37141.8
298	FALSE	High	[K].TKPREEQYNSTYR.[V]	1xHexNAc(4)Hex(5)Fuc(1)NeuAc(1)Na(1) [N9]	1	1	1	16	P01857	P01857 [172-184]		1	3753.53																							68337.7	1.12292e+07		195524			255367				6175.11	3.82326e+06
293	FALSE	High	[K].TKPREEQYNSTYR.[V]	1xHexNAc(4)Hex(5)NeuAc(1) [N9]	1	1	1	28	P01857	P01857 [172-184]		1	3585.49										41924.1	51070.4												98312	2.87788e+07	4247.51	241226	626091		440589			3375.04		4.02035e+06
289	FALSE	High	[K].TKPREEQYNSTYR.[V]	1xHexNAc(4)Hex(5)Fuc(1) [N9]	1	1	1	386	P01857	P01857 [172-184]		1	3440.45		11469.7				2.10996e+06	1.72864e+06	2.43819e+06	4.04887e+06	1.70922e+06	1.31904e+06	2.92111e+06	3.08966e+06	1.13655e+07	9.80296e+06	470467	1.12884e+06	930044	965737	881178	420805	518512	6.40036e+06	1.33715e+08	1.48923e+06	1.72942e+07	2.60461e+07	191832	7.54055e+06	451952	138464	63889.2	939506	3.04215e+08	120615	120085
279	FALSE	High	[K].TKPREEQYNSTYR.[V]	1xHexNAc(5)Hex(3) [N9]	1	1	1	39	P01857	P01857 [172-184]		1	3173.36													35420		124077	145600	237991						4.84696e+07	8.46611e+06	2.91799e+06	912646	1.47495e+06	408001	134544	42616.5	2882.96		18630	6429750	2097170	1.6085e+06
290	FALSE	High	[K].TKPREEQYNSTYR.[V]	1xHexNAc(5)Hex(5) [N9]	1	1	1	12	P01857	P01857 [172-184]		1	3497.47																							5428.8	1401259	4465.39	23992.8	30223.1	16614.8	18570.1					2.60068e+06
285	FALSE	High	[K].TKPREEQYNSTYR.[V]	1xHexNAc(5)Hex(4) [N9]	1	1	1	48	P01857	P01857 [172-184]		1	3335.42												63405.3	84062.4	209710	205843		99097.3						8.66388e+06	2.29977e+07	1.56584e+06	1.76071e+06	1.91562e+06	81071.1	251065		2960.34	4439.83	28876.5	1.58133e+07	304060	342452
297	FALSE	High	[K].TKPREEQYNSTYR.[V]	1xHexNAc(4)Hex(5)Fuc(1)NeuAc(1) [N9]	1	1	1	166	P01857	P01857 [172-184]		1	3731.54	56418.2											699346	754182	181037		201870	321740	142378	181278		81321.2	75032.4	1.46109e+06	4.41482e+08	216412	4.96104e+06	29921.7	34285	6.73854e+06	362850	27643.2	48227.7	347935	7.99379e+07		66730.2
269	FALSE	High	[K].TKPREEQYNSTYR.[V]	1xHexNAc(2)Hex(3)Fuc(1) [N9]	1	1	1	47	P01857	P01857 [172-184]		1	2710.18	1.05177e+06	508068	297519	264515	305510	378862	209345	371807	496233	314116	292065							73666	121270	90445.1	75089.4	54753.7	1.73033e+06		1.08508e+06	1.03533e+06	2.38248e+06	818286	19275.1	8915.72	97318	3500.34	8414	723513
296	FALSE	High	[K].TKPREEQYNSTYR.[V]	1xHexNAc(3)Hex(6)Fuc(1)NeuAc(1) [N9]	1	1	1	31	P01857	P01857 [172-184]		1	3690.52																							122943	482367	7910.71	92886.3	43113.5		61231.4					3.93743e+06
280	FALSE	High	[K].TKPREEQYNSTYR.[V]	1xHexNAc(2)Hex(7) [N9]	1	1	1	10	P01857	P01857 [172-184]		1	3212.34																							144402		41269.9	186402	3.27027e+06	88282.1		206024	138047	11140.2	61068.3	9204.33
294	FALSE	High	[K].TKPREEQYNSTYR.[V]	1xHexNAc(4)Hex(5)NeuAc(1)Na(1) [N9]	1	1	1	7	P01857	P01857 [172-184]		1	3607.47																86320.5	222419						207360	611572	11349.2	242706	6451.75		46004.8		1265.7	1612.36	4793.81	1.37794e+06
288	FALSE	High	[K].TKPREEQYNSTYR.[V]	1xHexNAc(4)Hex(4)NeuAc(1) [N9]	1	1	1	6	P01857	P01857 [172-184]		1	3423.43																							84489.9	3.50378e+06		103117	5965.27		19782.8					325009
286	FALSE	High	[K].TKPREEQYNSTYR.[V]	1xHexNAc(2)Hex(8) [N9]	1	1	1	5	P01857	P01857 [172-184]		1	3374.39																							357824		90193.2	250739	540896	148719		599257	229802	37199.2	203798
274	FALSE	High	[K].TKPREEQYNSTYR.[V]	1xHexNAc(2)Hex(5)Fuc(1) [N9]	1	1	1	9	P01857	P01857 [172-184]		1	3034.29						164735	93775.2	154951	186788	118776	56099.4														9559.61	8667.78	990238					657.637		7148.6
299	FALSE	High	[K].TKPREEQYNSTYR.[V]	1xHexNAc(5)Hex(5)NeuAc(1) [N9]	1	1	1	4	P01857	P01857 [172-184]		1	3788.56																								1.69045e+07		26121.5			47770.8
12	FALSE	High	[R].EEQFNSTFR.[V]	1xHexNAc(1)Fuc(1) [N5]	1	1	1	86	P01859	P01859 [172-180]		0	1506.66												1.6685e+06	2.37744e+06	1.50939e+06	1.45603e+06	1.60492e+06	1441967							13340248	51036.6				2326669	11423.5				1.09865e+08	293437	365331
17	FALSE	High	[R].EEQFNSTFR.[V]	1xHexNAc(4)Hex(3) [N5]	1	1	1	184	P01859	P01859 [172-180]		0	2456												1739344	2.23251e+06	1.0018e+06	1.11111e+06	2.57869e+06	2.03879e+06							1.22087e+07		103373	2852.9	488959	3.82034e+06	4343.66	6748.52			3.08712e+07
11	FALSE	High	[R].EEQFNSTFR.[V]	1xHexNAc(1) [N5]	1	1	1	16	P01859	P01859 [172-180]		0	1360.6												103460	107200	78832	69831	90157.4	94626.1							2.89838e+06		3.44319e+07		388838	126077	653585	388863	891848	807408	5.55195e+06
14	FALSE	High	[R].EEQFNSTFR.[V]	1xHexNAc(2)Hex(3)Fuc(1) [N5]	1	1	1	20	P01859	P01859 [172-180]		0	2195.9												302801	410821	260831	328071	165090	222950						389831	2.1131e+06				225539	399622	41009				1.46318e+06	4.245e+06	3.98284e+06
15	FALSE	High	[R].EEQFNSTFR.[V]	1xHexNAc(2)Hex(5) [N5]	1	1	1	44	P01859	P01859 [172-180]		0	2373.95												200980	362576			241156	188367							1.21293e+06	17890.6									12053121
26	FALSE	High	[R].EEQFNSTFR.[V]	1xHexNAc(4)Hex(5) [N5]	1	1	1	113	P01859	P01859 [172-180]		0	2780.1												989963	1.69339e+06	959788	936848	128175																		3.73272e+07
18	FALSE	High	[R].EEQFNSTFR.[V]	1xHexNAc(2)Hex(6) [N5]	1	1	1	25	P01859	P01859 [172-180]		0	2536																																		6.45686e+06
16	FALSE	High	[R].EEQFNSTFR.[V]	1xHexNAc(3)Hex(4) [N5]	1	1	1	141	P01859	P01859 [172-180]		0	2414.97												810667	1.12161e+06	658939	513981	811199	811964							5892943	11647.3	86957.7	3350.21	19553.9	2.49483e+06				11554.9	4.44174e+07
21	FALSE	High	[R].EEQFNSTFR.[V]	1xHexNAc(4)Hex(4) [N5]	1	1	1	188	P01859	P01859 [172-180]		0	2618.05												1.84388e+06	2.35417e+06	1.60051e+06	1.32199e+06	580571	576700																	35022881
20	FALSE	High	[R].EEQFNSTFR.[V]	1xHexNAc(4)Hex(3)Fuc(1) [N5]	1	1	1	1072	P01859	P01859 [172-180]		0	2602.06												7.64851e+07	9.15984e+07	5.96994e+07	5.26446e+07	1.40276e+08	1.40022e+08							5.84959e+08	51191.7	67503.3			2.32767e+08	331244	48234.8	116273	667941	1.01187e+09
34	FALSE	High	[R].EEQFNSTFR.[V]	1xHexNAc(4)Hex(5)NeuAc(1) [N5]	1	1	1	127	P01859	P01859 [172-180]		0	3071.2												1.09574e+06	1.71713e+06			1.54298e+06	1.54675e+06	66687.2						9.37454e+06		104642	61264.4		1.05091e+06	87528.7			141462	48536331	344142
25	FALSE	High	[R].EEQFNSTFR.[V]	1xHexNAc(4)Hex(4)Fuc(1) [N5]	1	1	1	879	P01859	P01859 [172-180]		0	2764.11												5.41077e+07	6.70757e+07	4.9823e+07	4.51683e+07	1.16911e+07	1.5195e+07						2.53631e+06	4.97452e+08	29477.2	433556	36606.7	149612	2.38405e+08	287761	191446	93504.3	535536	7.99141e+08
38	FALSE	High	[R].EEQFNSTFR.[V]	1xHexNAc(4)Hex(5)Fuc(1)NeuAc(1) [N5]	1	1	1	305	P01859	P01859 [172-180]		0	3217.26												2.12591e+07	2.75324e+07	1.8295e+06	1.6921e+06	1.87078e+06	2.67078e+06							1.98424e+08	103407		70941.8	8457.45	5.81521e+07				110332	1.88145e+08	434394	561534
30	FALSE	High	[R].EEQFNSTFR.[V]	1xHexNAc(4)Hex(4)NeuAc(1) [N5]	1	1	1	56	P01859	P01859 [172-180]		0	2909.15												310560	245283			329012	305822							2.13345e+06			7192.72		537604					1.51635e+06
22	FALSE	High	[R].EEQFNSTFR.[V]	1xHexNAc(5)Hex(3) [N5]	1	1	1	88	P01859	P01859 [172-180]		0	2659.08															300283									3.51852e+06	842706	399563	225343	344385	2.49454e+06					7.04226e+06		328369
31	FALSE	High	[R].EEQFNSTFR.[V]	1xHexNAc(4)Hex(5)Fuc(1) [N5]	1	1	1	413	P01859	P01859 [172-180]		0	2926.16												3.37817e+07	4.44095e+07	4.2888e+07	3.8542e+07	3.93367e+06	6.24307e+06						539280	3.65431e+08		342677	402996		1.63332e+08	84012.6	213483		119651	7.53651e+08		372461
37	FALSE	High	[R].EEQFNSTFR.[V]	1xHexNAc(3)Hex(6)Fuc(1)NeuAc(1) [N5]	1	1	1	140	P01859	P01859 [172-180]		0	3176.23												899475	1.17401e+06			574886	545524							6.75689e+06					1.12671e+06					2.44933e+07
36	FALSE	High	[R].EEQFNSTFR.[V]	1xHexNAc(5)Hex(5)Fuc(1) [N5]	1	1	1	132	P01859	P01859 [172-180]		0	3129.24												4043662	5.65821e+06	3.85269e+06	3546166	235916	658762							3.52961e+07		68235.4	16536.6		1.41914e+07					7.56648e+07
43	FALSE	High	[R].EEQFNSTFR.[V]	1xHexNAc(4)Hex(5)Fuc(1)NeuAc(2) [N5]	1	1	1	10	P01859	P01859 [172-180]		0	3508.35												195825	220483			112319
27	FALSE	High	[R].EEQFNSTFR.[V]	1xHexNAc(5)Hex(4) [N5]	1	1	1	65	P01859	P01859 [172-180]		0	2821.13												2.4589e+06	3.66029e+06	1.70481e+06	1.30427e+06	2.48541e+06	2.43558e+06							2.62641e+07					2.44325e+06					227133700
33	FALSE	High	[R].EEQFNSTFR.[V]	1xHexNAc(5)Hex(5) [N5]	1	1	1	47	P01859	P01859 [172-180]		0	2983.18																								3.69215e+06					738575					36999136
41	FALSE	High	[R].EEQFNSTFR.[V]	1xHexNAc(4)Hex(6)Fuc(1)NeuAc(1) [N5]	1	1	1	4	P01859	P01859 [172-180]		0	3379.31																																		1.16154e+06
39	FALSE	High	[R].EEQFNSTFR.[V]	1xHexNAc(4)Hex(5)Fuc(1)NeuAc(1)Na(1) [N5]	1	1	1	76	P01859	P01859 [172-180]		0	3239.24												5.63702e+06	7.38671e+06	541482	494445	566275	763368							5513441					4.86263e+06					5697131
13	FALSE	High	[R].EEQFNSTFR.[V]	1xHexNAc(2)Fuc(1) [N5]	1	1	1	2	P01859	P01859 [172-180]		0	1709.74																													146096			8245.88
19	FALSE	High	[R].EEQFNSTFR.[V]	1xHexNAc(3)Hex(5) [N5]	1	1	1	45	P01859	P01859 [172-180]		0	2577.02												355923	353839	258958	346764									2.3984e+06	186242			19096.5	1.03074e+06					22745782
35	FALSE	High	[R].EEQFNSTFR.[V]	1xHexNAc(4)Hex(5)NeuAc(1)Na(1) [N5]	1	1	1	9	P01859	P01859 [172-180]		0	3093.18												1.8861e+06	2458873	168519		3.28649e+06	4.01034e+06												3.54823e+06					4979310
40	FALSE	High	[R].EEQFNSTFR.[V]	1xHexNAc(5)Hex(5)NeuAc(1) [N5]	1	1	1	7	P01859	P01859 [172-180]		0	3274.28
42	FALSE	High	[R].EEQFNSTFR.[V]	1xHexNAc(5)Hex(6)NeuAc(1) [N5]	1	1	1	2	P01859	P01859 [172-180]		0	3436.33																																		2.74331e+06
45	FALSE	High	[R].EEQFNSTYR.[V]	1xHexNAc(1)Fuc(1) [N5]	1	1	1	37	P01861	P01861 [173-181]		0	1522.65																														6028.53	1689.61			26174420
48	FALSE	High	[R].EEQFNSTYR.[V]	1xHexNAc(2)Hex(5) [N5]	1	1	1	12	P01861	P01861 [173-181]		0	2389.94						138814	124212			112275													354229		343130	39411.4	2.45031e+06	404313		103029				3846330
52	FALSE	High	[R].EEQFNSTYR.[V]	1xHexNAc(4)Hex(3)Fuc(1) [N5]	1	1	1	538	P01861	P01861 [173-181]		0	2618.05															136207		22026.5						1.42467e+06	1.68016e+07	674749	58199.4	209339	42193.5	3.09012e+07	13824.1	2548.9		69434.9	1.03282e+06
62	FALSE	High	[R].EEQFNSTYR.[V]	1xHexNAc(4)Hex(5)Fuc(1) [N5]	1	1	1	169	P01861	P01861 [173-181]		0	2942.16												174842				429806	529252							5.93711e+06		180916	6376.34		4.6477e+06					526910
56	FALSE	High	[R].EEQFNSTYR.[V]	1xHexNAc(4)Hex(4)Fuc(1) [N5]	1	1	1	363	P01861	P01861 [173-181]		0	2780.1																							6153.88	1.15053e+07	7183.17	8590.84	36499.6	11661.3	2.98651e+07				5092.17	1.9898e+06		925792
69	FALSE	High	[R].EEQFNSTYR.[V]	1xHexNAc(4)Hex(5)Fuc(1)NeuAc(1) [N5]	1	1	1	138	P01861	P01861 [173-181]		0	3233.25															155399	280638	468210												66619.5					8.42773e+06
64	FALSE	High	[R].EEQFNSTYR.[V]	1xHexNAc(3)Hex(6)NeuAc(1) [N5]	1	1	1	36	P01861	P01861 [173-181]		0	3046.17					80052.6	120030										208940		124696	130094		135625	153451	1.12787e+06	1.3711e+06		7010.67			23819.1					8814230
53	FALSE	High	[R].EEQFNSTYR.[V]	1xHexNAc(4)Hex(4) [N5]	1	1	1	35	P01861	P01861 [173-181]		0	2634.05	29240.4	105609	65697	20826.5	28481.2	43531.7	17364				59587.3					12270.5					56368.2	60066.2	370652			31476.4	18615.3	54027.5	54993.8	25943				1.10887e+07
70	FALSE	High	[R].EEQFNSTYR.[V]	1xHexNAc(4)Hex(5)Fuc(1)NeuAc(1)Na(1) [N5]	1	1	1	17	P01861	P01861 [173-181]		0	3255.23																													200127
58	FALSE	High	[R].EEQFNSTYR.[V]	1xHexNAc(5)Hex(4) [N5]	1	1	1	89	P01861	P01861 [173-181]		0	2837.13																							832843		13793.5	119285								4065889	115367	99163.7
50	FALSE	High	[R].EEQFNSTYR.[V]	1xHexNAc(4)Hex(3) [N5]	1	1	1	50	P01861	P01861 [173-181]		0	2471.99																													1.30648e+06
67	FALSE	High	[R].EEQFNSTYR.[V]	1xHexNAc(5)Hex(5)Fuc(1) [N5]	1	1	1	66	P01861	P01861 [173-181]		0	3145.24														468647	387606									2.97647e+06	32258.2	5453.37			1.3184e+06					2.81594e+07
60	FALSE	High	[R].EEQFNSTYR.[V]	1xHexNAc(3)Hex(5)NeuAc(1) [N5]	1	1	1	65	P01861	P01861 [173-181]		0	2884.11	828382			587336	683238							288250	374900				206740	848514	785026		910226	886485	10433299	6.78965e+06	1.89511e+06	5.93996e+06	49807	3.78481e+06	991907		5.0201e+07	11111.5	110462	16081827	1.99211e+06	1.78655e+06
55	FALSE	High	[R].EEQFNSTYR.[V]	1xHexNAc(3)Hex(6) [N5]	1	1	1	28	P01861	P01861 [173-181]		0	2755.07	1.69133e+06	1.64737e+06	1.86794e+06	1949855	2.02306e+06	1.82877e+07	1.58138e+07	15366678	1.77103e+07	7.83537e+06	7.35044e+06							25530.6				109608	4.15397e+06		3.30082e+06	1680359	2.29049e+07	715245		345587	361526	15098.9	240830	1.85932e+06	222958	2.58652e+06
71	FALSE	High	[R].EEQFNSTYR.[V]	1xHexNAc(5)Hex(5)NeuAc(1) [N5]	1	1	1	46	P01861	P01861 [173-181]		0	3290.27												779986				653460	683548							1.76071e+07					5.15356e+06					9.02908e+06
72	FALSE	High	[R].EEQFNSTYR.[V]	1xHexNAc(5)Hex(6)NeuAc(1) [N5]	1	1	1	22	P01861	P01861 [173-181]		0	3452.33																								953677
65	FALSE	High	[R].EEQFNSTYR.[V]	1xHexNAc(4)Hex(5)NeuAc(1) [N5]	1	1	1	133	P01861	P01861 [173-181]		0	3087.19	1.34454e+06			1376823	1328133							3.07625e+06	3.49252e+06			13343159	13012572	1.71359e+06	1.6624e+06		3281274	3.19194e+06	16278352	5.5708e+07	3262713	1.20803e+07		1.66883e+06	2.55835e+07		17267.6		487230	37573648	4.07839e+06	4.18919e+06
57	FALSE	High	[R].EEQFNSTYR.[V]	1xHexNAc(4)Hex(5) [N5]	1	1	1	14	P01861	P01861 [173-181]		0	2796.1		18829.2	11062.9		6510.28	49950.3	48071.6	17488		6296.17								16042.7	44342.6		25072.9					39262	22285.7	9453.85						9416226	71441.5
46	FALSE	High	[R].EEQFNSTYR.[V]	1xHexNAc(2)Hex(3) [N5]	1	1	1	12	P01861	P01861 [173-181]		0	2065.83																							4.61768e+06		3.73877e+06	1.28407e+06	788244	7.55581e+06	320292	78411.9	1.33933e+06
49	FALSE	High	[R].EEQFNSTYR.[V]	1xHexNAc(3)Hex(4) [N5]	1	1	1	242	P01861	P01861 [173-181]		0	2430.97	1.21729e+07	1.09498e+07	1.99445e+07	1.54673e+07	14907310	5.16868e+06	1.55322e+06	2.71042e+06	54356.9	4.01589e+06	80702.2						46891.4	17599.7	19709.7	20907.3	238949	29797.2	2.77349e+07	163908	3.03134e+07	7.46874e+06	5.41692e+06	7.6126e+07	1.02101e+06	741000	1.35308e+07		268778	3.30969e+06	2.48478e+07	2.28019e+07
54	FALSE	High	[R].EEQFNSTYR.[V]	1xHexNAc(5)Hex(3) [N5]	1	1	1	7	P01861	P01861 [173-181]		0	2675.07			11993.9																				448844		786598	279291	6935.87	356358	273546		20975.5			2.83228e+06	187597	463557
63	FALSE	High	[R].EEQFNSTYR.[V]	1xHexNAc(5)Hex(5) [N5]	1	1	1	83	P01861	P01861 [173-181]		0	2999.18												21318056	27129396	19436648	17042484	6938818	7.65351e+06		28116.7				2.29697e+06	222868080	2.2857e+06	94171.6			1.61934e+08					324593472
66	FALSE	High	[R].EEQFNSTYR.[V]	1xHexNAc(4)Hex(5)NeuAc(1)Na(1) [N5]	1	1	1	22	P01861	P01861 [173-181]		0	3109.18	756261			728150	739340							1.37367e+06	1.52264e+06	180392		6.11298e+06	6.35558e+06	878502	1.09358e+06		2.19595e+06	2.03469e+06	2.61955e+06	5.13675e+06	1.32404e+06	3.97613e+06	69563.8	731548	8.75906e+06				267666	4.39394e+06	2.44142e+06	2.74482e+06
61	FALSE	High	[R].EEQFNSTYR.[V]	1xHexNAc(4)Hex(4)NeuAc(1) [N5]	1	1	1	2	P01861	P01861 [173-181]		0	2925.14
86	FALSE	High	[R].EEQYNSTFR.[V]	1xHexNAc(4)Hex(4)Fuc(1) [N5]	1	1	1	33	P01860	P01860 [223-231]		0	2780.1							100615					94255	91598.5
97	FALSE	High	[R].EEQYNSTFR.[V]	1xHexNAc(4)Hex(5)Fuc(1)NeuAc(1)Na(1) [N5]	1	1	1	7	P01860	P01860 [223-231]		0	3255.23												2167335	2.88861e+06	179156	211699	184442	258627														14704.6	9802.28		4.0673e+06
99	FALSE	High	[R].EEQYNSTFR.[V]	1xHexNAc(5)Hex(6)NeuAc(1) [N5]	1	1	1	8	P01860	P01860 [223-231]		0	3452.33																																		481439
107	FALSE	High	[R].EEQYNSTYR.[V]	1xHexNAc(2)Hex(3) [N5]	1	1	1	58	P01857	P01857 [176-184]		0	2081.83	997870	1.77482e+06	3.3614e+06	2.85182e+06	3.41238e+06	1.18794e+06	7.50603e+06	242513	7.53329e+06	3.5343e+06	1.12312e+06										238603	322676	1.76236e+06		3.1424e+06	2.87471e+06	1.7747e+07	5.4414e+06	422345	849143	1.73265e+06	360381	618741	73116.8	834795	3.0474e+06
102	FALSE	High	[R].EEQYNSTYR.[V]	1xHexNAc(1) [N5]	1	1	1	83	P01857	P01857 [176-184]		0	1392.59	2.09459e+06	1.86225e+06	2.31576e+06	2.14616e+06	2.18401e+06	5.12383e+06	3.21882e+06	3.59653e+06	2.89632e+06	4.76326e+06	2.59821e+06	166867	253355		147313	155780		881021		1.04589e+06		1.08067e+06	522906		2.23218e+06	2.69608e+06	4.28422e+06	3.09025e+06	399720	4.86526e+06	3.3239e+06	636207	1.08563e+06	7544444	797944	1.92418e+06
109	FALSE	High	[R].EEQYNSTYR.[V]	1xHexNAc(2)Hex(4) [N5]	1	1	1	102	P01857	P01857 [176-184]		0	2243.88	3.67456e+06	2.68452e+06	4.15746e+06	3413416	3.71718e+06	7821988	2.28739e+06	2.1575e+06	1.87832e+06	3397535	2.01753e+06							742476	835668	198629		909725	2.15683e+06		4.20248e+06	3.86566e+06	1.21139e+07	7.45409e+06		1.24537e+06	1.93607e+06	297391	816009	84101.7	4.65919e+06	2.91417e+06
110	FALSE	High	[R].EEQYNSTYR.[V]	1xHexNAc(2)Hex(5) [N5]	1	1	1	447	P01857	P01857 [176-184]		0	2405.93	4.28294e+07	3.5212e+07	3.54725e+07	3.36809e+07	3.65779e+07	1.71554e+08	1.24806e+08	1.43865e+08	1.36267e+08	1.38072e+08	1.47528e+08							1.45961e+07	1.87051e+07	1.64288e+07	1.62167e+07	2.00905e+07	1.59387e+07		1.09182e+08	1.3376e+08	3.93436e+08	3.22069e+08	767064	1.09193e+07	2.34617e+07	3.4261e+06	6.36118e+06	1.66896e+07	1.03358e+08	1.12642e+08
103	FALSE	High	[R].EEQYNSTYR.[V]	1xHexNAc(1)Fuc(1) [N5]	1	1	1	103	P01857	P01857 [176-184]		0	1538.65						592404	543046	440647			501202	2674321	3.48418e+06	2541814	2.02595e+06	2.47859e+06	2274151	127951				253313	1.76504e+06		3.03273e+06	4.01001e+06	2.8711e+06	1.50255e+06	5.77628e+06	87637.9	334526	4758.16	77692.4	2.22936e+08	2.8253e+06	4.57677e+06
108	FALSE	High	[R].EEQYNSTYR.[V]	1xHexNAc(2)Hex(3)Fuc(1) [N5]	1	1	1	55	P01857	P01857 [176-184]		0	2227.89	5.39563e+06	3.44209e+06	5.6593e+06	4.59162e+06	4.78999e+06	1.3301e+06		1.35326e+06	1.02495e+06	1.50342e+06	1.16846e+06						46620.8			1.00566e+06			6.54246e+06		8848510	3.13802e+06	1.85415e+06	2.12529e+07	1.0239e+06	155125	4.59501e+06		120097	1.52946e+06	7.55629e+06	6.48522e+06
121	FALSE	High	[R].EEQYNSTYR.[V]	1xHexNAc(3)Hex(6) [N5]	1	1	1	36	P01857	P01857 [176-184]		0	2771.07		198524	407554	90330.3	54798	7324450	9.99049e+06	8.29231e+06	5.15362e+06	212267									420769				279721		1.30745e+06	7.50951e+06	2.52311e+07	1.74282e+06	22354.5	234764	256422	411696	272227	645820		852680
114	FALSE	High	[R].EEQYNSTYR.[V]	1xHexNAc(2)Hex(6) [N5]	1	1	1	121	P01857	P01857 [176-184]		0	2567.99	3.73057e+06	2.61802e+06	2.63819e+06	2.51747e+06	2731572	1.80712e+07	1.58282e+07	1.30341e+07	1.2898e+07	1.41978e+07	14650484							685914	774661	882872	799468	929720	2.96613e+06		9.68177e+06	7.31526e+06	6.41731e+07	1.21529e+07	26704.9	7.12211e+06	9.60377e+06	1.37606e+06	5.52004e+06	3.15013e+06	9.0194e+06	9.79598e+06
106	FALSE	High	[R].EEQYNSTYR.[V]	1xHexNAc(2)Hex(2) [N5]	1	1	1	13	P01857	P01857 [176-184]		0	1919.78		338866	1.64162e+06	1.60204e+06	531675	106413				751350								26505.2		28724.1		25166.7	390977	2.62998e+06	1.74473e+06	1.32859e+06	1.9516e+06	2.71835e+06	1.25682e+06	88619.5	251482	39491.8		569739	102639
104	FALSE	High	[R].EEQYNSTYR.[V]	1xHexNAc(2)Fuc(1) [N5]	1	1	1	8	P01857	P01857 [176-184]		0	1741.73	777558	249264	737411	370255	677835	341459	2.27397e+06	1.68768e+06	1.14544e+06		2.4889e+06		2.63129e+06				67345.2	2.54524e+06	4844643	1.70938e+06	480899	2.48582e+06		141131	1.64686e+06	778456	217766	371468	9320.71					182135
125	FALSE	High	[R].EEQYNSTYR.[V]	1xHexNAc(2)Hex(8) [N5]	1	1	1	92	P01857	P01857 [176-184]		0	2892.09	1.60248e+06	965437	997856	918877	1.30678e+06	561594	512331	444857	433660	357558	393769									368960	415004	125495	1.38286e+06		4.83658e+06	6.20479e+06	1.55933e+06	6.41979e+06	1.57894e+06	2.71368e+07	1.59348e+07	5.03035e+06	1.5052e+07		5.60694e+06	6.58728e+06
113	FALSE	High	[R].EEQYNSTYR.[V]	1xHexNAc(2)Hex(5)Fuc(1) [N5]	1	1	1	12	P01857	P01857 [176-184]		0	2551.99			507804	1.43558e+06	1.42171e+06	1.80566e+06	1.23742e+06			1.72219e+06	1.79202e+06												787997	307649	931129	300152	3.43068e+06	1.28258e+06		85681.6	87784.1		17315.2		105447	647781
116	FALSE	High	[R].EEQYNSTYR.[V]	1xHexNAc(4)Hex(3)Fuc(1) [N5]	1	1	1	1299	P01857	P01857 [176-184]		0	2634.05	1.63242e+08	1.72745e+08	1.55152e+08	1.76094e+08	2.41823e+08	1.38576e+08	1.05023e+08	1.01457e+08	9.16189e+07	1.86479e+08	1.63501e+08	5.63667e+07	6.28015e+07	4.37087e+07	3.91664e+07	1.29845e+08	1.11314e+08	1.00073e+08	9.64828e+07	1.10213e+08	1.35866e+08	1.61016e+08	9.90855e+08	2.21568e+08	1.10409e+09	3.8753e+08	2.03517e+08	5.59097e+08	3.0939e+08	9.91515e+07	1.19109e+07	641153	2.54201e+07	7.08585e+08	8.76445e+08	1.05349e+09
105	FALSE	High	[R].EEQYNSTYR.[V]	1xHexNAc(2)Hex(1) [N5]	1	1	1	5	P01857	P01857 [176-184]		0	1757.72	1.25462e+06	515532	1.01274e+06	938705						1.08536e+06								142891		205698			760324	1.07926e+06		1.52376e+06	1.39817e+06	1.19746e+06	5321.22	70078.4	105381	15441.9	63706.2	1.20128e+06
111	FALSE	High	[R].EEQYNSTYR.[V]	1xHexNAc(3)Hex(4) [N5]	1	1	1	60	P01857	P01857 [176-184]		0	2446.96		936329	236709		356979	2849973		3.08478e+06		3578743	4917291							1.69202e+06	1.78354e+06	1.75964e+06	844853	758282	1.86205e+06		3.89571e+06	1.41598e+07	6.96007e+06	5.65705e+06	3.85546e+06	1.27353e+06	785311	1.14075e+06	829611	1.52984e+07	2.73337e+06	3.07644e+06
137	FALSE	High	[R].EEQYNSTYR.[V]	1xHexNAc(3)Hex(6)Fuc(1)NeuAc(1) [N5]	1	1	1	76	P01857	P01857 [176-184]		0	3208.22	289674			154657	171200								295810			306194	283440		86823.9		87350.2	86868.5	3.37647e+06	2.66496e+06	436273	807348	279564	144232	1.13465e+06		110057		130675	1.09453e+07	550605	909094
120	FALSE	High	[R].EEQYNSTYR.[V]	1xHexNAc(3)Hex(4)NeuAc(1) [N5]	1	1	1	22	P01857	P01857 [176-184]		0	2738.06				27717.2	26276.7		204597				30320.1							99765	334383		332127	292010	921355	189330	332270	2.16942e+06	22811.7	549554	54293.8	34600.1	3.86922e+06	13036.4		939932	281653	157044
112	FALSE	High	[R].EEQYNSTYR.[V]	1xHexNAc(4)Hex(3) [N5]	1	1	1	221	P01857	P01857 [176-184]		0	2487.99	3.16669e+06	14636.3	2.13105e+06	2.50881e+06	3.77869e+06	7853.87	66551.6	812165	50298	1.23835e+06	1.47287e+06	1.57531e+06	2.71325e+06	105044	218470	7.39686e+06	7396175	9.56652e+06	1.05148e+07	1.06571e+07	1.32383e+07	1.39156e+07	3.1791e+07	1.122e+06	4.4672e+07	3.84384e+07	3.56227e+06	2.72156e+07	1.95121e+07	1.97016e+07	823271	1.75503e+07	1.40372e+06	3.1484e+07	3.57028e+07	3.49541e+07
134	FALSE	High	[R].EEQYNSTYR.[V]	1xHexNAc(4)Hex(5)NeuAc(1) [N5]	1	1	1	51	P01857	P01857 [176-184]		0	3103.19				21628.8								1.14233e+06	1.80441e+06		203195			118642	123535		240231	251286	579137	2.25489e+07	74015.5	2.13561e+06	1.47939e+06		1.14161e+07	319520		180726	15379.3	1.65818e+07
122	FALSE	High	[R].EEQYNSTYR.[V]	1xHexNAc(4)Hex(4)Fuc(1) [N5]	1	1	1	996	P01857	P01857 [176-184]		0	2796.1	3.02669e+07	3.27033e+07	3.36039e+07	9.36515e+06	1.15391e+07	1.16607e+08	1.011e+08	8.70598e+07	8.08098e+07	2.00172e+07	1.56821e+07	5.97843e+07	7.10709e+07	5.61061e+07	5.25408e+07	1.88463e+07	2.14055e+07	7.44438e+07	8.85416e+07	8.35139e+07	4.67308e+07	4.69481e+07	2.49294e+08	3.57314e+08	2.10895e+08	3.67253e+08	1.98123e+08	6.04228e+07	4.91774e+08	744205	1.12754e+07	453225	3.28283e+07	7.10997e+08	2.05654e+08	2.10987e+08
127	FALSE	High	[R].EEQYNSTYR.[V]	1xHexNAc(3)Hex(5)NeuAc(1) [N5]	1	1	1	13	P01857	P01857 [176-184]		0	2900.11						976611	938669			758372	712716							125017			157405		561445		81624.9	1.47998e+06	3.18627e+06	268844	133737	31552.8	2.52162e+06	17250.1		417564	106273	121669
115	FALSE	High	[R].EEQYNSTYR.[V]	1xHexNAc(3)Hex(5) [N5]	1	1	1	59	P01857	P01857 [176-184]		0	2609.01				320608	257829	3.76683e+06	2.21179e+06	3.48394e+06	2686018	10151487	7289222			267710	193706			495487	305264	779903	533225	933634	435706		1.46355e+06	3.9339e+06	1.12615e+07	3.78385e+06		682247	1.22947e+06	381662	220357	86287.4	648542	1.00644e+06
131	FALSE	High	[R].EEQYNSTYR.[V]	1xHexNAc(5)Hex(5) [N5]	1	1	1	23	P01857	P01857 [176-184]		0	3015.17																							367831	1.211e+07	144750	309341	239293		3.41236e+06			26343.8		6.32527e+06
129	FALSE	High	[R].EEQYNSTYR.[V]	1xHexNAc(4)Hex(5)Fuc(1) [N5]	1	1	1	442	P01857	P01857 [176-184]		0	2958.15		3.00236e+06	3.16643e+06			2.89477e+07	2.43858e+07	2.46195e+07	2.31014e+07	1.61399e+07	1.89351e+07	3.21966e+07	33284001	3.00336e+07	3.29868e+07	5040800	7.49288e+06	9.07947e+06	1.06454e+07	1.96053e+07		4.20168e+06	2.43854e+07	2.72474e+08	1.35046e+07	7.01787e+07	5.66147e+07	3.54892e+06	3.01434e+08	200580	2.00954e+06	81249.1	7.00343e+06	3.36071e+08	1.72302e+07	1.64024e+07
119	FALSE	High	[R].EEQYNSTYR.[V]	1xHexNAc(2)Hex(7) [N5]	1	1	1	93	P01857	P01857 [176-184]		0	2730.04	421180	345747	329914	315271	431124	2.25897e+06	2.27799e+06	1.81202e+06	1.67903e+06	1.49336e+06	2.14426e+06							209525		226646	286035	215707	153121		1.94441e+06	3020423	7.98328e+06	3.42082e+06	689123	6.24135e+06	6.11071e+06	1.25503e+06	3.71674e+06		1511936	2.13399e+06
117	FALSE	High	[R].EEQYNSTYR.[V]	1xHexNAc(4)Hex(4) [N5]	1	1	1	161	P01857	P01857 [176-184]		0	2650.04												3.0943e+06	1.86301e+06					4225543	6.79136e+06	4850312	1.40299e+06	2.51293e+06	1.04249e+06	2.0532e+07	5.7508e+06	2.3129e+07	2.34466e+06	2.63375e+06	5.56069e+07	1.57416e+07	518504	1.30266e+07	907115	4.23124e+07	5.09281e+06	5.01919e+06
118	FALSE	High	[R].EEQYNSTYR.[V]	1xHexNAc(5)Hex(3) [N5]	1	1	1	104	P01857	P01857 [176-184]		0	2691.07																1.14343e+06	930069						5.49261e+07	8.99008e+06	4.75026e+07	7.35544e+06	4.23482e+06	1.18892e+07	1.44859e+07	430694			94785.9	1.56246e+07	2.34511e+07	2.70225e+07
123	FALSE	High	[R].EEQYNSTYR.[V]	1xHexNAc(4)Hex(5) [N5]	1	1	1	81	P01857	P01857 [176-184]		0	2812.09												2.0929e+06	4.03034e+06	1.92739e+06	1.23509e+06			366809		310551			178629	2.07133e+07	426987	3.38707e+06	1.63989e+06	249243	4.40754e+07	2.63881e+06	483095	2.23814e+06	472407	4.99264e+07		797925
128	FALSE	High	[R].EEQYNSTYR.[V]	1xHexNAc(4)Hex(4)NeuAc(1) [N5]	1	1	1	32	P01857	P01857 [176-184]		0	2941.14										12082.8			201804			722966	760583				64187	63448.7		5.56914e+06	111438	473700	18505.9	34600.9	2093527	18728.4	383101	103701		4.03454e+06	241150
124	FALSE	High	[R].EEQYNSTYR.[V]	1xHexNAc(5)Hex(4) [N5]	1	1	1	96	P01857	P01857 [176-184]		0	2853.12													1.60842e+06			409407	342873						8.1671e+06	3.50679e+07	7.71978e+06	7.66514e+06	4.1988e+06	1.20131e+06	2.82813e+07		18329.1	112076	150228	3.46346e+07	2.82865e+06	2.82841e+06
145	FALSE	High	[R].EEQYNSTYR.[V]	1xHexNAc(4)Hex(5)Fuc(1)NeuAc(2) [N5]	1	1	1	80	P01857	P01857 [176-184]		0	3540.34	243925			196285	204797							235443	288670			131424	93886.3	956256	926317		1.04006e+06	1.07666e+06	1.54147e+06	7.06229e+06	478854	7.92538e+06		298856	1.39078e+06		311454		599295	1.02612e+07		332025
136	FALSE	High	[R].EEQYNSTYR.[V]	1xHexNAc(5)Hex(5)Fuc(1) [N5]	1	1	1	124	P01857	P01857 [176-184]		0	3161.23		90321.1	87486.6									3.87998e+06	4779098	4.45405e+06	4818010								202613	5.50718e+07	112458	563545			3.53575e+07		6431.31		45803.2	85044730
138	FALSE	High	[R].EEQYNSTYR.[V]	1xHexNAc(4)Hex(5)Fuc(1)NeuAc(1) [N5]	1	1	1	269	P01857	P01857 [176-184]		0	3249.25	924198	31559.7	51644.4	196701	296104							2.10828e+07	2.6053e+07	3210172	3.01313e+06	2.82052e+06	4.09245e+06	2.40768e+06	2.9366e+06	273596	1.52395e+06	1.57858e+06	1.39157e+07	3.12609e+08	2.50369e+06	2.64886e+07		1.13764e+06	1.44531e+08	109713	260948	27765.2	1.4383e+06	218656592	2.57234e+06	2.70752e+06
132	FALSE	High	[R].EEQYNSTYR.[V]	1xHexNAc(2)Hex(9) [N5]	1	1	1	19	P01857	P01857 [176-184]		0	3054.15			58090.4	54763																			40835		299958	62608.4	48447.9	160362	83995.9	3.66264e+06	2.77684e+06	1.2855e+06	1.8591e+06	8819.51	147105	252634
133	FALSE	High	[R].EEQYNSTYR.[V]	1xHexNAc(3)Hex(6)NeuAc(1) [N5]	1	1	1	23	P01857	P01857 [176-184]		0	3062.16				31289.3	25825	5290225	4.65614e+06			4338177	3.96841e+06							122199	161504			163657	596483		115645	1.70957e+06	1.34775e+07	201613	35304.8	126253	718617	18898.6	26345.8		97076.1	104263
140	FALSE	High	[R].EEQYNSTYR.[V]	1xHexNAc(4)Hex(5)Fuc(1)NeuAc(1)Na(1) [N5]	1	1	1	85	P01857	P01857 [176-184]		0	3271.23	423058		22555.4	94011.1	142754							8.07781e+06	8862516	1.35914e+06	1.41485e+06	1.31692e+06	1.96581e+06	1.50802e+06	1.70911e+06	139513	847314	879256	1.88189e+06	10300530	947871	9.24543e+06		400690	1.71488e+07		108625		591843	9990067	1.23778e+06	1.34478e+06
135	FALSE	High	[R].EEQYNSTYR.[V]	1xHexNAc(4)Hex(5)NeuAc(1)Na(1) [N5]	1	1	1	18	P01857	P01857 [176-184]		0	3125.17				470335	405578			1.19521e+06		281085	281598	1.06755e+06	1.35919e+06		153173	3.17674e+06	3.48225e+06	516445	571730		1.3686e+06	1.35412e+06	2840323	8.90893e+06	1.25108e+06	4.2816e+06	581322	683060	1.00529e+07	162453	22483.7	80470.2	242551	1.42053e+06	692988	706507
130	FALSE	High	[R].EEQYNSTYR.[V]	1xHexNAc(4)Hex(4)NeuAc(1)Na(1) [N5]	1	1	1	2	P01857	P01857 [176-184]		0	2963.12																409328											323869
143	FALSE	High	[R].EEQYNSTYR.[V]	1xHexNAc(4)Hex(6)Fuc(1)NeuAc(1) [N5]	1	1	1	3	P01857	P01857 [176-184]		0	3411.3																								1310734	6153.54	188462	202102		583043
146	FALSE	High	[R].EEQYNSTYR.[V]	1xHexNAc(4)Hex(5)Fuc(1)NeuAc(2)Na(1) [N5]	1	1	1	7	P01857	P01857 [176-184]		0	3562.32	151735			94432	121726							85791.6						568317	736414		677156	764120		695007	250812	3.72692e+06			149048		160115		260063	710542
139	FALSE	High	[R].EEQYNSTYR.[V]	1xHexNAc(4)Hex(6)NeuAc(1) [N5]	1	1	1	2	P01857	P01857 [176-184]		0	3265.24																										2.44301e+06
[truncated: 22 more columns]
