# Supplementary material for: Population-level analysis of glycoprotein glycoforms
Source: MAbs. 2026 Apr 30;18(1):2665879. doi: 10.1080/19420862.2026.2665879 (PMC13134397; doi:10.1080/19420862.2026.2665879)
Supplement: Supplementary data 10.xlsx [file KMAB_A_2665879_SM3654.xlsx]

## Sheet:  (IgG1)
Byonics Seed	glycoform	name	number of spectra	parent mass	precursor mass	Protein Accession	selected	shared name	UniqueFileSources
N	[('[R].EEQINSTFR.[S]', 'HexNAc(3)Hex(6)NeuAc(1)')]	24960	51	2996.19	999.3969999999999	['A0A075B5P4']	FALSE	24960	ALE_P2108_149_M4_filtered_001.mgf|ALE_P2108_233_M27_filtered_001.mgf|ALE_P2105_267_P11_filtered_001.mgf|ALE_P2105_231_U_filtered_001.mgf|ALE_P2108_176_M11_filtered_001.mgf|ALE_P2105_246_P2_filtered_001.mgf|ALE_P2108_221_M24_filtered_001.mgf|ALE_P2108_245_M30_filtered_001.mgf|ALE_P2105_278_P15_filtered_001.mgf|ALE_P2105_263_P9_filtered_001.mgf|ALE_P2108_224_M25_filtered_001.mgf|ALE_P2105_284_P18_f…
Y	[('[R].EEQINSTFR.[S]', 'HexNAc(2)Hex(3)Fuc(1)')]	8265	4	2161.05	721.015	['A0A075B5P4']	FALSE	8265	ALE_P2105_274_P13_filtered_001.mgf|ALE_P2108_179_M12_filtered_001.mgf|ALE_P2108_176_M11_filtered_001.mgf|ALE_P2108_173_M10_filtered_001.mgf
Y	[('[R].EEQINSTFR.[S]', 'HexNAc(4)Hex(5)Fuc(1)NeuGc(2)')]	18065	9	3505.35	877.087	['A0A075B5P4']	FALSE	18065	ALE_P2105_235_U_filtered_001.mgf|ALE_P2105_282_P17_filtered_001.mgf|ALE_P2105_267_P11_filtered_001.mgf|ALE_P2105_231_U_filtered_001.mgf|ALE_P2105_239_U5_filtered_001.mgf|ALE_P2105_246_P2_filtered_001.mgf|ALE_P2105_237_U4_filtered_001.mgf|ALE_P2105_263_P9_filtered_001.mgf|ALE_P2105_284_P18_filtered_001.mgf
N	[('[R].EEQINSTFR.[S]', 'HexNAc(2)Hex(8)')]	21913	17	2828.13	943.377	['A0A075B5P4']	FALSE	21913	ALE_P2108_239_M29_filtered_001.mgf|ALE_P2105_254_P6_filtered_001.mgf|ALE_P2108_161_M7_filtered_001.mgf|ALE_P2105_244_P1_filtered_001.mgf|ALE_P2108_176_M11_filtered_001.mgf|ALE_P2108_227_M26_filtered_001.mgf|ALE_P2105_246_P2_filtered_001.mgf|ALE_P2108_221_M24_filtered_001.mgf|ALE_P2108_167_M9_filtered_001.mgf|ALE_P2108_164_M8_filtered_001.mgf|ALE_P2108_137_M1_filtered_001.mgf|ALE_P2108_209_M21_fil…
Y	[('[R].EEQINSTFR.[S]', 'HexNAc(2)Hex(8)')]	21899	15	2827.11	943.0360000000001	['A0A075B5P4']	FALSE	21899	ALE_P2108_149_M4_filtered_001.mgf|ALE_P2108_239_M29_filtered_001.mgf|ALE_P2108_161_M7_filtered_001.mgf|ALE_P2108_173_M10_filtered_001.mgf|ALE_P2108_152_M5_filtered_001.mgf|ALE_P2108_167_M9_filtered_001.mgf|ALE_P2108_209_M21_filtered_001.mgf|ALE_P2108_137_M1_filtered_001.mgf|ALE_P2108_197_M17_filtered_001.mgf|ALE_P2108_143_M3_filtered_001.mgf|ALE_P2105_261_P8_filtered_001.mgf|ALE_P2108_236_M28_fil…
Y	[('[R].EEQINSTFR.[S]', 'HexNAc(2)Hex(8)')]	21881	25	2826.1	942.701	['A0A075B5P4']	FALSE	21881	ALE_P2108_233_M27_filtered_001.mgf|ALE_P2108_239_M29_filtered_001.mgf|ALE_P2105_235_U_filtered_001.mgf|ALE_P2105_231_U_filtered_001.mgf|ALE_P2108_140_M2_filtered_001.mgf|ALE_P2108_227_M26_filtered_001.mgf|ALE_P2105_239_U5_filtered_001.mgf|ALE_P2105_246_P2_filtered_001.mgf|ALE_P2108_152_M5_filtered_001.mgf|ALE_P2108_185_M13_filtered_001.mgf|ALE_P2108_221_M24_filtered_001.mgf|ALE_P2108_236_M28_filt…
N	[('[R].EEQINSTFR.[S]', 'HexNAc(2)Hex(7)Fuc(1)')]	21656	23	2811.05	937.684	['A0A075B5P4']	FALSE	21656	ALE_P2105_235_U_filtered_001.mgf|ALE_P2105_254_P6_filtered_001.mgf|ALE_P2108_161_M7_filtered_001.mgf|ALE_P2105_244_P1_filtered_001.mgf|ALE_P2108_176_M11_filtered_001.mgf|ALE_P2108_203_M19_filtered_001.mgf|ALE_P2108_221_M24_filtered_001.mgf|ALE_P2108_167_M9_filtered_001.mgf|ALE_P2108_164_M8_filtered_001.mgf|ALE_P2108_137_M1_filtered_001.mgf|ALE_P2108_209_M21_filtered_001.mgf|ALE_P2105_248_P3_filte…
Y	[('[R].EEQINSTFR.[S]', 'HexNAc(4)Hex(4)Fuc(1)')]	35034	3	2731.13	1366.07	['A0A075B5P4']	FALSE	35034	ALE_P2105_250_P4_filtered_001.mgf|ALE_P2108_155_M6_filtered_001.mgf|ALE_P2108_224_M25_filtered_001.mgf
Y	[('[R].EEQINSTFR.[S]', 'HexNAc(2)Hex(3)Fuc(1)')]	8291	61	2162.04	721.345	['A0A075B5P4']	FALSE	8291	ALE_P2105_267_P11_filtered_001.mgf|ALE_P2108_176_M11_filtered_001.mgf|ALE_P2108_245_M30_filtered_001.mgf|ALE_P2105_276_P14_filtered_001.mgf|ALE_P2105_278_P15_filtered_001.mgf|ALE_P2105_263_P9_filtered_001.mgf|ALE_P2105_284_P18_filtered_001.mgf|ALE_P2108_179_M12_filtered_001.mgf|ALE_P2105_282_P17_filtered_001.mgf|ALE_P2105_244_P1_filtered_001.mgf|ALE_P2105_274_P13_filtered_001.mgf|ALE_P2105_280_P1…
Y	[('[R].EEQINSTFR.[S]', 'HexNAc(2)Hex(3)')]	25429	10	2015.84	1008.42	['A0A075B5P4']	FALSE	25429	ALE_P2108_233_M27_filtered_001.mgf|ALE_P2108_173_M10_filtered_001.mgf|ALE_P2108_140_M2_filtered_001.mgf|ALE_P2108_209_M21_filtered_001.mgf|ALE_P2108_143_M3_filtered_001.mgf|ALE_P2105_276_P14_filtered_001.mgf|ALE_P2105_261_P8_filtered_001.mgf|ALE_P2105_233_U_filtered_001.mgf|ALE_P2105_284_P18_filtered_001.mgf
Y	[('[R].EEQINSTFR.[S]', 'HexNAc(1)Fuc(1)')]	9496	3	1472.95	736.9730000000001	['A0A075B5P4']	FALSE	9496	ALE_P2105_282_P17_filtered_001.mgf|ALE_P2108_200_M18_filtered_001.mgf|ALE_P2105_267_P11_filtered_001.mgf
N	[('[R].EEQINSTFR.[S]', 'HexNAc(4)Hex(5)Fuc(1)NeuGc(2)')]	30716	3	3508.37	1170.12	['A0A075B5P4']	FALSE	30716	ALE_P2105_244_P1_filtered_001.mgf|ALE_P2108_185_M13_filtered_001.mgf|ALE_P2105_237_U4_filtered_001.mgf
Y	[('[R].EEQINSTFR.[S]', 'HexNAc(1)Fuc(1)')]	9485	476	1472.68	736.841	['A0A075B5P4']	FALSE	9485	ALE_P2108_149_M4_filtered_001.mgf|ALE_P2108_233_M27_filtered_001.mgf|ALE_P2105_267_P11_filtered_001.mgf|ALE_P2105_231_U_filtered_001.mgf|ALE_P2108_176_M11_filtered_001.mgf|ALE_P2105_246_P2_filtered_001.mgf|ALE_P2108_221_M24_filtered_001.mgf|ALE_P2108_245_M30_filtered_001.mgf|ALE_P2108_143_M3_filtered_001.mgf|ALE_P2105_276_P14_filtered_001.mgf|ALE_P2105_278_P15_filtered_001.mgf|ALE_P2105_263_P9_fi…
Y	[('[R].EEQINSTFR.[S]', 'HexNAc(4)Hex(3)')]	31575	40	2422.02	1211.51	['A0A075B5P4']	FALSE	31575	ALE_P2108_149_M4_filtered_001.mgf|ALE_P2108_233_M27_filtered_001.mgf|ALE_P2105_267_P11_filtered_001.mgf|ALE_P2105_231_U_filtered_001.mgf|ALE_P2105_246_P2_filtered_001.mgf|ALE_P2108_245_M30_filtered_001.mgf|ALE_P2108_143_M3_filtered_001.mgf|ALE_P2105_276_P14_filtered_001.mgf|ALE_P2105_278_P15_filtered_001.mgf|ALE_P2105_263_P9_filtered_001.mgf|ALE_P2108_224_M25_filtered_001.mgf|ALE_P2105_284_P18_fi…
Y	[('[R].EEQINSTFR.[S]', 'HexNAc(1)Fuc(1)')]	9474	8	1472.4	736.702	['A0A075B5P4']	FALSE	9474	ALE_P2105_282_P17_filtered_001.mgf|ALE_P2105_244_P1_filtered_001.mgf|ALE_P2105_280_P16_filtered_001.mgf|ALE_P2105_259_P7_filtered_001.mgf|ALE_P2105_252_P5_filtered_001.mgf|ALE_P2105_248_P3_filtered_001.mgf|ALE_P2105_278_P15_filtered_001.mgf
Y	[('[R].EEQINSTFR.[S]', 'HexNAc(4)Hex(5)Fuc(1)NeuGc(2)')]	30698	3	3507.36	1169.79	['A0A075B5P4']	FALSE	30698	ALE_P2105_252_P5_filtered_001.mgf|ALE_P2105_248_P3_filtered_001.mgf|ALE_P2105_237_U4_filtered_001.mgf
Y	[('[R].EEQINSTFR.[S]', 'HexNAc(4)Hex(5)Fuc(1)NeuGc(2)')]	30696	18	3506.37	1169.46	['A0A075B5P4']	FALSE	30696	ALE_P2108_239_M29_filtered_001.mgf|ALE_P2105_235_U_filtered_001.mgf|ALE_P2105_254_P6_filtered_001.mgf|ALE_P2105_282_P17_filtered_001.mgf|ALE_P2105_267_P11_filtered_001.mgf|ALE_P2105_231_U_filtered_001.mgf|ALE_P2105_280_P16_filtered_001.mgf|ALE_P2105_259_P7_filtered_001.mgf|ALE_P2105_246_P2_filtered_001.mgf|ALE_P2108_221_M24_filtered_001.mgf|ALE_P2108_245_M30_filtered_001.mgf|ALE_P2105_250_P4_filt…
Y	[('[R].EEQINSTFR.[S]', 'HexNAc(1)Fuc(1)')]	9443	32	1471.67	736.335	['A0A075B5P4']	FALSE	9443	ALE_P2108_239_M29_filtered_001.mgf|ALE_P2105_282_P17_filtered_001.mgf|ALE_P2105_274_P13_filtered_001.mgf|ALE_P2105_280_P16_filtered_001.mgf|ALE_P2108_203_M19_filtered_001.mgf|ALE_P2108_221_M24_filtered_001.mgf|ALE_P2108_152_M5_filtered_001.mgf|ALE_P2108_167_M9_filtered_001.mgf|ALE_P2108_236_M28_filtered_001.mgf|ALE_P2108_209_M21_filtered_001.mgf|ALE_P2108_197_M17_filtered_001.mgf|ALE_P2108_212_M2…
Y	[('[R].EEQINSTFR.[S]', 'HexNAc(1)')]	3802	131	1326.62	663.81	['A0A075B5P4']	FALSE	3802	ALE_P2105_267_P11_filtered_001.mgf|ALE_P2105_231_U_filtered_001.mgf|ALE_P2108_176_M11_filtered_001.mgf|ALE_P2105_246_P2_filtered_001.mgf|ALE_P2108_221_M24_filtered_001.mgf|ALE_P2108_245_M30_filtered_001.mgf|ALE_P2108_143_M3_filtered_001.mgf|ALE_P2105_276_P14_filtered_001.mgf|ALE_P2105_278_P15_filtered_001.mgf|ALE_P2105_263_P9_filtered_001.mgf|ALE_P2105_284_P18_filtered_001.mgf|ALE_P2108_179_M12_f…
Y	[('[R].EEQINSTFR.[S]', 'HexNAc(1)Fuc(1)')]	9515	28	1473.67	737.334	['A0A075B5P4']	FALSE	9515	ALE_P2105_267_P11_filtered_001.mgf|ALE_P2105_276_P14_filtered_001.mgf|ALE_P2105_284_P18_filtered_001.mgf|ALE_P2108_179_M12_filtered_001.mgf|ALE_P2105_282_P17_filtered_001.mgf|ALE_P2105_244_P1_filtered_001.mgf|ALE_P2105_274_P13_filtered_001.mgf|ALE_P2105_280_P16_filtered_001.mgf|ALE_P2108_185_M13_filtered_001.mgf|ALE_P2108_203_M19_filtered_001.mgf|ALE_P2108_209_M21_filtered_001.mgf|ALE_P2108_197_M…
N	[('[R].EEQINSTFR.[S]', 'HexNAc(4)Hex(7)Fuc(1)')]	27894	7	3216.29	1072.76	['A0A075B5P4']	FALSE	27894	ALE_P2105_244_P1_filtered_001.mgf|ALE_P2105_274_P13_filtered_001.mgf|ALE_P2105_259_P7_filtered_001.mgf|ALE_P2105_239_U5_filtered_001.mgf|ALE_P2105_237_U4_filtered_001.mgf|ALE_P2105_250_P4_filtered_001.mgf|ALE_P2105_265_P10_filtered_001.mgf
Y	[('[R].EEQINSTFR.[S]', 'HexNAc(2)')]	11460	3	1529.63	765.316	['A0A075B5P4']	FALSE	11460	ALE_P2108_203_M19_filtered_001.mgf|ALE_P2105_250_P4_filtered_001.mgf|ALE_P2108_185_M13_filtered_001.mgf
Y	[('[R].EEQINSTFR.[S]', 'HexNAc(2)')]	11421	48	1528.63	764.814	['A0A075B5P4']	FALSE	11421	ALE_P2105_267_P11_filtered_001.mgf|ALE_P2108_176_M11_filtered_001.mgf|ALE_P2105_246_P2_filtered_001.mgf|ALE_P2108_143_M3_filtered_001.mgf|ALE_P2105_276_P14_filtered_001.mgf|ALE_P2105_278_P15_filtered_001.mgf|ALE_P2105_263_P9_filtered_001.mgf|ALE_P2105_284_P18_filtered_001.mgf|ALE_P2108_179_M12_filtered_001.mgf|ALE_P2105_282_P17_filtered_001.mgf|ALE_P2105_244_P1_filtered_001.mgf|ALE_P2105_274_P13_…
Y	[('[R].EEQINSTFR.[S]', 'HexNAc(1)Fuc(1)')]	9524	107	1473.73	737.3660000000001	['A0A075B5P4']	FALSE	9524	ALE_P2108_149_M4_filtered_001.mgf|ALE_P2108_233_M27_filtered_001.mgf|ALE_P2105_267_P11_filtered_001.mgf|ALE_P2108_176_M11_filtered_001.mgf|ALE_P2105_246_P2_filtered_001.mgf|ALE_P2108_221_M24_filtered_001.mgf|ALE_P2108_245_M30_filtered_001.mgf|ALE_P2108_143_M3_filtered_001.mgf|ALE_P2105_276_P14_filtered_001.mgf|ALE_P2105_278_P15_filtered_001.mgf|ALE_P2105_263_P9_filtered_001.mgf|ALE_P2108_224_M25_…
Y	[('[R].EEQINSTFR.[S]', 'HexNAc(5)Hex(6)Fuc(1)NeuAc(2)NeuGc(1)')]	35241	18	4147.65	1383.22	['A0A075B5P4']	FALSE	35241	ALE_P2105_235_U_filtered_001.mgf|ALE_P2108_173_M10_filtered_001.mgf|ALE_P2108_140_M2_filtered_001.mgf|ALE_P2108_176_M11_filtered_001.mgf|ALE_P2105_259_P7_filtered_001.mgf|ALE_P2105_239_U5_filtered_001.mgf|ALE_P2108_227_M26_filtered_001.mgf|ALE_P2108_236_M28_filtered_001.mgf|ALE_P2108_164_M8_filtered_001.mgf|ALE_P2108_209_M21_filtered_001.mgf|ALE_P2105_252_P5_filtered_001.mgf|ALE_P2108_155_M6_filt…
N	[('[R].EEQINSTFR.[S]', 'HexNAc(5)Hex(6)Fuc(1)NeuAc(2)NeuGc(1)')]	35246	22	4148.67	1383.56	['A0A075B5P4']	FALSE	35246	ALE_P2108_149_M4_filtered_001.mgf|ALE_P2108_233_M27_filtered_001.mgf|ALE_P2108_239_M29_filtered_001.mgf|ALE_P2108_161_M7_filtered_001.mgf|ALE_P2108_140_M2_filtered_001.mgf|ALE_P2108_203_M19_filtered_001.mgf|ALE_P2108_221_M24_filtered_001.mgf|ALE_P2108_167_M9_filtered_001.mgf|ALE_P2108_245_M30_filtered_001.mgf|ALE_P2108_209_M21_filtered_001.mgf|ALE_P2108_137_M1_filtered_001.mgf|ALE_P2108_212_M22_f…
Y	[('[R].EEQINSTFR.[S]', 'HexNAc(1)Fuc(1)')]	9511	28	1473.62	737.308	['A0A075B5P4']	FALSE	9511	ALE_P2105_267_P11_filtered_001.mgf|ALE_P2105_246_P2_filtered_001.mgf|ALE_P2105_276_P14_filtered_001.mgf|ALE_P2105_263_P9_filtered_001.mgf|ALE_P2108_179_M12_filtered_001.mgf|ALE_P2105_274_P13_filtered_001.mgf|ALE_P2105_280_P16_filtered_001.mgf|ALE_P2108_203_M19_filtered_001.mgf|ALE_P2108_197_M17_filtered_001.mgf|ALE_P2105_248_P3_filtered_001.mgf|ALE_P2108_215_M23_filtered_001.mgf|ALE_P2105_269_P12…
Y	[('[R].EEQINSTFR.[S]', 'HexNAc(4)Hex(5)Fuc(1)')]	8473	3	2892.33	723.834	['A0A075B5P4']	FALSE	8473	ALE_P2108_227_M26_filtered_001.mgf|ALE_P2105_284_P18_filtered_001.mgf|ALE_P2105_269_P12_filtered_001.mgf
Y	[('[R].EEQINSTFR.[S]', 'HexNAc(5)Hex(5)NeuAc(1)')]	2784	3	3240.53	648.906	['A0A075B5P4']	FALSE	2784	ALE_P2108_152_M5_filtered_001.mgf
N	[('[R].EEQINSTFR.[S]', 'HexNAc(4)Hex(3)Fuc(1)')]	33609	32	2569.07	1285.04	['A0A075B5P4']	FALSE	33609	ALE_P2108_233_M27_filtered_001.mgf|ALE_P2105_267_P11_filtered_001.mgf|ALE_P2105_231_U_filtered_001.mgf|ALE_P2108_176_M11_filtered_001.mgf|ALE_P2105_278_P15_filtered_001.mgf|ALE_P2108_224_M25_filtered_001.mgf|ALE_P2108_179_M12_filtered_001.mgf|ALE_P2105_244_P1_filtered_001.mgf|ALE_P2105_280_P16_filtered_001.mgf|ALE_P2108_185_M13_filtered_001.mgf|ALE_P2108_212_M22_filtered_001.mgf|ALE_P2108_197_M17…
N	[('[R].EEQINSTFR.[S]', 'HexNAc(1)Fuc(1)')]	9577	11	1474.59	737.794	['A0A075B5P4']	FALSE	9577	ALE_P2105_254_P6_filtered_001.mgf|ALE_P2105_280_P16_filtered_001.mgf|ALE_P2108_203_M19_filtered_001.mgf|ALE_P2105_259_P7_filtered_001.mgf|ALE_P2105_246_P2_filtered_001.mgf|ALE_P2108_188_M14_filtered_001.mgf|ALE_P2108_212_M22_filtered_001.mgf|ALE_P2108_200_M18_filtered_001.mgf|ALE_P2105_250_P4_filtered_001.mgf|ALE_P2105_269_P12_filtered_001.mgf
Y	[('[R].EEQINSTFR.[S]', 'HexNAc(4)Hex(5)Fuc(1)')]	8470	8	2892.3	723.826	['A0A075B5P4']	FALSE	8470	ALE_P2105_282_P17_filtered_001.mgf|ALE_P2105_254_P6_filtered_001.mgf|ALE_P2105_259_P7_filtered_001.mgf|ALE_P2105_278_P15_filtered_001.mgf|ALE_P2105_261_P8_filtered_001.mgf|ALE_P2105_250_P4_filtered_001.mgf|ALE_P2105_265_P10_filtered_001.mgf|ALE_P2105_263_P9_filtered_001.mgf
Y	[('[R].EEQINSTFR.[S]', 'HexNAc(1)')]	3762	24	1325.54	663.268	['A0A075B5P4']	FALSE	3762	ALE_P2108_161_M7_filtered_001.mgf|ALE_P2108_173_M10_filtered_001.mgf|ALE_P2108_176_M11_filtered_001.mgf|ALE_P2108_203_M19_filtered_001.mgf|ALE_P2108_185_M13_filtered_001.mgf|ALE_P2108_221_M24_filtered_001.mgf|ALE_P2108_167_M9_filtered_001.mgf|ALE_P2108_188_M14_filtered_001.mgf|ALE_P2108_209_M21_filtered_001.mgf|ALE_P2108_137_M1_filtered_001.mgf|ALE_P2108_197_M17_filtered_001.mgf|ALE_P2108_200_M18…
Y	[('[R].EEQINSTFR.[S]', 'HexNAc(1)Fuc(1)')]	9522	111	1473.7	737.3510000000001	['A0A075B5P4']	FALSE	9522	ALE_P2108_233_M27_filtered_001.mgf|ALE_P2105_267_P11_filtered_001.mgf|ALE_P2108_176_M11_filtered_001.mgf|ALE_P2108_221_M24_filtered_001.mgf|ALE_P2108_245_M30_filtered_001.mgf|ALE_P2108_143_M3_filtered_001.mgf|ALE_P2105_276_P14_filtered_001.mgf|ALE_P2105_278_P15_filtered_001.mgf|ALE_P2105_263_P9_filtered_001.mgf|ALE_P2108_224_M25_filtered_001.mgf|ALE_P2105_284_P18_filtered_001.mgf|ALE_P2108_179_M1…
Y	[('[R].EEQINSTFR.[S]', 'HexNAc(4)Hex(4)Fuc(1)')]	20050	236	2730.13	910.711	['A0A075B5P4']	FALSE	20050	ALE_P2108_149_M4_filtered_001.mgf|ALE_P2108_233_M27_filtered_001.mgf|ALE_P2105_267_P11_filtered_001.mgf|ALE_P2105_231_U_filtered_001.mgf|ALE_P2108_176_M11_filtered_001.mgf|ALE_P2105_246_P2_filtered_001.mgf|ALE_P2108_221_M24_filtered_001.mgf|ALE_P2108_245_M30_filtered_001.mgf|ALE_P2108_143_M3_filtered_001.mgf|ALE_P2105_276_P14_filtered_001.mgf|ALE_P2105_278_P15_filtered_001.mgf|ALE_P2105_263_P9_fi…
Y	[('[R].EEQINSTFR.[S]', 'HexNAc(4)Hex(3)Fuc(1)')]	16949	48	2569.07	857.0239999999999	['A0A075B5P4']	FALSE	16949	ALE_P2108_149_M4_filtered_001.mgf|ALE_P2108_233_M27_filtered_001.mgf|ALE_P2105_267_P11_filtered_001.mgf|ALE_P2105_231_U_filtered_001.mgf|ALE_P2105_246_P2_filtered_001.mgf|ALE_P2108_143_M3_filtered_001.mgf|ALE_P2105_278_P15_filtered_001.mgf|ALE_P2105_263_P9_filtered_001.mgf|ALE_P2108_224_M25_filtered_001.mgf|ALE_P2105_284_P18_filtered_001.mgf|ALE_P2108_179_M12_filtered_001.mgf|ALE_P2105_282_P17_fi…
N	[('[R].EEQINSTFR.[S]', 'HexNAc(4)Hex(5)Fuc(1)')]	8491	5	2893.32	724.081	['A0A075B5P4']	FALSE	8491	ALE_P2105_261_P8_filtered_001.mgf|ALE_P2108_215_M23_filtered_001.mgf|ALE_P2108_200_M18_filtered_001.mgf|ALE_P2108_203_M19_filtered_001.mgf|ALE_P2105_269_P12_filtered_001.mgf
Y	[('[R].EEQINSTFR.[S]', 'HexNAc(2)Hex(4)')]	28487	9	2178.03	1089.51	['A0A075B5P4']	FALSE	28487	ALE_P2108_239_M29_filtered_001.mgf|ALE_P2105_235_U_filtered_001.mgf|ALE_P2105_267_P11_filtered_001.mgf|ALE_P2108_176_M11_filtered_001.mgf|ALE_P2105_239_U5_filtered_001.mgf|ALE_P2108_167_M9_filtered_001.mgf|ALE_P2108_209_M21_filtered_001.mgf|ALE_P2105_278_P15_filtered_001.mgf|ALE_P2105_250_P4_filtered_001.mgf
N	[('[R].EEQINSTFR.[S]', 'HexNAc(4)Hex(3)Fuc(1)')]	16927	363	2568.08	856.693	['A0A075B5P4']	FALSE	16927	ALE_P2108_149_M4_filtered_001.mgf|ALE_P2108_233_M27_filtered_001.mgf|ALE_P2105_267_P11_filtered_001.mgf|ALE_P2105_231_U_filtered_001.mgf|ALE_P2108_176_M11_filtered_001.mgf|ALE_P2105_246_P2_filtered_001.mgf|ALE_P2108_221_M24_filtered_001.mgf|ALE_P2108_245_M30_filtered_001.mgf|ALE_P2108_143_M3_filtered_001.mgf|ALE_P2105_276_P14_filtered_001.mgf|ALE_P2105_278_P15_filtered_001.mgf|ALE_P2105_263_P9_fi…
Y	[('[R].EEQINSTFR.[S]', 'HexNAc(4)Hex(5)Fuc(1)')]	35750	3	2893.19	1447.1	['A0A075B5P4']	FALSE	35750	ALE_P2108_176_M11_filtered_001.mgf|ALE_P2108_215_M23_filtered_001.mgf|ALE_P2108_188_M14_filtered_001.mgf
N	[('[R].EEQINSTFR.[S]', 'HexNAc(3)Hex(5)')]	16449	9	2544.1	848.701	['A0A075B5P4']	FALSE	16449	ALE_P2108_239_M29_filtered_001.mgf|ALE_P2105_267_P11_filtered_001.mgf|ALE_P2108_221_M24_filtered_001.mgf|ALE_P2108_209_M21_filtered_001.mgf|ALE_P2108_197_M17_filtered_001.mgf|ALE_P2108_137_M1_filtered_001.mgf|ALE_P2108_200_M18_filtered_001.mgf|ALE_P2105_263_P9_filtered_001.mgf
Y	[('[R].EEQINSTFR.[S]', 'HexNAc(4)Hex(4)Fuc(1)')]	5452	3	2730.23	683.308	['A0A075B5P4']	FALSE	5452	ALE_P2108_176_M11_filtered_001.mgf|ALE_P2108_185_M13_filtered_001.mgf|ALE_P2108_209_M21_filtered_001.mgf
N	[('[R].EEQINSTFR.[S]', 'HexNAc(3)Hex(5)')]	16420	74	2543.1	848.365	['A0A075B5P4']	FALSE	16420	ALE_P2105_267_P11_filtered_001.mgf|ALE_P2108_176_M11_filtered_001.mgf|ALE_P2105_246_P2_filtered_001.mgf|ALE_P2108_143_M3_filtered_001.mgf|ALE_P2105_276_P14_filtered_001.mgf|ALE_P2105_278_P15_filtered_001.mgf|ALE_P2105_263_P9_filtered_001.mgf|ALE_P2105_284_P18_filtered_001.mgf|ALE_P2108_179_M12_filtered_001.mgf|ALE_P2105_282_P17_filtered_001.mgf|ALE_P2105_274_P13_filtered_001.mgf|ALE_P2105_280_P16…
Y	[('[R].EEQINSTFR.[S]', 'HexNAc(2)')]	11428	17	1528.71	764.855	['A0A075B5P4']	FALSE	11428	ALE_P2108_233_M27_filtered_001.mgf|ALE_P2105_282_P17_filtered_001.mgf|ALE_P2108_173_M10_filtered_001.mgf|ALE_P2105_244_P1_filtered_001.mgf|ALE_P2105_274_P13_filtered_001.mgf|ALE_P2105_280_P16_filtered_001.mgf|ALE_P2108_140_M2_filtered_001.mgf|ALE_P2108_185_M13_filtered_001.mgf|ALE_P2108_152_M5_filtered_001.mgf|ALE_P2108_167_M9_filtered_001.mgf|ALE_P2108_137_M1_filtered_001.mgf|ALE_P2108_143_M3_fi…
Y	[('[R].EEQINSTFR.[S]', 'HexNAc(4)Hex(3)Fuc(1)')]	16919	28	2567.44	856.4789999999999	['A0A075B5P4']	FALSE	16919	ALE_P2105_267_P11_filtered_001.mgf|ALE_P2108_176_M11_filtered_001.mgf|ALE_P2105_246_P2_filtered_001.mgf|ALE_P2105_276_P14_filtered_001.mgf|ALE_P2105_278_P15_filtered_001.mgf|ALE_P2105_263_P9_filtered_001.mgf|ALE_P2105_284_P18_filtered_001.mgf|ALE_P2105_282_P17_filtered_001.mgf|ALE_P2105_244_P1_filtered_001.mgf|ALE_P2105_274_P13_filtered_001.mgf|ALE_P2105_239_U5_filtered_001.mgf|ALE_P2105_252_P5_f…
N	[('[R].EEQINSTFR.[S]', 'HexNAc(2)')]	11396	14	1527.8	764.4010000000001	['A0A075B5P4']	FALSE	11396	ALE_P2105_282_P17_filtered_001.mgf|ALE_P2108_161_M7_filtered_001.mgf|ALE_P2108_140_M2_filtered_001.mgf|ALE_P2108_221_M24_filtered_001.mgf|ALE_P2108_152_M5_filtered_001.mgf|ALE_P2108_236_M28_filtered_001.mgf|ALE_P2108_245_M30_filtered_001.mgf|ALE_P2108_209_M21_filtered_001.mgf|ALE_P2108_143_M3_filtered_001.mgf|ALE_P2105_278_P15_filtered_001.mgf|ALE_P2105_250_P4_filtered_001.mgf|ALE_P2108_224_M25_f…
N	[('[R].EEQINSTFR.[S]', 'HexNAc(1)Fuc(1)')]	9401	64	1470.67	735.834	['A0A075B5P4']	FALSE	9401	ALE_P2105_267_P11_filtered_001.mgf|ALE_P2108_176_M11_filtered_001.mgf|ALE_P2105_246_P2_filtered_001.mgf|ALE_P2108_143_M3_filtered_001.mgf|ALE_P2105_276_P14_filtered_001.mgf|ALE_P2105_278_P15_filtered_001.mgf|ALE_P2108_224_M25_filtered_001.mgf|ALE_P2105_284_P18_filtered_001.mgf|ALE_P2108_179_M12_filtered_001.mgf|ALE_P2105_282_P17_filtered_001.mgf|ALE_P2105_280_P16_filtered_001.mgf|ALE_P2108_203_M1…
Y	[('[R].EEQINSTFR.[S]', 'HexNAc(4)Hex(5)Fuc(1)')]	23039	21	2891.32	964.439	['A0A075B5P4']	FALSE	23039	ALE_P2108_149_M4_filtered_001.mgf|ALE_P2105_282_P17_filtered_001.mgf|ALE_P2105_267_P11_filtered_001.mgf|ALE_P2108_173_M10_filtered_001.mgf|ALE_P2105_231_U_filtered_001.mgf|ALE_P2105_274_P13_filtered_001.mgf|ALE_P2105_284_P18_filtered_001.mgf|ALE_P2105_239_U5_filtered_001.mgf|ALE_P2105_246_P2_filtered_001.mgf|ALE_P2108_176_M11_filtered_001.mgf|ALE_P2105_250_P4_filtered_001.mgf|ALE_P2108_209_M21_fi…
Y	[('[R].EEQINSTFR.[S]', 'HexNAc(4)Hex(3)Fuc(1)')]	33592	14	2567.58	1284.29	['A0A075B5P4']	FALSE	33592	ALE_P2105_235_U_filtered_001.mgf|ALE_P2105_267_P11_filtered_001.mgf|ALE_P2105_244_P1_filtered_001.mgf|ALE_P2105_274_P13_filtered_001.mgf|ALE_P2108_227_M26_filtered_001.mgf|ALE_P2105_239_U5_filtered_001.mgf|ALE_P2108_152_M5_filtered_001.mgf|ALE_P2105_252_P5_filtered_001.mgf|ALE_P2105_237_U4_filtered_001.mgf|ALE_P2108_143_M3_filtered_001.mgf|ALE_P2105_278_P15_filtered_001.mgf|ALE_P2105_250_P4_filte…
Y	[('[R].EEQINSTFR.[S]', 'HexNAc(4)Hex(3)Fuc(1)')]	33595	353	2568.08	1284.54	['A0A075B5P4']	FALSE	33595	ALE_P2108_149_M4_filtered_001.mgf|ALE_P2108_233_M27_filtered_001.mgf|ALE_P2105_267_P11_filtered_001.mgf|ALE_P2105_231_U_filtered_001.mgf|ALE_P2108_176_M11_filtered_001.mgf|ALE_P2105_246_P2_filtered_001.mgf|ALE_P2108_221_M24_filtered_001.mgf|ALE_P2108_245_M30_filtered_001.mgf|ALE_P2108_143_M3_filtered_001.mgf|ALE_P2105_276_P14_filtered_001.mgf|ALE_P2105_278_P15_filtered_001.mgf|ALE_P2105_263_P9_fi…
N	[('[R].EEQINSTFR.[S]', 'HexNAc(4)Hex(5)Fuc(1)')]	23026	4	2890.32	964.1060000000001	['A0A075B5P4']	FALSE	23026	ALE_P2105_261_P8_filtered_001.mgf|ALE_P2108_236_M28_filtered_001.mgf|ALE_P2105_235_U_filtered_001.mgf|ALE_P2108_152_M5_filtered_001.mgf
Y	[('[R].EEQINSTFR.[S]', 'HexNAc(2)Hex(6)')]	15537	7	2501.92	834.64	['A0A075B5P4']	FALSE	15537	ALE_P2105_254_P6_filtered_001.mgf|ALE_P2105_231_U_filtered_001.mgf|ALE_P2105_239_U5_filtered_001.mgf|ALE_P2105_246_P2_filtered_001.mgf|ALE_P2108_152_M5_filtered_001.mgf|ALE_P2105_237_U4_filtered_001.mgf|ALE_P2105_261_P8_filtered_001.mgf
Y	[('[R].EEQINSTFR.[S]', 'HexNAc(4)Hex(6)Fuc(1)NeuGc(1)')]	29405	6	3360.45	1120.82	['A0A075B5P4']	FALSE	29405	ALE_P2108_140_M2_filtered_001.mgf|ALE_P2108_149_M4_filtered_001.mgf|ALE_P2108_233_M27_filtered_001.mgf|ALE_P2105_267_P11_filtered_001.mgf|ALE_P2108_236_M28_filtered_001.mgf
Y	[('[R].EEQINSTFR.[S]', 'HexNAc(2)Hex(4)')]	8622	46	2177.01	726.335	['A0A075B5P4']	FALSE	8622	ALE_P2108_149_M4_filtered_001.mgf|ALE_P2108_176_M11_filtered_001.mgf|ALE_P2105_246_P2_filtered_001.mgf|ALE_P2108_245_M30_filtered_001.mgf|ALE_P2105_276_P14_filtered_001.mgf|ALE_P2105_263_P9_filtered_001.mgf|ALE_P2105_284_P18_filtered_001.mgf|ALE_P2108_179_M12_filtered_001.mgf|ALE_P2105_282_P17_filtered_001.mgf|ALE_P2105_274_P13_filtered_001.mgf|ALE_P2105_280_P16_filtered_001.mgf|ALE_P2108_203_M19…
Y	[('[R].EEQINSTFR.[S]', 'HexNAc(2)')]	11495	39	1530.7	765.85	['A0A075B5P4']	FALSE	11495	ALE_P2105_267_P11_filtered_001.mgf|ALE_P2105_231_U_filtered_001.mgf|ALE_P2108_176_M11_filtered_001.mgf|ALE_P2105_246_P2_filtered_001.mgf|ALE_P2108_245_M30_filtered_001.mgf|ALE_P2108_143_M3_filtered_001.mgf|ALE_P2105_276_P14_filtered_001.mgf|ALE_P2105_278_P15_filtered_001.mgf|ALE_P2105_263_P9_filtered_001.mgf|ALE_P2108_224_M25_filtered_001.mgf|ALE_P2105_284_P18_filtered_001.mgf|ALE_P2108_179_M12_f…
Y	[('[R].EEQINSTFR.[S]', 'HexNAc(3)Hex(6)NeuAc(1)')]	24973	36	2996.59	999.5310000000001	['A0A075B5P4']	FALSE	24973	ALE_P2108_149_M4_filtered_001.mgf|ALE_P2108_233_M27_filtered_001.mgf|ALE_P2105_267_P11_filtered_001.mgf|ALE_P2105_231_U_filtered_001.mgf|ALE_P2108_176_M11_filtered_001.mgf|ALE_P2105_246_P2_filtered_001.mgf|ALE_P2108_221_M24_filtered_001.mgf|ALE_P2108_245_M30_filtered_001.mgf|ALE_P2108_143_M3_filtered_001.mgf|ALE_P2105_276_P14_filtered_001.mgf|ALE_P2105_278_P15_filtered_001.mgf|ALE_P2108_224_M25_f…
N	[('[R].EEQINSTFR.[S]', 'HexNAc(3)Hex(6)NeuAc(1)')]	24993	26	2997.58	999.8589999999999	['A0A075B5P4']	FALSE	24993	ALE_P2108_149_M4_filtered_001.mgf|ALE_P2108_239_M29_filtered_001.mgf|ALE_P2108_161_M7_filtered_001.mgf|ALE_P2108_173_M10_filtered_001.mgf|ALE_P2108_140_M2_filtered_001.mgf|ALE_P2108_203_M19_filtered_001.mgf|ALE_P2108_185_M13_filtered_001.mgf|ALE_P2108_167_M9_filtered_001.mgf|ALE_P2108_236_M28_filtered_001.mgf|ALE_P2108_164_M8_filtered_001.mgf|ALE_P2108_137_M1_filtered_001.mgf|ALE_P2108_155_M6_fil…
Y	[('[R].EEQINSTFR.[S]', 'HexNAc(1)Fuc(1)')]	9512	29	1473.6	737.301	['A0A075B5P4']	FALSE	9512	ALE_P2108_149_M4_filtered_001.mgf|ALE_P2108_176_M11_filtered_001.mgf|ALE_P2105_246_P2_filtered_001.mgf|ALE_P2108_221_M24_filtered_001.mgf|ALE_P2105_276_P14_filtered_001.mgf|ALE_P2105_278_P15_filtered_001.mgf|ALE_P2105_263_P9_filtered_001.mgf|ALE_P2105_284_P18_filtered_001.mgf|ALE_P2105_282_P17_filtered_001.mgf|ALE_P2105_274_P13_filtered_001.mgf|ALE_P2108_203_M19_filtered_001.mgf|ALE_P2108_185_M13…
Y	[('[R].EEQINSTFR.[S]', 'HexNAc(2)Hex(4)')]	8676	3	2178.96	726.9860000000001	['A0A075B5P4']	FALSE	8676	ALE_P2108_239_M29_filtered_001.mgf|ALE_P2108_179_M12_filtered_001.mgf|ALE_P2108_173_M10_filtered_001.mgf
N	[('[R].EEQINSTFR.[S]', 'HexNAc(3)Hex(7)NeuAc(1)')]	13102	4	3160.33	790.8330000000001	['A0A075B5P4']	FALSE	13102	ALE_P2108_164_M8_filtered_001.mgf|ALE_P2108_137_M1_filtered_001.mgf|ALE_P2108_239_M29_filtered_001.mgf|ALE_P2108_233_M27_filtered_001.mgf
Y	[('[R].EEQINSTFR.[S]', 'HexNAc(1)Fuc(1)')]	9532	47	1473.76	737.38	['A0A075B5P4']	FALSE	9532	ALE_P2105_267_P11_filtered_001.mgf|ALE_P2108_176_M11_filtered_001.mgf|ALE_P2108_221_M24_filtered_001.mgf|ALE_P2108_143_M3_filtered_001.mgf|ALE_P2105_276_P14_filtered_001.mgf|ALE_P2105_278_P15_filtered_001.mgf|ALE_P2105_263_P9_filtered_001.mgf|ALE_P2108_179_M12_filtered_001.mgf|ALE_P2105_282_P17_filtered_001.mgf|ALE_P2105_244_P1_filtered_001.mgf|ALE_P2105_280_P16_filtered_001.mgf|ALE_P2108_203_M19…
Y	[('[R].EEQINSTFR.[S]', 'HexNAc(2)Hex(6)')]	15509	23	2500.94	834.312	['A0A075B5P4']	FALSE	15509	ALE_P2108_149_M4_filtered_001.mgf|ALE_P2108_239_M29_filtered_001.mgf|ALE_P2105_235_U_filtered_001.mgf|ALE_P2105_282_P17_filtered_001.mgf|ALE_P2108_161_M7_filtered_001.mgf|ALE_P2108_173_M10_filtered_001.mgf|ALE_P2105_244_P1_filtered_001.mgf|ALE_P2105_274_P13_filtered_001.mgf|ALE_P2105_259_P7_filtered_001.mgf|ALE_P2105_280_P16_filtered_001.mgf|ALE_P2108_227_M26_filtered_001.mgf|ALE_P2108_167_M9_fil…
N	[('[R].EEQINSTFR.[S]', 'HexNAc(3)Hex(5)NeuAc(1)')]	7367	65	2836.21	709.803	['A0A075B5P4']	FALSE	7367	ALE_P2108_149_M4_filtered_001.mgf|ALE_P2105_267_P11_filtered_001.mgf|ALE_P2105_231_U_filtered_001.mgf|ALE_P2108_176_M11_filtered_001.mgf|ALE_P2105_246_P2_filtered_001.mgf|ALE_P2108_143_M3_filtered_001.mgf|ALE_P2105_263_P9_filtered_001.mgf|ALE_P2108_224_M25_filtered_001.mgf|ALE_P2105_284_P18_filtered_001.mgf|ALE_P2108_179_M12_filtered_001.mgf|ALE_P2105_244_P1_filtered_001.mgf|ALE_P2105_274_P13_fil…
Y	[('[R].EEQINSTFR.[S]', 'HexNAc(4)Hex(5)Fuc(1)NeuGc(1)')]	38575	58	3199.27	1600.14	['A0A075B5P4']	FALSE	38575	ALE_P2108_149_M4_filtered_001.mgf|ALE_P2108_233_M27_filtered_001.mgf|ALE_P2105_267_P11_filtered_001.mgf|ALE_P2105_231_U_filtered_001.mgf|ALE_P2105_246_P2_filtered_001.mgf|ALE_P2108_221_M24_filtered_001.mgf|ALE_P2108_245_M30_filtered_001.mgf|ALE_P2108_143_M3_filtered_001.mgf|ALE_P2105_276_P14_filtered_001.mgf|ALE_P2105_278_P15_filtered_001.mgf|ALE_P2105_263_P9_filtered_001.mgf|ALE_P2108_224_M25_fi…
Y	[('[R].EEQINSTFR.[S]', 'HexNAc(4)Hex(5)Fuc(1)NeuGc(1)')]	27682	82	3199.28	1067.09	['A0A075B5P4']	FALSE	27682	ALE_P2108_149_M4_filtered_001.mgf|ALE_P2108_233_M27_filtered_001.mgf|ALE_P2105_267_P11_filtered_001.mgf|ALE_P2105_231_U_filtered_001.mgf|ALE_P2105_246_P2_filtered_001.mgf|ALE_P2108_221_M24_filtered_001.mgf|ALE_P2108_245_M30_filtered_001.mgf|ALE_P2108_143_M3_filtered_001.mgf|ALE_P2105_276_P14_filtered_001.mgf|ALE_P2105_278_P15_filtered_001.mgf|ALE_P2105_263_P9_filtered_001.mgf|ALE_P2108_224_M25_fi…
N	[('[R].EEQINSTFR.[S]', 'HexNAc(3)Hex(6)NeuAc(1)')]	10349	125	2998.27	750.317	['A0A075B5P4']	FALSE	10349	ALE_P2108_149_M4_filtered_001.mgf|ALE_P2108_233_M27_filtered_001.mgf|ALE_P2105_267_P11_filtered_001.mgf|ALE_P2105_231_U_filtered_001.mgf|ALE_P2108_176_M11_filtered_001.mgf|ALE_P2105_246_P2_filtered_001.mgf|ALE_P2108_245_M30_filtered_001.mgf|ALE_P2108_143_M3_filtered_001.mgf|ALE_P2105_276_P14_filtered_001.mgf|ALE_P2105_263_P9_filtered_001.mgf|ALE_P2108_224_M25_filtered_001.mgf|ALE_P2105_284_P18_fi…
Y	[('[R].EEQINSTFR.[S]', 'HexNAc(2)Fuc(1)')]	15798	25	1676.78	838.8889999999999	['A0A075B5P4']	FALSE	15798	ALE_P2108_233_M27_filtered_001.mgf|ALE_P2105_267_P11_filtered_001.mgf|ALE_P2105_231_U_filtered_001.mgf|ALE_P2108_176_M11_filtered_001.mgf|ALE_P2105_246_P2_filtered_001.mgf|ALE_P2108_245_M30_filtered_001.mgf|ALE_P2105_278_P15_filtered_001.mgf|ALE_P2108_224_M25_filtered_001.mgf|ALE_P2105_284_P18_filtered_001.mgf|ALE_P2105_244_P1_filtered_001.mgf|ALE_P2105_274_P13_filtered_001.mgf|ALE_P2105_239_U5_f…
Y	[('[R].EEQINSTFR.[S]', 'HexNAc(4)Hex(5)NeuAc(1)')]	36634	110	3037.22	1519.11	['A0A075B5P4']	FALSE	36634	ALE_P2108_149_M4_filtered_001.mgf|ALE_P2108_233_M27_filtered_001.mgf|ALE_P2105_267_P11_filtered_001.mgf|ALE_P2105_231_U_filtered_001.mgf|ALE_P2108_176_M11_filtered_001.mgf|ALE_P2105_246_P2_filtered_001.mgf|ALE_P2108_221_M24_filtered_001.mgf|ALE_P2108_245_M30_filtered_001.mgf|ALE_P2108_143_M3_filtered_001.mgf|ALE_P2105_276_P14_filtered_001.mgf|ALE_P2105_278_P15_filtered_001.mgf|ALE_P2105_263_P9_fi…
N	[('[R].EEQINSTFR.[S]', 'HexNAc(3)Hex(5)NeuAc(1)')]	7389	7	2837.22	710.055	['A0A075B5P4']	FALSE	7389	ALE_P2108_233_M27_filtered_001.mgf|ALE_P2105_267_P11_filtered_001.mgf|ALE_P2108_227_M26_filtered_001.mgf|ALE_P2108_245_M30_filtered_001.mgf|ALE_P2108_137_M1_filtered_001.mgf|ALE_P2108_236_M28_filtered_001.mgf
N	[('[R].EEQINSTFR.[S]', 'HexNAc(3)Hex(5)NeuAc(1)')]	7407	4	2838.23	710.307	['A0A075B5P4']	FALSE	7407	ALE_P2108_137_M1_filtered_001.mgf|ALE_P2108_227_M26_filtered_001.mgf|ALE_P2108_245_M30_filtered_001.mgf
Y	[('[R].EEQINSTFR.[S]', 'HexNAc(4)Hex(5)Fuc(1)NeuGc(1)')]	27695	8	3200.28	1067.43	['A0A075B5P4']	FALSE	27695	ALE_P2105_282_P17_filtered_001.mgf|ALE_P2108_185_M13_filtered_001.mgf|ALE_P2108_188_M14_filtered_001.mgf|ALE_P2108_209_M21_filtered_001.mgf|ALE_P2105_248_P3_filtered_001.mgf|ALE_P2105_250_P4_filtered_001.mgf|ALE_P2108_179_M12_filtered_001.mgf|ALE_P2105_269_P12_filtered_001.mgf
N	[('[R].EEQINSTFR.[S]', 'HexNAc(4)Hex(5)Fuc(1)NeuGc(1)')]	27712	4	3201.28	1067.76	['A0A075B5P4']	FALSE	27712	ALE_P2108_188_M14_filtered_001.mgf|ALE_P2108_185_M13_filtered_001.mgf|ALE_P2108_173_M10_filtered_001.mgf|ALE_P2105_278_P15_filtered_001.mgf
Y	[('[R].EEQINSTFR.[S]', 'HexNAc(3)Hex(6)NeuAc(1)')]	10333	12	2997.25	750.062	['A0A075B5P4']	FALSE	10333	ALE_P2108_149_M4_filtered_001.mgf|ALE_P2108_239_M29_filtered_001.mgf|ALE_P2105_254_P6_filtered_001.mgf|ALE_P2105_267_P11_filtered_001.mgf|ALE_P2108_161_M7_filtered_001.mgf|ALE_P2108_176_M11_filtered_001.mgf|ALE_P2105_259_P7_filtered_001.mgf|ALE_P2108_167_M9_filtered_001.mgf|ALE_P2105_252_P5_filtered_001.mgf|ALE_P2105_237_U4_filtered_001.mgf|ALE_P2105_250_P4_filtered_001.mgf|ALE_P2108_224_M25_filt…
Y	[('[R].EEQINSTFR.[S]', 'HexNAc(1)')]	3837	53	1327.63	664.316	['A0A075B5P4']	FALSE	3837	ALE_P2105_267_P11_filtered_001.mgf|ALE_P2108_221_M24_filtered_001.mgf|ALE_P2105_276_P14_filtered_001.mgf|ALE_P2105_278_P15_filtered_001.mgf|ALE_P2105_263_P9_filtered_001.mgf|ALE_P2105_284_P18_filtered_001.mgf|ALE_P2108_179_M12_filtered_001.mgf|ALE_P2105_282_P17_filtered_001.mgf|ALE_P2105_244_P1_filtered_001.mgf|ALE_P2105_274_P13_filtered_001.mgf|ALE_P2105_280_P16_filtered_001.mgf|ALE_P2108_185_M1…
N	[('[R].EEQINSTFR.[S]', 'HexNAc(4)Hex(5)Fuc(1)NeuGc(1)')]	27668	6	3198.28	1066.76	['A0A075B5P4']	FALSE	27668	ALE_P2108_233_M27_filtered_001.mgf|ALE_P2105_274_P13_filtered_001.mgf|ALE_P2108_176_M11_filtered_001.mgf|ALE_P2105_252_P5_filtered_001.mgf|ALE_P2108_236_M28_filtered_001.mgf|ALE_P2108_215_M23_filtered_001.mgf
N	[('[R].EEQINSTFR.[S]', 'HexNAc(2)Hex(1)')]	16325	8	1692.73	846.863	['A0A075B5P4']	FALSE	16325	ALE_P2108_140_M2_filtered_001.mgf|ALE_P2108_236_M28_filtered_001.mgf|ALE_P2108_224_M25_filtered_001.mgf|ALE_P2108_221_M24_filtered_001.mgf|ALE_P2108_215_M23_filtered_001.mgf
Y	[('[R].EEQINSTFR.[S]', 'HexNAc(4)Hex(5)Fuc(1)NeuGc(1)')]	38566	6	3198.28	1599.64	['A0A075B5P4']	FALSE	38566	ALE_P2108_173_M10_filtered_001.mgf|ALE_P2108_176_M11_filtered_001.mgf|ALE_P2105_252_P5_filtered_001.mgf|ALE_P2105_237_U4_filtered_001.mgf|ALE_P2105_263_P9_filtered_001.mgf|ALE_P2108_215_M23_filtered_001.mgf
N	[('[R].EEQINSTFR.[S]', 'HexNAc(3)Hex(7)NeuAc(1)')]	13100	65	3160.32	790.83	['A0A075B5P4']	FALSE	13100	ALE_P2108_149_M4_filtered_001.mgf|ALE_P2108_233_M27_filtered_001.mgf|ALE_P2105_267_P11_filtered_001.mgf|ALE_P2105_231_U_filtered_001.mgf|ALE_P2108_176_M11_filtered_001.mgf|ALE_P2105_246_P2_filtered_001.mgf|ALE_P2108_143_M3_filtered_001.mgf|ALE_P2105_263_P9_filtered_001.mgf|ALE_P2105_284_P18_filtered_001.mgf|ALE_P2108_179_M12_filtered_001.mgf|ALE_P2105_282_P17_filtered_001.mgf|ALE_P2105_244_P1_fil…
Y	[('[R].EEQINSTFR.[S]', 'HexNAc(2)Fuc(1)')]	15797	127	1676.73	838.867	['A0A075B5P4']	FALSE	15797	ALE_P2108_149_M4_filtered_001.mgf|ALE_P2108_233_M27_filtered_001.mgf|ALE_P2105_267_P11_filtered_001.mgf|ALE_P2108_176_M11_filtered_001.mgf|ALE_P2108_221_M24_filtered_001.mgf|ALE_P2108_245_M30_filtered_001.mgf|ALE_P2108_143_M3_filtered_001.mgf|ALE_P2105_276_P14_filtered_001.mgf|ALE_P2105_263_P9_filtered_001.mgf|ALE_P2108_224_M25_filtered_001.mgf|ALE_P2105_284_P18_filtered_001.mgf|ALE_P2108_179_M12…
N	[('[R].EEQINSTFR.[S]', 'HexNAc(4)Hex(5)NeuAc(1)')]	25671	3	3039.23	1013.74	['A0A075B5P4']	FALSE	25671	ALE_P2105_244_P1_filtered_001.mgf|ALE_P2108_155_M6_filtered_001.mgf|ALE_P2108_161_M7_filtered_001.mgf
Y	[('[R].EEQINSTFR.[S]', 'HexNAc(2)Hex(3)')]	4355	11	2014.97	672.324	['A0A075B5P4']	FALSE	4355	ALE_P2105_235_U_filtered_001.mgf|ALE_P2105_267_P11_filtered_001.mgf|ALE_P2105_244_P1_filtered_001.mgf|ALE_P2105_274_P13_filtered_001.mgf|ALE_P2105_259_P7_filtered_001.mgf|ALE_P2105_239_U5_filtered_001.mgf|ALE_P2105_246_P2_filtered_001.mgf|ALE_P2105_237_U4_filtered_001.mgf|ALE_P2105_250_P4_filtered_001.mgf|ALE_P2105_265_P10_filtered_001.mgf
N	[('[R].EEQINSTFR.[S]', 'HexNAc(3)Hex(7)NeuAc(1)')]	13124	20	3161.31	791.079	['A0A075B5P4']	FALSE	13124	ALE_P2108_149_M4_filtered_001.mgf|ALE_P2105_267_P11_filtered_001.mgf|ALE_P2108_176_M11_filtered_001.mgf|ALE_P2108_227_M26_filtered_001.mgf|ALE_P2108_167_M9_filtered_001.mgf|ALE_P2108_245_M30_filtered_001.mgf|ALE_P2108_137_M1_filtered_001.mgf|ALE_P2105_248_P3_filtered_001.mgf|ALE_P2105_261_P8_filtered_001.mgf|ALE_P2108_224_M25_filtered_001.mgf|ALE_P2105_269_P12_filtered_001.mgf
Y	[('[R].EEQINSTFR.[S]', 'HexNAc(2)Hex(8)')]	21885	4	2826.33	942.778	['A0A075B5P4']	FALSE	21885	ALE_P2108_176_M11_filtered_001.mgf|ALE_P2108_227_M26_filtered_001.mgf|ALE_P2108_245_M30_filtered_001.mgf|ALE_P2108_173_M10_filtered_001.mgf
Y	[('[R].EEQINSTFR.[S]', 'HexNAc(4)Hex(5)NeuAc(1)')]	25661	6	3038.21	1013.4	['A0A075B5P4']	FALSE	25661	ALE_P2108_149_M4_filtered_001.mgf|ALE_P2108_173_M10_filtered_001.mgf|ALE_P2105_231_U_filtered_001.mgf|ALE_P2105_239_U5_filtered_001.mgf|ALE_P2108_152_M5_filtered_001.mgf|ALE_P2105_248_P3_filtered_001.mgf
N	[('[R].EEQINSTFR.[S]', 'HexNAc(4)Hex(6)Fuc(1)NeuGc(1)')]	39680	9	3361.33	1681.17	['A0A075B5P4']	FALSE	39680	ALE_P2108_239_M29_filtered_001.mgf|ALE_P2105_254_P6_filtered_001.mgf|ALE_P2105_259_P7_filtered_001.mgf|ALE_P2108_236_M28_filtered_001.mgf|ALE_P2108_245_M30_filtered_001.mgf|ALE_P2105_252_P5_filtered_001.mgf|ALE_P2105_237_U4_filtered_001.mgf|ALE_P2105_250_P4_filtered_001.mgf|ALE_P2108_224_M25_filtered_001.mgf
Y	[('[R].EEQINSTFR.[S]', 'HexNAc(4)Hex(6)Fuc(1)NeuGc(1)')]	29417	40	3361.33	1121.11	['A0A075B5P4']	FALSE	29417	ALE_P2108_149_M4_filtered_001.mgf|ALE_P2108_233_M27_filtered_001.mgf|ALE_P2105_267_P11_filtered_001.mgf|ALE_P2105_231_U_filtered_001.mgf|ALE_P2108_176_M11_filtered_001.mgf|ALE_P2105_246_P2_filtered_001.mgf|ALE_P2108_245_M30_filtered_001.mgf|ALE_P2105_278_P15_filtered_001.mgf|ALE_P2108_224_M25_filtered_001.mgf|ALE_P2105_284_P18_filtered_001.mgf|ALE_P2108_179_M12_filtered_001.mgf|ALE_P2105_244_P1_f…
Y	[('[R].EEQINSTFR.[S]', 'HexNAc(4)Hex(3)Fuc(1)')]	16928	23	2568.09	856.696	['A0A075B5P4']	FALSE	16928	ALE_P2108_149_M4_filtered_001.mgf|ALE_P2108_233_M27_filtered_001.mgf|ALE_P2108_239_M29_filtered_001.mgf|ALE_P2108_173_M10_filtered_001.mgf|ALE_P2108_140_M2_filtered_001.mgf|ALE_P2108_176_M11_filtered_001.mgf|ALE_P2108_203_M19_filtered_001.mgf|ALE_P2108_185_M13_filtered_001.mgf|ALE_P2108_221_M24_filtered_001.mgf|ALE_P2108_167_M9_filtered_001.mgf|ALE_P2108_227_M26_filtered_001.mgf|ALE_P2108_188_M14…
Y	[('[R].EEQINSTFR.[S]', 'HexNAc(2)Hex(3)')]	25427	12	2015.59	1008.3	['A0A075B5P4']	FALSE	25427	ALE_P2108_149_M4_filtered_001.mgf|ALE_P2108_239_M29_filtered_001.mgf|ALE_P2108_161_M7_filtered_001.mgf|ALE_P2108_173_M10_filtered_001.mgf|ALE_P2108_140_M2_filtered_001.mgf|ALE_P2108_176_M11_filtered_001.mgf|ALE_P2108_203_M19_filtered_001.mgf|ALE_P2108_185_M13_filtered_001.mgf|ALE_P2108_221_M24_filtered_001.mgf|ALE_P2108_227_M26_filtered_001.mgf|ALE_P2108_155_M6_filtered_001.mgf|ALE_P2108_200_M18_…
Y	[('[R].EEQINSTFR.[S]', 'HexNAc(4)Hex(3)Fuc(1)')]	16930	29	2568.18	856.7260000000001	['A0A075B5P4']	FALSE	16930	ALE_P2108_233_M27_filtered_001.mgf|ALE_P2105_267_P11_filtered_001.mgf|ALE_P2105_231_U_filtered_001.mgf|ALE_P2108_245_M30_filtered_001.mgf|ALE_P2108_143_M3_filtered_001.mgf|ALE_P2105_263_P9_filtered_001.mgf|ALE_P2105_284_P18_filtered_001.mgf|ALE_P2105_239_U5_filtered_001.mgf|ALE_P2108_185_M13_filtered_001.mgf|ALE_P2108_212_M22_filtered_001.mgf|ALE_P2108_137_M1_filtered_001.mgf|ALE_P2108_197_M17_fi…
N	[('[R].EEQINSTFR.[S]', 'HexNAc(2)Hex(6)')]	32797	27	2502.02	1251.51	['A0A075B5P4']	FALSE	32797	ALE_P2108_233_M27_filtered_001.mgf|ALE_P2105_267_P11_filtered_001.mgf|ALE_P2105_231_U_filtered_001.mgf|ALE_P2105_246_P2_filtered_001.mgf|ALE_P2105_276_P14_filtered_001.mgf|ALE_P2105_278_P15_filtered_001.mgf|ALE_P2105_263_P9_filtered_001.mgf|ALE_P2105_284_P18_filtered_001.mgf|ALE_P2105_282_P17_filtered_001.mgf|ALE_P2105_244_P1_filtered_001.mgf|ALE_P2105_274_P13_filtered_001.mgf|ALE_P2105_280_P16_f…
Y	[('[R].EEQINSTFR.[S]', 'HexNAc(2)Hex(5)')]	30731	34	2339.96	1170.48	['A0A075B5P4']	FALSE	30731	ALE_P2105_267_P11_filtered_001.mgf|ALE_P2105_231_U_filtered_001.mgf|ALE_P2108_176_M11_filtered_001.mgf|ALE_P2105_246_P2_filtered_001.mgf|ALE_P2108_143_M3_filtered_001.mgf|ALE_P2105_276_P14_filtered_001.mgf|ALE_P2105_278_P15_filtered_001.mgf|ALE_P2105_263_P9_filtered_001.mgf|ALE_P2105_284_P18_filtered_001.mgf|ALE_P2105_282_P17_filtered_001.mgf|ALE_P2105_244_P1_filtered_001.mgf|ALE_P2105_274_P13_fi…
Y	[('[R].EEQINSTFR.[S]', 'HexNAc(1)Fuc(1)')]	9513	16	1473.61	737.303	['A0A075B5P4']	FALSE	9513	ALE_P2108_239_M29_filtered_001.mgf|ALE_P2105_282_P17_filtered_001.mgf|ALE_P2105_267_P11_filtered_001.mgf|ALE_P2108_140_M2_filtered_001.mgf|ALE_P2108_176_M11_filtered_001.mgf|ALE_P2105_239_U5_filtered_001.mgf|ALE_P2108_221_M24_filtered_001.mgf|ALE_P2108_152_M5_filtered_001.mgf|ALE_P2108_236_M28_filtered_001.mgf|ALE_P2108_209_M21_filtered_001.mgf|ALE_P2108_137_M1_filtered_001.mgf|ALE_P2108_200_M18_…
Y	[('[R].EEQINSTFR.[S]', 'HexNAc(2)Hex(6)')]	15540	13	2502.02	834.672	['A0A075B5P4']	FALSE	15540	ALE_P2105_282_P17_filtered_001.mgf|ALE_P2105_254_P6_filtered_001.mgf|ALE_P2105_267_P11_filtered_001.mgf|ALE_P2105_231_U_filtered_001.mgf|ALE_P2108_176_M11_filtered_001.mgf|ALE_P2105_252_P5_filtered_001.mgf|ALE_P2105_248_P3_filtered_001.mgf|ALE_P2105_237_U4_filtered_001.mgf|ALE_P2105_278_P15_filtered_001.mgf|ALE_P2105_261_P8_filtered_001.mgf|ALE_P2105_250_P4_filtered_001.mgf|ALE_P2105_263_P9_filte…
Y	[('[R].EEQINSTFR.[S]', 'HexNAc(1)Fuc(1)')]	9482	34	1472.6	736.801	['A0A075B5P4']	FALSE	9482	ALE_P2108_149_M4_filtered_001.mgf|ALE_P2108_233_M27_filtered_001.mgf|ALE_P2105_231_U_filtered_001.mgf|ALE_P2105_246_P2_filtered_001.mgf|ALE_P2108_245_M30_filtered_001.mgf|ALE_P2105_278_P15_filtered_001.mgf|ALE_P2105_263_P9_filtered_001.mgf|ALE_P2108_224_M25_filtered_001.mgf|ALE_P2105_284_P18_filtered_001.mgf|ALE_P2105_244_P1_filtered_001.mgf|ALE_P2105_274_P13_filtered_001.mgf|ALE_P2105_280_P16_fi…
N	[('[R].EEQINSTFR.[S]', 'HexNAc(2)Hex(3)Fuc(1)')]	28231	32	2163.91	1082.45	['A0A075B5P4']	FALSE	28231	ALE_P2105_231_U_filtered_001.mgf|ALE_P2105_246_P2_filtered_001.mgf|ALE_P2108_221_M24_filtered_001.mgf|ALE_P2105_276_P14_filtered_001.mgf|ALE_P2105_278_P15_filtered_001.mgf|ALE_P2105_263_P9_filtered_001.mgf|ALE_P2108_224_M25_filtered_001.mgf|ALE_P2105_284_P18_filtered_001.mgf|ALE_P2105_282_P17_filtered_001.mgf|ALE_P2105_244_P1_filtered_001.mgf|ALE_P2105_274_P13_filtered_001.mgf|ALE_P2105_280_P16_f…
N	[('[R].EEQINSTFR.[S]', 'HexNAc(2)Hex(1)')]	16292	44	1691.76	846.378	['A0A075B5P4']	FALSE	16292	ALE_P2108_149_M4_filtered_001.mgf|ALE_P2108_233_M27_filtered_001.mgf|ALE_P2108_176_M11_filtered_001.mgf|ALE_P2108_221_M24_filtered_001.mgf|ALE_P2108_143_M3_filtered_001.mgf|ALE_P2105_276_P14_filtered_001.mgf|ALE_P2105_278_P15_filtered_001.mgf|ALE_P2105_284_P18_filtered_001.mgf|ALE_P2108_179_M12_filtered_001.mgf|ALE_P2105_274_P13_filtered_001.mgf|ALE_P2108_203_M19_filtered_001.mgf|ALE_P2108_185_M1…
Y	[('[R].EEQINSTFR.[S]', 'HexNAc(2)Fuc(1)')]	15758	90	1675.75	838.375	['A0A075B5P4']	FALSE	15758	ALE_P2108_149_M4_filtered_001.mgf|ALE_P2108_176_M11_filtered_001.mgf|ALE_P2105_246_P2_filtered_001.mgf|ALE_P2108_221_M24_filtered_001.mgf|ALE_P2108_245_M30_filtered_001.mgf|ALE_P2108_143_M3_filtered_001.mgf|ALE_P2105_276_P14_filtered_001.mgf|ALE_P2105_278_P15_filtered_001.mgf|ALE_P2105_263_P9_filtered_001.mgf|ALE_P2108_224_M25_filtered_001.mgf|ALE_P2105_284_P18_filtered_001.mgf|ALE_P2108_179_M12_…
N	[('[R].EEQINSTFR.[S]', 'HexNAc(2)Hex(3)Fuc(1)')]	28254	28	2164.9	1082.95	['A0A075B5P4']	FALSE	28254	ALE_P2105_235_U_filtered_001.mgf|ALE_P2105_254_P6_filtered_001.mgf|ALE_P2105_231_U_filtered_001.mgf|ALE_P2105_244_P1_filtered_001.mgf|ALE_P2105_259_P7_filtered_001.mgf|ALE_P2105_239_U5_filtered_001.mgf|ALE_P2105_246_P2_filtered_001.mgf|ALE_P2105_274_P13_filtered_001.mgf|ALE_P2105_280_P16_filtered_001.mgf|ALE_P2105_250_P4_filtered_001.mgf|ALE_P2105_252_P5_filtered_001.mgf|ALE_P2105_237_U4_filtered…
Y	[('[R].EEQINSTFR.[S]', 'HexNAc(2)Hex(3)')]	25431	28	2015.87	1008.44	['A0A075B5P4']	FALSE	25431	ALE_P2108_149_M4_filtered_001.mgf|ALE_P2108_233_M27_filtered_001.mgf|ALE_P2105_231_U_filtered_001.mgf|ALE_P2108_176_M11_filtered_001.mgf|ALE_P2108_245_M30_filtered_001.mgf|ALE_P2105_284_P18_filtered_001.mgf|ALE_P2108_179_M12_filtered_001.mgf|ALE_P2105_274_P13_filtered_001.mgf|ALE_P2108_203_M19_filtered_001.mgf|ALE_P2105_239_U5_filtered_001.mgf|ALE_P2108_185_M13_filtered_001.mgf|ALE_P2108_209_M21_…
Y	[('[R].EEQINSTFR.[S]', 'HexNAc(1)')]	3832	16	1327.61	664.307	['A0A075B5P4']	FALSE	3832	ALE_P2108_149_M4_filtered_001.mgf|ALE_P2108_233_M27_filtered_001.mgf|ALE_P2108_239_M29_filtered_001.mgf|ALE_P2108_140_M2_filtered_001.mgf|ALE_P2108_227_M26_filtered_001.mgf|ALE_P2108_185_M13_filtered_001.mgf|ALE_P2108_245_M30_filtered_001.mgf|ALE_P2108_164_M8_filtered_001.mgf|ALE_P2108_197_M17_filtered_001.mgf|ALE_P2108_155_M6_filtered_001.mgf|ALE_P2108_212_M22_filtered_001.mgf|ALE_P2108_224_M25_…
Y	[('[R].EEQINSTFR.[S]', 'HexNAc(1)')]	3801	76	1326.67	663.834	['A0A075B5P4']	FALSE	3801	ALE_P2108_233_M27_filtered_001.mgf|ALE_P2105_267_P11_filtered_001.mgf|ALE_P2108_176_M11_filtered_001.mgf|ALE_P2105_246_P2_filtered_001.mgf|ALE_P2108_221_M24_filtered_001.mgf|ALE_P2108_245_M30_filtered_001.mgf|ALE_P2108_143_M3_filtered_001.mgf|ALE_P2105_278_P15_filtered_001.mgf|ALE_P2105_263_P9_filtered_001.mgf|ALE_P2108_224_M25_filtered_001.mgf|ALE_P2105_284_P18_filtered_001.mgf|ALE_P2108_179_M12…
Y	[('[R].EEQINSTFR.[S]', 'HexNAc(1)')]	3848	42	1327.68	664.34	['A0A075B5P4']	FALSE	3848	ALE_P2105_267_P11_filtered_001.mgf|ALE_P2108_176_M11_filtered_001.mgf|ALE_P2108_221_M24_filtered_001.mgf|ALE_P2105_276_P14_filtered_001.mgf|ALE_P2105_278_P15_filtered_001.mgf|ALE_P2105_263_P9_filtered_001.mgf|ALE_P2105_284_P18_filtered_001.mgf|ALE_P2108_179_M12_filtered_001.mgf|ALE_P2105_282_P17_filtered_001.mgf|ALE_P2105_274_P13_filtered_001.mgf|ALE_P2105_280_P16_filtered_001.mgf|ALE_P2108_203_M…
Y	[('[R].EEQINSTFR.[S]', 'HexNAc(2)Hex(3)')]	4405	31	2015.88	672.625	['A0A075B5P4']	FALSE	4405	ALE_P2108_233_M27_filtered_001.mgf|ALE_P2105_231_U_filtered_001.mgf|ALE_P2108_176_M11_filtered_001.mgf|ALE_P2108_221_M24_filtered_001.mgf|ALE_P2105_284_P18_filtered_001.mgf|ALE_P2108_179_M12_filtered_001.mgf|ALE_P2105_274_P13_filtered_001.mgf|ALE_P2108_203_M19_filtered_001.mgf|ALE_P2105_239_U5_filtered_001.mgf|ALE_P2108_185_M13_filtered_001.mgf|ALE_P2108_209_M21_filtered_001.mgf|ALE_P2108_197_M17…
N	[('[R].EEQINSTFR.[S]', 'HexNAc(4)Hex(2)Fuc(1)')]	31423	5	2406.02	1203.51	['A0A075B5P4']	FALSE	31423	ALE_P2105_244_P1_filtered_001.mgf|ALE_P2105_250_P4_filtered_001.mgf|ALE_P2105_252_P5_filtered_001.mgf|ALE_P2105_276_P14_filtered_001.mgf|ALE_P2105_278_P15_filtered_001.mgf
Y	[('[R].EEQINSTFR.[S]', 'HexNAc(2)Hex(4)')]	28469	51	2176.88	1088.94	['A0A075B5P4']	FALSE	28469	ALE_P2108_149_M4_filtered_001.mgf|ALE_P2108_233_M27_filtered_001.mgf|ALE_P2105_231_U_filtered_001.mgf|ALE_P2108_176_M11_filtered_001.mgf|ALE_P2105_246_P2_filtered_001.mgf|ALE_P2108_221_M24_filtered_001.mgf|ALE_P2108_245_M30_filtered_001.mgf|ALE_P2108_143_M3_filtered_001.mgf|ALE_P2105_276_P14_filtered_001.mgf|ALE_P2105_278_P15_filtered_001.mgf|ALE_P2105_263_P9_filtered_001.mgf|ALE_P2108_224_M25_fi…
Y	[('[R].EEQINSTFR.[S]', 'HexNAc(2)Hex(3)Fuc(1)')]	28175	111	2161.9	1081.45	['A0A075B5P4']	FALSE	28175	ALE_P2108_149_M4_filtered_001.mgf|ALE_P2108_233_M27_filtered_001.mgf|ALE_P2105_267_P11_filtered_001.mgf|ALE_P2105_231_U_filtered_001.mgf|ALE_P2108_176_M11_filtered_001.mgf|ALE_P2105_246_P2_filtered_001.mgf|ALE_P2108_221_M24_filtered_001.mgf|ALE_P2108_245_M30_filtered_001.mgf|ALE_P2108_143_M3_filtered_001.mgf|ALE_P2105_276_P14_filtered_001.mgf|ALE_P2105_278_P15_filtered_001.mgf|ALE_P2105_263_P9_fi…
Y	[('[R].EEQINSTFR.[S]', 'HexNAc(2)Hex(4)')]	28483	67	2177.88	1089.44	['A0A075B5P4']	FALSE	28483	ALE_P2108_149_M4_filtered_001.mgf|ALE_P2108_233_M27_filtered_001.mgf|ALE_P2105_267_P11_filtered_001.mgf|ALE_P2105_231_U_filtered_001.mgf|ALE_P2108_176_M11_filtered_001.mgf|ALE_P2108_221_M24_filtered_001.mgf|ALE_P2108_245_M30_filtered_001.mgf|ALE_P2108_143_M3_filtered_001.mgf|ALE_P2105_276_P14_filtered_001.mgf|ALE_P2105_278_P15_filtered_001.mgf|ALE_P2108_224_M25_filtered_001.mgf|ALE_P2105_284_P18_…
Y	[('[R].EEQINSTFR.[S]', 'HexNAc(2)Hex(3)Fuc(1)')]	28205	187	2162.89	1081.95	['A0A075B5P4']	FALSE	28205	ALE_P2108_149_M4_filtered_001.mgf|ALE_P2108_233_M27_filtered_001.mgf|ALE_P2105_267_P11_filtered_001.mgf|ALE_P2105_231_U_filtered_001.mgf|ALE_P2108_176_M11_filtered_001.mgf|ALE_P2105_246_P2_filtered_001.mgf|ALE_P2108_221_M24_filtered_001.mgf|ALE_P2108_245_M30_filtered_001.mgf|ALE_P2108_143_M3_filtered_001.mgf|ALE_P2105_276_P14_filtered_001.mgf|ALE_P2105_278_P15_filtered_001.mgf|ALE_P2105_263_P9_fi…
N	[('[R].EEQINSTFR.[S]', 'HexNAc(2)Hex(3)Fuc(1)')]	28147	30	2159.85	1080.43	['A0A075B5P4']	FALSE	28147	ALE_P2108_233_M27_filtered_001.mgf|ALE_P2108_176_M11_filtered_001.mgf|ALE_P2108_221_M24_filtered_001.mgf|ALE_P2105_276_P14_filtered_001.mgf|ALE_P2105_278_P15_filtered_001.mgf|ALE_P2108_224_M25_filtered_001.mgf|ALE_P2105_284_P18_filtered_001.mgf|ALE_P2108_179_M12_filtered_001.mgf|ALE_P2105_282_P17_filtered_001.mgf|ALE_P2105_274_P13_filtered_001.mgf|ALE_P2105_280_P16_filtered_001.mgf|ALE_P2108_203_…
Y	[('[R].EEQINSTFR.[S]', 'HexNAc(2)Hex(8)')]	35561	29	2826.11	1413.56	['A0A075B5P4']	FALSE	35561	ALE_P2108_149_M4_filtered_001.mgf|ALE_P2108_233_M27_filtered_001.mgf|ALE_P2105_267_P11_filtered_001.mgf|ALE_P2105_231_U_filtered_001.mgf|ALE_P2108_176_M11_filtered_001.mgf|ALE_P2105_246_P2_filtered_001.mgf|ALE_P2108_143_M3_filtered_001.mgf|ALE_P2108_224_M25_filtered_001.mgf|ALE_P2105_244_P1_filtered_001.mgf|ALE_P2105_274_P13_filtered_001.mgf|ALE_P2105_280_P16_filtered_001.mgf|ALE_P2105_239_U5_fil…
Y	[('[R].EEQINSTFR.[S]', 'HexNAc(2)Hex(4)')]	28508	4	2178.86	1089.93	['A0A075B5P4']	FALSE	28508	ALE_P2108_212_M22_filtered_001.mgf|ALE_P2105_259_P7_filtered_001.mgf|ALE_P2105_284_P18_filtered_001.mgf|ALE_P2108_227_M26_filtered_001.mgf
N	[('[R].EEQINSTFR.[S]', 'HexNAc(3)Hex(4)Fuc(1)NeuGc(1)')]	35597	4	2834.15	1417.58	['A0A075B5P4']	FALSE	35597	ALE_P2108_239_M29_filtered_001.mgf|ALE_P2108_236_M28_filtered_001.mgf|ALE_P2108_227_M26_filtered_001.mgf|ALE_P2108_245_M30_filtered_001.mgf
Y	[('[R].EEQINSTFR.[S]', 'HexNAc(2)Hex(3)')]	4407	4	2015.96	672.654	['A0A075B5P4']	FALSE	4407	ALE_P2108_203_M19_filtered_001.mgf|ALE_P2108_200_M18_filtered_001.mgf|ALE_P2108_191_M15_filtered_001.mgf|ALE_P2108_215_M23_filtered_001.mgf
Y	[('[R].EEQINSTFR.[S]', 'HexNAc(2)Hex(4)')]	28468	18	2176.86	1088.93	['A0A075B5P4']	FALSE	28468	ALE_P2105_235_U_filtered_001.mgf|ALE_P2105_282_P17_filtered_001.mgf|ALE_P2105_231_U_filtered_001.mgf|ALE_P2105_244_P1_filtered_001.mgf|ALE_P2105_274_P13_filtered_001.mgf|ALE_P2105_246_P2_filtered_001.mgf|ALE_P2105_280_P16_filtered_001.mgf|ALE_P2105_284_P18_filtered_001.mgf|ALE_P2105_250_P4_filtered_001.mgf|ALE_P2105_252_P5_filtered_001.mgf|ALE_P2105_237_U4_filtered_001.mgf|ALE_P2105_276_P14_filte…
Y	[('[R].EEQINSTFR.[S]', 'HexNAc(1)Fuc(1)')]	9491	3	1472.76	736.878	['A0A075B5P4']	FALSE	9491	ALE_P2105_250_P4_filtered_001.mgf|ALE_P2105_282_P17_filtered_001.mgf|ALE_P2105_246_P2_filtered_001.mgf
Y	[('[R].EEQINSTFR.[S]', 'HexNAc(2)Hex(8)')]	21866	14	2825.03	942.3439999999999	['A0A075B5P4']	FALSE	21866	ALE_P2108_233_M27_filtered_001.mgf|ALE_P2108_239_M29_filtered_001.mgf|ALE_P2105_235_U_filtered_001.mgf|ALE_P2105_231_U_filtered_001.mgf|ALE_P2108_176_M11_filtered_001.mgf|ALE_P2105_239_U5_filtered_001.mgf|ALE_P2108_236_M28_filtered_001.mgf|ALE_P2105_252_P5_filtered_001.mgf|ALE_P2108_155_M6_filtered_001.mgf|ALE_P2105_233_U_filtered_001.mgf|ALE_P2108_224_M25_filtered_001.mgf|ALE_P2105_265_P10_filte…
Y	[('[R].EEQINSTFR.[S]', 'HexNAc(2)Hex(4)')]	8641	18	2177.89	726.6310000000001	['A0A075B5P4']	FALSE	8641	ALE_P2105_282_P17_filtered_001.mgf|ALE_P2105_274_P13_filtered_001.mgf|ALE_P2108_188_M14_filtered_001.mgf|ALE_P2108_212_M22_filtered_001.mgf|ALE_P2108_197_M17_filtered_001.mgf|ALE_P2108_155_M6_filtered_001.mgf|ALE_P2108_200_M18_filtered_001.mgf|ALE_P2108_191_M15_filtered_001.mgf|ALE_P2105_276_P14_filtered_001.mgf|ALE_P2105_278_P15_filtered_001.mgf|ALE_P2105_261_P8_filtered_001.mgf|ALE_P2105_284_P1…
Y	[('[R].EEQINSTFR.[S]', 'HexNAc(2)Hex(3)')]	25438	28	2016.08	1008.54	['A0A075B5P4']	FALSE	25438	ALE_P2105_254_P6_filtered_001.mgf|ALE_P2105_244_P1_filtered_001.mgf|ALE_P2105_284_P18_filtered_001.mgf|ALE_P2105_259_P7_filtered_001.mgf|ALE_P2105_239_U5_filtered_001.mgf|ALE_P2105_246_P2_filtered_001.mgf|ALE_P2105_252_P5_filtered_001.mgf|ALE_P2105_248_P3_filtered_001.mgf|ALE_P2105_237_U4_filtered_001.mgf|ALE_P2105_276_P14_filtered_001.mgf|ALE_P2105_261_P8_filtered_001.mgf|ALE_P2105_250_P4_filter…
Y	[('[R].EEQINSTFR.[S]', 'HexNAc(4)Hex(5)Fuc(1)')]	8466	36	2892.18	723.796	['A0A075B5P4']	FALSE	8466	ALE_P2108_149_M4_filtered_001.mgf|ALE_P2105_282_P17_filtered_001.mgf|ALE_P2105_254_P6_filtered_001.mgf|ALE_P2105_267_P11_filtered_001.mgf|ALE_P2108_161_M7_filtered_001.mgf|ALE_P2108_173_M10_filtered_001.mgf|ALE_P2105_274_P13_filtered_001.mgf|ALE_P2105_280_P16_filtered_001.mgf|ALE_P2105_259_P7_filtered_001.mgf|ALE_P2108_176_M11_filtered_001.mgf|ALE_P2108_185_M13_filtered_001.mgf|ALE_P2108_221_M24_…
N	[('[R].EEQINSTFR.[S]', 'HexNAc(4)Hex(6)')]	23348	9	2907.12	969.707	['A0A075B5P4']	FALSE	23348	ALE_P2105_267_P11_filtered_001.mgf|ALE_P2105_244_P1_filtered_001.mgf|ALE_P2105_274_P13_filtered_001.mgf|ALE_P2105_252_P5_filtered_001.mgf|ALE_P2108_236_M28_filtered_001.mgf|ALE_P2105_265_P10_filtered_001.mgf|ALE_P2105_269_P12_filtered_001.mgf
N	[('[R].EEQINSTFR.[S]', 'HexNAc(4)Hex(5)')]	20395	4	2745.09	915.698	['A0A075B5P4']	FALSE	20395	ALE_P2108_149_M4_filtered_001.mgf|ALE_P2108_137_M1_filtered_001.mgf|ALE_P2105_265_P10_filtered_001.mgf|ALE_P2108_233_M27_filtered_001.mgf
N	[('[R].EEQINSTFR.[S]', 'HexNAc(3)Hex(6)NeuAc(1)')]	10370	11	2999.27	750.569	['A0A075B5P4']	FALSE	10370	ALE_P2108_233_M27_filtered_001.mgf|ALE_P2108_176_M11_filtered_001.mgf|ALE_P2108_227_M26_filtered_001.mgf|ALE_P2108_221_M24_filtered_001.mgf|ALE_P2108_245_M30_filtered_001.mgf|ALE_P2108_137_M1_filtered_001.mgf|ALE_P2105_263_P9_filtered_001.mgf|ALE_P2108_215_M23_filtered_001.mgf
N	[('[R].EEQINSTFR.[S]', 'HexNAc(4)Hex(7)')]	26061	14	3068.17	1023.39	['A0A075B5P4']	FALSE	26061	ALE_P2108_149_M4_filtered_001.mgf|ALE_P2108_233_M27_filtered_001.mgf|ALE_P2105_267_P11_filtered_001.mgf|ALE_P2105_239_U5_filtered_001.mgf|ALE_P2105_246_P2_filtered_001.mgf|ALE_P2108_188_M14_filtered_001.mgf|ALE_P2108_197_M17_filtered_001.mgf|ALE_P2105_261_P8_filtered_001.mgf|ALE_P2105_265_P10_filtered_001.mgf
Y	[('[R].EEQINSTFR.[S]', 'HexNAc(4)Hex(4)')]	17204	8	2583.25	861.75	['A0A075B5P4']	FALSE	17204	ALE_P2105_282_P17_filtered_001.mgf|ALE_P2105_244_P1_filtered_001.mgf|ALE_P2105_274_P13_filtered_001.mgf|ALE_P2105_246_P2_filtered_001.mgf|ALE_P2105_248_P3_filtered_001.mgf|ALE_P2105_237_U4_filtered_001.mgf|ALE_P2105_278_P15_filtered_001.mgf|ALE_P2105_250_P4_filtered_001.mgf
Y	[('[R].EEQINSTFR.[S]', 'HexNAc(1)')]	3796	29	1326.55	663.7769999999999	['A0A075B5P4']	FALSE	3796	ALE_P2105_282_P17_filtered_001.mgf|ALE_P2108_161_M7_filtered_001.mgf|ALE_P2105_244_P1_filtered_001.mgf|ALE_P2105_280_P16_filtered_001.mgf|ALE_P2108_176_M11_filtered_001.mgf|ALE_P2108_203_M19_filtered_001.mgf|ALE_P2108_215_M23_filtered_001.mgf|ALE_P2108_167_M9_filtered_001.mgf|ALE_P2108_188_M14_filtered_001.mgf|ALE_P2108_164_M8_filtered_001.mgf|ALE_P2108_197_M17_filtered_001.mgf|ALE_P2108_209_M21_…
Y	[('[R].EEQINSTFR.[S]', 'HexNAc(1)')]	3840	20	1327.65	664.327	['A0A075B5P4']	FALSE	3840	ALE_P2108_233_M27_filtered_001.mgf|ALE_P2105_254_P6_filtered_001.mgf|ALE_P2108_161_M7_filtered_001.mgf|ALE_P2105_244_P1_filtered_001.mgf|ALE_P2108_140_M2_filtered_001.mgf|ALE_P2108_176_M11_filtered_001.mgf|ALE_P2105_246_P2_filtered_001.mgf|ALE_P2108_221_M24_filtered_001.mgf|ALE_P2108_152_M5_filtered_001.mgf|ALE_P2108_164_M8_filtered_001.mgf|ALE_P2108_137_M1_filtered_001.mgf|ALE_P2108_209_M21_filt…
N	[('[R].EEQINSTFR.[S]', 'HexNAc(3)Hex(7)NeuAc(1)')]	27207	9	3157.24	1053.08	['A0A075B5P4']	FALSE	27207	ALE_P2105_267_P11_filtered_001.mgf|ALE_P2108_176_M11_filtered_001.mgf|ALE_P2108_227_M26_filtered_001.mgf|ALE_P2105_252_P5_filtered_001.mgf|ALE_P2105_237_U4_filtered_001.mgf|ALE_P2105_261_P8_filtered_001.mgf|ALE_P2105_284_P18_filtered_001.mgf|ALE_P2108_179_M12_filtered_001.mgf
Y	[('[R].EEQINSTFR.[S]', 'HexNAc(4)Hex(3)')]	14090	114	2422.15	808.049	['A0A075B5P4']	FALSE	14090	ALE_P2108_149_M4_filtered_001.mgf|ALE_P2108_233_M27_filtered_001.mgf|ALE_P2105_267_P11_filtered_001.mgf|ALE_P2105_231_U_filtered_001.mgf|ALE_P2108_176_M11_filtered_001.mgf|ALE_P2105_246_P2_filtered_001.mgf|ALE_P2108_221_M24_filtered_001.mgf|ALE_P2108_245_M30_filtered_001.mgf|ALE_P2108_143_M3_filtered_001.mgf|ALE_P2105_278_P15_filtered_001.mgf|ALE_P2105_263_P9_filtered_001.mgf|ALE_P2108_224_M25_fi…
Y	[('[R].EEQINSTFR.[S]', 'HexNAc(3)Hex(6)NeuAc(1)')]	10278	10	2995.09	749.523	['A0A075B5P4']	FALSE	10278	ALE_P2108_149_M4_filtered_001.mgf|ALE_P2108_176_M11_filtered_001.mgf|ALE_P2108_203_M19_filtered_001.mgf|ALE_P2108_185_M13_filtered_001.mgf|ALE_P2108_167_M9_filtered_001.mgf|ALE_P2108_188_M14_filtered_001.mgf|ALE_P2108_200_M18_filtered_001.mgf|ALE_P2108_191_M15_filtered_001.mgf|ALE_P2105_278_P15_filtered_001.mgf|ALE_P2108_215_M23_filtered_001.mgf
Y	[('[R].EEQINSTFR.[S]', 'HexNAc(4)Hex(4)')]	17219	18	2584.27	862.0889999999999	['A0A075B5P4']	FALSE	17219	ALE_P2105_282_P17_filtered_001.mgf|ALE_P2105_254_P6_filtered_001.mgf|ALE_P2105_244_P1_filtered_001.mgf|ALE_P2105_274_P13_filtered_001.mgf|ALE_P2105_259_P7_filtered_001.mgf|ALE_P2105_246_P2_filtered_001.mgf|ALE_P2105_280_P16_filtered_001.mgf|ALE_P2108_236_M28_filtered_001.mgf|ALE_P2108_137_M1_filtered_001.mgf|ALE_P2105_252_P5_filtered_001.mgf|ALE_P2105_248_P3_filtered_001.mgf|ALE_P2105_278_P15_fil…
Y	[('[R].EEQINSTFR.[S]', 'HexNAc(1)Fuc(1)')]	9490	3	1472.75	736.875	['A0A075B5P4']	FALSE	9490	ALE_P2105_280_P16_filtered_001.mgf|ALE_P2108_164_M8_filtered_001.mgf|ALE_P2105_267_P11_filtered_001.mgf
Y	[('[R].EEQINSTFR.[S]', 'HexNAc(4)Hex(3)Fuc(1)')]	16903	37	2567.24	856.414	['A0A075B5P4']	FALSE	16903	ALE_P2105_267_P11_filtered_001.mgf|ALE_P2108_176_M11_filtered_001.mgf|ALE_P2105_246_P2_filtered_001.mgf|ALE_P2105_276_P14_filtered_001.mgf|ALE_P2105_278_P15_filtered_001.mgf|ALE_P2105_263_P9_filtered_001.mgf|ALE_P2105_284_P18_filtered_001.mgf|ALE_P2105_282_P17_filtered_001.mgf|ALE_P2105_244_P1_filtered_001.mgf|ALE_P2105_274_P13_filtered_001.mgf|ALE_P2105_280_P16_filtered_001.mgf|ALE_P2105_239_U5_…
Y	[('[R].EEQINSTFR.[S]', 'HexNAc(2)Hex(3)Fuc(1)')]	28158	8	2160.84	1080.92	['A0A075B5P4']	FALSE	28158	ALE_P2108_233_M27_filtered_001.mgf|ALE_P2108_239_M29_filtered_001.mgf|ALE_P2108_221_M24_filtered_001.mgf|ALE_P2108_209_M21_filtered_001.mgf|ALE_P2108_197_M17_filtered_001.mgf|ALE_P2108_212_M22_filtered_001.mgf|ALE_P2108_200_M18_filtered_001.mgf|ALE_P2108_224_M25_filtered_001.mgf
Y	[('[R].EEQINSTFR.[S]', 'HexNAc(2)Hex(3)Fuc(1)')]	28177	4	2161.91	1081.46	['A0A075B5P4']	FALSE	28177	ALE_P2105_284_P18_filtered_001.mgf|ALE_P2105_246_P2_filtered_001.mgf|ALE_P2105_237_U4_filtered_001.mgf|ALE_P2105_269_P12_filtered_001.mgf
N	[('[R].EEQINSTFR.[S]', 'HexNAc(3)Hex(4)Fuc(1)')]	33093	8	2528.05	1264.52	['A0A075B5P4']	FALSE	33093	ALE_P2105_254_P6_filtered_001.mgf|ALE_P2105_267_P11_filtered_001.mgf|ALE_P2105_231_U_filtered_001.mgf|ALE_P2105_244_P1_filtered_001.mgf|ALE_P2105_259_P7_filtered_001.mgf|ALE_P2105_278_P15_filtered_001.mgf|ALE_P2105_233_U_filtered_001.mgf|ALE_P2105_265_P10_filtered_001.mgf
N	[('[R].EEQINSTFR.[S]', 'HexNAc(3)Hex(3)')]	29092	7	2218.93	1109.97	['A0A075B5P4']	FALSE	29092	ALE_P2105_235_U_filtered_001.mgf|ALE_P2105_254_P6_filtered_001.mgf|ALE_P2105_244_P1_filtered_001.mgf|ALE_P2105_246_P2_filtered_001.mgf|ALE_P2105_248_P3_filtered_001.mgf|ALE_P2105_237_U4_filtered_001.mgf|ALE_P2105_265_P10_filtered_001.mgf
N	[('[R].EEQINSTFR.[S]', 'HexNAc(3)Hex(7)NeuAc(1)')]	37970	16	3158.24	1579.62	['A0A075B5P4']	FALSE	37970	ALE_P2105_235_U_filtered_001.mgf|ALE_P2105_254_P6_filtered_001.mgf|ALE_P2105_244_P1_filtered_001.mgf|ALE_P2105_274_P13_filtered_001.mgf|ALE_P2105_259_P7_filtered_001.mgf|ALE_P2105_239_U5_filtered_001.mgf|ALE_P2105_284_P18_filtered_001.mgf|ALE_P2108_236_M28_filtered_001.mgf|ALE_P2108_245_M30_filtered_001.mgf|ALE_P2105_248_P3_filtered_001.mgf|ALE_P2105_263_P9_filtered_001.mgf|ALE_P2105_265_P10_filt…
N	[('[R].EEQINSTFR.[S]', 'HexNAc(4)Hex(3)')]	14082	32	2422.02	808.0060000000001	['A0A075B5P4']	FALSE	14082	ALE_P2108_149_M4_filtered_001.mgf|ALE_P2105_267_P11_filtered_001.mgf|ALE_P2105_231_U_filtered_001.mgf|ALE_P2105_246_P2_filtered_001.mgf|ALE_P2108_245_M30_filtered_001.mgf|ALE_P2108_143_M3_filtered_001.mgf|ALE_P2105_276_P14_filtered_001.mgf|ALE_P2105_278_P15_filtered_001.mgf|ALE_P2105_263_P9_filtered_001.mgf|ALE_P2108_224_M25_filtered_001.mgf|ALE_P2105_284_P18_filtered_001.mgf|ALE_P2105_282_P17_fi…
N	[('[R].EEQINSTFR.[S]', 'HexNAc(2)Hex(3)Fuc(1)')]	28210	15	2163.07	1082.04	['A0A075B5P4']	FALSE	28210	ALE_P2108_176_M11_filtered_001.mgf|ALE_P2108_185_M13_filtered_001.mgf|ALE_P2108_221_M24_filtered_001.mgf|ALE_P2108_188_M14_filtered_001.mgf|ALE_P2108_209_M21_filtered_001.mgf|ALE_P2108_197_M17_filtered_001.mgf|ALE_P2108_212_M22_filtered_001.mgf|ALE_P2108_200_M18_filtered_001.mgf|ALE_P2108_191_M15_filtered_001.mgf|ALE_P2108_179_M12_filtered_001.mgf|ALE_P2108_215_M23_filtered_001.mgf
N	[('[R].EEQINSTFR.[S]', 'HexNAc(3)Hex(7)NeuAc(1)')]	37949	6	3157.24	1579.12	['A0A075B5P4']	FALSE	37949	ALE_P2105_261_P8_filtered_001.mgf|ALE_P2108_239_M29_filtered_001.mgf|ALE_P2105_252_P5_filtered_001.mgf|ALE_P2105_237_U4_filtered_001.mgf|ALE_P2105_267_P11_filtered_001.mgf
Y	[('[R].EEQINSTFR.[S]', 'HexNAc(2)Hex(3)Fuc(1)')]	28187	6	2162.06	1081.53	['A0A075B5P4']	FALSE	28187	ALE_P2108_161_M7_filtered_001.mgf|ALE_P2108_173_M10_filtered_001.mgf|ALE_P2108_167_M9_filtered_001.mgf|ALE_P2108_188_M14_filtered_001.mgf|ALE_P2108_164_M8_filtered_001.mgf|ALE_P2108_212_M22_filtered_001.mgf
N	[('[R].EEQINSTFR.[S]', 'HexNAc(4)Hex(7)Fuc(1)')]	27895	3	3216.29	1072.76	['A0A075B5P4']	FALSE	27895	ALE_P2105_263_P9_filtered_001.mgf|ALE_P2105_246_P2_filtered_001.mgf|ALE_P2105_269_P12_filtered_001.mgf
Y	[('[R].EEQINSTFR.[S]', 'HexNAc(4)Hex(3)Fuc(1)')]	16920	12	2567.61	856.5360000000001	['A0A075B5P4']	FALSE	16920	ALE_P2105_235_U_filtered_001.mgf|ALE_P2105_267_P11_filtered_001.mgf|ALE_P2105_244_P1_filtered_001.mgf|ALE_P2105_280_P16_filtered_001.mgf|ALE_P2105_239_U5_filtered_001.mgf|ALE_P2105_252_P5_filtered_001.mgf|ALE_P2105_237_U4_filtered_001.mgf|ALE_P2105_278_P15_filtered_001.mgf|ALE_P2105_261_P8_filtered_001.mgf|ALE_P2105_233_U_filtered_001.mgf|ALE_P2105_284_P18_filtered_001.mgf
N	[('[R].EEQINSTFR.[S]', 'HexNAc(2)Hex(10)')]	27140	11	3150.23	1050.74	['A0A075B5P4']	FALSE	27140	ALE_P2105_282_P17_filtered_001.mgf|ALE_P2105_254_P6_filtered_001.mgf|ALE_P2105_267_P11_filtered_001.mgf|ALE_P2105_244_P1_filtered_001.mgf|ALE_P2105_274_P13_filtered_001.mgf|ALE_P2105_246_P2_filtered_001.mgf|ALE_P2105_252_P5_filtered_001.mgf|ALE_P2105_237_U4_filtered_001.mgf|ALE_P2105_250_P4_filtered_001.mgf|ALE_P2105_269_P12_filtered_001.mgf
Y	[('[R].EEQINSTFR.[S]', 'HexNAc(2)Hex(9)')]	24835	4	2988.17	996.7230000000001	['A0A075B5P4']	FALSE	24835	ALE_P2105_274_P13_filtered_001.mgf|ALE_P2105_233_U_filtered_001.mgf|ALE_P2105_239_U5_filtered_001.mgf|ALE_P2105_237_U4_filtered_001.mgf
Y	[('[R].EEQINSTFR.[S]', 'HexNAc(1)')]	3795	6	1326.49	663.7460000000001	['A0A075B5P4']	FALSE	3795	ALE_P2105_267_P11_filtered_001.mgf|ALE_P2108_140_M2_filtered_001.mgf|ALE_P2108_185_M13_filtered_001.mgf|ALE_P2105_252_P5_filtered_001.mgf|ALE_P2108_200_M18_filtered_001.mgf|ALE_P2105_265_P10_filtered_001.mgf
N	[('[R].EEQINSTFR.[S]', 'HexNAc(1)')]	3758	13	1325.49	663.2439999999999	['A0A075B5P4']	FALSE	3758	ALE_P2108_149_M4_filtered_001.mgf|ALE_P2105_235_U_filtered_001.mgf|ALE_P2105_231_U_filtered_001.mgf|ALE_P2105_244_P1_filtered_001.mgf|ALE_P2105_259_P7_filtered_001.mgf|ALE_P2108_227_M26_filtered_001.mgf|ALE_P2108_167_M9_filtered_001.mgf|ALE_P2108_236_M28_filtered_001.mgf|ALE_P2108_188_M14_filtered_001.mgf|ALE_P2108_191_M15_filtered_001.mgf|ALE_P2105_261_P8_filtered_001.mgf|ALE_P2105_233_U_filtere…
Y	[('[R].EEQINSTFR.[S]', 'HexNAc(2)Hex(4)')]	28485	21	2177.96	1089.48	['A0A075B5P4']	FALSE	28485	ALE_P2105_282_P17_filtered_001.mgf|ALE_P2105_254_P6_filtered_001.mgf|ALE_P2105_267_P11_filtered_001.mgf|ALE_P2108_173_M10_filtered_001.mgf|ALE_P2105_244_P1_filtered_001.mgf|ALE_P2105_280_P16_filtered_001.mgf|ALE_P2105_259_P7_filtered_001.mgf|ALE_P2105_284_P18_filtered_001.mgf|ALE_P2108_203_M19_filtered_001.mgf|ALE_P2108_152_M5_filtered_001.mgf|ALE_P2108_215_M23_filtered_001.mgf|ALE_P2108_188_M14_…
Y	[('[R].EEQINSTFR.[S]', 'HexNAc(1)')]	3798	18	1326.57	663.783	['A0A075B5P4']	FALSE	3798	ALE_P2105_235_U_filtered_001.mgf|ALE_P2105_282_P17_filtered_001.mgf|ALE_P2105_267_P11_filtered_001.mgf|ALE_P2108_173_M10_filtered_001.mgf|ALE_P2105_231_U_filtered_001.mgf|ALE_P2105_280_P16_filtered_001.mgf|ALE_P2105_239_U5_filtered_001.mgf|ALE_P2105_246_P2_filtered_001.mgf|ALE_P2105_250_P4_filtered_001.mgf|ALE_P2105_252_P5_filtered_001.mgf|ALE_P2105_248_P3_filtered_001.mgf|ALE_P2105_237_U4_filter…
Y	[('[R].EEQINSTFR.[S]', 'HexNAc(1)')]	3763	36	1325.64	663.321	['A0A075B5P4']	FALSE	3763	ALE_P2105_267_P11_filtered_001.mgf|ALE_P2105_231_U_filtered_001.mgf|ALE_P2105_246_P2_filtered_001.mgf|ALE_P2108_245_M30_filtered_001.mgf|ALE_P2108_143_M3_filtered_001.mgf|ALE_P2105_276_P14_filtered_001.mgf|ALE_P2105_278_P15_filtered_001.mgf|ALE_P2105_263_P9_filtered_001.mgf|ALE_P2108_224_M25_filtered_001.mgf|ALE_P2105_284_P18_filtered_001.mgf|ALE_P2105_282_P17_filtered_001.mgf|ALE_P2105_274_P13_f…
Y	[('[R].EEQINSTFR.[S]', 'HexNAc(3)Hex(6)NeuAc(1)')]	36264	23	2996.19	1498.6	['A0A075B5P4']	FALSE	36264	ALE_P2108_233_M27_filtered_001.mgf|ALE_P2105_235_U_filtered_001.mgf|ALE_P2105_254_P6_filtered_001.mgf|ALE_P2105_233_U_filtered_001.mgf|ALE_P2105_267_P11_filtered_001.mgf|ALE_P2105_274_P13_filtered_001.mgf|ALE_P2105_284_P18_filtered_001.mgf|ALE_P2108_140_M2_filtered_001.mgf|ALE_P2105_246_P2_filtered_001.mgf|ALE_P2108_176_M11_filtered_001.mgf|ALE_P2108_227_M26_filtered_001.mgf|ALE_P2108_245_M30_fil…
Y	[('[R].EEQINSTFR.[S]', 'HexNAc(3)Hex(6)NeuAc(1)')]	36268	5	2997.19	1499.1	['A0A075B5P4']	FALSE	36268	ALE_P2105_244_P1_filtered_001.mgf|ALE_P2105_235_U_filtered_001.mgf|ALE_P2105_239_U5_filtered_001.mgf|ALE_P2108_155_M6_filtered_001.mgf|ALE_P2105_259_P7_filtered_001.mgf
Y	[('[R].EEQINSTFR.[S]', 'HexNAc(1)')]	3807	6	1326.7	663.852	['A0A075B5P4']	FALSE	3807	ALE_P2105_231_U_filtered_001.mgf|ALE_P2105_280_P16_filtered_001.mgf|ALE_P2108_176_M11_filtered_001.mgf|ALE_P2108_227_M26_filtered_001.mgf|ALE_P2108_152_M5_filtered_001.mgf|ALE_P2108_155_M6_filtered_001.mgf
Y	[('[R].EEQINSTFR.[S]', 'HexNAc(2)Hex(3)Fuc(1)')]	28184	63	2162.05	1081.52	['A0A075B5P4']	FALSE	28184	ALE_P2108_149_M4_filtered_001.mgf|ALE_P2108_233_M27_filtered_001.mgf|ALE_P2108_239_M29_filtered_001.mgf|ALE_P2108_173_M10_filtered_001.mgf|ALE_P2108_140_M2_filtered_001.mgf|ALE_P2108_203_M19_filtered_001.mgf|ALE_P2108_227_M26_filtered_001.mgf|ALE_P2108_245_M30_filtered_001.mgf|ALE_P2108_212_M22_filtered_001.mgf|ALE_P2108_137_M1_filtered_001.mgf|ALE_P2108_155_M6_filtered_001.mgf|ALE_P2108_143_M3_f…
Y	[('[R].EEQINSTFR.[S]', 'HexNAc(2)Fuc(1)')]	15759	53	1675.79	838.393	['A0A075B5P4']	FALSE	15759	ALE_P2108_149_M4_filtered_001.mgf|ALE_P2105_231_U_filtered_001.mgf|ALE_P2108_176_M11_filtered_001.mgf|ALE_P2108_221_M24_filtered_001.mgf|ALE_P2108_245_M30_filtered_001.mgf|ALE_P2108_143_M3_filtered_001.mgf|ALE_P2105_276_P14_filtered_001.mgf|ALE_P2105_278_P15_filtered_001.mgf|ALE_P2105_263_P9_filtered_001.mgf|ALE_P2108_224_M25_filtered_001.mgf|ALE_P2105_284_P18_filtered_001.mgf|ALE_P2108_179_M12_f…
N	[('[R].EEQINSTFR.[S]', 'HexNAc(4)Hex(7)NeuGc(1)')]	29543	17	3375.28	1125.76	['A0A075B5P4']	FALSE	29543	ALE_P2108_149_M4_filtered_001.mgf|ALE_P2108_233_M27_filtered_001.mgf|ALE_P2105_235_U_filtered_001.mgf|ALE_P2105_254_P6_filtered_001.mgf|ALE_P2105_274_P13_filtered_001.mgf|ALE_P2105_280_P16_filtered_001.mgf|ALE_P2105_284_P18_filtered_001.mgf|ALE_P2105_246_P2_filtered_001.mgf|ALE_P2105_239_U5_filtered_001.mgf|ALE_P2105_250_P4_filtered_001.mgf|ALE_P2105_252_P5_filtered_001.mgf|ALE_P2105_237_U4_filte…
Y	[('[R].EEQINSTFR.[S]', 'HexNAc(2)Hex(3)')]	4365	11	2014.99	672.33	['A0A075B5P4']	FALSE	4365	ALE_P2105_235_U_filtered_001.mgf|ALE_P2105_254_P6_filtered_001.mgf|ALE_P2105_282_P17_filtered_001.mgf|ALE_P2105_267_P11_filtered_001.mgf|ALE_P2105_231_U_filtered_001.mgf|ALE_P2105_274_P13_filtered_001.mgf|ALE_P2105_280_P16_filtered_001.mgf|ALE_P2108_203_M19_filtered_001.mgf|ALE_P2105_237_U4_filtered_001.mgf|ALE_P2105_261_P8_filtered_001.mgf|ALE_P2108_224_M25_filtered_001.mgf
N	[('[R].EEQINSTFR.[S]', 'HexNAc(4)Hex(5)')]	20375	141	2744.09	915.362	['A0A075B5P4']	FALSE	20375	ALE_P2108_149_M4_filtered_001.mgf|ALE_P2108_233_M27_filtered_001.mgf|ALE_P2105_267_P11_filtered_001.mgf|ALE_P2105_231_U_filtered_001.mgf|ALE_P2108_176_M11_filtered_001.mgf|ALE_P2105_246_P2_filtered_001.mgf|ALE_P2108_221_M24_filtered_001.mgf|ALE_P2108_245_M30_filtered_001.mgf|ALE_P2108_143_M3_filtered_001.mgf|ALE_P2105_276_P14_filtered_001.mgf|ALE_P2105_278_P15_filtered_001.mgf|ALE_P2105_263_P9_fi…
Y	[('[R].EEQINSTFR.[S]', 'HexNAc(4)Hex(4)')]	2668	5	2585.13	647.033	['A0A075B5P4']	FALSE	2668	ALE_P2108_236_M28_filtered_001.mgf|ALE_P2108_155_M6_filtered_001.mgf|ALE_P2108_185_M13_filtered_001.mgf|ALE_P2108_227_M26_filtered_001.mgf|ALE_P2108_188_M14_filtered_001.mgf
Y	[('[R].EEQINSTFR.[S]', 'HexNAc(2)')]	11432	20	1528.81	764.904	['A0A075B5P4']	FALSE	11432	ALE_P2108_149_M4_filtered_001.mgf|ALE_P2108_233_M27_filtered_001.mgf|ALE_P2105_235_U_filtered_001.mgf|ALE_P2105_254_P6_filtered_001.mgf|ALE_P2105_231_U_filtered_001.mgf|ALE_P2105_274_P13_filtered_001.mgf|ALE_P2108_140_M2_filtered_001.mgf|ALE_P2108_176_M11_filtered_001.mgf|ALE_P2108_203_M19_filtered_001.mgf|ALE_P2108_227_M26_filtered_001.mgf|ALE_P2108_236_M28_filtered_001.mgf|ALE_P2108_245_M30_fil…
N	[('[R].EEQINSTFR.[S]', 'HexNAc(4)Hex(4)')]	17170	88	2582.03	861.3439999999999	['A0A075B5P4']	FALSE	17170	ALE_P2108_149_M4_filtered_001.mgf|ALE_P2108_233_M27_filtered_001.mgf|ALE_P2105_267_P11_filtered_001.mgf|ALE_P2105_231_U_filtered_001.mgf|ALE_P2108_176_M11_filtered_001.mgf|ALE_P2105_246_P2_filtered_001.mgf|ALE_P2108_245_M30_filtered_001.mgf|ALE_P2108_143_M3_filtered_001.mgf|ALE_P2105_276_P14_filtered_001.mgf|ALE_P2105_263_P9_filtered_001.mgf|ALE_P2108_224_M25_filtered_001.mgf|ALE_P2105_284_P18_fi…
Y	[('[R].EEQINSTFR.[S]', 'HexNAc(4)Hex(4)')]	17216	7	2584.07	862.0219999999999	['A0A075B5P4']	FALSE	17216	ALE_P2108_149_M4_filtered_001.mgf|ALE_P2105_235_U_filtered_001.mgf|ALE_P2105_267_P11_filtered_001.mgf|ALE_P2105_274_P13_filtered_001.mgf|ALE_P2105_259_P7_filtered_001.mgf|ALE_P2105_284_P18_filtered_001.mgf
Y	[('[R].EEQINSTFR.[S]', 'HexNAc(4)Hex(4)')]	17197	10	2583.06	861.688	['A0A075B5P4']	FALSE	17197	ALE_P2108_233_M27_filtered_001.mgf|ALE_P2105_235_U_filtered_001.mgf|ALE_P2105_244_P1_filtered_001.mgf|ALE_P2105_259_P7_filtered_001.mgf|ALE_P2108_227_M26_filtered_001.mgf|ALE_P2105_248_P3_filtered_001.mgf|ALE_P2108_143_M3_filtered_001.mgf|ALE_P2105_261_P8_filtered_001.mgf|ALE_P2108_236_M28_filtered_001.mgf|ALE_P2105_265_P10_filtered_001.mgf
Y	[('[R].EEQINSTFR.[S]', 'HexNAc(5)Hex(6)Fuc(1)NeuAc(2)NeuGc(1)')]	26647	83	4147.63	1037.66	['A0A075B5P4']	FALSE	26647	ALE_P2108_149_M4_filtered_001.mgf|ALE_P2108_233_M27_filtered_001.mgf|ALE_P2105_267_P11_filtered_001.mgf|ALE_P2105_231_U_filtered_001.mgf|ALE_P2108_176_M11_filtered_001.mgf|ALE_P2108_221_M24_filtered_001.mgf|ALE_P2108_245_M30_filtered_001.mgf|ALE_P2108_143_M3_filtered_001.mgf|ALE_P2105_276_P14_filtered_001.mgf|ALE_P2105_263_P9_filtered_001.mgf|ALE_P2108_224_M25_filtered_001.mgf|ALE_P2105_284_P18_f…
Y	[('[R].EEQINSTFR.[S]', 'HexNAc(4)Hex(4)Fuc(1)')]	5455	8	2730.27	683.318	['A0A075B5P4']	FALSE	5455	ALE_P2108_239_M29_filtered_001.mgf|ALE_P2105_235_U_filtered_001.mgf|ALE_P2105_231_U_filtered_001.mgf|ALE_P2108_227_M26_filtered_001.mgf|ALE_P2105_239_U5_filtered_001.mgf|ALE_P2108_152_M5_filtered_001.mgf|ALE_P2108_143_M3_filtered_001.mgf|ALE_P2108_224_M25_filtered_001.mgf
N	[('[R].EEQINSTFR.[S]', 'HexNAc(2)Hex(1)')]	16294	43	1691.75	846.373	['A0A075B5P4']	FALSE	16294	ALE_P2108_149_M4_filtered_001.mgf|ALE_P2105_267_P11_filtered_001.mgf|ALE_P2105_231_U_filtered_001.mgf|ALE_P2108_176_M11_filtered_001.mgf|ALE_P2105_246_P2_filtered_001.mgf|ALE_P2108_221_M24_filtered_001.mgf|ALE_P2108_245_M30_filtered_001.mgf|ALE_P2105_276_P14_filtered_001.mgf|ALE_P2105_278_P15_filtered_001.mgf|ALE_P2105_263_P9_filtered_001.mgf|ALE_P2105_284_P18_filtered_001.mgf|ALE_P2105_244_P1_fi…
N	[('[R].EEQINSTFR.[S]', 'HexNAc(5)Hex(6)Fuc(1)NeuAc(2)NeuGc(1)')]	26656	119	4148.64	1037.91	['A0A075B5P4']	FALSE	26656	ALE_P2108_149_M4_filtered_001.mgf|ALE_P2108_233_M27_filtered_001.mgf|ALE_P2105_267_P11_filtered_001.mgf|ALE_P2105_231_U_filtered_001.mgf|ALE_P2108_176_M11_filtered_001.mgf|ALE_P2105_246_P2_filtered_001.mgf|ALE_P2108_221_M24_filtered_001.mgf|ALE_P2108_143_M3_filtered_001.mgf|ALE_P2105_278_P15_filtered_001.mgf|ALE_P2105_263_P9_filtered_001.mgf|ALE_P2108_224_M25_filtered_001.mgf|ALE_P2105_284_P18_fi…
Y	[('[R].EEQINSTFR.[S]', 'HexNAc(4)Hex(3)Fuc(1)')]	16895	24	2567.11	856.37	['A0A075B5P4']	FALSE	16895	ALE_P2105_282_P17_filtered_001.mgf|ALE_P2105_267_P11_filtered_001.mgf|ALE_P2108_161_M7_filtered_001.mgf|ALE_P2108_173_M10_filtered_001.mgf|ALE_P2105_231_U_filtered_001.mgf|ALE_P2105_274_P13_filtered_001.mgf|ALE_P2105_244_P1_filtered_001.mgf|ALE_P2105_280_P16_filtered_001.mgf|ALE_P2108_140_M2_filtered_001.mgf|ALE_P2108_167_M9_filtered_001.mgf|ALE_P2108_176_M11_filtered_001.mgf|ALE_P2108_185_M13_fi…
N	[('[R].EEQINSTFR.[S]', 'HexNAc(5)Hex(6)Fuc(1)NeuAc(1)NeuGc(2)')]	15470	60	4164.62	833.7230000000001	['A0A075B5P4']	FALSE	15470	ALE_P2108_149_M4_filtered_001.mgf|ALE_P2108_233_M27_filtered_001.mgf|ALE_P2105_267_P11_filtered_001.mgf|ALE_P2105_231_U_filtered_001.mgf|ALE_P2105_246_P2_filtered_001.mgf|ALE_P2108_221_M24_filtered_001.mgf|ALE_P2108_245_M30_filtered_001.mgf|ALE_P2108_143_M3_filtered_001.mgf|ALE_P2105_276_P14_filtered_001.mgf|ALE_P2105_278_P15_filtered_001.mgf|ALE_P2105_263_P9_filtered_001.mgf|ALE_P2108_224_M25_fi…
Y	[('[R].EEQINSTFR.[S]', 'HexNAc(2)Fuc(1)')]	15720	17	1674.73	837.867	['A0A075B5P4']	FALSE	15720	ALE_P2105_265_P10_filtered_001.mgf|ALE_P2105_282_P17_filtered_001.mgf|ALE_P2105_267_P11_filtered_001.mgf|ALE_P2108_161_M7_filtered_001.mgf|ALE_P2108_173_M10_filtered_001.mgf|ALE_P2108_176_M11_filtered_001.mgf|ALE_P2108_203_M19_filtered_001.mgf|ALE_P2108_221_M24_filtered_001.mgf|ALE_P2108_188_M14_filtered_001.mgf|ALE_P2108_164_M8_filtered_001.mgf|ALE_P2108_212_M22_filtered_001.mgf|ALE_P2108_200_M1…
Y	[('[R].EEQINSTFR.[S]', 'HexNAc(4)Hex(4)Fuc(1)')]	5444	3	2730.04	683.26	['A0A075B5P4']	FALSE	5444	ALE_P2105_244_P1_filtered_001.mgf|ALE_P2105_274_P13_filtered_001.mgf|ALE_P2108_167_M9_filtered_001.mgf
Y	[('[R].EEQINSTFR.[S]', 'HexNAc(5)Hex(6)Fuc(1)NeuAc(1)NeuGc(2)')]	15458	42	4163.61	833.5219999999999	['A0A075B5P4']	FALSE	15458	ALE_P2108_149_M4_filtered_001.mgf|ALE_P2108_233_M27_filtered_001.mgf|ALE_P2105_231_U_filtered_001.mgf|ALE_P2108_176_M11_filtered_001.mgf|ALE_P2108_245_M30_filtered_001.mgf|ALE_P2108_143_M3_filtered_001.mgf|ALE_P2108_224_M25_filtered_001.mgf|ALE_P2105_284_P18_filtered_001.mgf|ALE_P2105_282_P17_filtered_001.mgf|ALE_P2105_274_P13_filtered_001.mgf|ALE_P2105_280_P16_filtered_001.mgf|ALE_P2105_239_U5_f…
Y	[('[R].EEQINSTFR.[S]', 'HexNAc(4)Hex(4)Fuc(1)')]	5434	5	2729.04	683.0110000000001	['A0A075B5P4']	FALSE	5434	ALE_P2105_274_P13_filtered_001.mgf|ALE_P2105_263_P9_filtered_001.mgf|ALE_P2105_248_P3_filtered_001.mgf|ALE_P2108_179_M12_filtered_001.mgf
Y	[('[R].EEQINSTFR.[S]', 'HexNAc(4)Hex(3)')]	391	17	2421.91	606.229	['A0A075B5P4']	FALSE	391	ALE_P2105_282_P17_filtered_001.mgf|ALE_P2108_161_M7_filtered_001.mgf|ALE_P2105_244_P1_filtered_001.mgf|ALE_P2105_274_P13_filtered_001.mgf|ALE_P2105_280_P16_filtered_001.mgf|ALE_P2108_176_M11_filtered_001.mgf|ALE_P2108_185_M13_filtered_001.mgf|ALE_P2108_167_M9_filtered_001.mgf|ALE_P2108_203_M19_filtered_001.mgf|ALE_P2108_188_M14_filtered_001.mgf|ALE_P2108_164_M8_filtered_001.mgf|ALE_P2108_197_M17_…
N	[('[R].EEQINSTFR.[S]', 'HexNAc(4)Hex(4)NeuAc(1)')]	8132	14	2876.12	719.7810000000001	['A0A075B5P4']	FALSE	8132	ALE_P2105_235_U_filtered_001.mgf|ALE_P2105_254_P6_filtered_001.mgf|ALE_P2105_282_P17_filtered_001.mgf|ALE_P2105_274_P13_filtered_001.mgf|ALE_P2105_280_P16_filtered_001.mgf|ALE_P2105_239_U5_filtered_001.mgf|ALE_P2105_250_P4_filtered_001.mgf|ALE_P2105_248_P3_filtered_001.mgf|ALE_P2105_276_P14_filtered_001.mgf|ALE_P2105_278_P15_filtered_001.mgf|ALE_P2105_263_P9_filtered_001.mgf|ALE_P2105_284_P18_fil…
N	[('[R].EEQINSTFR.[S]', 'HexNAc(4)Hex(3)NeuAc(1)')]	5094	24	2714.07	679.2669999999999	['A0A075B5P4']	FALSE	5094	ALE_P2105_235_U_filtered_001.mgf|ALE_P2105_254_P6_filtered_001.mgf|ALE_P2105_282_P17_filtered_001.mgf|ALE_P2105_231_U_filtered_001.mgf|ALE_P2105_244_P1_filtered_001.mgf|ALE_P2105_274_P13_filtered_001.mgf|ALE_P2105_239_U5_filtered_001.mgf|ALE_P2105_246_P2_filtered_001.mgf|ALE_P2105_280_P16_filtered_001.mgf|ALE_P2105_284_P18_filtered_001.mgf|ALE_P2105_250_P4_filtered_001.mgf|ALE_P2105_252_P5_filter…
N	[('[R].EEQINSTFR.[S]', 'HexNAc(4)Hex(4)Fuc(1)')]	20101	3	2732.15	911.382	['A0A075B5P4']	FALSE	20101	ALE_P2108_200_M18_filtered_001.mgf|ALE_P2108_185_M13_filtered_001.mgf|ALE_P2108_215_M23_filtered_001.mgf
Y	[('[R].EEQINSTFR.[S]', 'HexNAc(4)Hex(4)Fuc(1)')]	20081	11	2731.14	911.046	['A0A075B5P4']	FALSE	20081	ALE_P2105_282_P17_filtered_001.mgf|ALE_P2105_280_P16_filtered_001.mgf|ALE_P2108_203_M19_filtered_001.mgf|ALE_P2108_221_M24_filtered_001.mgf|ALE_P2108_167_M9_filtered_001.mgf|ALE_P2108_212_M22_filtered_001.mgf|ALE_P2105_248_P3_filtered_001.mgf|ALE_P2108_200_M18_filtered_001.mgf|ALE_P2105_276_P14_filtered_001.mgf|ALE_P2105_278_P15_filtered_001.mgf|ALE_P2105_269_P12_filtered_001.mgf
Y	[('[R].EEQINSTFR.[S]', 'HexNAc(4)Hex(5)NeuAc(1)')]	11076	11	3038.18	760.295	['A0A075B5P4']	FALSE	11076	ALE_P2105_282_P17_filtered_001.mgf|ALE_P2105_254_P6_filtered_001.mgf|ALE_P2105_274_P13_filtered_001.mgf|ALE_P2105_280_P16_filtered_001.mgf|ALE_P2105_248_P3_filtered_001.mgf|ALE_P2105_263_P9_filtered_001.mgf|ALE_P2105_269_P12_filtered_001.mgf
Y	[('[R].EEQINSTFR.[S]', 'HexNAc(4)Hex(4)Fuc(1)')]	20051	6	2730.14	910.7139999999999	['A0A075B5P4']	FALSE	20051	ALE_P2108_209_M21_filtered_001.mgf|ALE_P2105_263_P9_filtered_001.mgf|ALE_P2108_197_M17_filtered_001.mgf|ALE_P2108_191_M15_filtered_001.mgf|ALE_P2108_188_M14_filtered_001.mgf
Y	[('[R].EEQINSTFR.[S]', 'HexNAc(2)Hex(5)')]	30736	3	2340.69	1170.85	['A0A075B5P4']	FALSE	30736	ALE_P2108_164_M8_filtered_001.mgf|ALE_P2108_212_M22_filtered_001.mgf|ALE_P2108_179_M12_filtered_001.mgf
Y	[('[R].EEQINSTFR.[S]', 'HexNAc(4)Hex(3)')]	14060	4	2421.13	807.711	['A0A075B5P4']	FALSE	14060	ALE_P2108_176_M11_filtered_001.mgf|ALE_P2108_155_M6_filtered_001.mgf|ALE_P2108_185_M13_filtered_001.mgf|ALE_P2108_188_M14_filtered_001.mgf
N	[('[R].EEQINSTFR.[S]', 'HexNAc(4)Hex(5)NeuGc(1)')]	25828	78	3051.18	1017.73	['A0A075B5P4']	FALSE	25828	ALE_P2108_149_M4_filtered_001.mgf|ALE_P2108_233_M27_filtered_001.mgf|ALE_P2105_267_P11_filtered_001.mgf|ALE_P2105_231_U_filtered_001.mgf|ALE_P2108_176_M11_filtered_001.mgf|ALE_P2105_246_P2_filtered_001.mgf|ALE_P2108_221_M24_filtered_001.mgf|ALE_P2108_245_M30_filtered_001.mgf|ALE_P2108_143_M3_filtered_001.mgf|ALE_P2105_276_P14_filtered_001.mgf|ALE_P2105_278_P15_filtered_001.mgf|ALE_P2105_263_P9_fi…
Y	[('[R].EEQINSTFR.[S]', 'HexNAc(2)Hex(4)')]	28505	3	2178.63	1089.82	['A0A075B5P4']	FALSE	28505	ALE_P2108_140_M2_filtered_001.mgf|ALE_P2108_212_M22_filtered_001.mgf|ALE_P2108_188_M14_filtered_001.mgf
N	[('[R].EEQINSTFR.[S]', 'HexNAc(4)Hex(5)NeuGc(1)')]	25842	7	3052.17	1018.06	['A0A075B5P4']	FALSE	25842	ALE_P2108_149_M4_filtered_001.mgf|ALE_P2108_227_M26_filtered_001.mgf|ALE_P2108_137_M1_filtered_001.mgf|ALE_P2105_276_P14_filtered_001.mgf|ALE_P2105_233_U_filtered_001.mgf|ALE_P2105_265_P10_filtered_001.mgf
Y	[('[R].EEQINSTFR.[S]', 'HexNAc(4)Hex(4)Fuc(1)')]	20052	3	2730.15	910.717	['A0A075B5P4']	FALSE	20052	ALE_P2105_233_U_filtered_001.mgf|ALE_P2105_269_P12_filtered_001.mgf|ALE_P2105_250_P4_filtered_001.mgf
N	[('[R].EEQINSTFR.[S]', 'HexNAc(2)Hex(5)')]	12540	16	2339.96	780.654	['A0A075B5P4']	FALSE	12540	ALE_P2105_282_P17_filtered_001.mgf|ALE_P2105_267_P11_filtered_001.mgf|ALE_P2108_173_M10_filtered_001.mgf|ALE_P2105_244_P1_filtered_001.mgf|ALE_P2105_280_P16_filtered_001.mgf|ALE_P2105_246_P2_filtered_001.mgf|ALE_P2105_248_P3_filtered_001.mgf|ALE_P2105_237_U4_filtered_001.mgf|ALE_P2105_276_P14_filtered_001.mgf|ALE_P2105_278_P15_filtered_001.mgf|ALE_P2105_261_P8_filtered_001.mgf|ALE_P2105_250_P4_fi…
Y	[('[R].EEQINSTFR.[S]', 'HexNAc(2)Hex(4)')]	8644	3	2177.92	726.6410000000001	['A0A075B5P4']	FALSE	8644	ALE_P2105_250_P4_filtered_001.mgf|ALE_P2105_248_P3_filtered_001.mgf|ALE_P2105_278_P15_filtered_001.mgf
Y	[('[R].EEQINSTFR.[S]', 'HexNAc(2)')]	11471	16	1529.74	765.3710000000001	['A0A075B5P4']	FALSE	11471	ALE_P2108_149_M4_filtered_001.mgf|ALE_P2108_233_M27_filtered_001.mgf|ALE_P2108_140_M2_filtered_001.mgf|ALE_P2108_203_M19_filtered_001.mgf|ALE_P2108_227_M26_filtered_001.mgf|ALE_P2108_245_M30_filtered_001.mgf|ALE_P2108_209_M21_filtered_001.mgf|ALE_P2108_212_M22_filtered_001.mgf|ALE_P2108_155_M6_filtered_001.mgf|ALE_P2105_248_P3_filtered_001.mgf|ALE_P2108_143_M3_filtered_001.mgf|ALE_P2108_191_M15_f…
Y	[('[R].EEQINSTFR.[S]', 'HexNAc(2)Fuc(1)')]	15734	23	1674.9	837.948	['A0A075B5P4']	FALSE	15734	ALE_P2108_233_M27_filtered_001.mgf|ALE_P2105_267_P11_filtered_001.mgf|ALE_P2105_231_U_filtered_001.mgf|ALE_P2105_246_P2_filtered_001.mgf|ALE_P2108_221_M24_filtered_001.mgf|ALE_P2108_245_M30_filtered_001.mgf|ALE_P2105_263_P9_filtered_001.mgf|ALE_P2108_224_M25_filtered_001.mgf|ALE_P2105_282_P17_filtered_001.mgf|ALE_P2105_244_P1_filtered_001.mgf|ALE_P2105_274_P13_filtered_001.mgf|ALE_P2105_280_P16_f…
N	[('[R].EEQINSTFR.[S]', 'HexNAc(5)Hex(3)Fuc(1)')]	35276	80	2771.16	1386.08	['A0A075B5P4']	FALSE	35276	ALE_P2108_149_M4_filtered_001.mgf|ALE_P2108_233_M27_filtered_001.mgf|ALE_P2105_267_P11_filtered_001.mgf|ALE_P2105_231_U_filtered_001.mgf|ALE_P2108_176_M11_filtered_001.mgf|ALE_P2105_246_P2_filtered_001.mgf|ALE_P2108_221_M24_filtered_001.mgf|ALE_P2108_245_M30_filtered_001.mgf|ALE_P2108_143_M3_filtered_001.mgf|ALE_P2105_276_P14_filtered_001.mgf|ALE_P2105_278_P15_filtered_001.mgf|ALE_P2105_263_P9_fi…
Y	[('[R].EEQINSTFR.[S]', 'HexNAc(1)')]	3826	58	1327.58	664.2919999999999	['A0A075B5P4']	FALSE	3826	ALE_P2108_149_M4_filtered_001.mgf|ALE_P2108_233_M27_filtered_001.mgf|ALE_P2105_267_P11_filtered_001.mgf|ALE_P2105_231_U_filtered_001.mgf|ALE_P2108_176_M11_filtered_001.mgf|ALE_P2105_246_P2_filtered_001.mgf|ALE_P2108_221_M24_filtered_001.mgf|ALE_P2108_245_M30_filtered_001.mgf|ALE_P2108_143_M3_filtered_001.mgf|ALE_P2105_276_P14_filtered_001.mgf|ALE_P2105_278_P15_filtered_001.mgf|ALE_P2108_224_M25_f…
N	[('[R].EEQINSTFR.[S]', 'HexNAc(5)Hex(3)Fuc(1)')]	20938	5	2772.17	924.722	['A0A075B5P4']	FALSE	20938	ALE_P2108_233_M27_filtered_001.mgf|ALE_P2108_236_M28_filtered_001.mgf|ALE_P2105_284_P18_filtered_001.mgf|ALE_P2108_179_M12_filtered_001.mgf|ALE_P2108_188_M14_filtered_001.mgf
N	[('[R].EEQINSTFR.[S]', 'HexNAc(5)Hex(4)Fuc(1)')]	23797	10	2933.22	978.4069999999999	['A0A075B5P4']	FALSE	23797	ALE_P2108_161_M7_filtered_001.mgf|ALE_P2105_244_P1_filtered_001.mgf|ALE_P2108_185_M13_filtered_001.mgf|ALE_P2108_221_M24_filtered_001.mgf|ALE_P2108_209_M21_filtered_001.mgf|ALE_P2108_197_M17_filtered_001.mgf|ALE_P2108_200_M18_filtered_001.mgf|ALE_P2108_143_M3_filtered_001.mgf|ALE_P2108_191_M15_filtered_001.mgf|ALE_P2108_215_M23_filtered_001.mgf
Y	[('[R].EEQINSTFR.[S]', 'HexNAc(2)Hex(3)')]	25447	3	2016.58	1008.79	['A0A075B5P4']	FALSE	25447	ALE_P2108_149_M4_filtered_001.mgf|ALE_P2108_239_M29_filtered_001.mgf|ALE_P2108_143_M3_filtered_001.mgf
N	[('[R].EEQINSTFR.[S]', 'HexNAc(5)Hex(3)Fuc(1)')]	20919	100	2771.16	924.3860000000001	['A0A075B5P4']	FALSE	20919	ALE_P2108_149_M4_filtered_001.mgf|ALE_P2108_233_M27_filtered_001.mgf|ALE_P2105_267_P11_filtered_001.mgf|ALE_P2105_231_U_filtered_001.mgf|ALE_P2108_176_M11_filtered_001.mgf|ALE_P2105_246_P2_filtered_001.mgf|ALE_P2108_221_M24_filtered_001.mgf|ALE_P2108_245_M30_filtered_001.mgf|ALE_P2108_143_M3_filtered_001.mgf|ALE_P2105_276_P14_filtered_001.mgf|ALE_P2105_278_P15_filtered_001.mgf|ALE_P2105_263_P9_fi…
N	[('[R].EEQINSTFR.[S]', 'HexNAc(4)Hex(6)NeuGc(2)')]	30794	53	3520.32	1174.11	['A0A075B5P4']	FALSE	30794	ALE_P2108_233_M27_filtered_001.mgf|ALE_P2105_267_P11_filtered_001.mgf|ALE_P2105_231_U_filtered_001.mgf|ALE_P2108_176_M11_filtered_001.mgf|ALE_P2105_246_P2_filtered_001.mgf|ALE_P2108_143_M3_filtered_001.mgf|ALE_P2105_276_P14_filtered_001.mgf|ALE_P2105_278_P15_filtered_001.mgf|ALE_P2105_263_P9_filtered_001.mgf|ALE_P2108_224_M25_filtered_001.mgf|ALE_P2105_284_P18_filtered_001.mgf|ALE_P2105_282_P17_f…
N	[('[R].EEQINSTFR.[S]', 'HexNAc(4)Hex(6)NeuGc(1)')]	27837	106	3213.24	1071.75	['A0A075B5P4']	FALSE	27837	ALE_P2108_149_M4_filtered_001.mgf|ALE_P2108_233_M27_filtered_001.mgf|ALE_P2105_267_P11_filtered_001.mgf|ALE_P2105_231_U_filtered_001.mgf|ALE_P2108_176_M11_filtered_001.mgf|ALE_P2105_246_P2_filtered_001.mgf|ALE_P2108_221_M24_filtered_001.mgf|ALE_P2108_245_M30_filtered_001.mgf|ALE_P2108_143_M3_filtered_001.mgf|ALE_P2105_276_P14_filtered_001.mgf|ALE_P2105_263_P9_filtered_001.mgf|ALE_P2108_224_M25_fi…
N	[('[R].EEQINSTFR.[S]', 'HexNAc(4)Hex(6)NeuGc(2)')]	18280	18	3520.31	880.829	['A0A075B5P4']	FALSE	18280	ALE_P2105_235_U_filtered_001.mgf|ALE_P2105_282_P17_filtered_001.mgf|ALE_P2105_267_P11_filtered_001.mgf|ALE_P2105_231_U_filtered_001.mgf|ALE_P2105_244_P1_filtered_001.mgf|ALE_P2105_259_P7_filtered_001.mgf|ALE_P2105_239_U5_filtered_001.mgf|ALE_P2105_246_P2_filtered_001.mgf|ALE_P2105_274_P13_filtered_001.mgf|ALE_P2105_280_P16_filtered_001.mgf|ALE_P2105_284_P18_filtered_001.mgf|ALE_P2105_252_P5_filte…
Y	[('[R].EEQINSTFR.[S]', 'HexNAc(3)Hex(6)NeuAc(1)')]	24982	3	2997.2	999.7330000000001	['A0A075B5P4']	FALSE	24982	ALE_P2105_259_P7_filtered_001.mgf|ALE_P2105_239_U5_filtered_001.mgf|ALE_P2108_155_M6_filtered_001.mgf

## Sheet: (IgG2c)
Byonics Seed	glycoform	name	number of spectra	parent mass	precursor mass	Protein Accession	selected	shared name	UniqueFileSources
Y	[('[R].EDYNSTLR.[V]', 'HexNAc(4)Hex(5)')]	17890	3	2620.23	874.077	['A0A0A6YY53']	FALSE	17890	ALE_P2105_274_P13_filtered_001.mgf|ALE_P2108_164_M8_filtered_001.mgf|ALE_P2105_237_U4_filtered_001.mgf
N	[('[R].EDYNSTLR.[V]', 'HexNAc(1)')]	2	7	1198.53	599.765	['A0A0A6YY53']	FALSE	2	ALE_P2105_254_P6_filtered_001.mgf|ALE_P2105_267_P11_filtered_001.mgf|ALE_P2105_280_P16_filtered_001.mgf|ALE_P2105_276_P14_filtered_001.mgf|ALE_P2105_278_P15_filtered_001.mgf|ALE_P2108_179_M12_filtered_001.mgf
Y	[('[R].EDYNSTLR.[V]', 'HexNAc(4)Hex(3)')]	11479	3	2294.96	765.654	['A0A0A6YY53']	FALSE	11479	ALE_P2105_265_P10_filtered_001.mgf
Y	[('[R].EDYNSTLR.[V]', 'HexNAc(4)Hex(7)Fuc(1)')]	26376	7	3089.21	1030.4	['A0A0A6YY53']	FALSE	26376	ALE_P2108_239_M29_filtered_001.mgf|ALE_P2108_140_M2_filtered_001.mgf|ALE_P2105_246_P2_filtered_001.mgf|ALE_P2108_221_M24_filtered_001.mgf|ALE_P2108_164_M8_filtered_001.mgf|ALE_P2108_137_M1_filtered_001.mgf|ALE_P2108_143_M3_filtered_001.mgf
N	[('[R].EDYNSTLR.[V]', 'HexNAc(3)Hex(5)')]	14008	14	2418.92	806.9739999999999	['A0A0A6YY53']	FALSE	14008	ALE_P2108_149_M4_filtered_001.mgf|ALE_P2108_239_M29_filtered_001.mgf|ALE_P2105_282_P17_filtered_001.mgf|ALE_P2108_161_M7_filtered_001.mgf|ALE_P2108_140_M2_filtered_001.mgf|ALE_P2105_246_P2_filtered_001.mgf|ALE_P2108_167_M9_filtered_001.mgf|ALE_P2108_188_M14_filtered_001.mgf|ALE_P2108_209_M21_filtered_001.mgf|ALE_P2105_248_P3_filtered_001.mgf|ALE_P2105_237_U4_filtered_001.mgf|ALE_P2108_143_M3_filt…
Y	[('[R].EDYNSTLR.[V]', 'HexNAc(4)Hex(5)NeuAc(1)')]	35814	204	2911.15	1456.07	['A0A0A6YY53']	FALSE	35814	ALE_P2108_149_M4_filtered_001.mgf|ALE_P2108_233_M27_filtered_001.mgf|ALE_P2105_267_P11_filtered_001.mgf|ALE_P2105_231_U_filtered_001.mgf|ALE_P2108_176_M11_filtered_001.mgf|ALE_P2105_246_P2_filtered_001.mgf|ALE_P2108_221_M24_filtered_001.mgf|ALE_P2108_245_M30_filtered_001.mgf|ALE_P2108_143_M3_filtered_001.mgf|ALE_P2105_276_P14_filtered_001.mgf|ALE_P2105_278_P15_filtered_001.mgf|ALE_P2105_263_P9_fi…
Y	[('[R].EDYNSTLR.[V]', 'HexNAc(4)Hex(5)')]	3112	79	2620.99	655.998	['A0A0A6YY53']	FALSE	3112	ALE_P2108_149_M4_filtered_001.mgf|ALE_P2108_233_M27_filtered_001.mgf|ALE_P2105_267_P11_filtered_001.mgf|ALE_P2105_231_U_filtered_001.mgf|ALE_P2108_176_M11_filtered_001.mgf|ALE_P2105_246_P2_filtered_001.mgf|ALE_P2108_221_M24_filtered_001.mgf|ALE_P2108_245_M30_filtered_001.mgf|ALE_P2108_143_M3_filtered_001.mgf|ALE_P2105_278_P15_filtered_001.mgf|ALE_P2105_263_P9_filtered_001.mgf|ALE_P2108_224_M25_fi…
N	[('[R].EDYNSTLR.[V]', 'HexNAc(4)Hex(5)')]	17932	4	2622.23	874.743	['A0A0A6YY53']	FALSE	17932	ALE_P2105_280_P16_filtered_001.mgf|ALE_P2105_263_P9_filtered_001.mgf|ALE_P2105_265_P10_filtered_001.mgf|ALE_P2105_276_P14_filtered_001.mgf
N	[('[R].EDYNSTLR.[V]', 'HexNAc(3)Hex(5)')]	13987	5	2417.92	806.64	['A0A0A6YY53']	FALSE	13987	ALE_P2108_176_M11_filtered_001.mgf|ALE_P2108_137_M1_filtered_001.mgf|ALE_P2108_227_M26_filtered_001.mgf|ALE_P2108_152_M5_filtered_001.mgf|ALE_P2108_173_M10_filtered_001.mgf
N	[('[R].EDYNSTLR.[V]', 'HexNAc(4)Hex(6)')]	6441	41	2783.05	696.513	['A0A0A6YY53']	FALSE	6441	ALE_P2108_149_M4_filtered_001.mgf|ALE_P2108_233_M27_filtered_001.mgf|ALE_P2105_267_P11_filtered_001.mgf|ALE_P2105_231_U_filtered_001.mgf|ALE_P2108_176_M11_filtered_001.mgf|ALE_P2105_246_P2_filtered_001.mgf|ALE_P2108_221_M24_filtered_001.mgf|ALE_P2108_143_M3_filtered_001.mgf|ALE_P2108_224_M25_filtered_001.mgf|ALE_P2105_284_P18_filtered_001.mgf|ALE_P2108_179_M12_filtered_001.mgf|ALE_P2105_282_P17_f…
Y	[('[R].EDYNSTLR.[V]', 'HexNAc(1)')]	18	34	1199.58	600.2919999999999	['A0A0A6YY53']	FALSE	18	ALE_P2105_282_P17_filtered_001.mgf|ALE_P2105_231_U_filtered_001.mgf|ALE_P2105_274_P13_filtered_001.mgf|ALE_P2105_259_P7_filtered_001.mgf|ALE_P2105_244_P1_filtered_001.mgf|ALE_P2105_280_P16_filtered_001.mgf|ALE_P2108_167_M9_filtered_001.mgf|ALE_P2108_185_M13_filtered_001.mgf|ALE_P2108_221_M24_filtered_001.mgf|ALE_P2108_209_M21_filtered_001.mgf|ALE_P2108_212_M22_filtered_001.mgf|ALE_P2108_236_M28_f…
N	[('[R].EDYNSTLR.[V]', 'HexNAc(3)Hex(4)')]	29614	68	2256.06	1128.53	['A0A0A6YY53']	FALSE	29614	ALE_P2108_149_M4_filtered_001.mgf|ALE_P2108_233_M27_filtered_001.mgf|ALE_P2105_267_P11_filtered_001.mgf|ALE_P2105_231_U_filtered_001.mgf|ALE_P2105_246_P2_filtered_001.mgf|ALE_P2108_221_M24_filtered_001.mgf|ALE_P2108_143_M3_filtered_001.mgf|ALE_P2105_276_P14_filtered_001.mgf|ALE_P2105_278_P15_filtered_001.mgf|ALE_P2105_263_P9_filtered_001.mgf|ALE_P2108_224_M25_filtered_001.mgf|ALE_P2105_284_P18_fi…
Y	[('[R].EDYNSTLR.[V]', 'HexNAc(1)Fuc(1)')]	4517	20	1345.71	673.355	['A0A0A6YY53']	FALSE	4517	ALE_P2108_149_M4_filtered_001.mgf|ALE_P2108_239_M29_filtered_001.mgf|ALE_P2108_161_M7_filtered_001.mgf|ALE_P2108_173_M10_filtered_001.mgf|ALE_P2108_140_M2_filtered_001.mgf|ALE_P2108_176_M11_filtered_001.mgf|ALE_P2108_203_M19_filtered_001.mgf|ALE_P2108_227_M26_filtered_001.mgf|ALE_P2108_221_M24_filtered_001.mgf|ALE_P2108_152_M5_filtered_001.mgf|ALE_P2108_167_M9_filtered_001.mgf|ALE_P2108_245_M30_f…
Y	[('[R].EDYNSTLR.[V]', 'HexNAc(5)Hex(5)NeuAc(1)')]	26702	3	3115.23	1039.08	['A0A0A6YY53']	FALSE	26702	ALE_P2108_212_M22_filtered_001.mgf|ALE_P2108_236_M28_filtered_001.mgf|ALE_P2108_185_M13_filtered_001.mgf
Y	[('[R].EDYNSTLR.[V]', 'HexNAc(4)Hex(5)Fuc(1)')]	20817	16	2767.18	923.06	['A0A0A6YY53']	FALSE	20817	ALE_P2105_254_P6_filtered_001.mgf|ALE_P2105_267_P11_filtered_001.mgf|ALE_P2105_274_P13_filtered_001.mgf|ALE_P2105_280_P16_filtered_001.mgf|ALE_P2105_246_P2_filtered_001.mgf|ALE_P2105_252_P5_filtered_001.mgf|ALE_P2105_248_P3_filtered_001.mgf|ALE_P2105_237_U4_filtered_001.mgf|ALE_P2105_276_P14_filtered_001.mgf|ALE_P2105_278_P15_filtered_001.mgf|ALE_P2105_261_P8_filtered_001.mgf|ALE_P2105_250_P4_fil…
Y	[('[R].EDYNSTLR.[V]', 'HexNAc(1)Fuc(1)')]	4566	99	1346.5	673.7510000000001	['A0A0A6YY53']	FALSE	4566	ALE_P2108_149_M4_filtered_001.mgf|ALE_P2108_233_M27_filtered_001.mgf|ALE_P2105_267_P11_filtered_001.mgf|ALE_P2105_231_U_filtered_001.mgf|ALE_P2108_176_M11_filtered_001.mgf|ALE_P2105_246_P2_filtered_001.mgf|ALE_P2108_221_M24_filtered_001.mgf|ALE_P2108_245_M30_filtered_001.mgf|ALE_P2108_143_M3_filtered_001.mgf|ALE_P2105_276_P14_filtered_001.mgf|ALE_P2105_278_P15_filtered_001.mgf|ALE_P2105_263_P9_fi…
Y	[('[R].EDYNSTLR.[V]', 'HexNAc(1)Fuc(1)')]	4571	49	1346.56	673.78	['A0A0A6YY53']	FALSE	4571	ALE_P2108_233_M27_filtered_001.mgf|ALE_P2108_176_M11_filtered_001.mgf|ALE_P2108_221_M24_filtered_001.mgf|ALE_P2108_245_M30_filtered_001.mgf|ALE_P2108_143_M3_filtered_001.mgf|ALE_P2108_224_M25_filtered_001.mgf|ALE_P2108_179_M12_filtered_001.mgf|ALE_P2108_203_M19_filtered_001.mgf|ALE_P2108_185_M13_filtered_001.mgf|ALE_P2108_209_M21_filtered_001.mgf|ALE_P2108_137_M1_filtered_001.mgf|ALE_P2108_197_M1…
Y	[('[R].EDYNSTLR.[V]', 'HexNAc(3)Hex(4)')]	29602	5	2255.09	1128.04	['A0A0A6YY53']	FALSE	29602	ALE_P2108_209_M21_filtered_001.mgf|ALE_P2108_236_M28_filtered_001.mgf|ALE_P2108_224_M25_filtered_001.mgf|ALE_P2108_227_M26_filtered_001.mgf|ALE_P2108_173_M10_filtered_001.mgf
Y	[('[R].EDYNSTLR.[V]', 'HexNAc(4)Hex(5)Fuc(1)')]	20788	3	2766.19	922.73	['A0A0A6YY53']	FALSE	20788	ALE_P2105_244_P1_filtered_001.mgf|ALE_P2105_282_P17_filtered_001.mgf|ALE_P2108_164_M8_filtered_001.mgf
N	[('[R].EDYNSTLR.[V]', 'HexNAc(3)Hex(4)')]	29600	26	2255.07	1128.04	['A0A0A6YY53']	FALSE	29600	ALE_P2105_267_P11_filtered_001.mgf|ALE_P2105_231_U_filtered_001.mgf|ALE_P2105_246_P2_filtered_001.mgf|ALE_P2105_276_P14_filtered_001.mgf|ALE_P2105_278_P15_filtered_001.mgf|ALE_P2105_263_P9_filtered_001.mgf|ALE_P2105_284_P18_filtered_001.mgf|ALE_P2105_282_P17_filtered_001.mgf|ALE_P2105_244_P1_filtered_001.mgf|ALE_P2105_274_P13_filtered_001.mgf|ALE_P2105_280_P16_filtered_001.mgf|ALE_P2105_239_U5_fi…
Y	[('[R].EDYNSTLR.[V]', 'HexNAc(2)')]	6821	6	1403.65	702.326	['A0A0A6YY53']	FALSE	6821	ALE_P2108_149_M4_filtered_001.mgf|ALE_P2105_244_P1_filtered_001.mgf|ALE_P2108_185_M13_filtered_001.mgf|ALE_P2108_155_M6_filtered_001.mgf|ALE_P2108_200_M18_filtered_001.mgf|ALE_P2105_237_U4_filtered_001.mgf
Y	[('[R].EDYNSTLR.[V]', 'HexNAc(2)')]	6778	4	1402.55	701.7760000000001	['A0A0A6YY53']	FALSE	6778	ALE_P2108_164_M8_filtered_001.mgf|ALE_P2108_212_M22_filtered_001.mgf|ALE_P2108_200_M18_filtered_001.mgf|ALE_P2108_221_M24_filtered_001.mgf
Y	[('[R].EDYNSTLR.[V]', 'HexNAc(4)Hex(6)Fuc(1)NeuGc(1)')]	14191	8	3236.23	809.807	['A0A0A6YY53']	FALSE	14191	ALE_P2105_265_P10_filtered_001.mgf|ALE_P2105_231_U_filtered_001.mgf|ALE_P2108_221_M24_filtered_001.mgf|ALE_P2108_167_M9_filtered_001.mgf|ALE_P2108_209_M21_filtered_001.mgf|ALE_P2105_276_P14_filtered_001.mgf|ALE_P2108_224_M25_filtered_001.mgf|ALE_P2105_284_P18_filtered_001.mgf
N	[('[R].EDYNSTLR.[V]', 'HexNAc(4)Hex(6)Fuc(1)NeuGc(1)')]	14212	4	3238.21	810.303	['A0A0A6YY53']	FALSE	14212	ALE_P2105_280_P16_filtered_001.mgf|ALE_P2105_252_P5_filtered_001.mgf|ALE_P2105_246_P2_filtered_001.mgf|ALE_P2105_259_P7_filtered_001.mgf
Y	[('[R].EDYNSTLR.[V]', 'HexNAc(4)Hex(3)Fuc(1)')]	14406	15	2441.11	814.3689999999999	['A0A0A6YY53']	FALSE	14406	ALE_P2108_239_M29_filtered_001.mgf|ALE_P2108_161_M7_filtered_001.mgf|ALE_P2108_173_M10_filtered_001.mgf|ALE_P2105_274_P13_filtered_001.mgf|ALE_P2108_176_M11_filtered_001.mgf|ALE_P2108_227_M26_filtered_001.mgf|ALE_P2108_167_M9_filtered_001.mgf|ALE_P2108_152_M5_filtered_001.mgf|ALE_P2108_188_M14_filtered_001.mgf|ALE_P2108_212_M22_filtered_001.mgf|ALE_P2108_143_M3_filtered_001.mgf|ALE_P2108_191_M15_…
N	[('[R].EDYNSTLR.[V]', 'HexNAc(4)Hex(5)Fuc(1)')]	20834	3	2768.12	923.3739999999999	['A0A0A6YY53']	FALSE	20834	ALE_P2108_167_M9_filtered_001.mgf|ALE_P2108_161_M7_filtered_001.mgf|ALE_P2108_215_M23_filtered_001.mgf
Y	[('[R].EDYNSTLR.[V]', 'HexNAc(4)Hex(5)Fuc(1)')]	20816	28	2767.12	923.039	['A0A0A6YY53']	FALSE	20816	ALE_P2108_149_M4_filtered_001.mgf|ALE_P2108_233_M27_filtered_001.mgf|ALE_P2108_239_M29_filtered_001.mgf|ALE_P2105_254_P6_filtered_001.mgf|ALE_P2108_173_M10_filtered_001.mgf|ALE_P2105_274_P13_filtered_001.mgf|ALE_P2108_176_M11_filtered_001.mgf|ALE_P2105_259_P7_filtered_001.mgf|ALE_P2105_246_P2_filtered_001.mgf|ALE_P2105_239_U5_filtered_001.mgf|ALE_P2108_185_M13_filtered_001.mgf|ALE_P2108_203_M19_f…
Y	[('[R].EDYNSTLR.[V]', 'HexNAc(4)Hex(7)Fuc(1)')]	26382	61	3090.15	1030.72	['A0A0A6YY53']	FALSE	26382	ALE_P2108_233_M27_filtered_001.mgf|ALE_P2105_267_P11_filtered_001.mgf|ALE_P2105_231_U_filtered_001.mgf|ALE_P2108_176_M11_filtered_001.mgf|ALE_P2105_246_P2_filtered_001.mgf|ALE_P2108_221_M24_filtered_001.mgf|ALE_P2108_245_M30_filtered_001.mgf|ALE_P2105_276_P14_filtered_001.mgf|ALE_P2105_278_P15_filtered_001.mgf|ALE_P2105_263_P9_filtered_001.mgf|ALE_P2108_224_M25_filtered_001.mgf|ALE_P2105_284_P18_…
Y	[('[R].EDYNSTLR.[V]', 'HexNAc(4)Hex(5)Fuc(1)')]	20787	21	2766.11	922.704	['A0A0A6YY53']	FALSE	20787	ALE_P2105_235_U_filtered_001.mgf|ALE_P2105_254_P6_filtered_001.mgf|ALE_P2108_161_M7_filtered_001.mgf|ALE_P2108_173_M10_filtered_001.mgf|ALE_P2105_284_P18_filtered_001.mgf|ALE_P2108_167_M9_filtered_001.mgf|ALE_P2108_164_M8_filtered_001.mgf|ALE_P2108_197_M17_filtered_001.mgf|ALE_P2108_155_M6_filtered_001.mgf|ALE_P2105_248_P3_filtered_001.mgf|ALE_P2108_191_M15_filtered_001.mgf|ALE_P2108_212_M22_filt…
Y	[('[R].EDYNSTLR.[V]', 'HexNAc(1)Fuc(1)')]	4573	34	1346.63	673.814	['A0A0A6YY53']	FALSE	4573	ALE_P2108_149_M4_filtered_001.mgf|ALE_P2108_233_M27_filtered_001.mgf|ALE_P2105_267_P11_filtered_001.mgf|ALE_P2108_143_M3_filtered_001.mgf|ALE_P2105_284_P18_filtered_001.mgf|ALE_P2108_179_M12_filtered_001.mgf|ALE_P2105_282_P17_filtered_001.mgf|ALE_P2108_203_M19_filtered_001.mgf|ALE_P2105_239_U5_filtered_001.mgf|ALE_P2108_212_M22_filtered_001.mgf|ALE_P2105_252_P5_filtered_001.mgf|ALE_P2105_250_P4_f…
N	[('[R].EDYNSTLR.[V]', 'HexNAc(4)Hex(7)')]	24016	12	2945.1	982.367	['A0A0A6YY53']	FALSE	24016	ALE_P2108_233_M27_filtered_001.mgf|ALE_P2105_280_P16_filtered_001.mgf|ALE_P2108_140_M2_filtered_001.mgf|ALE_P2108_236_M28_filtered_001.mgf|ALE_P2108_209_M21_filtered_001.mgf|ALE_P2108_137_M1_filtered_001.mgf|ALE_P2108_197_M17_filtered_001.mgf|ALE_P2105_237_U4_filtered_001.mgf|ALE_P2105_250_P4_filtered_001.mgf|ALE_P2105_284_P18_filtered_001.mgf|ALE_P2108_215_M23_filtered_001.mgf
N	[('[R].EDYNSTLR.[V]', 'HexNAc(4)Hex(7)')]	24035	18	2946.06	982.688	['A0A0A6YY53']	FALSE	24035	ALE_P2108_239_M29_filtered_001.mgf|ALE_P2105_282_P17_filtered_001.mgf|ALE_P2105_267_P11_filtered_001.mgf|ALE_P2105_274_P13_filtered_001.mgf|ALE_P2108_176_M11_filtered_001.mgf|ALE_P2108_203_M19_filtered_001.mgf|ALE_P2108_221_M24_filtered_001.mgf|ALE_P2108_236_M28_filtered_001.mgf|ALE_P2108_245_M30_filtered_001.mgf|ALE_P2108_188_M14_filtered_001.mgf|ALE_P2105_263_P9_filtered_001.mgf|ALE_P2108_224_M…
Y	[('[R].EDYNSTLR.[V]', 'HexNAc(5)Hex(5)NeuAc(1)')]	26688	17	3114.23	1038.74	['A0A0A6YY53']	FALSE	26688	ALE_P2108_233_M27_filtered_001.mgf|ALE_P2105_282_P17_filtered_001.mgf|ALE_P2108_161_M7_filtered_001.mgf|ALE_P2108_227_M26_filtered_001.mgf|ALE_P2105_239_U5_filtered_001.mgf|ALE_P2105_246_P2_filtered_001.mgf|ALE_P2108_167_M9_filtered_001.mgf|ALE_P2108_245_M30_filtered_001.mgf|ALE_P2108_209_M21_filtered_001.mgf|ALE_P2105_248_P3_filtered_001.mgf|ALE_P2108_143_M3_filtered_001.mgf|ALE_P2105_278_P15_fi…
Y	[('[R].EDYNSTLR.[V]', 'HexNAc(4)Hex(4)Fuc(1)')]	17610	6	2605.04	869.0139999999999	['A0A0A6YY53']	FALSE	17610	ALE_P2108_176_M11_filtered_001.mgf|ALE_P2108_137_M1_filtered_001.mgf|ALE_P2108_224_M25_filtered_001.mgf|ALE_P2108_236_M28_filtered_001.mgf|ALE_P2108_239_M29_filtered_001.mgf
Y	[('[R].EDYNSTLR.[V]', 'HexNAc(4)Hex(7)Fuc(1)')]	26395	8	3091.14	1031.05	['A0A0A6YY53']	FALSE	26395	ALE_P2108_149_M4_filtered_001.mgf|ALE_P2105_235_U_filtered_001.mgf|ALE_P2105_267_P11_filtered_001.mgf|ALE_P2108_203_M19_filtered_001.mgf|ALE_P2108_227_M26_filtered_001.mgf|ALE_P2108_245_M30_filtered_001.mgf|ALE_P2108_137_M1_filtered_001.mgf|ALE_P2105_269_P12_filtered_001.mgf
Y	[('[R].EDYNSTLR.[V]', 'HexNAc(4)Hex(4)Fuc(1)')]	17612	22	2605.05	869.015	['A0A0A6YY53']	FALSE	17612	ALE_P2105_244_P1_filtered_001.mgf|ALE_P2108_140_M2_filtered_001.mgf|ALE_P2108_227_M26_filtered_001.mgf|ALE_P2108_221_M24_filtered_001.mgf|ALE_P2108_167_M9_filtered_001.mgf|ALE_P2108_236_M28_filtered_001.mgf|ALE_P2108_245_M30_filtered_001.mgf|ALE_P2108_197_M17_filtered_001.mgf|ALE_P2108_200_M18_filtered_001.mgf|ALE_P2108_191_M15_filtered_001.mgf|ALE_P2105_233_U_filtered_001.mgf|ALE_P2105_265_P10_f…
Y	[('[R].EDYNSTLR.[V]', 'HexNAc(4)Hex(4)Fuc(1)')]	17597	7	2604.54	868.847	['A0A0A6YY53']	FALSE	17597	ALE_P2105_244_P1_filtered_001.mgf|ALE_P2105_263_P9_filtered_001.mgf|ALE_P2105_246_P2_filtered_001.mgf|ALE_P2105_237_U4_filtered_001.mgf|ALE_P2105_269_P12_filtered_001.mgf
N	[('[R].EDYNSTLR.[V]', 'HexNAc(4)Hex(6)NeuAc(1)')]	26145	5	3073.14	1025.05	['A0A0A6YY53']	FALSE	26145	ALE_P2105_282_P17_filtered_001.mgf|ALE_P2105_250_P4_filtered_001.mgf|ALE_P2105_259_P7_filtered_001.mgf|ALE_P2105_265_P10_filtered_001.mgf|ALE_P2105_284_P18_filtered_001.mgf
Y	[('[R].EDYNSTLR.[V]', 'HexNAc(4)Hex(5)NeuAc(1)')]	23418	15	2911.09	971.029	['A0A0A6YY53']	FALSE	23418	ALE_P2108_149_M4_filtered_001.mgf|ALE_P2105_282_P17_filtered_001.mgf|ALE_P2105_254_P6_filtered_001.mgf|ALE_P2108_173_M10_filtered_001.mgf|ALE_P2108_203_M19_filtered_001.mgf|ALE_P2105_284_P18_filtered_001.mgf|ALE_P2105_259_P7_filtered_001.mgf|ALE_P2105_246_P2_filtered_001.mgf|ALE_P2108_200_M18_filtered_001.mgf|ALE_P2105_278_P15_filtered_001.mgf|ALE_P2105_261_P8_filtered_001.mgf|ALE_P2105_250_P4_fi…
N	[('[R].EDYNSTLR.[V]', 'HexNAc(3)Hex(3)')]	27019	54	2093.92	1047.46	['A0A0A6YY53']	FALSE	27019	ALE_P2108_149_M4_filtered_001.mgf|ALE_P2108_233_M27_filtered_001.mgf|ALE_P2105_267_P11_filtered_001.mgf|ALE_P2108_176_M11_filtered_001.mgf|ALE_P2105_246_P2_filtered_001.mgf|ALE_P2108_221_M24_filtered_001.mgf|ALE_P2108_143_M3_filtered_001.mgf|ALE_P2105_276_P14_filtered_001.mgf|ALE_P2105_278_P15_filtered_001.mgf|ALE_P2105_263_P9_filtered_001.mgf|ALE_P2105_284_P18_filtered_001.mgf|ALE_P2108_179_M12_…
Y	[('[R].EDYNSTLR.[V]', 'HexNAc(2)')]	6866	80	1404.63	702.815	['A0A0A6YY53']	FALSE	6866	ALE_P2108_149_M4_filtered_001.mgf|ALE_P2105_267_P11_filtered_001.mgf|ALE_P2105_231_U_filtered_001.mgf|ALE_P2108_176_M11_filtered_001.mgf|ALE_P2108_221_M24_filtered_001.mgf|ALE_P2108_245_M30_filtered_001.mgf|ALE_P2108_143_M3_filtered_001.mgf|ALE_P2105_276_P14_filtered_001.mgf|ALE_P2105_278_P15_filtered_001.mgf|ALE_P2105_263_P9_filtered_001.mgf|ALE_P2108_179_M12_filtered_001.mgf|ALE_P2105_282_P17_f…
Y	[('[R].EDYNSTLR.[V]', 'HexNAc(4)Hex(3)Fuc(1)')]	14439	3	2442.89	814.9630000000001	['A0A0A6YY53']	FALSE	14439	ALE_P2108_245_M30_filtered_001.mgf|ALE_P2108_191_M15_filtered_001.mgf|ALE_P2108_167_M9_filtered_001.mgf
Y	[('[R].EDYNSTLR.[V]', 'HexNAc(3)Hex(4)')]	29612	90	2255.97	1128.49	['A0A0A6YY53']	FALSE	29612	ALE_P2108_149_M4_filtered_001.mgf|ALE_P2105_267_P11_filtered_001.mgf|ALE_P2108_176_M11_filtered_001.mgf|ALE_P2105_246_P2_filtered_001.mgf|ALE_P2108_221_M24_filtered_001.mgf|ALE_P2108_143_M3_filtered_001.mgf|ALE_P2105_276_P14_filtered_001.mgf|ALE_P2105_278_P15_filtered_001.mgf|ALE_P2105_263_P9_filtered_001.mgf|ALE_P2105_284_P18_filtered_001.mgf|ALE_P2108_179_M12_filtered_001.mgf|ALE_P2105_282_P17_…
Y	[('[R].EDYNSTLR.[V]', 'HexNAc(4)Hex(5)NeuAc(1)')]	23393	4	2910.42	970.808	['A0A0A6YY53']	FALSE	23393	ALE_P2108_209_M21_filtered_001.mgf|ALE_P2108_227_M26_filtered_001.mgf|ALE_P2108_203_M19_filtered_001.mgf
N	[('[R].EDYNSTLR.[V]', 'HexNAc(3)Hex(6)')]	33776	7	2580.04	1290.52	['A0A0A6YY53']	FALSE	33776	ALE_P2108_161_M7_filtered_001.mgf|ALE_P2108_173_M10_filtered_001.mgf|ALE_P2105_274_P13_filtered_001.mgf|ALE_P2105_239_U5_filtered_001.mgf|ALE_P2108_200_M18_filtered_001.mgf|ALE_P2108_236_M28_filtered_001.mgf|ALE_P2108_224_M25_filtered_001.mgf
N	[('[R].EDYNSTLR.[V]', 'HexNAc(4)Hex(5)NeuAc(1)')]	23375	41	2909.43	970.475	['A0A0A6YY53']	FALSE	23375	ALE_P2108_149_M4_filtered_001.mgf|ALE_P2108_233_M27_filtered_001.mgf|ALE_P2108_239_M29_filtered_001.mgf|ALE_P2108_161_M7_filtered_001.mgf|ALE_P2108_173_M10_filtered_001.mgf|ALE_P2108_140_M2_filtered_001.mgf|ALE_P2108_176_M11_filtered_001.mgf|ALE_P2108_227_M26_filtered_001.mgf|ALE_P2108_152_M5_filtered_001.mgf|ALE_P2108_167_M9_filtered_001.mgf|ALE_P2108_188_M14_filtered_001.mgf|ALE_P2108_164_M8_fi…
N	[('[R].EDYNSTLR.[V]', 'HexNAc(3)Hex(5)')]	31538	33	2418.02	1209.51	['A0A0A6YY53']	FALSE	31538	ALE_P2108_233_M27_filtered_001.mgf|ALE_P2105_267_P11_filtered_001.mgf|ALE_P2108_176_M11_filtered_001.mgf|ALE_P2108_221_M24_filtered_001.mgf|ALE_P2108_143_M3_filtered_001.mgf|ALE_P2105_276_P14_filtered_001.mgf|ALE_P2105_278_P15_filtered_001.mgf|ALE_P2105_263_P9_filtered_001.mgf|ALE_P2108_224_M25_filtered_001.mgf|ALE_P2108_179_M12_filtered_001.mgf|ALE_P2105_282_P17_filtered_001.mgf|ALE_P2105_244_P1…
Y	[('[R].EDYNSTLR.[V]', 'HexNAc(1)Fuc(1)')]	4578	22	1346.64	673.818	['A0A0A6YY53']	FALSE	4578	ALE_P2108_149_M4_filtered_001.mgf|ALE_P2108_233_M27_filtered_001.mgf|ALE_P2105_235_U_filtered_001.mgf|ALE_P2105_282_P17_filtered_001.mgf|ALE_P2105_267_P11_filtered_001.mgf|ALE_P2105_231_U_filtered_001.mgf|ALE_P2105_274_P13_filtered_001.mgf|ALE_P2108_227_M26_filtered_001.mgf|ALE_P2105_239_U5_filtered_001.mgf|ALE_P2108_152_M5_filtered_001.mgf|ALE_P2108_245_M30_filtered_001.mgf|ALE_P2105_250_P4_filt…
N	[('[R].EDYNSTLR.[V]', 'HexNAc(5)Hex(5)NeuAc(1)')]	12475	11	3116.11	779.778	['A0A0A6YY53']	FALSE	12475	ALE_P2105_254_P6_filtered_001.mgf|ALE_P2108_173_M10_filtered_001.mgf|ALE_P2108_185_M13_filtered_001.mgf|ALE_P2108_221_M24_filtered_001.mgf|ALE_P2108_197_M17_filtered_001.mgf|ALE_P2105_237_U4_filtered_001.mgf|ALE_P2105_250_P4_filtered_001.mgf|ALE_P2105_265_P10_filtered_001.mgf|ALE_P2105_263_P9_filtered_001.mgf
Y	[('[R].EDYNSTLR.[V]', 'HexNAc(1)Fuc(1)')]	4638	15	1347.64	674.319	['A0A0A6YY53']	FALSE	4638	ALE_P2108_149_M4_filtered_001.mgf|ALE_P2108_233_M27_filtered_001.mgf|ALE_P2108_239_M29_filtered_001.mgf|ALE_P2108_161_M7_filtered_001.mgf|ALE_P2108_173_M10_filtered_001.mgf|ALE_P2108_203_M19_filtered_001.mgf|ALE_P2108_227_M26_filtered_001.mgf|ALE_P2108_167_M9_filtered_001.mgf|ALE_P2108_188_M14_filtered_001.mgf|ALE_P2108_164_M8_filtered_001.mgf|ALE_P2108_197_M17_filtered_001.mgf|ALE_P2108_212_M22_…
Y	[('[R].EDYNSTLR.[V]', 'HexNAc(5)Hex(5)NeuAc(1)')]	12438	17	3114.11	779.279	['A0A0A6YY53']	FALSE	12438	ALE_P2105_235_U_filtered_001.mgf|ALE_P2105_267_P11_filtered_001.mgf|ALE_P2108_161_M7_filtered_001.mgf|ALE_P2108_173_M10_filtered_001.mgf|ALE_P2105_280_P16_filtered_001.mgf|ALE_P2105_284_P18_filtered_001.mgf|ALE_P2108_185_M13_filtered_001.mgf|ALE_P2108_188_M14_filtered_001.mgf|ALE_P2108_212_M22_filtered_001.mgf|ALE_P2108_200_M18_filtered_001.mgf|ALE_P2105_237_U4_filtered_001.mgf|ALE_P2105_278_P15_…
Y	[('[R].EDYNSTLR.[V]', 'HexNAc(1)Fuc(1)')]	4594	3	1346.78	673.8910000000001	['A0A0A6YY53']	FALSE	4594	ALE_P2108_176_M11_filtered_001.mgf|ALE_P2108_236_M28_filtered_001.mgf|ALE_P2108_224_M25_filtered_001.mgf
N	[('[R].EDYNSTLR.[V]', 'HexNAc(4)Hex(7)')]	24049	14	2947.03	983.01	['A0A0A6YY53']	FALSE	24049	ALE_P2108_173_M10_filtered_001.mgf|ALE_P2105_231_U_filtered_001.mgf|ALE_P2105_280_P16_filtered_001.mgf|ALE_P2108_215_M23_filtered_001.mgf|ALE_P2105_246_P2_filtered_001.mgf|ALE_P2108_212_M22_filtered_001.mgf|ALE_P2108_197_M17_filtered_001.mgf|ALE_P2108_200_M18_filtered_001.mgf|ALE_P2105_237_U4_filtered_001.mgf|ALE_P2105_276_P14_filtered_001.mgf|ALE_P2105_250_P4_filtered_001.mgf|ALE_P2105_269_P12_f…
Y	[('[R].EDYNSTLR.[V]', 'HexNAc(5)Hex(5)NeuAc(1)')]	12462	52	3115.11	779.528	['A0A0A6YY53']	FALSE	12462	ALE_P2105_267_P11_filtered_001.mgf|ALE_P2105_231_U_filtered_001.mgf|ALE_P2108_176_M11_filtered_001.mgf|ALE_P2105_276_P14_filtered_001.mgf|ALE_P2105_278_P15_filtered_001.mgf|ALE_P2105_263_P9_filtered_001.mgf|ALE_P2105_284_P18_filtered_001.mgf|ALE_P2105_282_P17_filtered_001.mgf|ALE_P2105_280_P16_filtered_001.mgf|ALE_P2108_185_M13_filtered_001.mgf|ALE_P2108_212_M22_filtered_001.mgf|ALE_P2108_197_M17…
Y	[('[R].EDYNSTLR.[V]', 'HexNAc(4)Hex(3)Fuc(1)')]	32001	4	2441	1221	['A0A0A6YY53']	FALSE	32001	ALE_P2105_261_P8_filtered_001.mgf|ALE_P2108_161_M7_filtered_001.mgf|ALE_P2108_173_M10_filtered_001.mgf|ALE_P2108_203_M19_filtered_001.mgf
N	[('[R].EDYNSTLR.[V]', 'HexNAc(1)Fuc(1)')]	4675	8	1347.78	674.39	['A0A0A6YY53']	FALSE	4675	ALE_P2108_233_M27_filtered_001.mgf|ALE_P2108_161_M7_filtered_001.mgf|ALE_P2108_140_M2_filtered_001.mgf|ALE_P2108_221_M24_filtered_001.mgf|ALE_P2108_152_M5_filtered_001.mgf|ALE_P2108_212_M22_filtered_001.mgf|ALE_P2108_209_M21_filtered_001.mgf|ALE_P2108_224_M25_filtered_001.mgf
Y	[('[R].EDYNSTLR.[V]', 'HexNAc(2)')]	6787	78	1402.66	701.832	['A0A0A6YY53']	FALSE	6787	ALE_P2108_149_M4_filtered_001.mgf|ALE_P2108_233_M27_filtered_001.mgf|ALE_P2105_267_P11_filtered_001.mgf|ALE_P2105_231_U_filtered_001.mgf|ALE_P2108_176_M11_filtered_001.mgf|ALE_P2105_246_P2_filtered_001.mgf|ALE_P2108_221_M24_filtered_001.mgf|ALE_P2108_245_M30_filtered_001.mgf|ALE_P2108_143_M3_filtered_001.mgf|ALE_P2105_276_P14_filtered_001.mgf|ALE_P2105_278_P15_filtered_001.mgf|ALE_P2105_263_P9_fi…
Y	[('[R].EDYNSTLR.[V]', 'HexNAc(4)Hex(3)Fuc(1)')]	32007	195	2442	1221.5	['A0A0A6YY53']	FALSE	32007	ALE_P2108_149_M4_filtered_001.mgf|ALE_P2108_233_M27_filtered_001.mgf|ALE_P2105_267_P11_filtered_001.mgf|ALE_P2105_231_U_filtered_001.mgf|ALE_P2108_176_M11_filtered_001.mgf|ALE_P2105_246_P2_filtered_001.mgf|ALE_P2108_245_M30_filtered_001.mgf|ALE_P2108_143_M3_filtered_001.mgf|ALE_P2105_276_P14_filtered_001.mgf|ALE_P2105_278_P15_filtered_001.mgf|ALE_P2105_263_P9_filtered_001.mgf|ALE_P2108_224_M25_fi…
Y	[('[R].EDYNSTLR.[V]', 'HexNAc(4)Hex(7)Fuc(1)')]	37171	15	3090.21	1545.61	['A0A0A6YY53']	FALSE	37171	ALE_P2108_149_M4_filtered_001.mgf|ALE_P2108_233_M27_filtered_001.mgf|ALE_P2105_235_U_filtered_001.mgf|ALE_P2105_254_P6_filtered_001.mgf|ALE_P2108_239_M29_filtered_001.mgf|ALE_P2105_231_U_filtered_001.mgf|ALE_P2108_140_M2_filtered_001.mgf|ALE_P2105_239_U5_filtered_001.mgf|ALE_P2105_246_P2_filtered_001.mgf|ALE_P2108_155_M6_filtered_001.mgf|ALE_P2105_237_U4_filtered_001.mgf|ALE_P2105_261_P8_filtered…
Y	[('[R].EDYNSTLR.[V]', 'HexNAc(2)')]	6812	4	1403.6	702.298	['A0A0A6YY53']	FALSE	6812	ALE_P2108_212_M22_filtered_001.mgf|ALE_P2108_155_M6_filtered_001.mgf|ALE_P2108_221_M24_filtered_001.mgf|ALE_P2108_179_M12_filtered_001.mgf
Y	[('[R].EDYNSTLR.[V]', 'HexNAc(2)')]	6823	7	1403.67	702.334	['A0A0A6YY53']	FALSE	6823	ALE_P2108_233_M27_filtered_001.mgf|ALE_P2108_161_M7_filtered_001.mgf|ALE_P2105_231_U_filtered_001.mgf|ALE_P2105_244_P1_filtered_001.mgf|ALE_P2108_227_M26_filtered_001.mgf|ALE_P2108_221_M24_filtered_001.mgf|ALE_P2108_137_M1_filtered_001.mgf
Y	[('[R].EDYNSTLR.[V]', 'HexNAc(2)')]	6864	18	1404.61	702.806	['A0A0A6YY53']	FALSE	6864	ALE_P2108_149_M4_filtered_001.mgf|ALE_P2105_254_P6_filtered_001.mgf|ALE_P2105_274_P13_filtered_001.mgf|ALE_P2105_280_P16_filtered_001.mgf|ALE_P2108_215_M23_filtered_001.mgf|ALE_P2105_239_U5_filtered_001.mgf|ALE_P2105_246_P2_filtered_001.mgf|ALE_P2108_167_M9_filtered_001.mgf|ALE_P2108_227_M26_filtered_001.mgf|ALE_P2108_212_M22_filtered_001.mgf|ALE_P2105_252_P5_filtered_001.mgf|ALE_P2105_248_P3_fil…
N	[('[R].EDYNSTLR.[V]', 'HexNAc(1)Fuc(1)')]	4659	3	1347.67	674.335	['A0A0A6YY53']	FALSE	4659	ALE_P2108_140_M2_filtered_001.mgf|ALE_P2108_227_M26_filtered_001.mgf|ALE_P2108_245_M30_filtered_001.mgf
Y	[('[R].EDYNSTLR.[V]', 'HexNAc(1)Fuc(1)')]	4591	54	1346.75	673.873	['A0A0A6YY53']	FALSE	4591	ALE_P2108_149_M4_filtered_001.mgf|ALE_P2105_267_P11_filtered_001.mgf|ALE_P2108_176_M11_filtered_001.mgf|ALE_P2105_246_P2_filtered_001.mgf|ALE_P2108_221_M24_filtered_001.mgf|ALE_P2105_276_P14_filtered_001.mgf|ALE_P2105_278_P15_filtered_001.mgf|ALE_P2105_263_P9_filtered_001.mgf|ALE_P2108_224_M25_filtered_001.mgf|ALE_P2108_179_M12_filtered_001.mgf|ALE_P2105_282_P17_filtered_001.mgf|ALE_P2105_244_P1_…
Y	[('[R].EDYNSTLR.[V]', 'HexNAc(1)Fuc(1)')]	4499	8	1345.62	673.311	['A0A0A6YY53']	FALSE	4499	ALE_P2108_245_M30_filtered_001.mgf|ALE_P2108_155_M6_filtered_001.mgf|ALE_P2108_227_M26_filtered_001.mgf
Y	[('[R].EDYNSTLR.[V]', 'HexNAc(4)Hex(5)NeuGc(1)')]	23698	95	2928.15	976.716	['A0A0A6YY53']	FALSE	23698	ALE_P2108_149_M4_filtered_001.mgf|ALE_P2108_233_M27_filtered_001.mgf|ALE_P2105_267_P11_filtered_001.mgf|ALE_P2105_231_U_filtered_001.mgf|ALE_P2108_176_M11_filtered_001.mgf|ALE_P2105_246_P2_filtered_001.mgf|ALE_P2108_245_M30_filtered_001.mgf|ALE_P2108_143_M3_filtered_001.mgf|ALE_P2105_278_P15_filtered_001.mgf|ALE_P2105_263_P9_filtered_001.mgf|ALE_P2108_224_M25_filtered_001.mgf|ALE_P2105_284_P18_fi…
Y	[('[R].EDYNSTLR.[V]', 'HexNAc(4)Hex(5)NeuAc(1)')]	23386	6	2910.2	970.7339999999999	['A0A0A6YY53']	FALSE	23386	ALE_P2108_161_M7_filtered_001.mgf|ALE_P2105_267_P11_filtered_001.mgf|ALE_P2105_274_P13_filtered_001.mgf|ALE_P2105_259_P7_filtered_001.mgf|ALE_P2108_164_M8_filtered_001.mgf|ALE_P2105_278_P15_filtered_001.mgf
Y	[('[R].EDYNSTLR.[V]', 'HexNAc(4)Hex(3)')]	30225	12	2295.82	1148.41	['A0A0A6YY53']	FALSE	30225	ALE_P2105_265_P10_filtered_001.mgf|ALE_P2108_239_M29_filtered_001.mgf|ALE_P2108_221_M24_filtered_001.mgf|ALE_P2108_167_M9_filtered_001.mgf|ALE_P2108_245_M30_filtered_001.mgf|ALE_P2108_209_M21_filtered_001.mgf|ALE_P2108_212_M22_filtered_001.mgf|ALE_P2105_252_P5_filtered_001.mgf|ALE_P2105_261_P8_filtered_001.mgf|ALE_P2105_284_P18_filtered_001.mgf|ALE_P2108_179_M12_filtered_001.mgf|ALE_P2108_215_M23…
Y	[('[R].EDYNSTLR.[V]', 'HexNAc(4)Hex(5)')]	17886	19	2620.04	874.013	['A0A0A6YY53']	FALSE	17886	ALE_P2108_149_M4_filtered_001.mgf|ALE_P2108_239_M29_filtered_001.mgf|ALE_P2105_267_P11_filtered_001.mgf|ALE_P2108_173_M10_filtered_001.mgf|ALE_P2108_140_M2_filtered_001.mgf|ALE_P2108_176_M11_filtered_001.mgf|ALE_P2108_227_M26_filtered_001.mgf|ALE_P2108_236_M28_filtered_001.mgf|ALE_P2108_188_M14_filtered_001.mgf|ALE_P2108_164_M8_filtered_001.mgf|ALE_P2108_155_M6_filtered_001.mgf|ALE_P2108_143_M3_f…
Y	[('[R].EDYNSTLR.[V]', 'HexNAc(4)Hex(5)NeuAc(1)')]	35819	3	2912.14	1456.57	['A0A0A6YY53']	FALSE	35819	ALE_P2105_261_P8_filtered_001.mgf|ALE_P2105_254_P6_filtered_001.mgf|ALE_P2105_246_P2_filtered_001.mgf
Y	[('[R].EDYNSTLR.[V]', 'HexNAc(1)')]	10	128	1199.54	600.269	['A0A0A6YY53']	FALSE	10	ALE_P2105_267_P11_filtered_001.mgf|ALE_P2108_176_M11_filtered_001.mgf|ALE_P2108_221_M24_filtered_001.mgf|ALE_P2105_276_P14_filtered_001.mgf|ALE_P2105_278_P15_filtered_001.mgf|ALE_P2105_263_P9_filtered_001.mgf|ALE_P2105_284_P18_filtered_001.mgf|ALE_P2108_179_M12_filtered_001.mgf|ALE_P2105_282_P17_filtered_001.mgf|ALE_P2105_244_P1_filtered_001.mgf|ALE_P2105_274_P13_filtered_001.mgf|ALE_P2105_280_P1…
Y	[('[R].EDYNSTLR.[V]', 'HexNAc(4)Hex(5)Fuc(1)')]	6139	4	2766.07	692.2689999999999	['A0A0A6YY53']	FALSE	6139	ALE_P2105_280_P16_filtered_001.mgf|ALE_P2108_236_M28_filtered_001.mgf|ALE_P2108_239_M29_filtered_001.mgf|ALE_P2108_233_M27_filtered_001.mgf
Y	[('[R].EDYNSTLR.[V]', 'HexNAc(1)Fuc(1)')]	4514	8	1345.69	673.345	['A0A0A6YY53']	FALSE	4514	ALE_P2108_239_M29_filtered_001.mgf|ALE_P2105_231_U_filtered_001.mgf|ALE_P2105_280_P16_filtered_001.mgf|ALE_P2108_185_M13_filtered_001.mgf|ALE_P2108_167_M9_filtered_001.mgf|ALE_P2108_245_M30_filtered_001.mgf|ALE_P2108_155_M6_filtered_001.mgf|ALE_P2108_179_M12_filtered_001.mgf
Y	[('[R].EDYNSTLR.[V]', 'HexNAc(1)')]	98	8	1201.62	601.308	['A0A0A6YY53']	FALSE	98	ALE_P2108_176_M11_filtered_001.mgf|ALE_P2105_259_P7_filtered_001.mgf|ALE_P2108_197_M17_filtered_001.mgf|ALE_P2105_276_P14_filtered_001.mgf|ALE_P2105_250_P4_filtered_001.mgf|ALE_P2105_265_P10_filtered_001.mgf|ALE_P2105_263_P9_filtered_001.mgf|ALE_P2105_269_P12_filtered_001.mgf
Y	[('[R].EDYNSTLR.[V]', 'HexNAc(2)Hex(5)')]	9658	3	2214	738.665	['A0A0A6YY53']	FALSE	9658	ALE_P2105_261_P8_filtered_001.mgf|ALE_P2105_274_P13_filtered_001.mgf|ALE_P2105_269_P12_filtered_001.mgf
Y	[('[R].EDYNSTLR.[V]', 'HexNAc(4)Hex(5)')]	34121	5	2620.05	1310.53	['A0A0A6YY53']	FALSE	34121	ALE_P2108_176_M11_filtered_001.mgf|ALE_P2108_236_M28_filtered_001.mgf|ALE_P2108_155_M6_filtered_001.mgf|ALE_P2108_227_M26_filtered_001.mgf
Y	[('[R].EDYNSTLR.[V]', 'HexNAc(1)')]	54	3	1200.48	600.741	['A0A0A6YY53']	FALSE	54	ALE_P2105_252_P5_filtered_001.mgf|ALE_P2105_282_P17_filtered_001.mgf|ALE_P2105_276_P14_filtered_001.mgf
Y	[('[R].EDYNSTLR.[V]', 'HexNAc(1)')]	26	3	1199.64	600.319	['A0A0A6YY53']	FALSE	26	ALE_P2105_261_P8_filtered_001.mgf|ALE_P2105_248_P3_filtered_001.mgf|ALE_P2105_276_P14_filtered_001.mgf
N	[('[R].EDYNSTLR.[V]', 'HexNAc(4)Hex(6)')]	35345	13	2783.04	1392.02	['A0A0A6YY53']	FALSE	35345	ALE_P2108_149_M4_filtered_001.mgf|ALE_P2105_235_U_filtered_001.mgf|ALE_P2105_267_P11_filtered_001.mgf|ALE_P2105_244_P1_filtered_001.mgf|ALE_P2105_274_P13_filtered_001.mgf|ALE_P2105_280_P16_filtered_001.mgf|ALE_P2108_140_M2_filtered_001.mgf|ALE_P2108_155_M6_filtered_001.mgf|ALE_P2105_248_P3_filtered_001.mgf|ALE_P2105_237_U4_filtered_001.mgf|ALE_P2108_143_M3_filtered_001.mgf|ALE_P2105_278_P15_filte…
Y	[('[R].EDYNSTLR.[V]', 'HexNAc(3)Hex(4)')]	10506	4	2255.08	752.3589999999999	['A0A0A6YY53']	FALSE	10506	ALE_P2105_235_U_filtered_001.mgf|ALE_P2105_239_U5_filtered_001.mgf|ALE_P2105_237_U4_filtered_001.mgf|ALE_P2108_167_M9_filtered_001.mgf
Y	[('[R].EDYNSTLR.[V]', 'HexNAc(4)Hex(3)Fuc(1)')]	14442	3	2443	815.0010000000001	['A0A0A6YY53']	FALSE	14442	ALE_P2105_231_U_filtered_001.mgf|ALE_P2108_155_M6_filtered_001.mgf|ALE_P2105_244_P1_filtered_001.mgf
Y	[('[R].EDYNSTLR.[V]', 'HexNAc(4)Hex(5)NeuAc(1)')]	8777	7	2910.05	728.2639999999999	['A0A0A6YY53']	FALSE	8777	ALE_P2108_203_M19_filtered_001.mgf|ALE_P2105_246_P2_filtered_001.mgf|ALE_P2105_252_P5_filtered_001.mgf|ALE_P2105_263_P9_filtered_001.mgf|ALE_P2105_265_P10_filtered_001.mgf|ALE_P2108_179_M12_filtered_001.mgf|ALE_P2105_269_P12_filtered_001.mgf
Y	[('[R].EDYNSTLR.[V]', 'HexNAc(4)Hex(6)Fuc(1)NeuGc(1)')]	28104	15	3236.25	1079.42	['A0A0A6YY53']	FALSE	28104	ALE_P2108_149_M4_filtered_001.mgf|ALE_P2108_239_M29_filtered_001.mgf|ALE_P2105_235_U_filtered_001.mgf|ALE_P2105_231_U_filtered_001.mgf|ALE_P2105_280_P16_filtered_001.mgf|ALE_P2108_227_M26_filtered_001.mgf|ALE_P2108_167_M9_filtered_001.mgf|ALE_P2108_245_M30_filtered_001.mgf|ALE_P2108_209_M21_filtered_001.mgf|ALE_P2108_137_M1_filtered_001.mgf|ALE_P2108_212_M22_filtered_001.mgf|ALE_P2108_143_M3_filt…
Y	[('[R].EDYNSTLR.[V]', 'HexNAc(3)Hex(4)')]	10482	34	2254.94	752.312	['A0A0A6YY53']	FALSE	10482	ALE_P2105_267_P11_filtered_001.mgf|ALE_P2108_173_M10_filtered_001.mgf|ALE_P2105_231_U_filtered_001.mgf|ALE_P2105_244_P1_filtered_001.mgf|ALE_P2105_259_P7_filtered_001.mgf|ALE_P2108_176_M11_filtered_001.mgf|ALE_P2108_185_M13_filtered_001.mgf|ALE_P2108_203_M19_filtered_001.mgf|ALE_P2108_188_M14_filtered_001.mgf|ALE_P2108_164_M8_filtered_001.mgf|ALE_P2108_197_M17_filtered_001.mgf|ALE_P2105_252_P5_fi…
Y	[('[R].EDYNSTLR.[V]', 'HexNAc(4)Hex(3)')]	30237	3	2296.98	1148.99	['A0A0A6YY53']	FALSE	30237	ALE_P2105_274_P13_filtered_001.mgf|ALE_P2105_259_P7_filtered_001.mgf|ALE_P2105_278_P15_filtered_001.mgf
Y	[('[R].EDYNSTLR.[V]', 'HexNAc(1)')]	70	9	1200.64	600.821	['A0A0A6YY53']	FALSE	70	ALE_P2108_203_M19_filtered_001.mgf|ALE_P2108_215_M23_filtered_001.mgf|ALE_P2108_152_M5_filtered_001.mgf|ALE_P2108_188_M14_filtered_001.mgf|ALE_P2108_209_M21_filtered_001.mgf|ALE_P2108_197_M17_filtered_001.mgf|ALE_P2108_200_M18_filtered_001.mgf|ALE_P2108_191_M15_filtered_001.mgf|ALE_P2105_269_P12_filtered_001.mgf
Y	[('[R].EDYNSTLR.[V]', 'HexNAc(1)')]	52	17	1200.53	600.7669999999999	['A0A0A6YY53']	FALSE	52	ALE_P2105_254_P6_filtered_001.mgf|ALE_P2105_267_P11_filtered_001.mgf|ALE_P2108_215_M23_filtered_001.mgf|ALE_P2108_167_M9_filtered_001.mgf|ALE_P2108_188_M14_filtered_001.mgf|ALE_P2108_209_M21_filtered_001.mgf|ALE_P2108_212_M22_filtered_001.mgf|ALE_P2105_252_P5_filtered_001.mgf|ALE_P2105_276_P14_filtered_001.mgf|ALE_P2105_263_P9_filtered_001.mgf|ALE_P2105_265_P10_filtered_001.mgf|ALE_P2105_269_P12_…
N	[('[R].EDYNSTLR.[V]', 'HexNAc(4)Hex(5)NeuAc(1)')]	23376	4	2909.45	970.482	['A0A0A6YY53']	FALSE	23376	ALE_P2108_155_M6_filtered_001.mgf|ALE_P2108_188_M14_filtered_001.mgf
Y	[('[R].EDYNSTLR.[V]', 'HexNAc(4)Hex(7)Fuc(1)')]	12028	4	3091.15	773.539	['A0A0A6YY53']	FALSE	12028	ALE_P2108_149_M4_filtered_001.mgf|ALE_P2108_137_M1_filtered_001.mgf|ALE_P2108_227_M26_filtered_001.mgf|ALE_P2108_236_M28_filtered_001.mgf
Y	[('[R].EDYNSTLR.[V]', 'HexNAc(4)Hex(5)NeuGc(1)')]	23689	5	2927.35	976.451	['A0A0A6YY53']	FALSE	23689	ALE_P2105_231_U_filtered_001.mgf|ALE_P2105_263_P9_filtered_001.mgf|ALE_P2108_155_M6_filtered_001.mgf|ALE_P2105_254_P6_filtered_001.mgf|ALE_P2108_143_M3_filtered_001.mgf
Y	[('[R].EDYNSTLR.[V]', 'HexNAc(4)Hex(3)Fuc(1)')]	14423	3	2442.01	814.669	['A0A0A6YY53']	FALSE	14423	ALE_P2108_140_M2_filtered_001.mgf|ALE_P2105_233_U_filtered_001.mgf|ALE_P2105_259_P7_filtered_001.mgf
Y	[('[R].EDYNSTLR.[V]', 'HexNAc(1)Fuc(1)')]	4640	70	1347.67	674.335	['A0A0A6YY53']	FALSE	4640	ALE_P2108_149_M4_filtered_001.mgf|ALE_P2108_233_M27_filtered_001.mgf|ALE_P2108_176_M11_filtered_001.mgf|ALE_P2108_221_M24_filtered_001.mgf|ALE_P2108_245_M30_filtered_001.mgf|ALE_P2108_143_M3_filtered_001.mgf|ALE_P2108_224_M25_filtered_001.mgf|ALE_P2105_284_P18_filtered_001.mgf|ALE_P2108_179_M12_filtered_001.mgf|ALE_P2105_274_P13_filtered_001.mgf|ALE_P2108_203_M19_filtered_001.mgf|ALE_P2105_239_U5…
Y	[('[R].EDYNSTLR.[V]', 'HexNAc(4)Hex(5)NeuAc(1)')]	8784	5	2910.22	728.305	['A0A0A6YY53']	FALSE	8784	ALE_P2105_244_P1_filtered_001.mgf|ALE_P2105_259_P7_filtered_001.mgf|ALE_P2108_164_M8_filtered_001.mgf|ALE_P2105_276_P14_filtered_001.mgf|ALE_P2105_278_P15_filtered_001.mgf
Y	[('[R].EDYNSTLR.[V]', 'HexNAc(4)Hex(4)Fuc(1)')]	17584	446	2604.05	868.684	['A0A0A6YY53']	FALSE	17584	ALE_P2108_149_M4_filtered_001.mgf|ALE_P2108_233_M27_filtered_001.mgf|ALE_P2105_267_P11_filtered_001.mgf|ALE_P2105_231_U_filtered_001.mgf|ALE_P2108_176_M11_filtered_001.mgf|ALE_P2105_246_P2_filtered_001.mgf|ALE_P2108_221_M24_filtered_001.mgf|ALE_P2108_245_M30_filtered_001.mgf|ALE_P2108_143_M3_filtered_001.mgf|ALE_P2105_276_P14_filtered_001.mgf|ALE_P2105_278_P15_filtered_001.mgf|ALE_P2105_263_P9_fi…
Y	[('[R].EDYNSTLR.[V]', 'HexNAc(5)Hex(5)NeuAc(1)')]	26699	57	3115.14	1039.05	['A0A0A6YY53']	FALSE	26699	ALE_P2105_267_P11_filtered_001.mgf|ALE_P2105_231_U_filtered_001.mgf|ALE_P2108_176_M11_filtered_001.mgf|ALE_P2105_246_P2_filtered_001.mgf|ALE_P2108_221_M24_filtered_001.mgf|ALE_P2105_276_P14_filtered_001.mgf|ALE_P2105_278_P15_filtered_001.mgf|ALE_P2105_282_P17_filtered_001.mgf|ALE_P2105_244_P1_filtered_001.mgf|ALE_P2105_274_P13_filtered_001.mgf|ALE_P2105_280_P16_filtered_001.mgf|ALE_P2108_185_M13_…
Y	[('[R].EDYNSTLR.[V]', 'HexNAc(5)Hex(5)NeuAc(1)')]	26687	18	3114.1	1038.7	['A0A0A6YY53']	FALSE	26687	ALE_P2105_235_U_filtered_001.mgf|ALE_P2105_267_P11_filtered_001.mgf|ALE_P2108_161_M7_filtered_001.mgf|ALE_P2108_173_M10_filtered_001.mgf|ALE_P2105_231_U_filtered_001.mgf|ALE_P2105_280_P16_filtered_001.mgf|ALE_P2105_284_P18_filtered_001.mgf|ALE_P2108_185_M13_filtered_001.mgf|ALE_P2108_215_M23_filtered_001.mgf|ALE_P2108_188_M14_filtered_001.mgf|ALE_P2108_200_M18_filtered_001.mgf|ALE_P2105_237_U4_fi…
Y	[('[R].EDYNSTLR.[V]', 'HexNAc(2)')]	6807	40	1403.61	702.307	['A0A0A6YY53']	FALSE	6807	ALE_P2108_233_M27_filtered_001.mgf|ALE_P2105_231_U_filtered_001.mgf|ALE_P2108_176_M11_filtered_001.mgf|ALE_P2108_221_M24_filtered_001.mgf|ALE_P2108_245_M30_filtered_001.mgf|ALE_P2108_143_M3_filtered_001.mgf|ALE_P2105_276_P14_filtered_001.mgf|ALE_P2108_224_M25_filtered_001.mgf|ALE_P2108_179_M12_filtered_001.mgf|ALE_P2105_282_P17_filtered_001.mgf|ALE_P2105_244_P1_filtered_001.mgf|ALE_P2108_203_M19_…
N	[('[R].EDYNSTLR.[V]', 'HexNAc(4)Hex(5)')]	17898	103	2620.99	874.331	['A0A0A6YY53']	FALSE	17898	ALE_P2108_149_M4_filtered_001.mgf|ALE_P2108_233_M27_filtered_001.mgf|ALE_P2105_267_P11_filtered_001.mgf|ALE_P2105_231_U_filtered_001.mgf|ALE_P2108_176_M11_filtered_001.mgf|ALE_P2105_246_P2_filtered_001.mgf|ALE_P2108_221_M24_filtered_001.mgf|ALE_P2108_245_M30_filtered_001.mgf|ALE_P2108_143_M3_filtered_001.mgf|ALE_P2105_276_P14_filtered_001.mgf|ALE_P2105_278_P15_filtered_001.mgf|ALE_P2105_263_P9_fi…
N	[('[R].EDYNSTLR.[V]', 'HexNAc(4)Hex(6)')]	21127	103	2783.06	928.352	['A0A0A6YY53']	FALSE	21127	ALE_P2108_149_M4_filtered_001.mgf|ALE_P2108_233_M27_filtered_001.mgf|ALE_P2105_267_P11_filtered_001.mgf|ALE_P2105_231_U_filtered_001.mgf|ALE_P2108_176_M11_filtered_001.mgf|ALE_P2105_246_P2_filtered_001.mgf|ALE_P2108_221_M24_filtered_001.mgf|ALE_P2108_245_M30_filtered_001.mgf|ALE_P2108_143_M3_filtered_001.mgf|ALE_P2105_276_P14_filtered_001.mgf|ALE_P2105_278_P15_filtered_001.mgf|ALE_P2105_263_P9_fi…
Y	[('[R].EDYNSTLR.[V]', 'HexNAc(1)Fuc(1)')]	4483	39	1345.59	673.295	['A0A0A6YY53']	FALSE	4483	ALE_P2108_149_M4_filtered_001.mgf|ALE_P2108_233_M27_filtered_001.mgf|ALE_P2105_231_U_filtered_001.mgf|ALE_P2108_221_M24_filtered_001.mgf|ALE_P2105_276_P14_filtered_001.mgf|ALE_P2105_278_P15_filtered_001.mgf|ALE_P2105_284_P18_filtered_001.mgf|ALE_P2105_282_P17_filtered_001.mgf|ALE_P2105_244_P1_filtered_001.mgf|ALE_P2105_274_P13_filtered_001.mgf|ALE_P2105_280_P16_filtered_001.mgf|ALE_P2108_185_M13_…
N	[('[R].EDYNSTLR.[V]', 'HexNAc(4)Hex(6)')]	21143	5	2784.05	928.683	['A0A0A6YY53']	FALSE	21143	ALE_P2105_261_P8_filtered_001.mgf|ALE_P2108_137_M1_filtered_001.mgf|ALE_P2105_254_P6_filtered_001.mgf|ALE_P2108_140_M2_filtered_001.mgf|ALE_P2105_269_P12_filtered_001.mgf
Y	[('[R].EDYNSTLR.[V]', 'HexNAc(5)Hex(5)NeuAc(1)')]	26672	16	3113.17	1038.39	['A0A0A6YY53']	FALSE	26672	ALE_P2105_267_P11_filtered_001.mgf|ALE_P2108_173_M10_filtered_001.mgf|ALE_P2105_244_P1_filtered_001.mgf|ALE_P2105_280_P16_filtered_001.mgf|ALE_P2105_259_P7_filtered_001.mgf|ALE_P2105_239_U5_filtered_001.mgf|ALE_P2105_246_P2_filtered_001.mgf|ALE_P2108_188_M14_filtered_001.mgf|ALE_P2108_164_M8_filtered_001.mgf|ALE_P2105_252_P5_filtered_001.mgf|ALE_P2105_248_P3_filtered_001.mgf|ALE_P2105_278_P15_fil…
Y	[('[R].EDYNSTLR.[V]', 'HexNAc(4)Hex(5)Fuc(1)')]	20767	8	2765.21	922.4019999999999	['A0A0A6YY53']	FALSE	20767	ALE_P2108_149_M4_filtered_001.mgf|ALE_P2108_161_M7_filtered_001.mgf|ALE_P2108_221_M24_filtered_001.mgf|ALE_P2108_167_M9_filtered_001.mgf|ALE_P2108_188_M14_filtered_001.mgf|ALE_P2108_164_M8_filtered_001.mgf|ALE_P2108_197_M17_filtered_001.mgf|ALE_P2108_200_M18_filtered_001.mgf
N	[('[R].EDYNSTLR.[V]', 'HexNAc(4)Hex(5)')]	34128	50	2620.99	1311	['A0A0A6YY53']	FALSE	34128	ALE_P2108_149_M4_filtered_001.mgf|ALE_P2108_233_M27_filtered_001.mgf|ALE_P2105_267_P11_filtered_001.mgf|ALE_P2105_231_U_filtered_001.mgf|ALE_P2108_176_M11_filtered_001.mgf|ALE_P2105_246_P2_filtered_001.mgf|ALE_P2108_221_M24_filtered_001.mgf|ALE_P2108_245_M30_filtered_001.mgf|ALE_P2108_143_M3_filtered_001.mgf|ALE_P2105_278_P15_filtered_001.mgf|ALE_P2105_263_P9_filtered_001.mgf|ALE_P2108_224_M25_fi…
Y	[('[R].EDYNSTLR.[V]', 'HexNAc(4)Hex(5)')]	34122	9	2620.06	1310.53	['A0A0A6YY53']	FALSE	34122	ALE_P2108_149_M4_filtered_001.mgf|ALE_P2108_233_M27_filtered_001.mgf|ALE_P2108_239_M29_filtered_001.mgf|ALE_P2108_140_M2_filtered_001.mgf|ALE_P2108_176_M11_filtered_001.mgf|ALE_P2108_155_M6_filtered_001.mgf|ALE_P2108_143_M3_filtered_001.mgf|ALE_P2108_224_M25_filtered_001.mgf
Y	[('[R].EDYNSTLR.[V]', 'HexNAc(4)Hex(7)Fuc(1)')]	12005	25	3090.14	773.285	['A0A0A6YY53']	FALSE	12005	ALE_P2108_233_M27_filtered_001.mgf|ALE_P2105_267_P11_filtered_001.mgf|ALE_P2108_176_M11_filtered_001.mgf|ALE_P2105_246_P2_filtered_001.mgf|ALE_P2108_245_M30_filtered_001.mgf|ALE_P2108_224_M25_filtered_001.mgf|ALE_P2105_284_P18_filtered_001.mgf|ALE_P2105_280_P16_filtered_001.mgf|ALE_P2105_239_U5_filtered_001.mgf|ALE_P2105_252_P5_filtered_001.mgf|ALE_P2105_248_P3_filtered_001.mgf|ALE_P2105_237_U4_f…
N	[('[R].EDYNSTLR.[V]', 'HexNAc(5)Hex(5)NeuAc(1)')]	26663	5	3112.14	1038.05	['A0A0A6YY53']	FALSE	26663	ALE_P2108_149_M4_filtered_001.mgf|ALE_P2105_282_P17_filtered_001.mgf|ALE_P2105_239_U5_filtered_001.mgf|ALE_P2105_237_U4_filtered_001.mgf
Y	[('[R].EDYNSTLR.[V]', 'HexNAc(4)Hex(5)Fuc(1)NeuGc(2)')]	39852	5	3379.29	1690.14	['A0A0A6YY53']	FALSE	39852	ALE_P2108_245_M30_filtered_001.mgf|ALE_P2105_239_U5_filtered_001.mgf|ALE_P2108_152_M5_filtered_001.mgf|ALE_P2108_179_M12_filtered_001.mgf
Y	[('[R].EDYNSTLR.[V]', 'HexNAc(4)Hex(3)Fuc(1)')]	14404	6	2440.99	814.331	['A0A0A6YY53']	FALSE	14404	ALE_P2108_173_M10_filtered_001.mgf|ALE_P2108_140_M2_filtered_001.mgf|ALE_P2108_185_M13_filtered_001.mgf|ALE_P2108_191_M15_filtered_001.mgf|ALE_P2105_261_P8_filtered_001.mgf|ALE_P2108_179_M12_filtered_001.mgf
Y	[('[R].EDYNSTLR.[V]', 'HexNAc(4)Hex(5)NeuAc(1)')]	23419	308	2911.14	971.048	['A0A0A6YY53']	FALSE	23419	ALE_P2108_149_M4_filtered_001.mgf|ALE_P2108_233_M27_filtered_001.mgf|ALE_P2105_267_P11_filtered_001.mgf|ALE_P2105_231_U_filtered_001.mgf|ALE_P2108_176_M11_filtered_001.mgf|ALE_P2105_246_P2_filtered_001.mgf|ALE_P2108_221_M24_filtered_001.mgf|ALE_P2108_245_M30_filtered_001.mgf|ALE_P2108_143_M3_filtered_001.mgf|ALE_P2105_276_P14_filtered_001.mgf|ALE_P2105_278_P15_filtered_001.mgf|ALE_P2105_263_P9_fi…
Y	[('[R].EDYNSTLR.[V]', 'HexNAc(4)Hex(5)NeuAc(1)')]	23427	18	2911.3	971.1	['A0A0A6YY53']	FALSE	23427	ALE_P2105_282_P17_filtered_001.mgf|ALE_P2105_254_P6_filtered_001.mgf|ALE_P2105_267_P11_filtered_001.mgf|ALE_P2108_161_M7_filtered_001.mgf|ALE_P2105_244_P1_filtered_001.mgf|ALE_P2105_284_P18_filtered_001.mgf|ALE_P2105_259_P7_filtered_001.mgf|ALE_P2108_185_M13_filtered_001.mgf|ALE_P2108_203_M19_filtered_001.mgf|ALE_P2108_167_M9_filtered_001.mgf|ALE_P2108_221_M24_filtered_001.mgf|ALE_P2108_164_M8_fi…
N	[('[R].EDYNSTLR.[V]', 'HexNAc(4)Hex(4)Fuc(1)')]	17560	22	2603.04	868.3480000000001	['A0A0A6YY53']	FALSE	17560	ALE_P2108_149_M4_filtered_001.mgf|ALE_P2108_239_M29_filtered_001.mgf|ALE_P2105_231_U_filtered_001.mgf|ALE_P2105_244_P1_filtered_001.mgf|ALE_P2105_259_P7_filtered_001.mgf|ALE_P2105_239_U5_filtered_001.mgf|ALE_P2105_274_P13_filtered_001.mgf|ALE_P2108_140_M2_filtered_001.mgf|ALE_P2108_152_M5_filtered_001.mgf|ALE_P2108_188_M14_filtered_001.mgf|ALE_P2108_227_M26_filtered_001.mgf|ALE_P2108_137_M1_filte…
Y	[('[R].EDYNSTLR.[V]', 'HexNAc(4)Hex(4)Fuc(1)')]	17576	11	2603.59	868.529	['A0A0A6YY53']	FALSE	17576	ALE_P2105_235_U_filtered_001.mgf|ALE_P2105_254_P6_filtered_001.mgf|ALE_P2105_244_P1_filtered_001.mgf|ALE_P2108_140_M2_filtered_001.mgf|ALE_P2105_259_P7_filtered_001.mgf|ALE_P2105_239_U5_filtered_001.mgf|ALE_P2105_252_P5_filtered_001.mgf|ALE_P2105_248_P3_filtered_001.mgf|ALE_P2105_233_U_filtered_001.mgf|ALE_P2105_284_P18_filtered_001.mgf
Y	[('[R].EDYNSTLR.[V]', 'HexNAc(4)Hex(5)NeuAc(1)')]	23390	15	2910.3	970.765	['A0A0A6YY53']	FALSE	23390	ALE_P2105_280_P16_filtered_001.mgf|ALE_P2108_176_M11_filtered_001.mgf|ALE_P2105_246_P2_filtered_001.mgf|ALE_P2108_188_M14_filtered_001.mgf|ALE_P2108_209_M21_filtered_001.mgf|ALE_P2108_197_M17_filtered_001.mgf|ALE_P2105_252_P5_filtered_001.mgf|ALE_P2108_212_M22_filtered_001.mgf|ALE_P2105_276_P14_filtered_001.mgf|ALE_P2105_278_P15_filtered_001.mgf|ALE_P2105_261_P8_filtered_001.mgf|ALE_P2105_263_P9_…
Y	[('[R].EDYNSTLR.[V]', 'HexNAc(1)')]	57	273	1200.54	600.77	['A0A0A6YY53']	FALSE	57	ALE_P2105_267_P11_filtered_001.mgf|ALE_P2108_176_M11_filtered_001.mgf|ALE_P2105_246_P2_filtered_001.mgf|ALE_P2108_221_M24_filtered_001.mgf|ALE_P2108_143_M3_filtered_001.mgf|ALE_P2105_276_P14_filtered_001.mgf|ALE_P2105_278_P15_filtered_001.mgf|ALE_P2105_263_P9_filtered_001.mgf|ALE_P2105_284_P18_filtered_001.mgf|ALE_P2108_179_M12_filtered_001.mgf|ALE_P2105_282_P17_filtered_001.mgf|ALE_P2105_244_P1_…
Y	[('[R].EDYNSTLR.[V]', 'HexNAc(4)Hex(5)NeuGc(1)')]	35853	4	2927.29	1464.15	['A0A0A6YY53']	FALSE	35853	ALE_P2108_164_M8_filtered_001.mgf|ALE_P2105_259_P7_filtered_001.mgf|ALE_P2108_167_M9_filtered_001.mgf|ALE_P2105_278_P15_filtered_001.mgf
Y	[('[R].EDYNSTLR.[V]', 'HexNAc(1)')]	32	4	1199.77	600.383	['A0A0A6YY53']	FALSE	32	ALE_P2105_280_P16_filtered_001.mgf|ALE_P2108_197_M17_filtered_001.mgf|ALE_P2108_143_M3_filtered_001.mgf|ALE_P2108_161_M7_filtered_001.mgf
Y	[('[R].EDYNSTLR.[V]', 'HexNAc(3)Hex(4)')]	10504	4	2255.07	752.3560000000001	['A0A0A6YY53']	FALSE	10504	ALE_P2105_278_P15_filtered_001.mgf|ALE_P2105_233_U_filtered_001.mgf|ALE_P2105_263_P9_filtered_001.mgf|ALE_P2105_250_P4_filtered_001.mgf
N	[('[R].EDYNSTLR.[V]', 'HexNAc(4)Hex(5)NeuGc(1)')]	35857	22	2928.29	1464.65	['A0A0A6YY53']	FALSE	35857	ALE_P2105_282_P17_filtered_001.mgf|ALE_P2105_254_P6_filtered_001.mgf|ALE_P2105_267_P11_filtered_001.mgf|ALE_P2108_161_M7_filtered_001.mgf|ALE_P2105_244_P1_filtered_001.mgf|ALE_P2105_274_P13_filtered_001.mgf|ALE_P2105_280_P16_filtered_001.mgf|ALE_P2108_176_M11_filtered_001.mgf|ALE_P2108_203_M19_filtered_001.mgf|ALE_P2108_188_M14_filtered_001.mgf|ALE_P2108_209_M21_filtered_001.mgf|ALE_P2105_252_P5_…
N	[('[R].EDYNSTLR.[V]', 'HexNAc(3)Hex(4)')]	29599	11	2255.08	1128.04	['A0A0A6YY53']	FALSE	29599	ALE_P2105_244_P1_filtered_001.mgf|ALE_P2105_259_P7_filtered_001.mgf|ALE_P2108_227_M26_filtered_001.mgf|ALE_P2105_252_P5_filtered_001.mgf|ALE_P2105_278_P15_filtered_001.mgf|ALE_P2105_261_P8_filtered_001.mgf|ALE_P2105_250_P4_filtered_001.mgf|ALE_P2108_224_M25_filtered_001.mgf|ALE_P2105_265_P10_filtered_001.mgf|ALE_P2105_263_P9_filtered_001.mgf|ALE_P2105_269_P12_filtered_001.mgf
Y	[('[R].EDYNSTLR.[V]', 'HexNAc(4)Hex(5)NeuGc(1)')]	35856	59	2928.16	1464.58	['A0A0A6YY53']	FALSE	35856	ALE_P2108_149_M4_filtered_001.mgf|ALE_P2108_233_M27_filtered_001.mgf|ALE_P2105_267_P11_filtered_001.mgf|ALE_P2105_231_U_filtered_001.mgf|ALE_P2108_176_M11_filtered_001.mgf|ALE_P2105_246_P2_filtered_001.mgf|ALE_P2108_143_M3_filtered_001.mgf|ALE_P2105_278_P15_filtered_001.mgf|ALE_P2105_263_P9_filtered_001.mgf|ALE_P2108_224_M25_filtered_001.mgf|ALE_P2105_284_P18_filtered_001.mgf|ALE_P2108_179_M12_fi…
Y	[('[R].EDYNSTLR.[V]', 'HexNAc(4)Hex(7)Fuc(1)')]	26397	3	3091.22	1031.07	['A0A0A6YY53']	FALSE	26397	ALE_P2108_233_M27_filtered_001.mgf|ALE_P2108_137_M1_filtered_001.mgf|ALE_P2108_227_M26_filtered_001.mgf
Y	[('[R].EDYNSTLR.[V]', 'HexNAc(1)Fuc(1)')]	4548	13	1346.37	673.683	['A0A0A6YY53']	FALSE	4548	ALE_P2105_282_P17_filtered_001.mgf|ALE_P2105_254_P6_filtered_001.mgf|ALE_P2105_267_P11_filtered_001.mgf|ALE_P2105_244_P1_filtered_001.mgf|ALE_P2105_280_P16_filtered_001.mgf|ALE_P2108_203_M19_filtered_001.mgf|ALE_P2108_164_M8_filtered_001.mgf|ALE_P2108_197_M17_filtered_001.mgf|ALE_P2105_248_P3_filtered_001.mgf|ALE_P2108_200_M18_filtered_001.mgf|ALE_P2105_263_P9_filtered_001.mgf
Y	[('[R].EDYNSTLR.[V]', 'HexNAc(2)')]	6785	12	1402.64	701.819	['A0A0A6YY53']	FALSE	6785	ALE_P2108_149_M4_filtered_001.mgf|ALE_P2108_233_M27_filtered_001.mgf|ALE_P2105_235_U_filtered_001.mgf|ALE_P2105_244_P1_filtered_001.mgf|ALE_P2108_140_M2_filtered_001.mgf|ALE_P2105_259_P7_filtered_001.mgf|ALE_P2108_227_M26_filtered_001.mgf|ALE_P2108_155_M6_filtered_001.mgf|ALE_P2105_261_P8_filtered_001.mgf|ALE_P2105_233_U_filtered_001.mgf|ALE_P2108_224_M25_filtered_001.mgf
Y	[('[R].EDYNSTLR.[V]', 'HexNAc(4)Hex(5)Fuc(1)')]	20813	9	2767.1	923.033	['A0A0A6YY53']	FALSE	20813	ALE_P2105_254_P6_filtered_001.mgf|ALE_P2108_176_M11_filtered_001.mgf|ALE_P2108_164_M8_filtered_001.mgf|ALE_P2108_137_M1_filtered_001.mgf|ALE_P2108_209_M21_filtered_001.mgf|ALE_P2108_224_M25_filtered_001.mgf|ALE_P2105_265_P10_filtered_001.mgf
N	[('[R].EDYNSTLR.[V]', 'HexNAc(2)')]	6751	3	1401.67	701.334	['A0A0A6YY53']	FALSE	6751	ALE_P2108_233_M27_filtered_001.mgf|ALE_P2108_236_M28_filtered_001.mgf|ALE_P2108_239_M29_filtered_001.mgf
Y	[('[R].EDYNSTLR.[V]', 'HexNAc(2)')]	6803	21	1403.51	702.2560000000001	['A0A0A6YY53']	FALSE	6803	ALE_P2105_235_U_filtered_001.mgf|ALE_P2105_254_P6_filtered_001.mgf|ALE_P2105_282_P17_filtered_001.mgf|ALE_P2105_267_P11_filtered_001.mgf|ALE_P2105_231_U_filtered_001.mgf|ALE_P2105_244_P1_filtered_001.mgf|ALE_P2105_259_P7_filtered_001.mgf|ALE_P2105_239_U5_filtered_001.mgf|ALE_P2105_246_P2_filtered_001.mgf|ALE_P2105_280_P16_filtered_001.mgf|ALE_P2108_209_M21_filtered_001.mgf|ALE_P2105_252_P5_filter…
N	[('[R].EDYNSTLR.[V]', 'HexNAc(3)Hex(4)NeuGc(1)')]	33550	11	2563.03	1282.02	['A0A0A6YY53']	FALSE	33550	ALE_P2108_233_M27_filtered_001.mgf|ALE_P2105_235_U_filtered_001.mgf|ALE_P2105_231_U_filtered_001.mgf|ALE_P2108_227_M26_filtered_001.mgf|ALE_P2105_239_U5_filtered_001.mgf|ALE_P2105_246_P2_filtered_001.mgf|ALE_P2108_236_M28_filtered_001.mgf|ALE_P2105_237_U4_filtered_001.mgf|ALE_P2105_233_U_filtered_001.mgf|ALE_P2105_284_P18_filtered_001.mgf
Y	[('[R].EDYNSTLR.[V]', 'HexNAc(4)Hex(5)NeuAc(1)')]	23432	3	2911.39	971.1310000000001	['A0A0A6YY53']	FALSE	23432	ALE_P2105_231_U_filtered_001.mgf|ALE_P2108_233_M27_filtered_001.mgf|ALE_P2108_209_M21_filtered_001.mgf
N	[('[R].EDYNSTLR.[V]', 'HexNAc(4)Hex(5)')]	17910	5	2621.23	874.409	['A0A0A6YY53']	FALSE	17910	ALE_P2105_261_P8_filtered_001.mgf|ALE_P2105_250_P4_filtered_001.mgf|ALE_P2105_248_P3_filtered_001.mgf|ALE_P2105_267_P11_filtered_001.mgf|ALE_P2105_278_P15_filtered_001.mgf
Y	[('[R].EDYNSTLR.[V]', 'HexNAc(1)Fuc(1)')]	4570	843	1346.6	673.801	['A0A0A6YY53']	FALSE	4570	ALE_P2108_149_M4_filtered_001.mgf|ALE_P2108_233_M27_filtered_001.mgf|ALE_P2105_267_P11_filtered_001.mgf|ALE_P2105_231_U_filtered_001.mgf|ALE_P2108_176_M11_filtered_001.mgf|ALE_P2105_246_P2_filtered_001.mgf|ALE_P2108_221_M24_filtered_001.mgf|ALE_P2108_245_M30_filtered_001.mgf|ALE_P2108_143_M3_filtered_001.mgf|ALE_P2105_276_P14_filtered_001.mgf|ALE_P2105_278_P15_filtered_001.mgf|ALE_P2105_263_P9_fi…

## Sheet: IgG3
Byonics Seed	glycoform	name	number of spectra	parent mass	precursor mass	Protein Accession	selected	shared name	UniqueFileSources
Y	[('[R].EAQYNSTFR.[V]', 'HexNAc(2)')]	11110	6	1520.6	760.802	['P03987']	FALSE	11110	ALE_P2108_203_M19_filtered_001.mgf|ALE_P2108_185_M13_filtered_001.mgf|ALE_P2108_236_M28_filtered_001.mgf|ALE_P2108_143_M3_filtered_001.mgf|ALE_P2105_233_U_filtered_001.mgf|ALE_P2108_179_M12_filtered_001.mgf
Y	[('[R].EAQYNSTFR.[V]', 'HexNAc(1)')]	3533	8	1319.65	660.323	['P03987']	FALSE	3533	ALE_P2108_239_M29_filtered_001.mgf|ALE_P2105_259_P7_filtered_001.mgf|ALE_P2108_221_M24_filtered_001.mgf|ALE_P2108_245_M30_filtered_001.mgf|ALE_P2108_164_M8_filtered_001.mgf|ALE_P2108_224_M25_filtered_001.mgf|ALE_P2108_179_M12_filtered_001.mgf
N	[('[R].EAQYNSTFR.[V]', 'HexNAc(1)')]	3477	28	1318.63	659.816	['P03987']	FALSE	3477	ALE_P2108_149_M4_filtered_001.mgf|ALE_P2108_233_M27_filtered_001.mgf|ALE_P2105_267_P11_filtered_001.mgf|ALE_P2105_231_U_filtered_001.mgf|ALE_P2108_176_M11_filtered_001.mgf|ALE_P2108_143_M3_filtered_001.mgf|ALE_P2105_284_P18_filtered_001.mgf|ALE_P2105_244_P1_filtered_001.mgf|ALE_P2105_274_P13_filtered_001.mgf|ALE_P2105_280_P16_filtered_001.mgf|ALE_P2105_239_U5_filtered_001.mgf|ALE_P2108_185_M13_fi…
Y	[('[R].EAQYNSTFR.[V]', 'HexNAc(4)Hex(4)Fuc(1)')]	19841	7	2722.5	908.165	['P03987']	FALSE	19841	ALE_P2105_280_P16_filtered_001.mgf|ALE_P2105_239_U5_filtered_001.mgf|ALE_P2105_246_P2_filtered_001.mgf|ALE_P2105_276_P14_filtered_001.mgf|ALE_P2105_261_P8_filtered_001.mgf|ALE_P2105_250_P4_filtered_001.mgf|ALE_P2105_263_P9_filtered_001.mgf
Y	[('[R].EAQYNSTFR.[V]', 'HexNAc(3)Hex(4)NeuAc(1)')]	18654	13	2662.98	888.325	['P03987']	FALSE	18654	ALE_P2105_254_P6_filtered_001.mgf|ALE_P2108_173_M10_filtered_001.mgf|ALE_P2108_176_M11_filtered_001.mgf|ALE_P2108_227_M26_filtered_001.mgf|ALE_P2105_239_U5_filtered_001.mgf|ALE_P2108_167_M9_filtered_001.mgf|ALE_P2108_164_M8_filtered_001.mgf|ALE_P2108_155_M6_filtered_001.mgf|ALE_P2108_143_M3_filtered_001.mgf|ALE_P2105_261_P8_filtered_001.mgf|ALE_P2105_250_P4_filtered_001.mgf|ALE_P2105_265_P10_filt…
Y	[('[R].EAQYNSTFR.[V]', 'HexNAc(5)Hex(6)Fuc(1)NeuGc(1)')]	18723	6	3555.68	889.67	['P03987']	FALSE	18723	ALE_P2105_254_P6_filtered_001.mgf|ALE_P2105_259_P7_filtered_001.mgf|ALE_P2105_239_U5_filtered_001.mgf|ALE_P2105_276_P14_filtered_001.mgf|ALE_P2105_261_P8_filtered_001.mgf|ALE_P2105_250_P4_filtered_001.mgf
Y	[('[R].EAQYNSTFR.[V]', 'HexNAc(5)Hex(6)Fuc(1)NeuGc(1)')]	18724	3	3555.69	889.672	['P03987']	FALSE	18724	ALE_P2105_233_U_filtered_001.mgf|ALE_P2105_237_U4_filtered_001.mgf|ALE_P2105_250_P4_filtered_001.mgf
Y	[('[R].EAQYNSTFR.[V]', 'HexNAc(4)Hex(5)')]	5596	11	2737.3	685.075	['P03987']	FALSE	5596	ALE_P2108_233_M27_filtered_001.mgf|ALE_P2108_239_M29_filtered_001.mgf|ALE_P2108_185_M13_filtered_001.mgf|ALE_P2108_167_M9_filtered_001.mgf|ALE_P2108_245_M30_filtered_001.mgf|ALE_P2108_188_M14_filtered_001.mgf|ALE_P2108_137_M1_filtered_001.mgf|ALE_P2105_261_P8_filtered_001.mgf|ALE_P2108_236_M28_filtered_001.mgf|ALE_P2108_224_M25_filtered_001.mgf|ALE_P2108_215_M23_filtered_001.mgf
Y	[('[R].EAQYNSTFR.[V]', 'HexNAc(2)Hex(8)')]	7044	3	2817.07	705.0169999999999	['P03987']	FALSE	7044	ALE_P2108_212_M22_filtered_001.mgf|ALE_P2108_167_M9_filtered_001.mgf|ALE_P2108_179_M12_filtered_001.mgf
Y	[('[R].EAQYNSTFR.[V]', 'HexNAc(4)Hex(5)NeuAc(1)')]	36554	3	3029.19	1515.1	['P03987']	FALSE	36554	ALE_P2105_263_P9_filtered_001.mgf|ALE_P2105_239_U5_filtered_001.mgf|ALE_P2105_246_P2_filtered_001.mgf
N	[('[R].EAQYNSTFR.[V]', 'HexNAc(2)Hex(9)')]	24680	34	2980.11	994.0369999999999	['P03987']	FALSE	24680	ALE_P2108_149_M4_filtered_001.mgf|ALE_P2105_267_P11_filtered_001.mgf|ALE_P2108_176_M11_filtered_001.mgf|ALE_P2108_221_M24_filtered_001.mgf|ALE_P2105_276_P14_filtered_001.mgf|ALE_P2105_263_P9_filtered_001.mgf|ALE_P2108_179_M12_filtered_001.mgf|ALE_P2105_282_P17_filtered_001.mgf|ALE_P2105_274_P13_filtered_001.mgf|ALE_P2105_280_P16_filtered_001.mgf|ALE_P2108_203_M19_filtered_001.mgf|ALE_P2108_185_M1…
N	[('[R].EAQYNSTFR.[V]', 'HexNAc(2)Hex(9)')]	24667	5	2979.1	993.699	['P03987']	FALSE	24667	ALE_P2105_231_U_filtered_001.mgf|ALE_P2108_236_M28_filtered_001.mgf|ALE_P2105_267_P11_filtered_001.mgf|ALE_P2105_244_P1_filtered_001.mgf|ALE_P2105_278_P15_filtered_001.mgf
Y	[('[R].EAQYNSTFR.[V]', 'HexNAc(4)Hex(4)Fuc(1)')]	19851	4	2723.04	908.347	['P03987']	FALSE	19851	ALE_P2108_236_M28_filtered_001.mgf|ALE_P2105_284_P18_filtered_001.mgf|ALE_P2108_245_M30_filtered_001.mgf
Y	[('[R].EAQYNSTFR.[V]', 'HexNAc(4)Hex(6)Fuc(1)NeuGc(1)')]	15821	10	3353.76	839.19	['P03987']	FALSE	15821	ALE_P2105_244_P1_filtered_001.mgf|ALE_P2105_280_P16_filtered_001.mgf|ALE_P2108_176_M11_filtered_001.mgf|ALE_P2105_239_U5_filtered_001.mgf|ALE_P2108_152_M5_filtered_001.mgf|ALE_P2105_252_P5_filtered_001.mgf|ALE_P2108_200_M18_filtered_001.mgf|ALE_P2105_237_U4_filtered_001.mgf|ALE_P2105_284_P18_filtered_001.mgf|ALE_P2105_269_P12_filtered_001.mgf
Y	[('[R].EAQYNSTFR.[V]', 'HexNAc(1)')]	3535	21	1319.66	660.33	['P03987']	FALSE	3535	ALE_P2108_233_M27_filtered_001.mgf|ALE_P2108_239_M29_filtered_001.mgf|ALE_P2105_254_P6_filtered_001.mgf|ALE_P2108_140_M2_filtered_001.mgf|ALE_P2108_203_M19_filtered_001.mgf|ALE_P2105_259_P7_filtered_001.mgf|ALE_P2105_239_U5_filtered_001.mgf|ALE_P2108_185_M13_filtered_001.mgf|ALE_P2108_227_M26_filtered_001.mgf|ALE_P2108_236_M28_filtered_001.mgf|ALE_P2108_155_M6_filtered_001.mgf|ALE_P2105_248_P3_fi…
Y	[('[R].EAQYNSTFR.[V]', 'HexNAc(1)')]	3530	21	1319.68	660.341	['P03987']	FALSE	3530	ALE_P2108_149_M4_filtered_001.mgf|ALE_P2108_233_M27_filtered_001.mgf|ALE_P2105_254_P6_filtered_001.mgf|ALE_P2105_244_P1_filtered_001.mgf|ALE_P2105_280_P16_filtered_001.mgf|ALE_P2108_176_M11_filtered_001.mgf|ALE_P2105_246_P2_filtered_001.mgf|ALE_P2108_185_M13_filtered_001.mgf|ALE_P2108_164_M8_filtered_001.mgf|ALE_P2108_197_M17_filtered_001.mgf|ALE_P2108_155_M6_filtered_001.mgf|ALE_P2108_200_M18_fi…
Y	[('[R].EAQYNSTFR.[V]', 'HexNAc(2)Hex(8)')]	7054	41	2818.06	705.2660000000001	['P03987']	FALSE	7054	ALE_P2108_233_M27_filtered_001.mgf|ALE_P2105_267_P11_filtered_001.mgf|ALE_P2105_231_U_filtered_001.mgf|ALE_P2108_176_M11_filtered_001.mgf|ALE_P2105_246_P2_filtered_001.mgf|ALE_P2108_245_M30_filtered_001.mgf|ALE_P2105_276_P14_filtered_001.mgf|ALE_P2105_278_P15_filtered_001.mgf|ALE_P2108_224_M25_filtered_001.mgf|ALE_P2105_284_P18_filtered_001.mgf|ALE_P2105_282_P17_filtered_001.mgf|ALE_P2105_274_P13…
Y	[('[R].EAQYNSTFR.[V]', 'HexNAc(4)Hex(4)Fuc(1)')]	34972	4	2723.09	1362.05	['P03987']	FALSE	34972	ALE_P2105_261_P8_filtered_001.mgf|ALE_P2108_143_M3_filtered_001.mgf|ALE_P2105_246_P2_filtered_001.mgf|ALE_P2105_237_U4_filtered_001.mgf
Y	[('[R].EAQYNSTFR.[V]', 'HexNAc(4)Hex(5)Fuc(1)NeuGc(2)')]	30648	3	3498.49	1166.83	['P03987']	FALSE	30648	ALE_P2108_215_M23_filtered_001.mgf|ALE_P2108_173_M10_filtered_001.mgf|ALE_P2108_188_M14_filtered_001.mgf
Y	[('[R].EAQYNSTFR.[V]', 'HexNAc(2)')]	11123	91	1520.78	760.8919999999999	['P03987']	FALSE	11123	ALE_P2108_149_M4_filtered_001.mgf|ALE_P2108_233_M27_filtered_001.mgf|ALE_P2105_267_P11_filtered_001.mgf|ALE_P2105_231_U_filtered_001.mgf|ALE_P2108_176_M11_filtered_001.mgf|ALE_P2105_246_P2_filtered_001.mgf|ALE_P2108_221_M24_filtered_001.mgf|ALE_P2108_245_M30_filtered_001.mgf|ALE_P2108_143_M3_filtered_001.mgf|ALE_P2105_278_P15_filtered_001.mgf|ALE_P2105_263_P9_filtered_001.mgf|ALE_P2108_224_M25_fi…
Y	[('[R].EAQYNSTFR.[V]', 'HexNAc(4)Hex(5)NeuAc(1)')]	10904	3	3029.53	758.133	['P03987']	FALSE	10904	ALE_P2108_149_M4_filtered_001.mgf|ALE_P2108_245_M30_filtered_001.mgf|ALE_P2108_233_M27_filtered_001.mgf
Y	[('[R].EAQYNSTFR.[V]', 'HexNAc(4)Hex(5)Fuc(1)NeuGc(2)')]	30650	7	3498.8	1166.93	['P03987']	FALSE	30650	ALE_P2105_254_P6_filtered_001.mgf|ALE_P2105_244_P1_filtered_001.mgf|ALE_P2105_274_P13_filtered_001.mgf|ALE_P2105_246_P2_filtered_001.mgf|ALE_P2105_252_P5_filtered_001.mgf|ALE_P2105_250_P4_filtered_001.mgf|ALE_P2105_269_P12_filtered_001.mgf
Y	[('[R].EAQYNSTFR.[V]', 'HexNAc(5)Hex(6)Fuc(1)NeuGc(1)')]	31077	3	3557.26	1186.42	['P03987']	FALSE	31077	ALE_P2105_252_P5_filtered_001.mgf|ALE_P2105_246_P2_filtered_001.mgf|ALE_P2105_237_U4_filtered_001.mgf
Y	[('[R].EAQYNSTFR.[V]', 'HexNAc(1)')]	3436	19	1317.66	659.328	['P03987']	FALSE	3436	ALE_P2105_235_U_filtered_001.mgf|ALE_P2105_282_P17_filtered_001.mgf|ALE_P2105_267_P11_filtered_001.mgf|ALE_P2108_161_M7_filtered_001.mgf|ALE_P2105_244_P1_filtered_001.mgf|ALE_P2108_176_M11_filtered_001.mgf|ALE_P2105_239_U5_filtered_001.mgf|ALE_P2108_152_M5_filtered_001.mgf|ALE_P2108_167_M9_filtered_001.mgf|ALE_P2105_250_P4_filtered_001.mgf|ALE_P2108_164_M8_filtered_001.mgf|ALE_P2105_252_P5_filter…
Y	[('[R].EAQYNSTFR.[V]', 'HexNAc(4)Hex(6)Fuc(1)NeuGc(1)')]	29345	57	3353.75	1118.58	['P03987']	FALSE	29345	ALE_P2108_149_M4_filtered_001.mgf|ALE_P2108_233_M27_filtered_001.mgf|ALE_P2105_267_P11_filtered_001.mgf|ALE_P2105_231_U_filtered_001.mgf|ALE_P2105_246_P2_filtered_001.mgf|ALE_P2108_245_M30_filtered_001.mgf|ALE_P2108_143_M3_filtered_001.mgf|ALE_P2105_276_P14_filtered_001.mgf|ALE_P2105_278_P15_filtered_001.mgf|ALE_P2105_263_P9_filtered_001.mgf|ALE_P2105_284_P18_filtered_001.mgf|ALE_P2108_179_M12_fi…
N	[('[R].EAQYNSTFR.[V]', 'HexNAc(4)Hex(6)Fuc(1)NeuGc(1)')]	15818	37	3353.6	839.1510000000001	['P03987']	FALSE	15818	ALE_P2108_233_M27_filtered_001.mgf|ALE_P2108_176_M11_filtered_001.mgf|ALE_P2105_246_P2_filtered_001.mgf|ALE_P2108_245_M30_filtered_001.mgf|ALE_P2108_224_M25_filtered_001.mgf|ALE_P2108_179_M12_filtered_001.mgf|ALE_P2108_203_M19_filtered_001.mgf|ALE_P2108_185_M13_filtered_001.mgf|ALE_P2108_209_M21_filtered_001.mgf|ALE_P2108_137_M1_filtered_001.mgf|ALE_P2108_197_M17_filtered_001.mgf|ALE_P2105_237_U4…
Y	[('[R].EAQYNSTFR.[V]', 'HexNAc(4)Hex(5)Fuc(1)')]	22882	3	2883.34	961.779	['P03987']	FALSE	22882	ALE_P2108_137_M1_filtered_001.mgf|ALE_P2105_246_P2_filtered_001.mgf|ALE_P2108_173_M10_filtered_001.mgf
N	[('[R].EAQYNSTFR.[V]', 'HexNAc(4)Hex(6)Fuc(1)NeuGc(1)')]	29356	143	3354.75	1118.92	['P03987']	FALSE	29356	ALE_P2108_149_M4_filtered_001.mgf|ALE_P2108_233_M27_filtered_001.mgf|ALE_P2105_267_P11_filtered_001.mgf|ALE_P2105_231_U_filtered_001.mgf|ALE_P2108_176_M11_filtered_001.mgf|ALE_P2105_246_P2_filtered_001.mgf|ALE_P2108_221_M24_filtered_001.mgf|ALE_P2108_245_M30_filtered_001.mgf|ALE_P2108_143_M3_filtered_001.mgf|ALE_P2105_276_P14_filtered_001.mgf|ALE_P2105_278_P15_filtered_001.mgf|ALE_P2105_263_P9_fi…
Y	[('[R].EAQYNSTFR.[V]', 'HexNAc(4)Hex(6)Fuc(1)NeuGc(1)')]	15800	55	3352.61	838.904	['P03987']	FALSE	15800	ALE_P2108_149_M4_filtered_001.mgf|ALE_P2108_233_M27_filtered_001.mgf|ALE_P2105_267_P11_filtered_001.mgf|ALE_P2108_176_M11_filtered_001.mgf|ALE_P2108_221_M24_filtered_001.mgf|ALE_P2108_245_M30_filtered_001.mgf|ALE_P2108_143_M3_filtered_001.mgf|ALE_P2105_276_P14_filtered_001.mgf|ALE_P2105_263_P9_filtered_001.mgf|ALE_P2108_224_M25_filtered_001.mgf|ALE_P2105_284_P18_filtered_001.mgf|ALE_P2108_179_M12…
N	[('[R].EAQYNSTFR.[V]', 'HexNAc(6)Hex(3)Fuc(1)NeuGc(1)')]	28548	12	3272.18	1091.39	['P03987']	FALSE	28548	ALE_P2108_233_M27_filtered_001.mgf|ALE_P2105_254_P6_filtered_001.mgf|ALE_P2105_231_U_filtered_001.mgf|ALE_P2105_244_P1_filtered_001.mgf|ALE_P2105_259_P7_filtered_001.mgf|ALE_P2105_239_U5_filtered_001.mgf|ALE_P2105_274_P13_filtered_001.mgf|ALE_P2108_152_M5_filtered_001.mgf|ALE_P2108_227_M26_filtered_001.mgf|ALE_P2108_197_M17_filtered_001.mgf|ALE_P2105_237_U4_filtered_001.mgf|ALE_P2105_265_P10_filt…
N	[('[R].EAQYNSTFR.[V]', 'HexNAc(6)Hex(4)Fuc(1)')]	26864	16	3128.2	1043.4	['P03987']	FALSE	26864	ALE_P2105_254_P6_filtered_001.mgf|ALE_P2105_231_U_filtered_001.mgf|ALE_P2108_140_M2_filtered_001.mgf|ALE_P2105_259_P7_filtered_001.mgf|ALE_P2105_239_U5_filtered_001.mgf|ALE_P2105_246_P2_filtered_001.mgf|ALE_P2108_167_M9_filtered_001.mgf|ALE_P2108_236_M28_filtered_001.mgf|ALE_P2105_250_P4_filtered_001.mgf|ALE_P2105_237_U4_filtered_001.mgf|ALE_P2105_261_P8_filtered_001.mgf|ALE_P2105_233_U_filtered_…
Y	[('[R].EAQYNSTFR.[V]', 'HexNAc(6)Hex(3)Fuc(1)')]	24411	47	2966.11	989.3689999999999	['P03987']	FALSE	24411	ALE_P2108_149_M4_filtered_001.mgf|ALE_P2105_231_U_filtered_001.mgf|ALE_P2105_246_P2_filtered_001.mgf|ALE_P2108_221_M24_filtered_001.mgf|ALE_P2108_245_M30_filtered_001.mgf|ALE_P2105_263_P9_filtered_001.mgf|ALE_P2108_224_M25_filtered_001.mgf|ALE_P2105_284_P18_filtered_001.mgf|ALE_P2105_282_P17_filtered_001.mgf|ALE_P2105_244_P1_filtered_001.mgf|ALE_P2108_203_M19_filtered_001.mgf|ALE_P2105_239_U5_fil…
Y	[('[R].EAQYNSTFR.[V]', 'HexNAc(6)Hex(3)Fuc(1)')]	24432	7	2967.08	989.692	['P03987']	FALSE	24432	ALE_P2108_233_M27_filtered_001.mgf|ALE_P2105_254_P6_filtered_001.mgf|ALE_P2105_280_P16_filtered_001.mgf|ALE_P2108_200_M18_filtered_001.mgf|ALE_P2108_191_M15_filtered_001.mgf|ALE_P2108_143_M3_filtered_001.mgf|ALE_P2105_269_P12_filtered_001.mgf
Y	[('[R].EAQYNSTFR.[V]', 'HexNAc(4)Hex(4)Fuc(1)')]	19796	6	2721.1	907.7	['P03987']	FALSE	19796	ALE_P2105_231_U_filtered_001.mgf|ALE_P2105_252_P5_filtered_001.mgf|ALE_P2105_246_P2_filtered_001.mgf|ALE_P2108_245_M30_filtered_001.mgf|ALE_P2105_274_P13_filtered_001.mgf
Y	[('[R].EAQYNSTFR.[V]', 'HexNAc(4)Hex(5)NeuAc(1)')]	428	4	3029.3	606.659	['P03987']	FALSE	428	ALE_P2108_164_M8_filtered_001.mgf|ALE_P2108_185_M13_filtered_001.mgf|ALE_P2108_179_M12_filtered_001.mgf|ALE_P2108_209_M21_filtered_001.mgf
Y	[('[R].EAQYNSTFR.[V]', 'HexNAc(4)Hex(4)Fuc(1)')]	34947	4	2721.11	1361.05	['P03987']	FALSE	34947	ALE_P2108_233_M27_filtered_001.mgf|ALE_P2105_250_P4_filtered_001.mgf|ALE_P2105_239_U5_filtered_001.mgf|ALE_P2108_245_M30_filtered_001.mgf
Y	[('[R].EAQYNSTFR.[V]', 'HexNAc(2)')]	11220	25	1522.74	761.872	['P03987']	FALSE	11220	ALE_P2108_149_M4_filtered_001.mgf|ALE_P2108_233_M27_filtered_001.mgf|ALE_P2108_239_M29_filtered_001.mgf|ALE_P2108_140_M2_filtered_001.mgf|ALE_P2108_176_M11_filtered_001.mgf|ALE_P2108_203_M19_filtered_001.mgf|ALE_P2108_185_M13_filtered_001.mgf|ALE_P2108_227_M26_filtered_001.mgf|ALE_P2108_152_M5_filtered_001.mgf|ALE_P2108_245_M30_filtered_001.mgf|ALE_P2108_188_M14_filtered_001.mgf|ALE_P2108_209_M21…
Y	[('[R].EAQYNSTFR.[V]', 'HexNAc(4)Hex(5)NeuAc(1)')]	418	20	3028.29	606.457	['P03987']	FALSE	418	ALE_P2105_282_P17_filtered_001.mgf|ALE_P2105_267_P11_filtered_001.mgf|ALE_P2108_161_M7_filtered_001.mgf|ALE_P2105_244_P1_filtered_001.mgf|ALE_P2105_274_P13_filtered_001.mgf|ALE_P2105_280_P16_filtered_001.mgf|ALE_P2108_176_M11_filtered_001.mgf|ALE_P2108_215_M23_filtered_001.mgf|ALE_P2108_167_M9_filtered_001.mgf|ALE_P2108_221_M24_filtered_001.mgf|ALE_P2108_188_M14_filtered_001.mgf|ALE_P2108_212_M22…
Y	[('[R].EAQYNSTFR.[V]', 'HexNAc(4)Hex(4)Fuc(1)')]	19830	291	2722.11	908.0360000000001	['P03987']	FALSE	19830	ALE_P2108_149_M4_filtered_001.mgf|ALE_P2108_233_M27_filtered_001.mgf|ALE_P2105_267_P11_filtered_001.mgf|ALE_P2105_231_U_filtered_001.mgf|ALE_P2108_176_M11_filtered_001.mgf|ALE_P2105_246_P2_filtered_001.mgf|ALE_P2108_221_M24_filtered_001.mgf|ALE_P2108_245_M30_filtered_001.mgf|ALE_P2108_143_M3_filtered_001.mgf|ALE_P2105_276_P14_filtered_001.mgf|ALE_P2105_278_P15_filtered_001.mgf|ALE_P2105_263_P9_fi…
Y	[('[R].EAQYNSTFR.[V]', 'HexNAc(2)')]	11186	6	1521.76	761.3810000000001	['P03987']	FALSE	11186	ALE_P2108_161_M7_filtered_001.mgf|ALE_P2108_176_M11_filtered_001.mgf|ALE_P2108_227_M26_filtered_001.mgf|ALE_P2108_188_M14_filtered_001.mgf|ALE_P2108_137_M1_filtered_001.mgf|ALE_P2108_197_M17_filtered_001.mgf
Y	[('[R].EAQYNSTFR.[V]', 'HexNAc(4)Hex(3)Fuc(1)')]	16737	5	2559.56	853.8539999999999	['P03987']	FALSE	16737	ALE_P2105_231_U_filtered_001.mgf|ALE_P2105_233_U_filtered_001.mgf|ALE_P2105_259_P7_filtered_001.mgf|ALE_P2105_237_U4_filtered_001.mgf|ALE_P2105_261_P8_filtered_001.mgf
N	[('[R].EAQYNSTFR.[V]', 'HexNAc(2)Hex(6)')]	32601	22	2494.92	1247.96	['P03987']	FALSE	32601	ALE_P2108_149_M4_filtered_001.mgf|ALE_P2108_233_M27_filtered_001.mgf|ALE_P2108_239_M29_filtered_001.mgf|ALE_P2108_161_M7_filtered_001.mgf|ALE_P2105_244_P1_filtered_001.mgf|ALE_P2108_140_M2_filtered_001.mgf|ALE_P2108_176_M11_filtered_001.mgf|ALE_P2105_239_U5_filtered_001.mgf|ALE_P2108_227_M26_filtered_001.mgf|ALE_P2108_152_M5_filtered_001.mgf|ALE_P2108_167_M9_filtered_001.mgf|ALE_P2108_245_M30_fil…
Y	[('[R].EAQYNSTFR.[V]', 'HexNAc(4)Hex(5)Fuc(1)')]	8323	8	2884.31	721.827	['P03987']	FALSE	8323	ALE_P2105_235_U_filtered_001.mgf|ALE_P2105_254_P6_filtered_001.mgf|ALE_P2105_231_U_filtered_001.mgf|ALE_P2105_244_P1_filtered_001.mgf|ALE_P2105_239_U5_filtered_001.mgf|ALE_P2108_137_M1_filtered_001.mgf|ALE_P2105_233_U_filtered_001.mgf|ALE_P2105_284_P18_filtered_001.mgf
N	[('[R].EAQYNSTFR.[V]', 'HexNAc(4)Hex(6)Fuc(1)')]	25761	47	3046.21	1016.07	['P03987']	FALSE	25761	ALE_P2108_149_M4_filtered_001.mgf|ALE_P2108_233_M27_filtered_001.mgf|ALE_P2105_231_U_filtered_001.mgf|ALE_P2105_246_P2_filtered_001.mgf|ALE_P2108_221_M24_filtered_001.mgf|ALE_P2108_245_M30_filtered_001.mgf|ALE_P2108_143_M3_filtered_001.mgf|ALE_P2108_224_M25_filtered_001.mgf|ALE_P2105_284_P18_filtered_001.mgf|ALE_P2105_244_P1_filtered_001.mgf|ALE_P2105_274_P13_filtered_001.mgf|ALE_P2105_239_U5_fil…
Y	[('[R].EAQYNSTFR.[V]', 'HexNAc(4)Hex(4)Fuc(1)')]	19852	25	2723.1	908.367	['P03987']	FALSE	19852	ALE_P2108_149_M4_filtered_001.mgf|ALE_P2108_233_M27_filtered_001.mgf|ALE_P2108_239_M29_filtered_001.mgf|ALE_P2105_254_P6_filtered_001.mgf|ALE_P2105_274_P13_filtered_001.mgf|ALE_P2105_284_P18_filtered_001.mgf|ALE_P2108_140_M2_filtered_001.mgf|ALE_P2105_246_P2_filtered_001.mgf|ALE_P2105_239_U5_filtered_001.mgf|ALE_P2108_152_M5_filtered_001.mgf|ALE_P2108_227_M26_filtered_001.mgf|ALE_P2108_236_M28_fi…
Y	[('[R].EAQYNSTFR.[V]', 'HexNAc(1)')]	3476	29	1318.63	659.815	['P03987']	FALSE	3476	ALE_P2105_267_P11_filtered_001.mgf|ALE_P2105_231_U_filtered_001.mgf|ALE_P2105_246_P2_filtered_001.mgf|ALE_P2105_276_P14_filtered_001.mgf|ALE_P2105_278_P15_filtered_001.mgf|ALE_P2105_263_P9_filtered_001.mgf|ALE_P2105_284_P18_filtered_001.mgf|ALE_P2105_282_P17_filtered_001.mgf|ALE_P2105_244_P1_filtered_001.mgf|ALE_P2105_274_P13_filtered_001.mgf|ALE_P2105_280_P16_filtered_001.mgf|ALE_P2105_239_U5_fi…
Y	[('[R].EAQYNSTFR.[V]', 'HexNAc(1)')]	3459	8	1318.41	659.706	['P03987']	FALSE	3459	ALE_P2105_267_P11_filtered_001.mgf|ALE_P2105_244_P1_filtered_001.mgf|ALE_P2105_280_P16_filtered_001.mgf|ALE_P2105_259_P7_filtered_001.mgf|ALE_P2105_237_U4_filtered_001.mgf|ALE_P2105_233_U_filtered_001.mgf|ALE_P2105_263_P9_filtered_001.mgf
Y	[('[R].EAQYNSTFR.[V]', 'HexNAc(2)Hex(3)Fuc(1)')]	28027	30	2153.08	1077.04	['P03987']	FALSE	28027	ALE_P2105_267_P11_filtered_001.mgf|ALE_P2105_231_U_filtered_001.mgf|ALE_P2108_176_M11_filtered_001.mgf|ALE_P2105_276_P14_filtered_001.mgf|ALE_P2105_278_P15_filtered_001.mgf|ALE_P2105_263_P9_filtered_001.mgf|ALE_P2105_284_P18_filtered_001.mgf|ALE_P2105_282_P17_filtered_001.mgf|ALE_P2105_280_P16_filtered_001.mgf|ALE_P2105_239_U5_filtered_001.mgf|ALE_P2108_209_M21_filtered_001.mgf|ALE_P2105_252_P5_f…
Y	[('[R].EAQYNSTFR.[V]', 'HexNAc(1)')]	3491	5	1318.85	659.926	['P03987']	FALSE	3491	ALE_P2105_231_U_filtered_001.mgf|ALE_P2105_233_U_filtered_001.mgf|ALE_P2105_235_U_filtered_001.mgf|ALE_P2105_263_P9_filtered_001.mgf|ALE_P2105_244_P1_filtered_001.mgf
Y	[('[R].EAQYNSTFR.[V]', 'HexNAc(4)Hex(3)Fuc(1)')]	16768	4	2561.04	854.346	['P03987']	FALSE	16768	ALE_P2108_212_M22_filtered_001.mgf|ALE_P2105_259_P7_filtered_001.mgf|ALE_P2105_246_P2_filtered_001.mgf|ALE_P2105_265_P10_filtered_001.mgf
N	[('[R].EAQYNSTFR.[V]', 'HexNAc(4)Hex(5)Fuc(1)NeuGc(2)')]	30646	98	3498.34	1166.78	['P03987']	FALSE	30646	ALE_P2108_149_M4_filtered_001.mgf|ALE_P2108_233_M27_filtered_001.mgf|ALE_P2105_267_P11_filtered_001.mgf|ALE_P2105_231_U_filtered_001.mgf|ALE_P2108_176_M11_filtered_001.mgf|ALE_P2105_246_P2_filtered_001.mgf|ALE_P2108_221_M24_filtered_001.mgf|ALE_P2108_245_M30_filtered_001.mgf|ALE_P2108_143_M3_filtered_001.mgf|ALE_P2105_276_P14_filtered_001.mgf|ALE_P2105_278_P15_filtered_001.mgf|ALE_P2105_263_P9_fi…
Y	[('[R].EAQYNSTFR.[V]', 'HexNAc(2)Hex(3)Fuc(1)')]	8048	55	2154.06	718.687	['P03987']	FALSE	8048	ALE_P2105_267_P11_filtered_001.mgf|ALE_P2108_176_M11_filtered_001.mgf|ALE_P2108_221_M24_filtered_001.mgf|ALE_P2105_276_P14_filtered_001.mgf|ALE_P2105_278_P15_filtered_001.mgf|ALE_P2105_263_P9_filtered_001.mgf|ALE_P2108_179_M12_filtered_001.mgf|ALE_P2105_282_P17_filtered_001.mgf|ALE_P2105_244_P1_filtered_001.mgf|ALE_P2105_274_P13_filtered_001.mgf|ALE_P2105_280_P16_filtered_001.mgf|ALE_P2108_185_M1…
Y	[('[R].EAQYNSTFR.[V]', 'HexNAc(2)Hex(3)Fuc(1)')]	28026	34	2153.01	1077.01	['P03987']	FALSE	28026	ALE_P2105_267_P11_filtered_001.mgf|ALE_P2105_231_U_filtered_001.mgf|ALE_P2105_246_P2_filtered_001.mgf|ALE_P2105_276_P14_filtered_001.mgf|ALE_P2105_278_P15_filtered_001.mgf|ALE_P2105_263_P9_filtered_001.mgf|ALE_P2105_284_P18_filtered_001.mgf|ALE_P2105_282_P17_filtered_001.mgf|ALE_P2105_244_P1_filtered_001.mgf|ALE_P2105_274_P13_filtered_001.mgf|ALE_P2105_280_P16_filtered_001.mgf|ALE_P2105_239_U5_fi…
Y	[('[R].EAQYNSTFR.[V]', 'HexNAc(4)Hex(5)Fuc(1)')]	22922	24	2885.16	962.387	['P03987']	FALSE	22922	ALE_P2108_149_M4_filtered_001.mgf|ALE_P2108_233_M27_filtered_001.mgf|ALE_P2108_239_M29_filtered_001.mgf|ALE_P2105_244_P1_filtered_001.mgf|ALE_P2105_274_P13_filtered_001.mgf|ALE_P2108_140_M2_filtered_001.mgf|ALE_P2105_239_U5_filtered_001.mgf|ALE_P2108_188_M14_filtered_001.mgf|ALE_P2108_164_M8_filtered_001.mgf|ALE_P2108_137_M1_filtered_001.mgf|ALE_P2108_197_M17_filtered_001.mgf|ALE_P2105_248_P3_fil…
Y	[('[R].EAQYNSTFR.[V]', 'HexNAc(2)Hex(3)Fuc(1)')]	28025	59	2153.02	1077.01	['P03987']	FALSE	28025	ALE_P2108_149_M4_filtered_001.mgf|ALE_P2108_233_M27_filtered_001.mgf|ALE_P2105_267_P11_filtered_001.mgf|ALE_P2108_176_M11_filtered_001.mgf|ALE_P2108_221_M24_filtered_001.mgf|ALE_P2108_245_M30_filtered_001.mgf|ALE_P2108_143_M3_filtered_001.mgf|ALE_P2105_278_P15_filtered_001.mgf|ALE_P2105_263_P9_filtered_001.mgf|ALE_P2108_224_M25_filtered_001.mgf|ALE_P2108_179_M12_filtered_001.mgf|ALE_P2105_274_P13…
Y	[('[R].EAQYNSTFR.[V]', 'HexNAc(4)Hex(5)Fuc(1)NeuGc(1)')]	27583	5	3192.25	1064.75	['P03987']	FALSE	27583	ALE_P2108_233_M27_filtered_001.mgf|ALE_P2105_233_U_filtered_001.mgf|ALE_P2108_200_M18_filtered_001.mgf|ALE_P2105_284_P18_filtered_001.mgf|ALE_P2108_179_M12_filtered_001.mgf
Y	[('[R].EAQYNSTFR.[V]', 'HexNAc(3)Hex(4)NeuAc(1)')]	18674	36	2663.38	888.46	['P03987']	FALSE	18674	ALE_P2108_149_M4_filtered_001.mgf|ALE_P2108_233_M27_filtered_001.mgf|ALE_P2105_267_P11_filtered_001.mgf|ALE_P2105_231_U_filtered_001.mgf|ALE_P2108_176_M11_filtered_001.mgf|ALE_P2105_246_P2_filtered_001.mgf|ALE_P2108_143_M3_filtered_001.mgf|ALE_P2105_276_P14_filtered_001.mgf|ALE_P2105_278_P15_filtered_001.mgf|ALE_P2105_263_P9_filtered_001.mgf|ALE_P2105_284_P18_filtered_001.mgf|ALE_P2108_179_M12_fi…
Y	[('[R].EAQYNSTFR.[V]', 'HexNAc(2)Hex(3)Fuc(1)')]	28044	25	2154.07	1077.53	['P03987']	FALSE	28044	ALE_P2108_233_M27_filtered_001.mgf|ALE_P2108_245_M30_filtered_001.mgf|ALE_P2105_276_P14_filtered_001.mgf|ALE_P2105_284_P18_filtered_001.mgf|ALE_P2108_179_M12_filtered_001.mgf|ALE_P2105_280_P16_filtered_001.mgf|ALE_P2108_209_M21_filtered_001.mgf|ALE_P2108_197_M17_filtered_001.mgf|ALE_P2105_252_P5_filtered_001.mgf|ALE_P2105_248_P3_filtered_001.mgf|ALE_P2108_212_M22_filtered_001.mgf|ALE_P2108_215_M2…
N	[('[R].EAQYNSTFR.[V]', 'HexNAc(2)Hex(3)Fuc(1)')]	8074	17	2155.04	719.013	['P03987']	FALSE	8074	ALE_P2108_161_M7_filtered_001.mgf|ALE_P2108_173_M10_filtered_001.mgf|ALE_P2105_280_P16_filtered_001.mgf|ALE_P2108_176_M11_filtered_001.mgf|ALE_P2108_203_M19_filtered_001.mgf|ALE_P2108_221_M24_filtered_001.mgf|ALE_P2108_167_M9_filtered_001.mgf|ALE_P2108_152_M5_filtered_001.mgf|ALE_P2108_188_M14_filtered_001.mgf|ALE_P2108_209_M21_filtered_001.mgf|ALE_P2108_212_M22_filtered_001.mgf|ALE_P2108_200_M18…
N	[('[R].EAQYNSTFR.[V]', 'HexNAc(3)Hex(4)NeuAc(1)')]	18645	26	2662.39	888.1310000000001	['P03987']	FALSE	18645	ALE_P2105_267_P11_filtered_001.mgf|ALE_P2105_231_U_filtered_001.mgf|ALE_P2108_176_M11_filtered_001.mgf|ALE_P2105_246_P2_filtered_001.mgf|ALE_P2108_143_M3_filtered_001.mgf|ALE_P2105_278_P15_filtered_001.mgf|ALE_P2105_282_P17_filtered_001.mgf|ALE_P2105_244_P1_filtered_001.mgf|ALE_P2105_274_P13_filtered_001.mgf|ALE_P2105_280_P16_filtered_001.mgf|ALE_P2105_239_U5_filtered_001.mgf|ALE_P2105_248_P3_fil…
Y	[('[R].EAQYNSTFR.[V]', 'HexNAc(4)Hex(6)Fuc(1)NeuGc(1)')]	29342	38	3353.31	1118.44	['P03987']	FALSE	29342	ALE_P2108_149_M4_filtered_001.mgf|ALE_P2108_233_M27_filtered_001.mgf|ALE_P2105_231_U_filtered_001.mgf|ALE_P2108_176_M11_filtered_001.mgf|ALE_P2105_246_P2_filtered_001.mgf|ALE_P2108_143_M3_filtered_001.mgf|ALE_P2105_276_P14_filtered_001.mgf|ALE_P2105_278_P15_filtered_001.mgf|ALE_P2105_263_P9_filtered_001.mgf|ALE_P2108_224_M25_filtered_001.mgf|ALE_P2105_284_P18_filtered_001.mgf|ALE_P2105_244_P1_fil…
Y	[('[R].EAQYNSTFR.[V]', 'HexNAc(4)Hex(5)NeuAc(1)')]	10925	4	3030.12	758.28	['P03987']	FALSE	10925	ALE_P2108_185_M13_filtered_001.mgf|ALE_P2105_265_P10_filtered_001.mgf|ALE_P2108_173_M10_filtered_001.mgf|ALE_P2108_215_M23_filtered_001.mgf
Y	[('[R].EAQYNSTFR.[V]', 'HexNAc(4)Hex(5)NeuAc(1)')]	10896	5	3029.1	758.025	['P03987']	FALSE	10896	ALE_P2108_203_M19_filtered_001.mgf|ALE_P2108_197_M17_filtered_001.mgf|ALE_P2108_200_M18_filtered_001.mgf|ALE_P2105_284_P18_filtered_001.mgf|ALE_P2108_188_M14_filtered_001.mgf
Y	[('[R].EAQYNSTFR.[V]', 'HexNAc(4)Hex(4)')]	33696	3	2575.02	1288.01	['P03987']	FALSE	33696	ALE_P2105_244_P1_filtered_001.mgf|ALE_P2105_261_P8_filtered_001.mgf|ALE_P2108_233_M27_filtered_001.mgf
Y	[('[R].EAQYNSTFR.[V]', 'HexNAc(3)Hex(4)NeuAc(1)')]	34519	20	2664.06	1332.53	['P03987']	FALSE	34519	ALE_P2105_254_P6_filtered_001.mgf|ALE_P2105_267_P11_filtered_001.mgf|ALE_P2108_161_M7_filtered_001.mgf|ALE_P2105_231_U_filtered_001.mgf|ALE_P2105_244_P1_filtered_001.mgf|ALE_P2105_259_P7_filtered_001.mgf|ALE_P2105_239_U5_filtered_001.mgf|ALE_P2105_246_P2_filtered_001.mgf|ALE_P2105_274_P13_filtered_001.mgf|ALE_P2105_280_P16_filtered_001.mgf|ALE_P2105_284_P18_filtered_001.mgf|ALE_P2108_152_M5_filte…
Y	[('[R].EAQYNSTFR.[V]', 'HexNAc(4)Hex(5)Fuc(1)NeuGc(1)')]	13568	4	3191.25	798.562	['P03987']	FALSE	13568	ALE_P2105_231_U_filtered_001.mgf|ALE_P2105_284_P18_filtered_001.mgf|ALE_P2105_235_U_filtered_001.mgf|ALE_P2105_261_P8_filtered_001.mgf
Y	[('[R].EAQYNSTFR.[V]', 'HexNAc(4)Hex(5)NeuAc(1)')]	25544	14	3030.18	1010.73	['P03987']	FALSE	25544	ALE_P2108_173_M10_filtered_001.mgf|ALE_P2108_176_M11_filtered_001.mgf|ALE_P2108_203_M19_filtered_001.mgf|ALE_P2108_185_M13_filtered_001.mgf|ALE_P2108_167_M9_filtered_001.mgf|ALE_P2108_164_M8_filtered_001.mgf|ALE_P2108_143_M3_filtered_001.mgf|ALE_P2105_237_U4_filtered_001.mgf|ALE_P2105_265_P10_filtered_001.mgf|ALE_P2108_215_M23_filtered_001.mgf
Y	[('[R].EAQYNSTFR.[V]', 'HexNAc(1)Fuc(1)')]	9093	33	1463.69	732.3439999999999	['P03987']	FALSE	9093	ALE_P2108_149_M4_filtered_001.mgf|ALE_P2108_233_M27_filtered_001.mgf|ALE_P2105_267_P11_filtered_001.mgf|ALE_P2105_231_U_filtered_001.mgf|ALE_P2105_246_P2_filtered_001.mgf|ALE_P2105_278_P15_filtered_001.mgf|ALE_P2105_263_P9_filtered_001.mgf|ALE_P2108_224_M25_filtered_001.mgf|ALE_P2105_284_P18_filtered_001.mgf|ALE_P2105_244_P1_filtered_001.mgf|ALE_P2105_274_P13_filtered_001.mgf|ALE_P2105_239_U5_fil…
Y	[('[R].EAQYNSTFR.[V]', 'HexNAc(4)Hex(6)Fuc(1)NeuGc(1)')]	15819	9	3353.6	839.1510000000001	['P03987']	FALSE	15819	ALE_P2108_239_M29_filtered_001.mgf|ALE_P2108_185_M13_filtered_001.mgf|ALE_P2108_188_M14_filtered_001.mgf|ALE_P2108_209_M21_filtered_001.mgf|ALE_P2108_197_M17_filtered_001.mgf|ALE_P2108_212_M22_filtered_001.mgf|ALE_P2108_200_M18_filtered_001.mgf|ALE_P2108_191_M15_filtered_001.mgf|ALE_P2108_179_M12_filtered_001.mgf
N	[('[R].EAQYNSTFR.[V]', 'HexNAc(4)Hex(5)')]	20186	6	2736.08	912.694	['P03987']	FALSE	20186	ALE_P2105_235_U_filtered_001.mgf|ALE_P2108_140_M2_filtered_001.mgf|ALE_P2108_227_M26_filtered_001.mgf|ALE_P2105_259_P7_filtered_001.mgf|ALE_P2108_137_M1_filtered_001.mgf|ALE_P2105_233_U_filtered_001.mgf
Y	[('[R].EAQYNSTFR.[V]', 'HexNAc(4)Hex(5)')]	20210	7	2737.1	913.0319999999999	['P03987']	FALSE	20210	ALE_P2108_149_M4_filtered_001.mgf|ALE_P2105_231_U_filtered_001.mgf|ALE_P2105_274_P13_filtered_001.mgf|ALE_P2105_244_P1_filtered_001.mgf|ALE_P2108_137_M1_filtered_001.mgf|ALE_P2105_265_P10_filtered_001.mgf
Y	[('[R].EAQYNSTFR.[V]', 'HexNAc(4)Hex(5)Fuc(1)')]	35720	4	2885.15	1443.07	['P03987']	FALSE	35720	ALE_P2105_263_P9_filtered_001.mgf|ALE_P2105_265_P10_filtered_001.mgf|ALE_P2105_276_P14_filtered_001.mgf|ALE_P2105_269_P12_filtered_001.mgf
Y	[('[R].EAQYNSTFR.[V]', 'HexNAc(4)Hex(3)Fuc(1)')]	2175	10	2559.43	640.607	['P03987']	FALSE	2175	ALE_P2108_233_M27_filtered_001.mgf|ALE_P2108_203_M19_filtered_001.mgf|ALE_P2108_227_M26_filtered_001.mgf|ALE_P2108_221_M24_filtered_001.mgf|ALE_P2108_245_M30_filtered_001.mgf|ALE_P2108_188_M14_filtered_001.mgf|ALE_P2108_209_M21_filtered_001.mgf|ALE_P2108_200_M18_filtered_001.mgf|ALE_P2108_191_M15_filtered_001.mgf
Y	[('[R].EAQYNSTFR.[V]', 'HexNAc(1)')]	3435	4	1317.63	659.316	['P03987']	FALSE	3435	ALE_P2105_250_P4_filtered_001.mgf|ALE_P2105_265_P10_filtered_001.mgf|ALE_P2105_267_P11_filtered_001.mgf|ALE_P2105_278_P15_filtered_001.mgf
Y	[('[R].EAQYNSTFR.[V]', 'HexNAc(4)Hex(4)')]	17054	6	2575.04	859.012	['P03987']	FALSE	17054	ALE_P2108_149_M4_filtered_001.mgf|ALE_P2108_239_M29_filtered_001.mgf|ALE_P2105_246_P2_filtered_001.mgf|ALE_P2105_261_P8_filtered_001.mgf|ALE_P2105_265_P10_filtered_001.mgf|ALE_P2105_269_P12_filtered_001.mgf
N	[('[R].EAQYNSTFR.[V]', 'HexNAc(4)Hex(6)Fuc(1)')]	36734	8	3046.22	1523.61	['P03987']	FALSE	36734	ALE_P2108_233_M27_filtered_001.mgf|ALE_P2108_149_M4_filtered_001.mgf|ALE_P2108_140_M2_filtered_001.mgf|ALE_P2108_236_M28_filtered_001.mgf|ALE_P2108_143_M3_filtered_001.mgf|ALE_P2105_250_P4_filtered_001.mgf|ALE_P2108_224_M25_filtered_001.mgf
Y	[('[R].EAQYNSTFR.[V]', 'HexNAc(4)Hex(3)Fuc(1)')]	33514	4	2560.57	1280.78	['P03987']	FALSE	33514	ALE_P2108_239_M29_filtered_001.mgf|ALE_P2105_246_P2_filtered_001.mgf|ALE_P2105_269_P12_filtered_001.mgf
N	[('[R].EAQYNSTFR.[V]', 'HexNAc(4)Hex(4)')]	17027	7	2574.03	858.675	['P03987']	FALSE	17027	ALE_P2105_235_U_filtered_001.mgf|ALE_P2105_231_U_filtered_001.mgf|ALE_P2105_274_P13_filtered_001.mgf|ALE_P2108_137_M1_filtered_001.mgf|ALE_P2108_143_M3_filtered_001.mgf|ALE_P2105_233_U_filtered_001.mgf
Y	[('[R].EAQYNSTFR.[V]', 'HexNAc(2)Hex(3)Fuc(1)')]	28039	6	2153.91	1077.45	['P03987']	FALSE	28039	ALE_P2108_203_M19_filtered_001.mgf|ALE_P2105_269_P12_filtered_001.mgf|ALE_P2105_248_P3_filtered_001.mgf|ALE_P2108_191_M15_filtered_001.mgf|ALE_P2105_233_U_filtered_001.mgf|ALE_P2108_215_M23_filtered_001.mgf
Y	[('[R].EAQYNSTFR.[V]', 'HexNAc(6)Hex(3)Fuc(1)')]	24415	47	2966.34	989.447	['P03987']	FALSE	24415	ALE_P2108_233_M27_filtered_001.mgf|ALE_P2108_239_M29_filtered_001.mgf|ALE_P2108_173_M10_filtered_001.mgf|ALE_P2108_176_M11_filtered_001.mgf|ALE_P2108_203_M19_filtered_001.mgf|ALE_P2108_227_M26_filtered_001.mgf|ALE_P2108_185_M13_filtered_001.mgf|ALE_P2108_221_M24_filtered_001.mgf|ALE_P2108_167_M9_filtered_001.mgf|ALE_P2108_245_M30_filtered_001.mgf|ALE_P2108_188_M14_filtered_001.mgf|ALE_P2108_209_M…
Y	[('[R].EAQYNSTFR.[V]', 'HexNAc(4)Hex(3)Fuc(1)')]	33513	3	2560.53	1280.77	['P03987']	FALSE	33513	ALE_P2105_231_U_filtered_001.mgf|ALE_P2105_250_P4_filtered_001.mgf|ALE_P2105_259_P7_filtered_001.mgf
Y	[('[R].EAQYNSTFR.[V]', 'HexNAc(4)Hex(3)Fuc(1)')]	33473	242	2560.05	1280.53	['P03987']	FALSE	33473	ALE_P2108_149_M4_filtered_001.mgf|ALE_P2108_233_M27_filtered_001.mgf|ALE_P2105_267_P11_filtered_001.mgf|ALE_P2105_231_U_filtered_001.mgf|ALE_P2108_176_M11_filtered_001.mgf|ALE_P2105_246_P2_filtered_001.mgf|ALE_P2108_221_M24_filtered_001.mgf|ALE_P2108_245_M30_filtered_001.mgf|ALE_P2108_143_M3_filtered_001.mgf|ALE_P2105_276_P14_filtered_001.mgf|ALE_P2105_278_P15_filtered_001.mgf|ALE_P2105_263_P9_fi…
Y	[('[R].EAQYNSTFR.[V]', 'HexNAc(3)Hex(4)NeuAc(1)')]	18682	5	2663.97	888.658	['P03987']	FALSE	18682	ALE_P2108_245_M30_filtered_001.mgf|ALE_P2105_263_P9_filtered_001.mgf|ALE_P2105_284_P18_filtered_001.mgf|ALE_P2105_237_U4_filtered_001.mgf|ALE_P2105_267_P11_filtered_001.mgf
Y	[('[R].EAQYNSTFR.[V]', 'HexNAc(1)Fuc(1)')]	9136	21	1464.57	732.783	['P03987']	FALSE	9136	ALE_P2108_149_M4_filtered_001.mgf|ALE_P2108_239_M29_filtered_001.mgf|ALE_P2105_267_P11_filtered_001.mgf|ALE_P2108_173_M10_filtered_001.mgf|ALE_P2105_244_P1_filtered_001.mgf|ALE_P2108_176_M11_filtered_001.mgf|ALE_P2108_227_M26_filtered_001.mgf|ALE_P2108_185_M13_filtered_001.mgf|ALE_P2108_245_M30_filtered_001.mgf|ALE_P2108_188_M14_filtered_001.mgf|ALE_P2108_155_M6_filtered_001.mgf|ALE_P2108_143_M3_…
Y	[('[R].EAQYNSTFR.[V]', 'HexNAc(4)Hex(3)Fuc(1)')]	2213	12	2561.06	641.015	['P03987']	FALSE	2213	ALE_P2108_239_M29_filtered_001.mgf|ALE_P2105_235_U_filtered_001.mgf|ALE_P2108_203_M19_filtered_001.mgf|ALE_P2105_259_P7_filtered_001.mgf|ALE_P2105_239_U5_filtered_001.mgf|ALE_P2105_246_P2_filtered_001.mgf|ALE_P2108_227_M26_filtered_001.mgf|ALE_P2108_236_M28_filtered_001.mgf|ALE_P2108_164_M8_filtered_001.mgf|ALE_P2105_233_U_filtered_001.mgf|ALE_P2105_263_P9_filtered_001.mgf
Y	[('[R].EAQYNSTFR.[V]', 'HexNAc(4)Hex(4)Fuc(1)')]	19831	18	2722.1	908.034	['P03987']	FALSE	19831	ALE_P2105_235_U_filtered_001.mgf|ALE_P2105_274_P13_filtered_001.mgf|ALE_P2108_140_M2_filtered_001.mgf|ALE_P2105_259_P7_filtered_001.mgf|ALE_P2105_239_U5_filtered_001.mgf|ALE_P2105_246_P2_filtered_001.mgf|ALE_P2108_227_M26_filtered_001.mgf|ALE_P2108_236_M28_filtered_001.mgf|ALE_P2105_250_P4_filtered_001.mgf|ALE_P2105_252_P5_filtered_001.mgf|ALE_P2108_143_M3_filtered_001.mgf|ALE_P2105_261_P8_filter…
N	[('[R].EAQYNSTFR.[V]', 'HexNAc(4)Hex(3)Fuc(2)')]	4933	12	2705.22	677.056	['P03987']	FALSE	4933	ALE_P2105_282_P17_filtered_001.mgf|ALE_P2105_267_P11_filtered_001.mgf|ALE_P2105_244_P1_filtered_001.mgf|ALE_P2108_152_M5_filtered_001.mgf|ALE_P2108_236_M28_filtered_001.mgf|ALE_P2105_248_P3_filtered_001.mgf|ALE_P2108_200_M18_filtered_001.mgf|ALE_P2105_278_P15_filtered_001.mgf|ALE_P2105_250_P4_filtered_001.mgf|ALE_P2105_263_P9_filtered_001.mgf|ALE_P2105_269_P12_filtered_001.mgf
Y	[('[R].EAQYNSTFR.[V]', 'HexNAc(2)Fuc(1)')]	15482	7	1666.81	833.9069999999999	['P03987']	FALSE	15482	ALE_P2105_235_U_filtered_001.mgf|ALE_P2105_274_P13_filtered_001.mgf|ALE_P2105_246_P2_filtered_001.mgf|ALE_P2108_185_M13_filtered_001.mgf|ALE_P2105_248_P3_filtered_001.mgf|ALE_P2105_276_P14_filtered_001.mgf
Y	[('[R].EAQYNSTFR.[V]', 'HexNAc(1)Fuc(1)')]	9090	6	1463.62	732.311	['P03987']	FALSE	9090	ALE_P2108_149_M4_filtered_001.mgf|ALE_P2108_155_M6_filtered_001.mgf
N	[('[R].EAQYNSTFR.[V]', 'HexNAc(6)Hex(3)Fuc(1)')]	24437	6	2967.35	989.783	['P03987']	FALSE	24437	ALE_P2108_233_M27_filtered_001.mgf|ALE_P2108_173_M10_filtered_001.mgf|ALE_P2108_203_M19_filtered_001.mgf|ALE_P2108_212_M22_filtered_001.mgf|ALE_P2108_191_M15_filtered_001.mgf|ALE_P2108_215_M23_filtered_001.mgf
Y	[('[R].EAQYNSTFR.[V]', 'HexNAc(1)')]	3518	24	1319.61	660.306	['P03987']	FALSE	3518	ALE_P2105_267_P11_filtered_001.mgf|ALE_P2105_246_P2_filtered_001.mgf|ALE_P2108_221_M24_filtered_001.mgf|ALE_P2105_276_P14_filtered_001.mgf|ALE_P2105_263_P9_filtered_001.mgf|ALE_P2108_224_M25_filtered_001.mgf|ALE_P2105_284_P18_filtered_001.mgf|ALE_P2105_282_P17_filtered_001.mgf|ALE_P2105_244_P1_filtered_001.mgf|ALE_P2105_274_P13_filtered_001.mgf|ALE_P2108_185_M13_filtered_001.mgf|ALE_P2108_209_M21…
Y	[('[R].EAQYNSTFR.[V]', 'HexNAc(6)Hex(3)Fuc(1)')]	24407	85	2965.35	989.118	['P03987']	FALSE	24407	ALE_P2108_149_M4_filtered_001.mgf|ALE_P2108_233_M27_filtered_001.mgf|ALE_P2108_176_M11_filtered_001.mgf|ALE_P2108_221_M24_filtered_001.mgf|ALE_P2108_245_M30_filtered_001.mgf|ALE_P2108_143_M3_filtered_001.mgf|ALE_P2108_224_M25_filtered_001.mgf|ALE_P2108_179_M12_filtered_001.mgf|ALE_P2108_203_M19_filtered_001.mgf|ALE_P2108_185_M13_filtered_001.mgf|ALE_P2108_209_M21_filtered_001.mgf|ALE_P2108_137_M1…
Y	[('[R].EAQYNSTFR.[V]', 'HexNAc(4)Hex(5)')]	20209	66	2737.19	913.064	['P03987']	FALSE	20209	ALE_P2108_149_M4_filtered_001.mgf|ALE_P2108_233_M27_filtered_001.mgf|ALE_P2105_267_P11_filtered_001.mgf|ALE_P2105_231_U_filtered_001.mgf|ALE_P2108_176_M11_filtered_001.mgf|ALE_P2105_246_P2_filtered_001.mgf|ALE_P2108_221_M24_filtered_001.mgf|ALE_P2108_245_M30_filtered_001.mgf|ALE_P2108_143_M3_filtered_001.mgf|ALE_P2105_276_P14_filtered_001.mgf|ALE_P2105_278_P15_filtered_001.mgf|ALE_P2105_263_P9_fi…
Y	[('[R].EAQYNSTFR.[V]', 'HexNAc(1)')]	3484	60	1318.67	659.834	['P03987']	FALSE	3484	ALE_P2108_149_M4_filtered_001.mgf|ALE_P2108_233_M27_filtered_001.mgf|ALE_P2105_267_P11_filtered_001.mgf|ALE_P2108_176_M11_filtered_001.mgf|ALE_P2105_246_P2_filtered_001.mgf|ALE_P2108_221_M24_filtered_001.mgf|ALE_P2108_143_M3_filtered_001.mgf|ALE_P2105_276_P14_filtered_001.mgf|ALE_P2105_278_P15_filtered_001.mgf|ALE_P2105_263_P9_filtered_001.mgf|ALE_P2108_224_M25_filtered_001.mgf|ALE_P2105_284_P18_…
N	[('[R].EAQYNSTFR.[V]', 'HexNAc(6)Hex(3)Fuc(1)')]	24384	37	2964.34	988.779	['P03987']	FALSE	24384	ALE_P2108_149_M4_filtered_001.mgf|ALE_P2108_233_M27_filtered_001.mgf|ALE_P2108_176_M11_filtered_001.mgf|ALE_P2108_221_M24_filtered_001.mgf|ALE_P2108_245_M30_filtered_001.mgf|ALE_P2108_224_M25_filtered_001.mgf|ALE_P2108_179_M12_filtered_001.mgf|ALE_P2108_203_M19_filtered_001.mgf|ALE_P2108_185_M13_filtered_001.mgf|ALE_P2108_209_M21_filtered_001.mgf|ALE_P2108_197_M17_filtered_001.mgf|ALE_P2108_212_M…
Y	[('[R].EAQYNSTFR.[V]', 'HexNAc(2)Hex(8)')]	35517	14	2819.03	1410.01	['P03987']	FALSE	35517	ALE_P2108_149_M4_filtered_001.mgf|ALE_P2108_233_M27_filtered_001.mgf|ALE_P2108_239_M29_filtered_001.mgf|ALE_P2108_140_M2_filtered_001.mgf|ALE_P2108_227_M26_filtered_001.mgf|ALE_P2108_245_M30_filtered_001.mgf|ALE_P2108_155_M6_filtered_001.mgf|ALE_P2108_143_M3_filtered_001.mgf|ALE_P2108_236_M28_filtered_001.mgf|ALE_P2108_224_M25_filtered_001.mgf
Y	[('[R].EAQYNSTFR.[V]', 'HexNAc(1)Fuc(1)')]	9154	5	1464.91	732.957	['P03987']	FALSE	9154	ALE_P2105_280_P16_filtered_001.mgf|ALE_P2105_284_P18_filtered_001.mgf|ALE_P2105_259_P7_filtered_001.mgf|ALE_P2105_248_P3_filtered_001.mgf|ALE_P2105_282_P17_filtered_001.mgf
Y	[('[R].EAQYNSTFR.[V]', 'HexNAc(1)Fuc(1)')]	9133	3	1464.41	732.703	['P03987']	FALSE	9133	ALE_P2105_263_P9_filtered_001.mgf|ALE_P2105_269_P12_filtered_001.mgf
Y	[('[R].EAQYNSTFR.[V]', 'HexNAc(2)Hex(8)')]	21767	134	2819.02	940.341	['P03987']	FALSE	21767	ALE_P2108_149_M4_filtered_001.mgf|ALE_P2108_233_M27_filtered_001.mgf|ALE_P2105_267_P11_filtered_001.mgf|ALE_P2105_231_U_filtered_001.mgf|ALE_P2108_176_M11_filtered_001.mgf|ALE_P2105_246_P2_filtered_001.mgf|ALE_P2108_221_M24_filtered_001.mgf|ALE_P2108_245_M30_filtered_001.mgf|ALE_P2108_143_M3_filtered_001.mgf|ALE_P2105_276_P14_filtered_001.mgf|ALE_P2105_278_P15_filtered_001.mgf|ALE_P2105_263_P9_fi…
N	[('[R].EAQYNSTFR.[V]', 'HexNAc(2)Hex(7)')]	34470	48	2656.97	1328.98	['P03987']	FALSE	34470	ALE_P2108_149_M4_filtered_001.mgf|ALE_P2108_233_M27_filtered_001.mgf|ALE_P2105_231_U_filtered_001.mgf|ALE_P2108_176_M11_filtered_001.mgf|ALE_P2105_246_P2_filtered_001.mgf|ALE_P2108_221_M24_filtered_001.mgf|ALE_P2108_245_M30_filtered_001.mgf|ALE_P2108_143_M3_filtered_001.mgf|ALE_P2105_263_P9_filtered_001.mgf|ALE_P2108_224_M25_filtered_001.mgf|ALE_P2105_284_P18_filtered_001.mgf|ALE_P2108_179_M12_fi…
Y	[('[R].EAQYNSTFR.[V]', 'HexNAc(4)Hex(5)Fuc(1)')]	22919	11	2885.13	962.3760000000001	['P03987']	FALSE	22919	ALE_P2108_239_M29_filtered_001.mgf|ALE_P2105_282_P17_filtered_001.mgf|ALE_P2108_161_M7_filtered_001.mgf|ALE_P2108_176_M11_filtered_001.mgf|ALE_P2108_167_M9_filtered_001.mgf|ALE_P2108_188_M14_filtered_001.mgf|ALE_P2108_212_M22_filtered_001.mgf|ALE_P2108_155_M6_filtered_001.mgf|ALE_P2105_276_P14_filtered_001.mgf
Y	[('[R].EAQYNSTFR.[V]', 'HexNAc(2)Hex(8)')]	21761	65	2818.07	940.023	['P03987']	FALSE	21761	ALE_P2108_149_M4_filtered_001.mgf|ALE_P2108_233_M27_filtered_001.mgf|ALE_P2105_267_P11_filtered_001.mgf|ALE_P2105_231_U_filtered_001.mgf|ALE_P2108_176_M11_filtered_001.mgf|ALE_P2105_246_P2_filtered_001.mgf|ALE_P2108_221_M24_filtered_001.mgf|ALE_P2108_245_M30_filtered_001.mgf|ALE_P2108_143_M3_filtered_001.mgf|ALE_P2105_276_P14_filtered_001.mgf|ALE_P2105_278_P15_filtered_001.mgf|ALE_P2105_263_P9_fi…
Y	[('[R].EAQYNSTFR.[V]', 'HexNAc(1)Fuc(1)')]	9141	467	1464.65	732.827	['P03987']	FALSE	9141	ALE_P2108_149_M4_filtered_001.mgf|ALE_P2108_233_M27_filtered_001.mgf|ALE_P2105_267_P11_filtered_001.mgf|ALE_P2105_231_U_filtered_001.mgf|ALE_P2108_176_M11_filtered_001.mgf|ALE_P2105_246_P2_filtered_001.mgf|ALE_P2108_221_M24_filtered_001.mgf|ALE_P2108_245_M30_filtered_001.mgf|ALE_P2108_143_M3_filtered_001.mgf|ALE_P2105_276_P14_filtered_001.mgf|ALE_P2105_278_P15_filtered_001.mgf|ALE_P2105_263_P9_fi…
Y	[('[R].EAQYNSTFR.[V]', 'HexNAc(4)Hex(5)Fuc(1)')]	35713	135	2884.16	1442.58	['P03987']	FALSE	35713	ALE_P2108_149_M4_filtered_001.mgf|ALE_P2108_233_M27_filtered_001.mgf|ALE_P2105_267_P11_filtered_001.mgf|ALE_P2105_231_U_filtered_001.mgf|ALE_P2108_176_M11_filtered_001.mgf|ALE_P2105_246_P2_filtered_001.mgf|ALE_P2108_245_M30_filtered_001.mgf|ALE_P2108_143_M3_filtered_001.mgf|ALE_P2105_276_P14_filtered_001.mgf|ALE_P2105_263_P9_filtered_001.mgf|ALE_P2108_224_M25_filtered_001.mgf|ALE_P2105_284_P18_fi…
Y	[('[R].EAQYNSTFR.[V]', 'HexNAc(1)Fuc(1)')]	9131	6	1464.37	732.687	['P03987']	FALSE	9131	ALE_P2105_282_P17_filtered_001.mgf|ALE_P2105_244_P1_filtered_001.mgf|ALE_P2105_259_P7_filtered_001.mgf|ALE_P2105_246_P2_filtered_001.mgf|ALE_P2105_278_P15_filtered_001.mgf|ALE_P2105_269_P12_filtered_001.mgf
N	[('[R].EAQYNSTFR.[V]', 'HexNAc(2)Hex(8)')]	21782	9	2820.03	940.677	['P03987']	FALSE	21782	ALE_P2108_149_M4_filtered_001.mgf|ALE_P2105_254_P6_filtered_001.mgf|ALE_P2108_140_M2_filtered_001.mgf|ALE_P2108_227_M26_filtered_001.mgf|ALE_P2105_246_P2_filtered_001.mgf|ALE_P2108_221_M24_filtered_001.mgf|ALE_P2108_137_M1_filtered_001.mgf|ALE_P2108_155_M6_filtered_001.mgf
Y	[('[R].EAQYNSTFR.[V]', 'HexNAc(1)')]	3529	35	1319.64	660.32	['P03987']	FALSE	3529	ALE_P2108_149_M4_filtered_001.mgf|ALE_P2108_233_M27_filtered_001.mgf|ALE_P2108_176_M11_filtered_001.mgf|ALE_P2108_221_M24_filtered_001.mgf|ALE_P2108_143_M3_filtered_001.mgf|ALE_P2105_276_P14_filtered_001.mgf|ALE_P2108_179_M12_filtered_001.mgf|ALE_P2105_274_P13_filtered_001.mgf|ALE_P2108_203_M19_filtered_001.mgf|ALE_P2108_185_M13_filtered_001.mgf|ALE_P2108_209_M21_filtered_001.mgf|ALE_P2108_212_M2…
Y	[('[R].EAQYNSTFR.[V]', 'HexNAc(1)Fuc(1)')]	9120	18	1463.92	732.46	['P03987']	FALSE	9120	ALE_P2105_282_P17_filtered_001.mgf|ALE_P2105_267_P11_filtered_001.mgf|ALE_P2108_161_M7_filtered_001.mgf|ALE_P2105_244_P1_filtered_001.mgf|ALE_P2105_274_P13_filtered_001.mgf|ALE_P2105_259_P7_filtered_001.mgf|ALE_P2108_176_M11_filtered_001.mgf|ALE_P2108_197_M17_filtered_001.mgf|ALE_P2105_252_P5_filtered_001.mgf|ALE_P2105_248_P3_filtered_001.mgf|ALE_P2108_200_M18_filtered_001.mgf|ALE_P2105_276_P14_f…
N	[('[R].EAQYNSTFR.[V]', 'HexNAc(3)Hex(8)')]	10757	9	3021.15	756.038	['P03987']	FALSE	10757	ALE_P2105_282_P17_filtered_001.mgf|ALE_P2105_274_P13_filtered_001.mgf|ALE_P2108_185_M13_filtered_001.mgf|ALE_P2108_167_M9_filtered_001.mgf|ALE_P2108_212_M22_filtered_001.mgf|ALE_P2108_197_M17_filtered_001.mgf|ALE_P2105_248_P3_filtered_001.mgf|ALE_P2105_237_U4_filtered_001.mgf|ALE_P2108_215_M23_filtered_001.mgf
N	[('[R].EAQYNSTFR.[V]', 'HexNAc(4)Hex(6)Fuc(1)')]	25774	3	3047.2	1016.4	['P03987']	FALSE	25774	ALE_P2105_244_P1_filtered_001.mgf|ALE_P2108_137_M1_filtered_001.mgf|ALE_P2105_254_P6_filtered_001.mgf
N	[('[R].EAQYNSTFR.[V]', 'HexNAc(2)Hex(7)')]	18534	50	2656.02	886.007	['P03987']	FALSE	18534	ALE_P2108_149_M4_filtered_001.mgf|ALE_P2108_233_M27_filtered_001.mgf|ALE_P2105_231_U_filtered_001.mgf|ALE_P2108_176_M11_filtered_001.mgf|ALE_P2105_246_P2_filtered_001.mgf|ALE_P2105_278_P15_filtered_001.mgf|ALE_P2105_284_P18_filtered_001.mgf|ALE_P2105_282_P17_filtered_001.mgf|ALE_P2105_274_P13_filtered_001.mgf|ALE_P2105_280_P16_filtered_001.mgf|ALE_P2108_203_M19_filtered_001.mgf|ALE_P2105_239_U5_f…
Y	[('[R].EAQYNSTFR.[V]', 'HexNAc(2)Hex(8)')]	21747	4	2817.06	939.687	['P03987']	FALSE	21747	ALE_P2108_197_M17_filtered_001.mgf|ALE_P2108_167_M9_filtered_001.mgf|ALE_P2108_179_M12_filtered_001.mgf|ALE_P2105_269_P12_filtered_001.mgf
Y	[('[R].EAQYNSTFR.[V]', 'HexNAc(6)Hex(3)Fuc(1)')]	24434	10	2967.24	989.747	['P03987']	FALSE	24434	ALE_P2105_282_P17_filtered_001.mgf|ALE_P2105_274_P13_filtered_001.mgf|ALE_P2105_280_P16_filtered_001.mgf|ALE_P2108_176_M11_filtered_001.mgf|ALE_P2105_248_P3_filtered_001.mgf|ALE_P2105_276_P14_filtered_001.mgf|ALE_P2105_278_P15_filtered_001.mgf|ALE_P2105_263_P9_filtered_001.mgf|ALE_P2105_265_P10_filtered_001.mgf|ALE_P2105_269_P12_filtered_001.mgf
Y	[('[R].EAQYNSTFR.[V]', 'HexNAc(2)')]	11151	15	1521.59	761.295	['P03987']	FALSE	11151	ALE_P2105_282_P17_filtered_001.mgf|ALE_P2105_267_P11_filtered_001.mgf|ALE_P2105_244_P1_filtered_001.mgf|ALE_P2105_280_P16_filtered_001.mgf|ALE_P2108_215_M23_filtered_001.mgf|ALE_P2105_239_U5_filtered_001.mgf|ALE_P2108_167_M9_filtered_001.mgf|ALE_P2108_245_M30_filtered_001.mgf|ALE_P2105_252_P5_filtered_001.mgf|ALE_P2108_200_M18_filtered_001.mgf|ALE_P2105_276_P14_filtered_001.mgf|ALE_P2105_261_P8_f…
N	[('[R].EAQYNSTFR.[V]', 'HexNAc(6)Hex(3)Fuc(1)')]	24454	4	2968.25	990.082	['P03987']	FALSE	24454	ALE_P2105_244_P1_filtered_001.mgf|ALE_P2105_252_P5_filtered_001.mgf|ALE_P2105_254_P6_filtered_001.mgf|ALE_P2105_267_P11_filtered_001.mgf
Y	[('[R].EAQYNSTFR.[V]', 'HexNAc(2)')]	11160	37	1521.6	761.298	['P03987']	FALSE	11160	ALE_P2108_161_M7_filtered_001.mgf|ALE_P2108_173_M10_filtered_001.mgf|ALE_P2108_176_M11_filtered_001.mgf|ALE_P2108_203_M19_filtered_001.mgf|ALE_P2108_185_M13_filtered_001.mgf|ALE_P2108_221_M24_filtered_001.mgf|ALE_P2108_167_M9_filtered_001.mgf|ALE_P2108_188_M14_filtered_001.mgf|ALE_P2108_164_M8_filtered_001.mgf|ALE_P2108_197_M17_filtered_001.mgf|ALE_P2108_212_M22_filtered_001.mgf|ALE_P2108_200_M18…
Y	[('[R].EAQYNSTFR.[V]', 'HexNAc(1)Fuc(1)')]	9109	7	1463.7	732.3489999999999	['P03987']	FALSE	9109	ALE_P2108_161_M7_filtered_001.mgf|ALE_P2108_176_M11_filtered_001.mgf|ALE_P2108_203_M19_filtered_001.mgf|ALE_P2108_185_M13_filtered_001.mgf|ALE_P2108_167_M9_filtered_001.mgf|ALE_P2108_188_M14_filtered_001.mgf|ALE_P2108_164_M8_filtered_001.mgf
N	[('[R].EAQYNSTFR.[V]', 'HexNAc(4)Hex(6)Fuc(1)NeuGc(1)')]	15863	3	3355.73	839.684	['P03987']	FALSE	15863	ALE_P2108_239_M29_filtered_001.mgf|ALE_P2105_246_P2_filtered_001.mgf|ALE_P2108_161_M7_filtered_001.mgf
N	[('[R].EAQYNSTFR.[V]', 'HexNAc(4)Hex(6)Fuc(1)NeuGc(1)')]	15846	57	3354.75	839.437	['P03987']	FALSE	15846	ALE_P2105_267_P11_filtered_001.mgf|ALE_P2105_231_U_filtered_001.mgf|ALE_P2108_176_M11_filtered_001.mgf|ALE_P2105_246_P2_filtered_001.mgf|ALE_P2108_245_M30_filtered_001.mgf|ALE_P2105_276_P14_filtered_001.mgf|ALE_P2105_278_P15_filtered_001.mgf|ALE_P2105_263_P9_filtered_001.mgf|ALE_P2105_284_P18_filtered_001.mgf|ALE_P2108_179_M12_filtered_001.mgf|ALE_P2105_282_P17_filtered_001.mgf|ALE_P2105_244_P1_f…
Y	[('[R].EAQYNSTFR.[V]', 'HexNAc(1)Fuc(1)')]	9153	5	1464.8	732.9019999999999	['P03987']	FALSE	9153	ALE_P2108_209_M21_filtered_001.mgf|ALE_P2108_167_M9_filtered_001.mgf|ALE_P2108_185_M13_filtered_001.mgf|ALE_P2108_143_M3_filtered_001.mgf|ALE_P2108_161_M7_filtered_001.mgf
Y	[('[R].EAQYNSTFR.[V]', 'HexNAc(4)Hex(4)Fuc(1)')]	34948	3	2721.09	1361.05	['P03987']	FALSE	34948	ALE_P2105_274_P13_filtered_001.mgf|ALE_P2105_250_P4_filtered_001.mgf|ALE_P2105_246_P2_filtered_001.mgf
Y	[('[R].EAQYNSTFR.[V]', 'HexNAc(1)')]	3514	9	1319.58	660.291	['P03987']	FALSE	3514	ALE_P2108_161_M7_filtered_001.mgf|ALE_P2108_203_M19_filtered_001.mgf|ALE_P2108_221_M24_filtered_001.mgf|ALE_P2108_188_M14_filtered_001.mgf|ALE_P2108_209_M21_filtered_001.mgf|ALE_P2108_212_M22_filtered_001.mgf|ALE_P2108_200_M18_filtered_001.mgf|ALE_P2108_191_M15_filtered_001.mgf|ALE_P2108_215_M23_filtered_001.mgf
Y	[('[R].EAQYNSTFR.[V]', 'HexNAc(2)')]	11128	3	1520.77	760.885	['P03987']	FALSE	11128	ALE_P2108_140_M2_filtered_001.mgf|ALE_P2108_197_M17_filtered_001.mgf|ALE_P2108_164_M8_filtered_001.mgf
Y	[('[R].EAQYNSTFR.[V]', 'HexNAc(4)Hex(4)Fuc(1)')]	5268	14	2722.23	681.308	['P03987']	FALSE	5268	ALE_P2108_233_M27_filtered_001.mgf|ALE_P2108_161_M7_filtered_001.mgf|ALE_P2108_173_M10_filtered_001.mgf|ALE_P2105_274_P13_filtered_001.mgf|ALE_P2108_140_M2_filtered_001.mgf|ALE_P2108_185_M13_filtered_001.mgf|ALE_P2108_209_M21_filtered_001.mgf|ALE_P2108_137_M1_filtered_001.mgf|ALE_P2108_143_M3_filtered_001.mgf|ALE_P2105_261_P8_filtered_001.mgf|ALE_P2105_265_P10_filtered_001.mgf
Y	[('[R].EAQYNSTFR.[V]', 'HexNAc(4)Hex(4)Fuc(1)')]	5243	30	2721.22	681.055	['P03987']	FALSE	5243	ALE_P2108_233_M27_filtered_001.mgf|ALE_P2105_267_P11_filtered_001.mgf|ALE_P2108_176_M11_filtered_001.mgf|ALE_P2105_246_P2_filtered_001.mgf|ALE_P2108_221_M24_filtered_001.mgf|ALE_P2108_143_M3_filtered_001.mgf|ALE_P2105_276_P14_filtered_001.mgf|ALE_P2105_278_P15_filtered_001.mgf|ALE_P2105_263_P9_filtered_001.mgf|ALE_P2108_224_M25_filtered_001.mgf|ALE_P2105_284_P18_filtered_001.mgf|ALE_P2105_282_P17…
Y	[('[R].EAQYNSTFR.[V]', 'HexNAc(2)')]	11214	5	1522.68	761.84	['P03987']	FALSE	11214	ALE_P2105_280_P16_filtered_001.mgf|ALE_P2105_250_P4_filtered_001.mgf|ALE_P2105_252_P5_filtered_001.mgf|ALE_P2105_284_P18_filtered_001.mgf|ALE_P2108_245_M30_filtered_001.mgf
Y	[('[R].EAQYNSTFR.[V]', 'HexNAc(2)Hex(3)Fuc(1)')]	28035	4	2153.78	1077.39	['P03987']	FALSE	28035	ALE_P2108_203_M19_filtered_001.mgf|ALE_P2108_185_M13_filtered_001.mgf|ALE_P2108_161_M7_filtered_001.mgf|ALE_P2108_188_M14_filtered_001.mgf
Y	[('[R].EAQYNSTFR.[V]', 'HexNAc(2)')]	11116	24	1520.69	760.8430000000001	['P03987']	FALSE	11116	ALE_P2108_233_M27_filtered_001.mgf|ALE_P2105_267_P11_filtered_001.mgf|ALE_P2105_246_P2_filtered_001.mgf|ALE_P2108_245_M30_filtered_001.mgf|ALE_P2108_143_M3_filtered_001.mgf|ALE_P2105_276_P14_filtered_001.mgf|ALE_P2105_263_P9_filtered_001.mgf|ALE_P2108_224_M25_filtered_001.mgf|ALE_P2105_284_P18_filtered_001.mgf|ALE_P2105_282_P17_filtered_001.mgf|ALE_P2105_244_P1_filtered_001.mgf|ALE_P2105_280_P16_…
Y	[('[R].EAQYNSTFR.[V]', 'HexNAc(4)Hex(4)Fuc(1)')]	19827	5	2722	907.9989999999999	['P03987']	FALSE	19827	ALE_P2105_231_U_filtered_001.mgf|ALE_P2105_235_U_filtered_001.mgf|ALE_P2105_239_U5_filtered_001.mgf|ALE_P2108_233_M27_filtered_001.mgf|ALE_P2108_152_M5_filtered_001.mgf
Y	[('[R].EAQYNSTFR.[V]', 'HexNAc(1)')]	3469	149	1318.59	659.796	['P03987']	FALSE	3469	ALE_P2108_149_M4_filtered_001.mgf|ALE_P2108_233_M27_filtered_001.mgf|ALE_P2105_267_P11_filtered_001.mgf|ALE_P2105_231_U_filtered_001.mgf|ALE_P2108_176_M11_filtered_001.mgf|ALE_P2105_246_P2_filtered_001.mgf|ALE_P2108_221_M24_filtered_001.mgf|ALE_P2108_143_M3_filtered_001.mgf|ALE_P2105_276_P14_filtered_001.mgf|ALE_P2105_278_P15_filtered_001.mgf|ALE_P2105_263_P9_filtered_001.mgf|ALE_P2108_224_M25_fi…
Y	[('[R].EAQYNSTFR.[V]', 'HexNAc(1)')]	3437	62	1317.67	659.335	['P03987']	FALSE	3437	ALE_P2108_149_M4_filtered_001.mgf|ALE_P2108_233_M27_filtered_001.mgf|ALE_P2105_267_P11_filtered_001.mgf|ALE_P2105_231_U_filtered_001.mgf|ALE_P2108_176_M11_filtered_001.mgf|ALE_P2105_246_P2_filtered_001.mgf|ALE_P2108_221_M24_filtered_001.mgf|ALE_P2108_245_M30_filtered_001.mgf|ALE_P2108_143_M3_filtered_001.mgf|ALE_P2105_276_P14_filtered_001.mgf|ALE_P2105_278_P15_filtered_001.mgf|ALE_P2105_263_P9_fi…
Y	[('[R].EAQYNSTFR.[V]', 'HexNAc(2)Hex(5)')]	12363	29	2332.98	778.326	['P03987']	FALSE	12363	ALE_P2108_233_M27_filtered_001.mgf|ALE_P2105_231_U_filtered_001.mgf|ALE_P2105_246_P2_filtered_001.mgf|ALE_P2105_284_P18_filtered_001.mgf|ALE_P2108_179_M12_filtered_001.mgf|ALE_P2105_274_P13_filtered_001.mgf|ALE_P2105_239_U5_filtered_001.mgf|ALE_P2108_185_M13_filtered_001.mgf|ALE_P2108_197_M17_filtered_001.mgf|ALE_P2105_237_U4_filtered_001.mgf|ALE_P2105_250_P4_filtered_001.mgf|ALE_P2108_215_M23_fi…
Y	[('[R].EAQYNSTFR.[V]', 'HexNAc(4)Hex(5)NeuAc(1)')]	36553	115	3029.2	1515.1	['P03987']	FALSE	36553	ALE_P2108_149_M4_filtered_001.mgf|ALE_P2108_233_M27_filtered_001.mgf|ALE_P2105_267_P11_filtered_001.mgf|ALE_P2105_231_U_filtered_001.mgf|ALE_P2108_176_M11_filtered_001.mgf|ALE_P2105_246_P2_filtered_001.mgf|ALE_P2108_221_M24_filtered_001.mgf|ALE_P2108_245_M30_filtered_001.mgf|ALE_P2108_143_M3_filtered_001.mgf|ALE_P2105_276_P14_filtered_001.mgf|ALE_P2105_278_P15_filtered_001.mgf|ALE_P2105_263_P9_fi…
N	[('[R].EAQYNSTFR.[V]', 'HexNAc(4)Hex(6)Fuc(1)NeuGc(1)')]	4285	3	3354.74	671.748	['P03987']	FALSE	4285	ALE_P2105_246_P2_filtered_001.mgf|ALE_P2105_267_P11_filtered_001.mgf|ALE_P2105_276_P14_filtered_001.mgf
Y	[('[R].EAQYNSTFR.[V]', 'HexNAc(4)Hex(3)')]	13922	10	2413.22	805.073	['P03987']	FALSE	13922	ALE_P2108_233_M27_filtered_001.mgf|ALE_P2105_282_P17_filtered_001.mgf|ALE_P2105_280_P16_filtered_001.mgf|ALE_P2108_203_M19_filtered_001.mgf|ALE_P2108_152_M5_filtered_001.mgf|ALE_P2108_188_M14_filtered_001.mgf|ALE_P2105_237_U4_filtered_001.mgf|ALE_P2105_276_P14_filtered_001.mgf|ALE_P2108_224_M25_filtered_001.mgf|ALE_P2108_179_M12_filtered_001.mgf
Y	[('[R].EAQYNSTFR.[V]', 'HexNAc(4)Hex(6)Fuc(1)NeuGc(1)')]	4262	17	3353.77	671.553	['P03987']	FALSE	4262	ALE_P2105_282_P17_filtered_001.mgf|ALE_P2105_254_P6_filtered_001.mgf|ALE_P2105_267_P11_filtered_001.mgf|ALE_P2105_231_U_filtered_001.mgf|ALE_P2105_284_P18_filtered_001.mgf|ALE_P2108_185_M13_filtered_001.mgf|ALE_P2108_155_M6_filtered_001.mgf|ALE_P2105_248_P3_filtered_001.mgf|ALE_P2105_237_U4_filtered_001.mgf|ALE_P2105_276_P14_filtered_001.mgf|ALE_P2108_191_M15_filtered_001.mgf|ALE_P2105_261_P8_fil…
Y	[('[R].EAQYNSTFR.[V]', 'HexNAc(4)Hex(5)Fuc(1)NeuGc(2)')]	40968	45	3498.34	1749.67	['P03987']	FALSE	40968	ALE_P2108_149_M4_filtered_001.mgf|ALE_P2108_233_M27_filtered_001.mgf|ALE_P2105_267_P11_filtered_001.mgf|ALE_P2108_176_M11_filtered_001.mgf|ALE_P2105_246_P2_filtered_001.mgf|ALE_P2108_245_M30_filtered_001.mgf|ALE_P2108_143_M3_filtered_001.mgf|ALE_P2105_276_P14_filtered_001.mgf|ALE_P2105_278_P15_filtered_001.mgf|ALE_P2105_263_P9_filtered_001.mgf|ALE_P2108_224_M25_filtered_001.mgf|ALE_P2105_284_P18_…
Y	[('[R].EAQYNSTFR.[V]', 'HexNAc(4)Hex(5)Fuc(1)')]	22881	7	2883.26	961.753	['P03987']	FALSE	22881	ALE_P2105_254_P6_filtered_001.mgf|ALE_P2105_246_P2_filtered_001.mgf|ALE_P2105_248_P3_filtered_001.mgf|ALE_P2105_237_U4_filtered_001.mgf|ALE_P2105_278_P15_filtered_001.mgf|ALE_P2105_250_P4_filtered_001.mgf|ALE_P2105_284_P18_filtered_001.mgf
N	[('[R].EAQYNSTFR.[V]', 'HexNAc(4)Hex(3)Fuc(1)')]	2227	8	2562.09	641.273	['P03987']	FALSE	2227	ALE_P2108_233_M27_filtered_001.mgf|ALE_P2108_239_M29_filtered_001.mgf|ALE_P2108_203_M19_filtered_001.mgf|ALE_P2105_259_P7_filtered_001.mgf|ALE_P2105_239_U5_filtered_001.mgf|ALE_P2105_250_P4_filtered_001.mgf|ALE_P2105_261_P8_filtered_001.mgf|ALE_P2105_233_U_filtered_001.mgf
