# Supplementary material for: Population-level analysis of glycoprotein glycoforms
Source: MAbs. 2026 Apr 30;18(1):2665879. doi: 10.1080/19420862.2026.2665879 (PMC13134397; doi:10.1080/19420862.2026.2665879)
Supplement: Supplementary data 8.xlsx [file KMAB_A_2665879_SM3653.xlsx]

## Sheet: Extracted features
Start Time	End Time	Area	Normalized Area	Transition	Mass Error PPM	Points Across Peak	Glycoform	Precursor_Mz	Precursor Charge	Product Charge	Product_Mz	Background	Peptide	Sample	Energy	Replicate	DIA_window	Transition_type
17.11	20.46	14878797	5.23249e+07	[HexNAc-C2H6O3]	-1.5	22	HexNAc(3)Hex(4)Fuc(1)	1297.01	2	1	126.06	182740	EEQYNSTYR	IVIG	ST	3	30	Oxonium
17.11	20.46	83758272	2.94557e+08	[HexNAc-CH6O3]	-2.5	22	HexNAc(3)Hex(4)Fuc(1)	1297.01	2	1	138.06	665611	EEQYNSTYR	IVIG	ST	3	30	Oxonium
17.11	20.46	3994311	1.4047e+07	[HexNAc-C2H4O2]	-2.6	22	HexNAc(3)Hex(4)Fuc(1)	1297.01	2	1	144.07	11695	EEQYNSTYR	IVIG	ST	3	30	Oxonium
17.11	20.46	51306992	1.80434e+08	[HexNAc-2H2O]	-2.2	22	HexNAc(3)Hex(4)Fuc(1)	1297.01	2	1	168.07	337073	EEQYNSTYR	IVIG	ST	3	30	Oxonium
17.11	20.46	17493788	6.15212e+07	[HexNAc-H2O]	-2.3	22	HexNAc(3)Hex(4)Fuc(1)	1297.01	2	1	186.08	196120	EEQYNSTYR	IVIG	ST	3	30	Oxonium
17.11	20.46	61547512	2.16447e+08	[HexNAc]	-2.4	22	HexNAc(3)Hex(4)Fuc(1)	1297.01	2	1	204.09	735006	EEQYNSTYR	IVIG	ST	3	30	Oxonium
17.11	20.46	67490328	2.37346e+08	[HexHexNAc]	-2.6	22	HexNAc(3)Hex(4)Fuc(1)	1297.01	2	1	366.14	369510	EEQYNSTYR	IVIG	ST	3	30	Oxonium
17.11	20.46	11775366	4.1411e+07	HexNAc(1)	-2.9	22	HexNAc(3)Hex(4)Fuc(1)	1297.01	2	1	1392.59	0	EEQYNSTYR	IVIG	ST	3	30	Glycopep
17.11	20.46	8371028	2.94388e+07	HexNAc(1)Fuc(1)	-3.3	22	HexNAc(3)Hex(4)Fuc(1)	1297.01	2	1	1538.65	0	EEQYNSTYR	IVIG	ST	3	30	Glycopep
17.11	20.46	766216	2.69459e+06	HexNAc(2)	-3.6	22	HexNAc(3)Hex(4)Fuc(1)	1297.01	2	1	1595.67	0	EEQYNSTYR	IVIG	ST	3	30	Glycopep
17.11	20.46	514853	1.81061e+06	HexNAc(2)Fuc(1)	-4.9	22	HexNAc(3)Hex(4)Fuc(1)	1297.01	2	1	1741.73	0	EEQYNSTYR	IVIG	ST	3	30	Glycopep
17.11	20.46	355890	1.25157e+06	HexNAc(2)Hex(1)	-4.2	22	HexNAc(3)Hex(4)Fuc(1)	1297.01	2	1	1757.73	0	EEQYNSTYR	IVIG	ST	3	30	Glycopep
17.11	20.46	250652	881479	HexNAc(2)Hex(1)Fuc(1)	-0.8	22	HexNAc(3)Hex(4)Fuc(1)	1297.01	2	1	1903.79	0	EEQYNSTYR	IVIG	ST	3	30	Glycopep
17.11	20.46	1101655	3.87424e+06	HexNAc(2)Hex(2)	-1.1	22	HexNAc(3)Hex(4)Fuc(1)	1297.01	2	1	1919.78	0	EEQYNSTYR	IVIG	ST	3	30	Glycopep
17.12	20.98	24784742	8.71616e+07	[HexNAc-C2H6O3]	-0.4	25	HexNAc(2)Hex(2)Fuc(1)	1033.42	2	1	126.06	1416706	EEQYNSTYR	IVIG	ST	1	30	Oxonium
17.12	20.98	24784742	8.71616e+07	[HexNAc-C2H6O3]	-0.4	25	HexNAc(2)Hex(3)	1041.42	2	1	126.06	1416706	EEQYNSTYR	IVIG	ST	1	30	Oxonium
17.12	20.64	6841122	2.40585e+07	[HexNAc-C2H6O3]	-1.3	22	HexNAc(2)Hex(3)Fuc(1)	1114.45	2	1	126.06	510252	EEQYNSTYR	IVIG	ST	3	30	Oxonium
17.12	20.98	70306736	2.47251e+08	[HexNAc-CH6O3]	-1.5	25	HexNAc(2)Hex(2)Fuc(1)	1033.42	2	1	138.06	5391362	EEQYNSTYR	IVIG	ST	1	30	Oxonium
17.12	20.98	70306736	2.47251e+08	[HexNAc-CH6O3]	-1.5	25	HexNAc(2)Hex(3)	1041.42	2	1	138.06	5391362	EEQYNSTYR	IVIG	ST	1	30	Oxonium
17.12	20.64	20582050	7.23818e+07	[HexNAc-CH6O3]	-2.1	22	HexNAc(2)Hex(3)Fuc(1)	1114.45	2	1	138.06	2049339	EEQYNSTYR	IVIG	ST	3	30	Oxonium
17.12	20.98	6678431	2.34863e+07	[HexNAc-C2H4O2]	-1.7	25	HexNAc(2)Hex(2)Fuc(1)	1033.42	2	1	144.07	364432	EEQYNSTYR	IVIG	ST	1	30	Oxonium
17.12	20.98	6678431	2.34863e+07	[HexNAc-C2H4O2]	-1.7	25	HexNAc(2)Hex(3)	1041.42	2	1	144.07	364432	EEQYNSTYR	IVIG	ST	1	30	Oxonium
17.12	20.64	1896692	6.67018e+06	[HexNAc-C2H4O2]	-2.4	22	HexNAc(2)Hex(3)Fuc(1)	1114.45	2	1	144.07	238252	EEQYNSTYR	IVIG	ST	3	30	Oxonium
17.12	20.98	33439026	1.17597e+08	[HexNAc-2H2O]	-1.2	25	HexNAc(2)Hex(2)Fuc(1)	1033.42	2	1	168.07	2567560	EEQYNSTYR	IVIG	ST	1	30	Oxonium
17.12	20.98	33439026	1.17597e+08	[HexNAc-2H2O]	-1.2	25	HexNAc(2)Hex(3)	1041.42	2	1	168.07	2567560	EEQYNSTYR	IVIG	ST	1	30	Oxonium
17.12	20.64	9614628	3.38122e+07	[HexNAc-2H2O]	-1.8	22	HexNAc(2)Hex(3)Fuc(1)	1114.45	2	1	168.07	1000372	EEQYNSTYR	IVIG	ST	3	30	Oxonium
17.12	20.98	18667154	6.56476e+07	[HexNAc-H2O]	-1.2	25	HexNAc(2)Hex(2)Fuc(1)	1033.42	2	1	186.08	1135550	EEQYNSTYR	IVIG	ST	1	30	Oxonium
17.12	20.98	18667154	6.56476e+07	[HexNAc-H2O]	-1.2	25	HexNAc(2)Hex(3)	1041.42	2	1	186.08	1135550	EEQYNSTYR	IVIG	ST	1	30	Oxonium
17.12	20.64	5492507	1.93158e+07	[HexNAc-H2O]	-2	22	HexNAc(2)Hex(3)Fuc(1)	1114.45	2	1	186.08	438219	EEQYNSTYR	IVIG	ST	3	30	Oxonium
17.12	20.98	69645528	2.44926e+08	[HexNAc]	-1.4	25	HexNAc(2)Hex(2)Fuc(1)	1033.42	2	1	204.09	4726799	EEQYNSTYR	IVIG	ST	1	30	Oxonium
17.12	20.98	69645528	2.44926e+08	[HexNAc]	-1.4	25	HexNAc(2)Hex(3)	1041.42	2	1	204.09	4726799	EEQYNSTYR	IVIG	ST	1	30	Oxonium
17.12	20.64	19722906	6.93605e+07	[HexNAc]	-2.1	22	HexNAc(2)Hex(3)Fuc(1)	1114.45	2	1	204.09	1759027	EEQYNSTYR	IVIG	ST	3	30	Oxonium
17.12	20.98	6349705	2.23303e+07	HexNAc(1)	-2.8	25	HexNAc(2)Hex(2)Fuc(1)	1033.42	2	1	1392.59	0	EEQYNSTYR	IVIG	ST	1	30	Glycopep
17.12	20.98	6349705	2.23303e+07	HexNAc(1)	-2.8	25	HexNAc(2)Hex(3)	1041.42	2	1	1392.59	0	EEQYNSTYR	IVIG	ST	1	30	Glycopep
17.12	20.64	2821853	9.92374e+06	HexNAc(1)	-3.1	22	HexNAc(2)Hex(3)Fuc(1)	1114.45	2	1	1392.59	0	EEQYNSTYR	IVIG	ST	3	30	Glycopep
17.12	20.98	2669524	9.38804e+06	HexNAc(1)Fuc(1)	-2.6	25	HexNAc(2)Hex(2)Fuc(1)	1033.42	2	1	1538.65	0	EEQYNSTYR	IVIG	ST	1	30	Glycopep
17.12	20.64	1262663	4.44047e+06	HexNAc(1)Fuc(1)	-3.8	22	HexNAc(2)Hex(3)Fuc(1)	1114.45	2	1	1538.65	0	EEQYNSTYR	IVIG	ST	3	30	Glycopep
17.12	20.98	414341	1.45713e+06	HexNAc(2)	-2.5	25	HexNAc(2)Hex(2)Fuc(1)	1033.42	2	1	1595.67	0	EEQYNSTYR	IVIG	ST	1	30	Glycopep
17.12	20.98	414341	1.45713e+06	HexNAc(2)	-2.5	25	HexNAc(2)Hex(3)	1041.42	2	1	1595.67	0	EEQYNSTYR	IVIG	ST	1	30	Glycopep
17.12	20.64	165047	580428	HexNAc(2)	-2.7	22	HexNAc(2)Hex(3)Fuc(1)	1114.45	2	1	1595.67	0	EEQYNSTYR	IVIG	ST	3	30	Glycopep
17.12	20.98	77192	271465	HexNAc(2)Fuc(1)	-3.3	25	HexNAc(2)Hex(2)Fuc(1)	1033.42	2	1	1741.73	0	EEQYNSTYR	IVIG	ST	1	30	Glycopep
17.12	20.64	46042	161918	HexNAc(2)Fuc(1)	-3.6	22	HexNAc(2)Hex(3)Fuc(1)	1114.45	2	1	1741.73	0	EEQYNSTYR	IVIG	ST	3	30	Glycopep
17.12	20.98	105416	370721	HexNAc(2)Hex(1)	-2.2	25	HexNAc(2)Hex(2)Fuc(1)	1033.42	2	1	1757.73	0	EEQYNSTYR	IVIG	ST	1	30	Glycopep
17.12	20.98	105416	370721	HexNAc(2)Hex(1)	-2.2	25	HexNAc(2)Hex(3)	1041.42	2	1	1757.73	0	EEQYNSTYR	IVIG	ST	1	30	Glycopep
17.12	20.64	34621	121753	HexNAc(2)Hex(1)	-7.4	22	HexNAc(2)Hex(3)Fuc(1)	1114.45	2	1	1757.73	0	EEQYNSTYR	IVIG	ST	3	30	Glycopep
17.12	20.98	23945	84208.5	HexNAc(2)Hex(1)Fuc(1)	-1.2	25	HexNAc(2)Hex(2)Fuc(1)	1033.42	2	1	1903.79	0	EEQYNSTYR	IVIG	ST	1	30	Glycopep
17.12	20.64	0	0	HexNAc(2)Hex(1)Fuc(1)	#N/A	22	HexNAc(2)Hex(3)Fuc(1)	1114.45	2	1	1903.79	0	EEQYNSTYR	IVIG	ST	3	30	Glycopep
17.12	20.98	69519	244481	HexNAc(2)Hex(2)	-0.3	25	HexNAc(2)Hex(2)Fuc(1)	1033.42	2	1	1919.78	0	EEQYNSTYR	IVIG	ST	1	30	Glycopep
17.12	20.98	69519	244481	HexNAc(2)Hex(2)	-0.3	25	HexNAc(2)Hex(3)	1041.42	2	1	1919.78	0	EEQYNSTYR	IVIG	ST	1	30	Glycopep
17.12	20.64	30880	108597	HexNAc(2)Hex(2)	-6.3	22	HexNAc(2)Hex(3)Fuc(1)	1114.45	2	1	1919.78	0	EEQYNSTYR	IVIG	ST	3	30	Glycopep
17.13	20.75	98936952	6.19991e+08	[HexNAc-C2H6O3]	-1.7	23	HexNAc(4)Hex(3)Fuc(1)	878.684	3	1	126.06	479092	EEQYNSTYR	IVIG	15	3	30	Oxonium
17.13	20.75	78769616	4.93612e+08	[HexNAc-CH6O3]	-2.6	23	HexNAc(4)Hex(3)Fuc(1)	878.684	3	1	138.06	715376	EEQYNSTYR	IVIG	15	3	30	Oxonium
17.13	20.75	11838072	7.41835e+07	[HexNAc-C2H4O2]	-2.7	23	HexNAc(4)Hex(3)Fuc(1)	878.684	3	1	144.07	0	EEQYNSTYR	IVIG	15	3	30	Oxonium
17.13	20.75	62344328	3.90682e+08	[HexNAc-2H2O]	-2.3	23	HexNAc(4)Hex(3)Fuc(1)	878.684	3	1	168.07	678500	EEQYNSTYR	IVIG	15	3	30	Oxonium
17.13	20.75	75283648	4.71767e+08	[HexNAc-H2O]	-2.3	23	HexNAc(4)Hex(3)Fuc(1)	878.684	3	1	186.08	501721	EEQYNSTYR	IVIG	15	3	30	Oxonium
17.13	20.75	556010944	3.48426e+09	[HexNAc]	-2.5	23	HexNAc(4)Hex(3)Fuc(1)	878.684	3	1	204.09	3551034	EEQYNSTYR	IVIG	15	3	30	Oxonium
17.13	20.75	5140883	3.22155e+07	HexNAc(1)	0.5	23	HexNAc(4)Hex(3)Fuc(1)	878.684	3	2	696.8	0	EEQYNSTYR	IVIG	15	3	30	Glycopep
17.13	20.75	1304320	8.17355e+06	HexNAc(1)Fuc(1)	2.3	23	HexNAc(4)Hex(3)Fuc(1)	878.684	3	2	769.83	0	EEQYNSTYR	IVIG	15	3	30	Glycopep
17.13	20.75	11045374	6.92161e+07	HexNAc(2)	0.7	23	HexNAc(4)Hex(3)Fuc(1)	878.684	3	2	798.34	0	EEQYNSTYR	IVIG	15	3	30	Glycopep
17.13	20.75	6941282	4.34977e+07	HexNAc(2)Fuc(1)	2.1	23	HexNAc(4)Hex(3)Fuc(1)	878.684	3	2	871.37	0	EEQYNSTYR	IVIG	15	3	30	Glycopep
17.13	20.75	25257360	1.58276e+08	HexNAc(2)Hex(1)	-1.5	23	HexNAc(4)Hex(3)Fuc(1)	878.684	3	2	879.36	0	EEQYNSTYR	IVIG	15	3	30	Glycopep
17.13	20.75	5385336	3.37473e+07	HexNAc(2)Hex(1)Fuc(1)	-1.1	23	HexNAc(4)Hex(3)Fuc(1)	878.684	3	2	952.39	0	EEQYNSTYR	IVIG	15	3	30	Glycopep
17.13	20.75	20463740	1.28236e+08	HexNAc(2)Hex(2)	-0.4	23	HexNAc(4)Hex(3)Fuc(1)	878.684	3	2	960.39	0	EEQYNSTYR	IVIG	15	3	30	Glycopep
17.13	20.75	20647758	1.2939e+08	HexNAc(2)Hex(2)Fuc(1)	-0.1	23	HexNAc(4)Hex(3)Fuc(1)	878.684	3	2	1033.42	0	EEQYNSTYR	IVIG	15	3	30	Glycopep
17.13	20.75	18478388	1.15795e+08	HexNAc(2)Hex(3)	-0.8	23	HexNAc(4)Hex(3)Fuc(1)	878.684	3	2	1041.42	0	EEQYNSTYR	IVIG	15	3	30	Glycopep
17.13	20.75	19942946	1.24973e+08	HexNAc(2)Hex(3)Fuc(1)	-0.1	23	HexNAc(4)Hex(3)Fuc(1)	878.684	3	2	1114.45	0	EEQYNSTYR	IVIG	15	3	30	Glycopep
17.13	20.75	26474932	1.65906e+08	HexNAc(3)Hex(3)	-0.4	23	HexNAc(4)Hex(3)Fuc(1)	878.684	3	2	1142.96	0	EEQYNSTYR	IVIG	15	3	30	Glycopep
17.13	20.75	24623424	1.54303e+08	HexNAc(3)Hex(3)Fuc(1)	-0.7	23	HexNAc(4)Hex(3)Fuc(1)	878.684	3	2	1215.99	0	EEQYNSTYR	IVIG	15	3	30	Glycopep
17.13	20.75	312671	1.95936e+06	HexNAc(4)Hex(3)	-0.3	23	HexNAc(4)Hex(3)Fuc(1)	878.684	3	2	1244.5	0	EEQYNSTYR	IVIG	15	3	30	Glycopep
17.13	20.75	17364364	1.08814e+08	HexNAc(1)	-3.6	23	HexNAc(4)Hex(3)Fuc(1)	878.684	3	1	1392.59	0	EEQYNSTYR	IVIG	15	3	30	Glycopep
17.13	20.75	13473212	8.44302e+07	HexNAc(1)Fuc(1)	-4.3	23	HexNAc(4)Hex(3)Fuc(1)	878.684	3	1	1538.65	0	EEQYNSTYR	IVIG	15	3	30	Glycopep
17.13	20.75	962751	6.0331e+06	HexNAc(2)	-4.9	23	HexNAc(4)Hex(3)Fuc(1)	878.684	3	1	1595.67	0	EEQYNSTYR	IVIG	15	3	30	Glycopep
17.13	20.75	503410	3.15463e+06	HexNAc(2)Fuc(1)	-3.3	23	HexNAc(4)Hex(3)Fuc(1)	878.684	3	1	1741.73	0	EEQYNSTYR	IVIG	15	3	30	Glycopep
17.13	20.92	13985133	4.87824e+07	[HexNAc-C2H6O3]	-0.9	25	HexNAc(3)Hex(4)Fuc(1)	1297.01	2	1	126.06	295647	EEQYNSTYR	IVIG	25	1	30	Oxonium
17.13	20.92	94185296	3.28534e+08	[HexNAc-CH6O3]	-1.7	25	HexNAc(3)Hex(4)Fuc(1)	1297.01	2	1	138.06	1913930	EEQYNSTYR	IVIG	25	1	30	Oxonium
17.13	20.92	2946199	1.02768e+07	[HexNAc-C2H4O2]	-2.2	25	HexNAc(3)Hex(4)Fuc(1)	1297.01	2	1	144.07	116983	EEQYNSTYR	IVIG	25	1	30	Oxonium
17.13	20.92	99834408	3.48239e+08	[HexNAc-2H2O]	-1.5	25	HexNAc(3)Hex(4)Fuc(1)	1297.01	2	1	168.07	1773563	EEQYNSTYR	IVIG	25	1	30	Oxonium
17.13	20.92	29806284	1.03969e+08	[HexNAc-H2O]	-1.6	25	HexNAc(3)Hex(4)Fuc(1)	1297.01	2	1	186.08	732851	EEQYNSTYR	IVIG	25	1	30	Oxonium
17.13	20.92	138933104	4.84621e+08	[HexNAc]	-1.8	25	HexNAc(3)Hex(4)Fuc(1)	1297.01	2	1	204.09	2948603	EEQYNSTYR	IVIG	25	1	30	Oxonium
17.13	20.92	138552272	4.83293e+08	[HexHexNAc]	-1.9	25	HexNAc(3)Hex(4)Fuc(1)	1297.01	2	1	366.14	2449164	EEQYNSTYR	IVIG	25	1	30	Oxonium
17.13	19.6	27340982	9.53698e+07	HexNAc(1)	-2.6	17	HexNAc(2)Hex(6)	1284.5	2	1	1392.59	0	EEQYNSTYR	IVIG	25	1	30	Glycopep
17.13	20.92	28110764	9.80549e+07	HexNAc(1)	-2.6	25	HexNAc(3)Hex(4)Fuc(1)	1297.01	2	1	1392.59	0	EEQYNSTYR	IVIG	25	1	30	Glycopep
17.13	20.92	19601006	6.83715e+07	HexNAc(1)Fuc(1)	-3	25	HexNAc(3)Hex(4)Fuc(1)	1297.01	2	1	1538.65	0	EEQYNSTYR	IVIG	25	1	30	Glycopep
17.13	20.92	2427824	8.46864e+06	HexNAc(2)	-3.5	25	HexNAc(3)Hex(4)Fuc(1)	1297.01	2	1	1595.67	0	EEQYNSTYR	IVIG	25	1	30	Glycopep
17.13	20.92	1688296	5.88905e+06	HexNAc(2)Fuc(1)	-3.5	25	HexNAc(3)Hex(4)Fuc(1)	1297.01	2	1	1741.73	0	EEQYNSTYR	IVIG	25	1	30	Glycopep
17.13	20.92	1262372	4.40336e+06	HexNAc(2)Hex(1)	-3.8	25	HexNAc(3)Hex(4)Fuc(1)	1297.01	2	1	1757.73	0	EEQYNSTYR	IVIG	25	1	30	Glycopep
17.13	20.92	850489	2.96664e+06	HexNAc(2)Hex(1)Fuc(1)	-3.1	25	HexNAc(3)Hex(4)Fuc(1)	1297.01	2	1	1903.79	0	EEQYNSTYR	IVIG	25	1	30	Glycopep
17.13	20.92	3033089	1.05799e+07	HexNAc(2)Hex(2)	-2.3	25	HexNAc(3)Hex(4)Fuc(1)	1297.01	2	1	1919.78	0	EEQYNSTYR	IVIG	25	1	30	Glycopep
17.13	20.59	40454824	2.05823e+08	[HexNAc-C2H6O3]	-1.3	23	HexNAc(3)Hex(4)Fuc(1)	1297.01	2	1	126.06	571999	EEQYNSTYR	IVIG	35	1	30	Oxonium
17.13	20.92	349559136	1.77846e+09	[HexNAc-C2H6O3]	-0.6	25	HexNAc(4)Hex(3)Fuc(1)	878.684	3	1	126.06	2149537	EEQYNSTYR	IVIG	35	1	30	Oxonium
17.13	20.59	198226544	1.00852e+09	[HexNAc-CH6O3]	-2.2	23	HexNAc(3)Hex(4)Fuc(1)	1297.01	2	1	138.06	2339778	EEQYNSTYR	IVIG	35	1	30	Oxonium
17.13	20.92	471530304	2.39902e+09	[HexNAc-CH6O3]	-1.6	25	HexNAc(4)Hex(3)Fuc(1)	878.684	3	1	138.06	4751098	EEQYNSTYR	IVIG	35	1	30	Oxonium
17.13	20.59	11520660	5.8614e+07	[HexNAc-C2H4O2]	-2.8	23	HexNAc(3)Hex(4)Fuc(1)	1297.01	2	1	144.07	214304	EEQYNSTYR	IVIG	35	1	30	Oxonium
17.13	20.92	79124328	4.02563e+08	[HexNAc-C2H4O2]	-1.9	25	HexNAc(4)Hex(3)Fuc(1)	878.684	3	1	144.07	691727	EEQYNSTYR	IVIG	35	1	30	Oxonium
17.13	20.59	79918568	4.06604e+08	[HexNAc-2H2O]	-1.9	23	HexNAc(3)Hex(4)Fuc(1)	1297.01	2	1	168.07	927396	EEQYNSTYR	IVIG	35	1	30	Oxonium
17.13	20.92	140310000	7.1386e+08	[HexNAc-2H2O]	-1.2	25	HexNAc(4)Hex(3)Fuc(1)	878.684	3	1	168.07	1393003	EEQYNSTYR	IVIG	35	1	30	Oxonium
17.13	20.59	32765870	1.66704e+08	[HexNAc-H2O]	-2	23	HexNAc(3)Hex(4)Fuc(1)	1297.01	2	1	186.08	493282	EEQYNSTYR	IVIG	35	1	30	Oxonium
17.13	20.92	102315520	5.20554e+08	[HexNAc-H2O]	-1.3	25	HexNAc(4)Hex(3)Fuc(1)	878.684	3	1	186.08	1018891	EEQYNSTYR	IVIG	35	1	30	Oxonium
17.13	20.59	80069464	4.07372e+08	[HexNAc]	-2.3	23	HexNAc(3)Hex(4)Fuc(1)	1297.01	2	1	204.09	924712	EEQYNSTYR	IVIG	35	1	30	Oxonium
17.13	20.92	280871808	1.429e+09	[HexNAc]	-1.5	25	HexNAc(4)Hex(3)Fuc(1)	878.684	3	1	204.09	1967004	EEQYNSTYR	IVIG	35	1	30	Oxonium
17.13	20.59	16576601	8.43373e+07	[HexHexNAc]	-1.9	23	HexNAc(3)Hex(4)Fuc(1)	1297.01	2	1	366.14	186400	EEQYNSTYR	IVIG	35	1	30	Oxonium
17.13	20.92	0	0	HexNAc(1)	#N/A	25	HexNAc(4)Hex(3)Fuc(1)	878.684	3	2	696.8	0	EEQYNSTYR	IVIG	35	1	30	Glycopep
17.13	20.92	0	0	HexNAc(1)Fuc(1)	#N/A	25	HexNAc(4)Hex(3)Fuc(1)	878.684	3	2	769.83	0	EEQYNSTYR	IVIG	35	1	30	Glycopep
17.13	20.92	0	0	HexNAc(2)	#N/A	25	HexNAc(4)Hex(3)Fuc(1)	878.684	3	2	798.34	0	EEQYNSTYR	IVIG	35	1	30	Glycopep
17.13	20.92	52036	264745	HexNAc(2)Fuc(1)	2.4	25	HexNAc(4)Hex(3)Fuc(1)	878.684	3	2	871.37	0	EEQYNSTYR	IVIG	35	1	30	Glycopep
17.13	20.92	0	0	HexNAc(2)Hex(1)	#N/A	25	HexNAc(4)Hex(3)Fuc(1)	878.684	3	2	879.36	0	EEQYNSTYR	IVIG	35	1	30	Glycopep
17.13	20.92	0	0	HexNAc(2)Hex(1)Fuc(1)	#N/A	25	HexNAc(4)Hex(3)Fuc(1)	878.684	3	2	952.39	0	EEQYNSTYR	IVIG	35	1	30	Glycopep
17.13	20.92	0	0	HexNAc(2)Hex(2)	#N/A	25	HexNAc(4)Hex(3)Fuc(1)	878.684	3	2	960.39	0	EEQYNSTYR	IVIG	35	1	30	Glycopep
17.13	20.92	0	0	HexNAc(2)Hex(2)Fuc(1)	#N/A	25	HexNAc(4)Hex(3)Fuc(1)	878.684	3	2	1033.42	0	EEQYNSTYR	IVIG	35	1	30	Glycopep
17.13	20.92	0	0	HexNAc(2)Hex(3)	#N/A	25	HexNAc(4)Hex(3)Fuc(1)	878.684	3	2	1041.42	0	EEQYNSTYR	IVIG	35	1	30	Glycopep
17.13	20.92	0	0	HexNAc(2)Hex(3)Fuc(1)	#N/A	25	HexNAc(4)Hex(3)Fuc(1)	878.684	3	2	1114.45	0	EEQYNSTYR	IVIG	35	1	30	Glycopep
17.13	20.92	0	0	HexNAc(3)Hex(3)	#N/A	25	HexNAc(4)Hex(3)Fuc(1)	878.684	3	2	1142.96	0	EEQYNSTYR	IVIG	35	1	30	Glycopep
17.13	20.92	0	0	HexNAc(3)Hex(3)Fuc(1)	#N/A	25	HexNAc(4)Hex(3)Fuc(1)	878.684	3	2	1215.99	0	EEQYNSTYR	IVIG	35	1	30	Glycopep
17.13	20.92	0	0	HexNAc(4)Hex(3)	#N/A	25	HexNAc(4)Hex(3)Fuc(1)	878.684	3	2	1244.5	0	EEQYNSTYR	IVIG	35	1	30	Glycopep
17.13	20.59	10025687	5.1008e+07	HexNAc(1)	-2.7	23	HexNAc(3)Hex(4)Fuc(1)	1297.01	2	1	1392.59	0	EEQYNSTYR	IVIG	35	1	30	Glycopep
17.13	20.92	34500492	1.75529e+08	HexNAc(1)	-2.3	25	HexNAc(4)Hex(3)Fuc(1)	878.684	3	1	1392.59	0	EEQYNSTYR	IVIG	35	1	30	Glycopep
17.13	20.59	3747119	1.90643e+07	HexNAc(1)Fuc(1)	-3.2	23	HexNAc(3)Hex(4)Fuc(1)	1297.01	2	1	1538.65	0	EEQYNSTYR	IVIG	35	1	30	Glycopep
17.13	20.92	6197209	3.15297e+07	HexNAc(1)Fuc(1)	-4.2	25	HexNAc(4)Hex(3)Fuc(1)	878.684	3	1	1538.65	0	EEQYNSTYR	IVIG	35	1	30	Glycopep
17.13	20.59	771059	3.92294e+06	HexNAc(2)	-3.2	23	HexNAc(3)Hex(4)Fuc(1)	1297.01	2	1	1595.67	0	EEQYNSTYR	IVIG	35	1	30	Glycopep
17.13	20.92	2651790	1.34916e+07	HexNAc(2)	-3.7	25	HexNAc(4)Hex(3)Fuc(1)	878.684	3	1	1595.67	0	EEQYNSTYR	IVIG	35	1	30	Glycopep
17.13	20.59	270710	1.3773e+06	HexNAc(2)Fuc(1)	-4.4	23	HexNAc(3)Hex(4)Fuc(1)	1297.01	2	1	1741.73	0	EEQYNSTYR	IVIG	35	1	30	Glycopep
17.13	20.92	599280	3.04898e+06	HexNAc(2)Fuc(1)	-6.6	25	HexNAc(4)Hex(3)Fuc(1)	878.684	3	1	1741.73	0	EEQYNSTYR	IVIG	35	1	30	Glycopep
17.13	20.59	332876	1.69358e+06	HexNAc(2)Hex(1)	-5.1	23	HexNAc(3)Hex(4)Fuc(1)	1297.01	2	1	1757.73	0	EEQYNSTYR	IVIG	35	1	30	Glycopep
17.13	20.59	150806	767261	HexNAc(2)Hex(1)Fuc(1)	-8.1	23	HexNAc(3)Hex(4)Fuc(1)	1297.01	2	1	1903.79	0	EEQYNSTYR	IVIG	35	1	30	Glycopep
17.13	20.59	587638	2.98975e+06	HexNAc(2)Hex(2)	-5.5	23	HexNAc(3)Hex(4)Fuc(1)	1297.01	2	1	1919.78	0	EEQYNSTYR	IVIG	35	1	30	Glycopep
17.13	20.25	7812596	7812596	[HexNAc-C2H6O3]	-1.8	20	HexNAc(2)Hex(5)	1203.47	2	1	126.06	0	EEQYNSTYR	AVA	15	3	30	Oxonium
17.13	45.61	113912224	113912224	[HexNAc-C2H6O3]	-0.3	199	HexNAc(2)Hex(6)	1284.5	2	1	126.06	2607111	EEQYNSTYR	AVA	25	3	30	Oxonium
17.13	45.61	171854464	171854464	[HexNAc-C2H6O3]	-0.7	199	HexNAc(2)Hex(6)	1284.5	2	1	126.06	7016581	EEQYNSTYR	AVA	35	2	30	Oxonium
17.13	19.6	2534889	2534889	[HexNAc-CH6O3]	-2.6	16	HexNAc(2)Hex(6)	1284.5	2	1	138.06	9773	EEQYNSTYR	AVA	15	1	30	Oxonium
17.13	20.25	12551926	12551926	[HexNAc-CH6O3]	-2.3	20	HexNAc(2)Hex(5)	1203.47	2	1	138.06	0	EEQYNSTYR	AVA	15	3	30	Oxonium
17.13	45.61	298784864	298784864	[HexNAc-CH6O3]	-1.3	199	HexNAc(2)Hex(6)	1284.5	2	1	138.06	7650293	EEQYNSTYR	AVA	25	3	30	Oxonium
17.13	45.61	416467680	416467680	[HexNAc-CH6O3]	-1.8	199	HexNAc(2)Hex(6)	1284.5	2	1	138.06	14739799	EEQYNSTYR	AVA	35	2	30	Oxonium
17.13	20.25	1533055	1533055	[HexNAc-C2H4O2]	-1.6	20	HexNAc(2)Hex(5)	1203.47	2	1	144.07	0	EEQYNSTYR	AVA	15	3	30	Oxonium
17.13	45.61	36067836	36067836	[HexNAc-C2H4O2]	-1.5	199	HexNAc(2)Hex(6)	1284.5	2	1	144.07	316324	EEQYNSTYR	AVA	25	3	30	Oxonium
17.13	45.61	59790600	59790600	[HexNAc-C2H4O2]	-2	199	HexNAc(2)Hex(6)	1284.5	2	1	144.07	1834961	EEQYNSTYR	AVA	35	2	30	Oxonium
17.13	20.25	109559	109559	[Hex-H2O]	-0.2	20	HexNAc(2)Hex(5)	1203.47	2	1	145.05	0	EEQYNSTYR	AVA	15	3	30	Oxonium
17.13	45.61	9375631	9375631	[Hex-H2O]	-1.3	199	HexNAc(2)Hex(6)	1284.5	2	1	145.05	1573885	EEQYNSTYR	AVA	25	3	30	Oxonium
17.13	45.61	8713510	8713510	[Hex-H2O]	-1.5	199	HexNAc(2)Hex(6)	1284.5	2	1	145.05	1843958	EEQYNSTYR	AVA	35	2	30	Oxonium
17.13	20.25	2119086	2119086	[Hex]	-1.8	20	HexNAc(2)Hex(5)	1203.47	2	1	163.06	0	EEQYNSTYR	AVA	15	3	30	Oxonium
17.13	45.61	19232238	19232238	[Hex]	-2	199	HexNAc(2)Hex(6)	1284.5	2	1	163.06	1365272	EEQYNSTYR	AVA	25	3	30	Oxonium
17.13	45.61	9721522	9721522	[Hex]	-1.9	199	HexNAc(2)Hex(6)	1284.5	2	1	163.06	0	EEQYNSTYR	AVA	35	2	30	Oxonium
17.13	20.25	14815583	14815583	[HexNAc-2H2O]	-1.7	20	HexNAc(2)Hex(5)	1203.47	2	1	168.07	122983	EEQYNSTYR	AVA	15	3	30	Oxonium
17.13	45.61	142747056	142747056	[HexNAc-2H2O]	-1.4	199	HexNAc(2)Hex(6)	1284.5	2	1	168.07	5575103	EEQYNSTYR	AVA	25	3	30	Oxonium
17.13	45.61	94865288	94865288	[HexNAc-2H2O]	-1.3	199	HexNAc(2)Hex(6)	1284.5	2	1	168.07	5499071	EEQYNSTYR	AVA	35	2	30	Oxonium
17.13	20.25	22441708	22441708	[HexNAc-H2O]	-2.1	20	HexNAc(2)Hex(5)	1203.47	2	1	186.08	84020	EEQYNSTYR	AVA	15	3	30	Oxonium
17.13	45.61	81587472	81587472	[HexNAc-H2O]	-1.1	199	HexNAc(2)Hex(6)	1284.5	2	1	186.08	3152161	EEQYNSTYR	AVA	25	3	30	Oxonium
17.13	45.61	63324276	63324276	[HexNAc-H2O]	-1.3	199	HexNAc(2)Hex(6)	1284.5	2	1	186.08	3325140	EEQYNSTYR	AVA	35	2	30	Oxonium
17.13	20.25	269997056	269997056	[HexNAc]	-2.1	20	HexNAc(2)Hex(5)	1203.47	2	1	204.09	1016306	EEQYNSTYR	AVA	15	3	30	Oxonium
17.13	45.61	299197568	299197568	[HexNAc]	-1.8	199	HexNAc(2)Hex(6)	1284.5	2	1	204.09	16382215	EEQYNSTYR	AVA	25	3	30	Oxonium
17.13	45.61	142371104	142371104	[HexNAc]	-1.7	199	HexNAc(2)Hex(6)	1284.5	2	1	204.09	7863550	EEQYNSTYR	AVA	35	2	30	Oxonium
17.13	19.43	32047228	32047228	[HexHexNAc]	-2.5	15	HexNAc(3)Hex(4)Fuc(1)	1297.01	2	1	366.14	323094	EEQYNSTYR	AVA	15	1	30	Oxonium
17.13	20.25	65875592	65875592	HexNAc(1)	-3.3	20	HexNAc(2)Hex(5)	1203.47	2	1	1392.59	0	EEQYNSTYR	AVA	15	3	30	Glycopep
17.13	45.61	61061060	61061060	HexNAc(1)	-3.5	199	HexNAc(2)Hex(6)	1284.5	2	1	1392.59	0	EEQYNSTYR	AVA	25	3	30	Glycopep
17.13	45.61	17276002	17276002	HexNAc(1)	-2.7	199	HexNAc(2)Hex(6)	1284.5	2	1	1392.59	0	EEQYNSTYR	AVA	35	2	30	Glycopep
17.13	20.25	4878363	4878363	HexNAc(2)	-4.4	20	HexNAc(2)Hex(5)	1203.47	2	1	1595.67	0	EEQYNSTYR	AVA	15	3	30	Glycopep
17.13	45.61	3594878	3594878	HexNAc(2)	-3.6	199	HexNAc(2)Hex(6)	1284.5	2	1	1595.67	0	EEQYNSTYR	AVA	25	3	30	Glycopep
17.13	45.61	1237635	1237635	HexNAc(2)	-3.4	199	HexNAc(2)Hex(6)	1284.5	2	1	1595.67	0	EEQYNSTYR	AVA	35	2	30	Glycopep
17.13	20.25	0	0	HexNAc(2)Hex(1)	#N/A	20	HexNAc(2)Hex(5)	1203.47	2	1	1757.73	0	EEQYNSTYR	AVA	15	3	30	Glycopep
17.13	20.25	2497965	2497965	HexNAc(2)Hex(2)	-6.7	20	HexNAc(2)Hex(5)	1203.47	2	1	1919.78	0	EEQYNSTYR	AVA	15	3	30	Glycopep
17.13	45.61	1860622	1860622	HexNAc(2)Hex(2)	-2.1	199	HexNAc(2)Hex(6)	1284.5	2	1	1919.78	0	EEQYNSTYR	AVA	25	3	30	Glycopep
17.13	45.61	309413	309413	HexNAc(2)Hex(2)	0	199	HexNAc(2)Hex(6)	1284.5	2	1	1919.78	0	EEQYNSTYR	AVA	35	2	30	Glycopep
17.14	20.92	4436379	2.78007e+07	[HexNAc-C2H6O3]	-0.9	24	HexNAc(2)Hex(2)Fuc(1)	1033.42	2	1	126.06	113341	EEQYNSTYR	IVIG	15	3	30	Oxonium
17.14	20.92	4436379	2.78007e+07	[HexNAc-C2H6O3]	-0.9	24	HexNAc(2)Hex(3)	1041.42	2	1	126.06	113341	EEQYNSTYR	IVIG	15	3	30	Oxonium
17.14	20.92	8938574	5.60138e+07	[HexNAc-CH6O3]	-1.8	24	HexNAc(2)Hex(2)Fuc(1)	1033.42	2	1	138.06	484007	EEQYNSTYR	IVIG	15	3	30	Oxonium
17.14	20.92	8938574	5.60138e+07	[HexNAc-CH6O3]	-1.8	24	HexNAc(2)Hex(3)	1041.42	2	1	138.06	484007	EEQYNSTYR	IVIG	15	3	30	Oxonium
17.14	20.92	733365	4.59565e+06	[HexNAc-C2H4O2]	-2.2	24	HexNAc(2)Hex(2)Fuc(1)	1033.42	2	1	144.07	0	EEQYNSTYR	IVIG	15	3	30	Oxonium
17.14	20.92	733365	4.59565e+06	[HexNAc-C2H4O2]	-2.2	24	HexNAc(2)Hex(3)	1041.42	2	1	144.07	0	EEQYNSTYR	IVIG	15	3	30	Oxonium
17.14	20.92	11120534	6.96871e+07	[HexNAc-2H2O]	-1.4	24	HexNAc(2)Hex(2)Fuc(1)	1033.42	2	1	168.07	593609	EEQYNSTYR	IVIG	15	3	30	Oxonium
17.14	20.92	11120534	6.96871e+07	[HexNAc-2H2O]	-1.4	24	HexNAc(2)Hex(3)	1041.42	2	1	168.07	593609	EEQYNSTYR	IVIG	15	3	30	Oxonium
17.14	20.92	7359577	4.6119e+07	[HexNAc-H2O]	-1.4	24	HexNAc(2)Hex(2)Fuc(1)	1033.42	2	1	186.08	425409	EEQYNSTYR	IVIG	15	3	30	Oxonium
17.14	20.92	7359577	4.6119e+07	[HexNAc-H2O]	-1.4	24	HexNAc(2)Hex(3)	1041.42	2	1	186.08	425409	EEQYNSTYR	IVIG	15	3	30	Oxonium
17.14	20.92	54715440	3.42876e+08	[HexNAc]	-1.7	24	HexNAc(2)Hex(2)Fuc(1)	1033.42	2	1	204.09	2320071	EEQYNSTYR	IVIG	15	3	30	Oxonium
17.14	20.92	54715440	3.42876e+08	[HexNAc]	-1.7	24	HexNAc(2)Hex(3)	1041.42	2	1	204.09	2320071	EEQYNSTYR	IVIG	15	3	30	Oxonium
17.14	20.92	2484783	1.55709e+07	HexNAc(1)	-3.3	24	HexNAc(2)Hex(2)Fuc(1)	1033.42	2	1	1392.59	0	EEQYNSTYR	IVIG	15	3	30	Glycopep
17.14	20.92	2484783	1.55709e+07	HexNAc(1)	-3.3	24	HexNAc(2)Hex(3)	1041.42	2	1	1392.59	0	EEQYNSTYR	IVIG	15	3	30	Glycopep
17.14	20.92	2076327	1.30113e+07	HexNAc(1)Fuc(1)	-3.1	24	HexNAc(2)Hex(2)Fuc(1)	1033.42	2	1	1538.65	0	EEQYNSTYR	IVIG	15	3	30	Glycopep
17.14	20.92	311534	1.95223e+06	HexNAc(2)	-1.2	24	HexNAc(2)Hex(2)Fuc(1)	1033.42	2	1	1595.67	0	EEQYNSTYR	IVIG	15	3	30	Glycopep
17.14	20.92	311534	1.95223e+06	HexNAc(2)	-1.2	24	HexNAc(2)Hex(3)	1041.42	2	1	1595.67	0	EEQYNSTYR	IVIG	15	3	30	Glycopep
17.14	20.92	21286	133389	HexNAc(2)Fuc(1)	-3	24	HexNAc(2)Hex(2)Fuc(1)	1033.42	2	1	1741.73	0	EEQYNSTYR	IVIG	15	3	30	Glycopep
17.14	20.92	15380	96379.1	HexNAc(2)Hex(1)	-5	24	HexNAc(2)Hex(2)Fuc(1)	1033.42	2	1	1757.73	0	EEQYNSTYR	IVIG	15	3	30	Glycopep
17.14	20.92	15380	96379.1	HexNAc(2)Hex(1)	-5	24	HexNAc(2)Hex(3)	1041.42	2	1	1757.73	0	EEQYNSTYR	IVIG	15	3	30	Glycopep
17.14	20.92	0	0	HexNAc(2)Hex(1)Fuc(1)	#N/A	24	HexNAc(2)Hex(2)Fuc(1)	1033.42	2	1	1903.79	0	EEQYNSTYR	IVIG	15	3	30	Glycopep
17.14	20.92	0	0	HexNAc(2)Hex(2)	#N/A	24	HexNAc(2)Hex(2)Fuc(1)	1033.42	2	1	1919.78	0	EEQYNSTYR	IVIG	15	3	30	Glycopep
17.14	20.92	0	0	HexNAc(2)Hex(2)	#N/A	24	HexNAc(2)Hex(3)	1041.42	2	1	1919.78	0	EEQYNSTYR	IVIG	15	3	30	Glycopep
17.14	20.43	22760724	7.93931e+07	[HexNAc-C2H6O3]	-0.9	22	HexNAc(2)Hex(2)Fuc(1)	1033.42	2	1	126.06	2094803	EEQYNSTYR	IVIG	25	3	30	Oxonium
17.14	20.43	22760724	7.93931e+07	[HexNAc-C2H6O3]	-0.9	22	HexNAc(2)Hex(3)	1041.42	2	1	126.06	2094803	EEQYNSTYR	IVIG	25	3	30	Oxonium
17.14	20.43	53153992	1.8541e+08	[HexNAc-CH6O3]	-1.9	22	HexNAc(2)Hex(2)Fuc(1)	1033.42	2	1	138.06	8168626	EEQYNSTYR	IVIG	25	3	30	Oxonium
17.14	20.43	53153992	1.8541e+08	[HexNAc-CH6O3]	-1.9	22	HexNAc(2)Hex(3)	1041.42	2	1	138.06	8168626	EEQYNSTYR	IVIG	25	3	30	Oxonium
17.14	20.43	4989403	1.74038e+07	[HexNAc-C2H4O2]	-2.1	22	HexNAc(2)Hex(2)Fuc(1)	1033.42	2	1	144.07	528823	EEQYNSTYR	IVIG	25	3	30	Oxonium
17.14	20.43	4989403	1.74038e+07	[HexNAc-C2H4O2]	-2.1	22	HexNAc(2)Hex(3)	1041.42	2	1	144.07	528823	EEQYNSTYR	IVIG	25	3	30	Oxonium
17.14	20.43	34707164	1.21064e+08	[HexNAc-2H2O]	-1.5	22	HexNAc(2)Hex(2)Fuc(1)	1033.42	2	1	168.07	5638212	EEQYNSTYR	IVIG	25	3	30	Oxonium
17.14	20.43	34707164	1.21064e+08	[HexNAc-2H2O]	-1.5	22	HexNAc(2)Hex(3)	1041.42	2	1	168.07	5638212	EEQYNSTYR	IVIG	25	3	30	Oxonium
17.14	20.43	20286852	7.07638e+07	[HexNAc-H2O]	-1.7	22	HexNAc(2)Hex(2)Fuc(1)	1033.42	2	1	186.08	2621419	EEQYNSTYR	IVIG	25	3	30	Oxonium
17.14	20.43	20286852	7.07638e+07	[HexNAc-H2O]	-1.7	22	HexNAc(2)Hex(3)	1041.42	2	1	186.08	2621419	EEQYNSTYR	IVIG	25	3	30	Oxonium
17.14	20.43	77840824	2.71521e+08	[HexNAc]	-1.8	22	HexNAc(2)Hex(2)Fuc(1)	1033.42	2	1	204.09	8898041	EEQYNSTYR	IVIG	25	3	30	Oxonium
17.14	20.43	77840824	2.71521e+08	[HexNAc]	-1.8	22	HexNAc(2)Hex(3)	1041.42	2	1	204.09	8898041	EEQYNSTYR	IVIG	25	3	30	Oxonium
17.14	20.43	9746916	3.39988e+07	HexNAc(1)	-2.9	22	HexNAc(2)Hex(2)Fuc(1)	1033.42	2	1	1392.59	0	EEQYNSTYR	IVIG	25	3	30	Glycopep
17.14	20.43	9746916	3.39988e+07	HexNAc(1)	-2.9	22	HexNAc(2)Hex(3)	1041.42	2	1	1392.59	0	EEQYNSTYR	IVIG	25	3	30	Glycopep
17.14	20.43	3242963	1.1312e+07	HexNAc(1)Fuc(1)	-3	22	HexNAc(2)Hex(2)Fuc(1)	1033.42	2	1	1538.65	0	EEQYNSTYR	IVIG	25	3	30	Glycopep
17.14	20.43	650070	2.26755e+06	HexNAc(2)	-2.9	22	HexNAc(2)Hex(2)Fuc(1)	1033.42	2	1	1595.67	0	EEQYNSTYR	IVIG	25	3	30	Glycopep
17.14	20.43	650070	2.26755e+06	HexNAc(2)	-2.9	22	HexNAc(2)Hex(3)	1041.42	2	1	1595.67	0	EEQYNSTYR	IVIG	25	3	30	Glycopep
17.14	20.43	113684	396548	HexNAc(2)Fuc(1)	-6.1	22	HexNAc(2)Hex(2)Fuc(1)	1033.42	2	1	1741.73	0	EEQYNSTYR	IVIG	25	3	30	Glycopep
17.14	20.43	177774	620105	HexNAc(2)Hex(1)	-5.8	22	HexNAc(2)Hex(2)Fuc(1)	1033.42	2	1	1757.73	0	EEQYNSTYR	IVIG	25	3	30	Glycopep
17.14	20.43	177774	620105	HexNAc(2)Hex(1)	-5.8	22	HexNAc(2)Hex(3)	1041.42	2	1	1757.73	0	EEQYNSTYR	IVIG	25	3	30	Glycopep
17.14	20.43	0	0	HexNAc(2)Hex(1)Fuc(1)	#N/A	22	HexNAc(2)Hex(2)Fuc(1)	1033.42	2	1	1903.79	0	EEQYNSTYR	IVIG	25	3	30	Glycopep
17.14	20.43	93037	324528	HexNAc(2)Hex(2)	-2.4	22	HexNAc(2)Hex(2)Fuc(1)	1033.42	2	1	1919.78	0	EEQYNSTYR	IVIG	25	3	30	Glycopep
17.14	20.43	93037	324528	HexNAc(2)Hex(2)	-2.4	22	HexNAc(2)Hex(3)	1041.42	2	1	1919.78	0	EEQYNSTYR	IVIG	25	3	30	Glycopep
17.14	20.76	30215274	1.53727e+08	[HexNAc-C2H6O3]	-0.4	23	HexNAc(2)Hex(2)Fuc(1)	1033.42	2	1	126.06	1870227	EEQYNSTYR	IVIG	35	1	30	Oxonium
17.14	20.76	30215274	1.53727e+08	[HexNAc-C2H6O3]	-0.4	23	HexNAc(2)Hex(3)	1041.42	2	1	126.06	1870227	EEQYNSTYR	IVIG	35	1	30	Oxonium
17.14	20.76	11685515	5.94528e+07	[HexNAc-C2H6O3]	-0.2	24	HexNAc(2)Hex(3)Fuc(1)	1114.45	2	1	126.06	1561993	EEQYNSTYR	IVIG	35	2	30	Oxonium
17.14	19.78	54489452	2.77228e+08	[HexNAc-C2H6O3]	-0.5	18	HexNAc(3)Hex(3)	1142.96	2	1	126.06	1176123	EEQYNSTYR	IVIG	35	2	30	Oxonium
17.14	20.76	95099080	4.83839e+08	[HexNAc-CH6O3]	-1.4	23	HexNAc(2)Hex(2)Fuc(1)	1033.42	2	1	138.06	6162052	EEQYNSTYR	IVIG	35	1	30	Oxonium
17.14	20.76	95099080	4.83839e+08	[HexNAc-CH6O3]	-1.4	23	HexNAc(2)Hex(3)	1041.42	2	1	138.06	6162052	EEQYNSTYR	IVIG	35	1	30	Oxonium
17.14	20.76	36801524	1.87236e+08	[HexNAc-CH6O3]	-1.2	24	HexNAc(2)Hex(3)Fuc(1)	1114.45	2	1	138.06	4788987	EEQYNSTYR	IVIG	35	2	30	Oxonium
17.14	19.78	101834576	5.18107e+08	[HexNAc-CH6O3]	-1.6	18	HexNAc(3)Hex(3)	1142.96	2	1	138.06	5176078	EEQYNSTYR	IVIG	35	2	30	Oxonium
17.14	20.76	9143541	4.65199e+07	[HexNAc-C2H4O2]	-1.7	23	HexNAc(2)Hex(2)Fuc(1)	1033.42	2	1	144.07	726243	EEQYNSTYR	IVIG	35	1	30	Oxonium
17.14	20.76	9143541	4.65199e+07	[HexNAc-C2H4O2]	-1.7	23	HexNAc(2)Hex(3)	1041.42	2	1	144.07	726243	EEQYNSTYR	IVIG	35	1	30	Oxonium
17.14	20.76	3570197	1.81642e+07	[HexNAc-C2H4O2]	-1.5	24	HexNAc(2)Hex(3)Fuc(1)	1114.45	2	1	144.07	615366	EEQYNSTYR	IVIG	35	2	30	Oxonium
17.14	19.78	12187059	6.20045e+07	[HexNAc-C2H4O2]	-2	18	HexNAc(3)Hex(3)	1142.96	2	1	144.07	349308	EEQYNSTYR	IVIG	35	2	30	Oxonium
17.14	20.76	30061052	1.52943e+08	[HexNAc-2H2O]	-1.2	23	HexNAc(2)Hex(2)Fuc(1)	1033.42	2	1	168.07	2069408	EEQYNSTYR	IVIG	35	1	30	Oxonium
17.14	20.76	30061052	1.52943e+08	[HexNAc-2H2O]	-1.2	23	HexNAc(2)Hex(3)	1041.42	2	1	168.07	2069408	EEQYNSTYR	IVIG	35	1	30	Oxonium
17.14	20.76	12229895	6.22224e+07	[HexNAc-2H2O]	-0.9	24	HexNAc(2)Hex(3)Fuc(1)	1114.45	2	1	168.07	1668672	EEQYNSTYR	IVIG	35	2	30	Oxonium
17.14	19.78	37684404	1.91728e+08	[HexNAc-2H2O]	-1.2	18	HexNAc(3)Hex(3)	1142.96	2	1	168.07	1954811	EEQYNSTYR	IVIG	35	2	30	Oxonium
17.14	20.76	15762771	8.01968e+07	[HexNAc-H2O]	-1.2	23	HexNAc(2)Hex(2)Fuc(1)	1033.42	2	1	186.08	958333	EEQYNSTYR	IVIG	35	1	30	Oxonium
17.14	20.76	15762771	8.01968e+07	[HexNAc-H2O]	-1.2	23	HexNAc(2)Hex(3)	1041.42	2	1	186.08	958333	EEQYNSTYR	IVIG	35	1	30	Oxonium
17.14	20.76	7075357	3.59975e+07	[HexNAc-H2O]	-1	24	HexNAc(2)Hex(3)Fuc(1)	1114.45	2	1	186.08	811131	EEQYNSTYR	IVIG	35	2	30	Oxonium
17.14	19.78	24312344	1.23695e+08	[HexNAc-H2O]	-1.3	18	HexNAc(3)Hex(3)	1142.96	2	1	186.08	764516	EEQYNSTYR	IVIG	35	2	30	Oxonium
17.14	20.76	35541708	1.80827e+08	[HexNAc]	-1.3	23	HexNAc(2)Hex(2)Fuc(1)	1033.42	2	1	204.09	2256077	EEQYNSTYR	IVIG	35	1	30	Oxonium
17.14	20.76	35541708	1.80827e+08	[HexNAc]	-1.3	23	HexNAc(2)Hex(3)	1041.42	2	1	204.09	2256077	EEQYNSTYR	IVIG	35	1	30	Oxonium
17.14	20.76	15720011	7.99792e+07	[HexNAc]	-1.1	24	HexNAc(2)Hex(3)Fuc(1)	1114.45	2	1	204.09	1706504	EEQYNSTYR	IVIG	35	2	30	Oxonium
17.14	19.78	61567432	3.13239e+08	[HexNAc]	-1.5	18	HexNAc(3)Hex(3)	1142.96	2	1	204.09	2118714	EEQYNSTYR	IVIG	35	2	30	Oxonium
17.14	20.76	3245943	1.65145e+07	HexNAc(1)	-2.8	23	HexNAc(2)Hex(2)Fuc(1)	1033.42	2	1	1392.59	0	EEQYNSTYR	IVIG	35	1	30	Glycopep
17.14	20.76	3245943	1.65145e+07	HexNAc(1)	-2.8	23	HexNAc(2)Hex(3)	1041.42	2	1	1392.59	0	EEQYNSTYR	IVIG	35	1	30	Glycopep
17.14	20.76	2675901	1.36143e+07	HexNAc(1)	-1.9	24	HexNAc(2)Hex(3)Fuc(1)	1114.45	2	1	1392.59	0	EEQYNSTYR	IVIG	35	2	30	Glycopep
17.14	19.78	9443783	4.80474e+07	HexNAc(1)	-2	18	HexNAc(3)Hex(3)	1142.96	2	1	1392.59	0	EEQYNSTYR	IVIG	35	2	30	Glycopep
17.14	20.76	629865	3.20458e+06	HexNAc(1)Fuc(1)	-3.7	23	HexNAc(2)Hex(2)Fuc(1)	1033.42	2	1	1538.65	0	EEQYNSTYR	IVIG	35	1	30	Glycopep
17.14	20.76	553026	2.81365e+06	HexNAc(1)Fuc(1)	-2.7	24	HexNAc(2)Hex(3)Fuc(1)	1114.45	2	1	1538.65	0	EEQYNSTYR	IVIG	35	2	30	Glycopep
17.14	20.76	200771	1.02147e+06	HexNAc(2)	-1.9	23	HexNAc(2)Hex(2)Fuc(1)	1033.42	2	1	1595.67	0	EEQYNSTYR	IVIG	35	1	30	Glycopep
17.14	20.76	200771	1.02147e+06	HexNAc(2)	-1.9	23	HexNAc(2)Hex(3)	1041.42	2	1	1595.67	0	EEQYNSTYR	IVIG	35	1	30	Glycopep
17.14	20.76	142512	725063	HexNAc(2)	-1.8	24	HexNAc(2)Hex(3)Fuc(1)	1114.45	2	1	1595.67	0	EEQYNSTYR	IVIG	35	2	30	Glycopep
17.14	19.78	842378	4.28579e+06	HexNAc(2)	-1.6	18	HexNAc(3)Hex(3)	1142.96	2	1	1595.67	0	EEQYNSTYR	IVIG	35	2	30	Glycopep
17.14	20.76	27725	141057	HexNAc(2)Fuc(1)	-1.8	23	HexNAc(2)Hex(2)Fuc(1)	1033.42	2	1	1741.73	0	EEQYNSTYR	IVIG	35	1	30	Glycopep
17.14	20.76	19941	101454	HexNAc(2)Fuc(1)	-3.7	24	HexNAc(2)Hex(3)Fuc(1)	1114.45	2	1	1741.73	0	EEQYNSTYR	IVIG	35	2	30	Glycopep
17.14	20.76	27614	140493	HexNAc(2)Hex(1)	-2.8	23	HexNAc(2)Hex(2)Fuc(1)	1033.42	2	1	1757.73	0	EEQYNSTYR	IVIG	35	1	30	Glycopep
17.14	20.76	27614	140493	HexNAc(2)Hex(1)	-2.8	23	HexNAc(2)Hex(3)	1041.42	2	1	1757.73	0	EEQYNSTYR	IVIG	35	1	30	Glycopep
17.14	20.76	31609	160818	HexNAc(2)Hex(1)	-5.5	24	HexNAc(2)Hex(3)Fuc(1)	1114.45	2	1	1757.73	0	EEQYNSTYR	IVIG	35	2	30	Glycopep
17.14	19.78	820190	4.17291e+06	HexNAc(2)Hex(1)	-2.9	18	HexNAc(3)Hex(3)	1142.96	2	1	1757.73	0	EEQYNSTYR	IVIG	35	2	30	Glycopep
17.14	20.76	0	0	HexNAc(2)Hex(1)Fuc(1)	#N/A	23	HexNAc(2)Hex(2)Fuc(1)	1033.42	2	1	1903.79	0	EEQYNSTYR	IVIG	35	1	30	Glycopep
17.14	20.76	0	0	HexNAc(2)Hex(1)Fuc(1)	#N/A	24	HexNAc(2)Hex(3)Fuc(1)	1114.45	2	1	1903.79	0	EEQYNSTYR	IVIG	35	2	30	Glycopep
17.14	20.76	38518	195969	HexNAc(2)Hex(2)	-1	23	HexNAc(2)Hex(2)Fuc(1)	1033.42	2	1	1919.78	0	EEQYNSTYR	IVIG	35	1	30	Glycopep
17.14	20.76	38518	195969	HexNAc(2)Hex(2)	-1	23	HexNAc(2)Hex(3)	1041.42	2	1	1919.78	0	EEQYNSTYR	IVIG	35	1	30	Glycopep
17.14	20.76	17720	90154.6	HexNAc(2)Hex(2)	-5.7	24	HexNAc(2)Hex(3)Fuc(1)	1114.45	2	1	1919.78	0	EEQYNSTYR	IVIG	35	2	30	Glycopep
17.14	19.78	448713	2.28293e+06	HexNAc(2)Hex(2)	-4.3	18	HexNAc(3)Hex(3)	1142.96	2	1	1919.78	0	EEQYNSTYR	IVIG	35	2	30	Glycopep
17.14	19.11	1408276	1408276	[HexNAc-C2H6O3]	-1.1	12	HexNAc(2)Hex(2)Fuc(1)	1033.42	2	1	126.06	269793	EEQYNSTYR	AVA	15	1	30	Oxonium
17.14	19.11	2786089	2786089	[HexNAc-CH6O3]	-2.2	12	HexNAc(2)Hex(2)Fuc(1)	1033.42	2	1	138.06	453145	EEQYNSTYR	AVA	15	1	30	Oxonium
17.14	19.11	277456	277456	[HexNAc-C2H4O2]	-2	12	HexNAc(2)Hex(2)Fuc(1)	1033.42	2	1	144.07	0	EEQYNSTYR	AVA	15	1	30	Oxonium
17.14	19.11	3983913	3983913	[HexNAc-2H2O]	-2	12	HexNAc(2)Hex(2)Fuc(1)	1033.42	2	1	168.07	398091	EEQYNSTYR	AVA	15	1	30	Oxonium
17.14	19.11	2773448	2773448	[HexNAc-H2O]	-1.8	12	HexNAc(2)Hex(2)Fuc(1)	1033.42	2	1	186.08	542310	EEQYNSTYR	AVA	15	1	30	Oxonium
17.14	19.11	26992714	26992714	[HexNAc]	-2.1	12	HexNAc(2)Hex(2)Fuc(1)	1033.42	2	1	204.09	3880752	EEQYNSTYR	AVA	15	1	30	Oxonium
17.14	19.11	6182568	6182568	HexNAc(1)	-2.9	12	HexNAc(2)Hex(2)Fuc(1)	1033.42	2	1	1392.59	0	EEQYNSTYR	AVA	15	1	30	Glycopep
17.14	19.11	5092856	5092856	HexNAc(1)Fuc(1)	-3.4	12	HexNAc(2)Hex(2)Fuc(1)	1033.42	2	1	1538.65	0	EEQYNSTYR	AVA	15	1	30	Glycopep
17.14	19.11	88350	88350	HexNAc(2)	-1.5	12	HexNAc(2)Hex(2)Fuc(1)	1033.42	2	1	1595.67	0	EEQYNSTYR	AVA	15	1	30	Glycopep
17.14	19.11	20438	20438	HexNAc(2)Fuc(1)	-1.5	12	HexNAc(2)Hex(2)Fuc(1)	1033.42	2	1	1741.73	0	EEQYNSTYR	AVA	15	1	30	Glycopep
17.14	19.11	38644	38644	HexNAc(2)Hex(1)	-7.1	12	HexNAc(2)Hex(2)Fuc(1)	1033.42	2	1	1757.73	0	EEQYNSTYR	AVA	15	1	30	Glycopep
17.14	19.11	0	0	HexNAc(2)Hex(1)Fuc(1)	#N/A	12	HexNAc(2)Hex(2)Fuc(1)	1033.42	2	1	1903.79	0	EEQYNSTYR	AVA	15	1	30	Glycopep
17.14	19.11	0	0	HexNAc(2)Hex(2)	#N/A	12	HexNAc(2)Hex(2)Fuc(1)	1033.42	2	1	1919.78	0	EEQYNSTYR	AVA	15	1	30	Glycopep
17.27	45.77	240354544	8.45266e+08	[HexNAc-C2H6O3]	-0.8	199	HexNAc(2)Hex(6)	1284.5	2	1	126.06	4130703	EEQYNSTYR	IVIG	ST	2	30	Oxonium
17.27	45.77	595188416	2.09313e+09	[HexNAc-CH6O3]	-1.8	199	HexNAc(2)Hex(6)	1284.5	2	1	138.06	18283866	EEQYNSTYR	IVIG	ST	2	30	Oxonium
17.27	45.77	64288844	2.26088e+08	[HexNAc-C2H4O2]	-2.1	199	HexNAc(2)Hex(6)	1284.5	2	1	144.07	1048288	EEQYNSTYR	IVIG	ST	2	30	Oxonium
17.27	45.77	4268642	1.50117e+07	[Hex-H2O]	-0.8	199	HexNAc(2)Hex(6)	1284.5	2	1	145.05	1384257	EEQYNSTYR	IVIG	ST	2	30	Oxonium
17.27	45.77	6430226	2.26135e+07	[Hex]	-1.7	199	HexNAc(2)Hex(6)	1284.5	2	1	163.06	11672	EEQYNSTYR	IVIG	ST	2	30	Oxonium
17.27	45.77	283150528	9.95768e+08	[HexNAc-2H2O]	-1.6	199	HexNAc(2)Hex(6)	1284.5	2	1	168.07	9645768	EEQYNSTYR	IVIG	ST	2	30	Oxonium
17.27	45.77	181766768	6.39228e+08	[HexNAc-H2O]	-1.6	199	HexNAc(2)Hex(6)	1284.5	2	1	186.08	3485576	EEQYNSTYR	IVIG	ST	2	30	Oxonium
17.27	45.77	687343360	2.41721e+09	[HexNAc]	-1.9	199	HexNAc(2)Hex(6)	1284.5	2	1	204.09	13684633	EEQYNSTYR	IVIG	ST	2	30	Oxonium
17.27	19.29	11180645	3.93195e+07	HexNAc(1)	-3.1	13	HexNAc(2)Hex(6)	1284.5	2	1	1392.59	0	EEQYNSTYR	IVIG	ST	3	30	Glycopep
17.27	45.77	275677	969486	HexNAc(2)Hex(2)	-1.6	199	HexNAc(2)Hex(6)	1284.5	2	1	1919.78	0	EEQYNSTYR	IVIG	ST	2	30	Glycopep
17.28	20.8	24271232	8.53558e+07	[HexNAc-C2H6O3]	-1.3	22	HexNAc(2)Hex(2)Fuc(1)	1033.42	2	1	126.06	1052620	EEQYNSTYR	IVIG	ST	3	30	Oxonium
17.28	20.8	24271232	8.53558e+07	[HexNAc-C2H6O3]	-1.3	22	HexNAc(2)Hex(3)	1041.42	2	1	126.06	1052620	EEQYNSTYR	IVIG	ST	3	30	Oxonium
17.28	20.8	59874692	2.10564e+08	[HexNAc-CH6O3]	-2.2	22	HexNAc(2)Hex(2)Fuc(1)	1033.42	2	1	138.06	4096706	EEQYNSTYR	IVIG	ST	3	30	Oxonium
17.28	20.8	59874692	2.10564e+08	[HexNAc-CH6O3]	-2.2	22	HexNAc(2)Hex(3)	1041.42	2	1	138.06	4096706	EEQYNSTYR	IVIG	ST	3	30	Oxonium
17.28	20.8	6444530	2.26638e+07	[HexNAc-C2H4O2]	-2.4	22	HexNAc(2)Hex(2)Fuc(1)	1033.42	2	1	144.07	339017	EEQYNSTYR	IVIG	ST	3	30	Oxonium
17.28	20.8	6444530	2.26638e+07	[HexNAc-C2H4O2]	-2.4	22	HexNAc(2)Hex(3)	1041.42	2	1	144.07	339017	EEQYNSTYR	IVIG	ST	3	30	Oxonium
17.28	20.8	27273832	9.59151e+07	[HexNAc-2H2O]	-1.9	22	HexNAc(2)Hex(2)Fuc(1)	1033.42	2	1	168.07	1778286	EEQYNSTYR	IVIG	ST	3	30	Oxonium
17.28	20.8	27273832	9.59151e+07	[HexNAc-2H2O]	-1.9	22	HexNAc(2)Hex(3)	1041.42	2	1	168.07	1778286	EEQYNSTYR	IVIG	ST	3	30	Oxonium
17.28	20.8	16955164	5.9627e+07	[HexNAc-H2O]	-2	22	HexNAc(2)Hex(2)Fuc(1)	1033.42	2	1	186.08	905686	EEQYNSTYR	IVIG	ST	3	30	Oxonium
17.28	20.8	16955164	5.9627e+07	[HexNAc-H2O]	-2	22	HexNAc(2)Hex(3)	1041.42	2	1	186.08	905686	EEQYNSTYR	IVIG	ST	3	30	Oxonium
17.28	20.8	64671736	2.27434e+08	[HexNAc]	-2.1	22	HexNAc(2)Hex(2)Fuc(1)	1033.42	2	1	204.09	3320127	EEQYNSTYR	IVIG	ST	3	30	Oxonium
17.28	20.8	64671736	2.27434e+08	[HexNAc]	-2.1	22	HexNAc(2)Hex(3)	1041.42	2	1	204.09	3320127	EEQYNSTYR	IVIG	ST	3	30	Oxonium
17.28	20.8	4990305	1.75496e+07	HexNAc(1)	-3	22	HexNAc(2)Hex(2)Fuc(1)	1033.42	2	1	1392.59	0	EEQYNSTYR	IVIG	ST	3	30	Glycopep
17.28	20.8	4990305	1.75496e+07	HexNAc(1)	-3	22	HexNAc(2)Hex(3)	1041.42	2	1	1392.59	0	EEQYNSTYR	IVIG	ST	3	30	Glycopep
17.28	20.8	1823972	6.41445e+06	HexNAc(1)Fuc(1)	-3	22	HexNAc(2)Hex(2)Fuc(1)	1033.42	2	1	1538.65	0	EEQYNSTYR	IVIG	ST	3	30	Glycopep
17.28	20.8	302259	1.06297e+06	HexNAc(2)	-1.6	22	HexNAc(2)Hex(2)Fuc(1)	1033.42	2	1	1595.67	0	EEQYNSTYR	IVIG	ST	3	30	Glycopep
17.28	20.8	302259	1.06297e+06	HexNAc(2)	-1.6	22	HexNAc(2)Hex(3)	1041.42	2	1	1595.67	0	EEQYNSTYR	IVIG	ST	3	30	Glycopep
17.28	20.8	23700	83346.9	HexNAc(2)Fuc(1)	-3.8	22	HexNAc(2)Hex(2)Fuc(1)	1033.42	2	1	1741.73	0	EEQYNSTYR	IVIG	ST	3	30	Glycopep
17.28	20.8	66984	235566	HexNAc(2)Hex(1)	-5.4	22	HexNAc(2)Hex(2)Fuc(1)	1033.42	2	1	1757.73	0	EEQYNSTYR	IVIG	ST	3	30	Glycopep
17.28	20.8	66984	235566	HexNAc(2)Hex(1)	-5.4	22	HexNAc(2)Hex(3)	1041.42	2	1	1757.73	0	EEQYNSTYR	IVIG	ST	3	30	Glycopep
17.28	20.8	0	0	HexNAc(2)Hex(1)Fuc(1)	#N/A	22	HexNAc(2)Hex(2)Fuc(1)	1033.42	2	1	1903.79	0	EEQYNSTYR	IVIG	ST	3	30	Glycopep
17.28	20.8	15082	53039.6	HexNAc(2)Hex(2)	-0.3	22	HexNAc(2)Hex(2)Fuc(1)	1033.42	2	1	1919.78	0	EEQYNSTYR	IVIG	ST	3	30	Glycopep
17.28	20.8	15082	53039.6	HexNAc(2)Hex(2)	-0.3	22	HexNAc(2)Hex(3)	1041.42	2	1	1919.78	0	EEQYNSTYR	IVIG	ST	3	30	Glycopep
17.29	20.75	9574077	3.33959e+07	[HexNAc-C2H6O3]	-1	23	HexNAc(3)Hex(4)	1223.98	2	1	126.06	663044	EEQYNSTYR	IVIG	25	3	30	Oxonium
17.29	20.75	23527518	8.20678e+07	[HexNAc-CH6O3]	-1.9	23	HexNAc(3)Hex(4)	1223.98	2	1	138.06	2816712	EEQYNSTYR	IVIG	25	3	30	Oxonium
17.29	20.75	1871405	6.52776e+06	[HexNAc-C2H4O2]	-2.1	23	HexNAc(3)Hex(4)	1223.98	2	1	144.07	154384	EEQYNSTYR	IVIG	25	3	30	Oxonium
17.29	20.75	20621924	7.19326e+07	[HexNAc-2H2O]	-1.6	23	HexNAc(3)Hex(4)	1223.98	2	1	168.07	2680290	EEQYNSTYR	IVIG	25	3	30	Oxonium
17.29	20.75	12361850	4.31201e+07	[HexNAc-H2O]	-1.7	23	HexNAc(3)Hex(4)	1223.98	2	1	186.08	965411	EEQYNSTYR	IVIG	25	3	30	Oxonium
17.29	20.75	60466836	2.10918e+08	[HexNAc]	-1.8	23	HexNAc(3)Hex(4)	1223.98	2	1	204.09	4133609	EEQYNSTYR	IVIG	25	3	30	Oxonium
17.29	20.75	21541142	7.5139e+07	[HexHexNAc]	-1.9	23	HexNAc(3)Hex(4)	1223.98	2	1	366.14	3093043	EEQYNSTYR	IVIG	25	3	30	Oxonium
17.29	20.75	11373008	3.96709e+07	HexNAc(1)	-2.8	23	HexNAc(3)Hex(4)	1223.98	2	1	1392.59	0	EEQYNSTYR	IVIG	25	3	30	Glycopep
17.29	20.75	2062498	7.19433e+06	HexNAc(2)	-3	23	HexNAc(3)Hex(4)	1223.98	2	1	1595.67	0	EEQYNSTYR	IVIG	25	3	30	Glycopep
17.29	20.75	825697	2.88017e+06	HexNAc(2)Hex(1)	-3.2	23	HexNAc(3)Hex(4)	1223.98	2	1	1757.73	0	EEQYNSTYR	IVIG	25	3	30	Glycopep
17.29	20.75	958966	3.34503e+06	HexNAc(2)Hex(2)	-3.4	23	HexNAc(3)Hex(4)	1223.98	2	1	1919.78	0	EEQYNSTYR	IVIG	25	3	30	Glycopep
17.29	45.77	371249440	1.88882e+09	[HexNAc-C2H6O3]	-0.3	203	HexNAc(2)Hex(6)	1284.5	2	1	126.06	5567000	EEQYNSTYR	IVIG	35	2	30	Oxonium
17.29	45.77	951138752	4.83914e+09	[HexNAc-CH6O3]	-1.4	203	HexNAc(2)Hex(6)	1284.5	2	1	138.06	22918142	EEQYNSTYR	IVIG	35	2	30	Oxonium
17.29	45.77	103817104	5.28194e+08	[HexNAc-C2H4O2]	-1.6	203	HexNAc(2)Hex(6)	1284.5	2	1	144.07	2075726	EEQYNSTYR	IVIG	35	2	30	Oxonium
17.29	45.77	5527171	2.81208e+07	[Hex-H2O]	0.1	203	HexNAc(2)Hex(6)	1284.5	2	1	145.05	1850777	EEQYNSTYR	IVIG	35	2	30	Oxonium
17.29	45.77	5594097	2.84613e+07	[Hex]	-0.6	203	HexNAc(2)Hex(6)	1284.5	2	1	163.06	0	EEQYNSTYR	IVIG	35	2	30	Oxonium
17.29	45.77	328062784	1.6691e+09	[HexNAc-2H2O]	-1	203	HexNAc(2)Hex(6)	1284.5	2	1	168.07	8378021	EEQYNSTYR	IVIG	35	2	30	Oxonium
17.29	45.77	193108576	9.82485e+08	[HexNAc-H2O]	-1	203	HexNAc(2)Hex(6)	1284.5	2	1	186.08	3930258	EEQYNSTYR	IVIG	35	2	30	Oxonium
17.29	45.77	491878144	2.50254e+09	[HexNAc]	-1.3	203	HexNAc(2)Hex(6)	1284.5	2	1	204.09	9627286	EEQYNSTYR	IVIG	35	2	30	Oxonium
17.29	45.77	1124504	5.72118e+06	HexNAc(2)	-3	203	HexNAc(2)Hex(6)	1284.5	2	1	1595.67	0	EEQYNSTYR	IVIG	35	2	30	Glycopep
17.29	45.77	918274	4.67193e+06	HexNAc(2)Hex(2)	-1.6	203	HexNAc(2)Hex(6)	1284.5	2	1	1919.78	0	EEQYNSTYR	IVIG	35	2	30	Glycopep
17.29	20.09	342857536	342857536	[HexNAc-C2H6O3]	-1.2	18	HexNAc(2)Hex(5)	1203.47	2	1	126.06	397607	EEQYNSTYR	AVA	25	2	30	Oxonium
17.29	19.6	2544173	2544173	[HexNAc-CH6O3]	-2.6	15	HexNAc(3)Hex(4)Fuc(1)	1297.01	2	1	138.06	0	EEQYNSTYR	AVA	15	1	30	Oxonium
17.29	20.09	545026176	545026176	[HexNAc-CH6O3]	-2.2	18	HexNAc(2)Hex(5)	1203.47	2	1	138.06	880170	EEQYNSTYR	AVA	25	2	30	Oxonium
17.29	20.09	60389572	60389572	[HexNAc-C2H4O2]	-2.2	18	HexNAc(2)Hex(5)	1203.47	2	1	144.07	118049	EEQYNSTYR	AVA	25	2	30	Oxonium
17.29	20.09	53468260	53468260	[Hex-H2O]	-1.7	18	HexNAc(2)Hex(5)	1203.47	2	1	145.05	218449	EEQYNSTYR	AVA	25	2	30	Oxonium
17.29	20.09	120387904	120387904	[Hex]	-2.3	18	HexNAc(2)Hex(5)	1203.47	2	1	163.06	225989	EEQYNSTYR	AVA	25	2	30	Oxonium
17.29	20.09	467969600	467969600	[HexNAc-2H2O]	-1.9	18	HexNAc(2)Hex(5)	1203.47	2	1	168.07	756897	EEQYNSTYR	AVA	25	2	30	Oxonium
17.29	20.09	391115840	391115840	[HexNAc-H2O]	-2	18	HexNAc(2)Hex(5)	1203.47	2	1	186.08	554512	EEQYNSTYR	AVA	25	2	30	Oxonium
17.29	20.09	2248720896	2248720896	[HexNAc]	-2.2	18	HexNAc(2)Hex(5)	1203.47	2	1	204.09	2174158	EEQYNSTYR	AVA	25	2	30	Oxonium
17.29	19.6	8711219	8711219	HexNAc(1)	-3.3	15	HexNAc(2)Hex(6)	1284.5	2	1	1392.59	0	EEQYNSTYR	AVA	15	1	30	Glycopep
17.29	20.09	696704000	696704000	HexNAc(1)	-3.7	18	HexNAc(2)Hex(5)	1203.47	2	1	1392.59	0	EEQYNSTYR	AVA	25	2	30	Glycopep
17.29	19.93	541124	541124	HexNAc(2)	4.7	18	HexNAc(3)Hex(4)Fuc(1)	1297.01	2	1	1595.67	0	EEQYNSTYR	AVA	15	1	30	Glycopep
17.29	20.09	48316868	48316868	HexNAc(2)	-4.2	18	HexNAc(2)Hex(5)	1203.47	2	1	1595.67	0	EEQYNSTYR	AVA	25	2	30	Glycopep
17.29	20.09	22451718	22451718	HexNAc(2)Hex(1)	-4.3	18	HexNAc(2)Hex(5)	1203.47	2	1	1757.73	0	EEQYNSTYR	AVA	25	2	30	Glycopep
17.29	20.09	29614826	29614826	HexNAc(2)Hex(2)	-2.6	18	HexNAc(2)Hex(5)	1203.47	2	1	1919.78	0	EEQYNSTYR	AVA	25	2	30	Glycopep
17.3	20.76	602441	3.77521e+06	[HexNAc-C2H6O3]	-0.9	22	HexNAc(2)Hex(3)Fuc(1)	1114.45	2	1	126.06	0	EEQYNSTYR	IVIG	15	3	30	Oxonium
17.3	20.76	1829496	1.14646e+07	[HexNAc-CH6O3]	-2.2	22	HexNAc(2)Hex(3)Fuc(1)	1114.45	2	1	138.06	184774	EEQYNSTYR	IVIG	15	3	30	Oxonium
17.3	20.76	94013	589135	[HexNAc-C2H4O2]	-2.1	22	HexNAc(2)Hex(3)Fuc(1)	1114.45	2	1	144.07	0	EEQYNSTYR	IVIG	15	3	30	Oxonium
17.3	20.76	2591424	1.62392e+07	[HexNAc-2H2O]	-1.4	22	HexNAc(2)Hex(3)Fuc(1)	1114.45	2	1	168.07	286041	EEQYNSTYR	IVIG	15	3	30	Oxonium
17.3	20.76	1431129	8.9682e+06	[HexNAc-H2O]	-1.8	22	HexNAc(2)Hex(3)Fuc(1)	1114.45	2	1	186.08	182253	EEQYNSTYR	IVIG	15	3	30	Oxonium
17.3	20.76	11943417	7.48437e+07	[HexNAc]	-1.7	22	HexNAc(2)Hex(3)Fuc(1)	1114.45	2	1	204.09	1344426	EEQYNSTYR	IVIG	15	3	30	Oxonium
17.3	20.76	1391146	8.71765e+06	HexNAc(1)	-3.1	22	HexNAc(2)Hex(3)Fuc(1)	1114.45	2	1	1392.59	0	EEQYNSTYR	IVIG	15	3	30	Glycopep
17.3	20.76	1587334	9.94706e+06	HexNAc(1)Fuc(1)	-3.2	22	HexNAc(2)Hex(3)Fuc(1)	1114.45	2	1	1538.65	0	EEQYNSTYR	IVIG	15	3	30	Glycopep
17.3	20.76	12427	77874.1	HexNAc(2)	-7.5	22	HexNAc(2)Hex(3)Fuc(1)	1114.45	2	1	1595.67	0	EEQYNSTYR	IVIG	15	3	30	Glycopep
17.3	20.76	9563	59926.8	HexNAc(2)Fuc(1)	-6.9	22	HexNAc(2)Hex(3)Fuc(1)	1114.45	2	1	1741.73	0	EEQYNSTYR	IVIG	15	3	30	Glycopep
17.3	20.76	0	0	HexNAc(2)Hex(1)	#N/A	22	HexNAc(2)Hex(3)Fuc(1)	1114.45	2	1	1757.73	0	EEQYNSTYR	IVIG	15	3	30	Glycopep
17.3	20.76	0	0	HexNAc(2)Hex(1)Fuc(1)	#N/A	22	HexNAc(2)Hex(3)Fuc(1)	1114.45	2	1	1903.79	0	EEQYNSTYR	IVIG	15	3	30	Glycopep
17.3	20.76	0	0	HexNAc(2)Hex(2)	#N/A	22	HexNAc(2)Hex(3)Fuc(1)	1114.45	2	1	1919.78	0	EEQYNSTYR	IVIG	15	3	30	Glycopep
17.3	20.92	26051690	9.08725e+07	[HexNAc-C2H6O3]	-0.5	24	HexNAc(2)Hex(3)	1041.42	2	1	126.06	1566287	EEQYNSTYR	IVIG	25	1	30	Oxonium
17.3	20.92	68700360	2.39638e+08	[HexNAc-CH6O3]	-1.4	24	HexNAc(2)Hex(3)	1041.42	2	1	138.06	6314862	EEQYNSTYR	IVIG	25	1	30	Oxonium
17.3	20.92	5498031	1.9178e+07	[HexNAc-C2H4O2]	-1.7	24	HexNAc(2)Hex(3)	1041.42	2	1	144.07	404002	EEQYNSTYR	IVIG	25	1	30	Oxonium
17.3	20.92	46560256	1.6241e+08	[HexNAc-2H2O]	-1.1	24	HexNAc(2)Hex(3)	1041.42	2	1	168.07	4776679	EEQYNSTYR	IVIG	25	1	30	Oxonium
17.3	20.92	25274072	8.81601e+07	[HexNAc-H2O]	-1.3	24	HexNAc(2)Hex(3)	1041.42	2	1	186.08	2037926	EEQYNSTYR	IVIG	25	1	30	Oxonium
17.3	20.92	99608000	3.47449e+08	[HexNAc]	-1.4	24	HexNAc(2)Hex(3)	1041.42	2	1	204.09	7404494	EEQYNSTYR	IVIG	25	1	30	Oxonium
17.3	20.92	17867866	6.2326e+07	HexNAc(1)	-2.4	24	HexNAc(2)Hex(3)	1041.42	2	1	1392.59	0	EEQYNSTYR	IVIG	25	1	30	Glycopep
17.3	20.92	1177451	4.10714e+06	HexNAc(2)	-1.7	24	HexNAc(2)Hex(3)	1041.42	2	1	1595.67	0	EEQYNSTYR	IVIG	25	1	30	Glycopep
17.3	20.92	283344	988350	HexNAc(2)Hex(1)	-5	24	HexNAc(2)Hex(3)	1041.42	2	1	1757.73	0	EEQYNSTYR	IVIG	25	1	30	Glycopep
17.3	20.92	227935	795074	HexNAc(2)Hex(2)	-1.9	24	HexNAc(2)Hex(3)	1041.42	2	1	1919.78	0	EEQYNSTYR	IVIG	25	1	30	Glycopep
17.3	20.82	6845051	2.40723e+07	[HexNAc-C2H6O3]	-0.4	23	HexNAc(2)Hex(3)Fuc(1)	1114.45	2	1	126.06	602605	EEQYNSTYR	IVIG	ST	1	30	Oxonium
17.3	20.82	22697312	7.98207e+07	[HexNAc-CH6O3]	-1.3	23	HexNAc(2)Hex(3)Fuc(1)	1114.45	2	1	138.06	2024705	EEQYNSTYR	IVIG	ST	1	30	Oxonium
17.3	20.82	2005993	7.05457e+06	[HexNAc-C2H4O2]	-1.6	23	HexNAc(2)Hex(3)Fuc(1)	1114.45	2	1	144.07	192754	EEQYNSTYR	IVIG	ST	1	30	Oxonium
17.3	20.82	11082950	3.89759e+07	[HexNAc-2H2O]	-1	23	HexNAc(2)Hex(3)Fuc(1)	1114.45	2	1	168.07	980445	EEQYNSTYR	IVIG	ST	1	30	Oxonium
17.3	20.82	5931987	2.08613e+07	[HexNAc-H2O]	-1.2	23	HexNAc(2)Hex(3)Fuc(1)	1114.45	2	1	186.08	465338	EEQYNSTYR	IVIG	ST	1	30	Oxonium
17.3	20.82	20274604	7.13006e+07	[HexNAc]	-1.3	23	HexNAc(2)Hex(3)Fuc(1)	1114.45	2	1	204.09	1705345	EEQYNSTYR	IVIG	ST	1	30	Oxonium
17.3	20.82	3019299	1.06181e+07	HexNAc(1)	-2.5	23	HexNAc(2)Hex(3)Fuc(1)	1114.45	2	1	1392.59	0	EEQYNSTYR	IVIG	ST	1	30	Glycopep
17.3	20.82	1310737	4.60953e+06	HexNAc(1)Fuc(1)	-2.6	23	HexNAc(2)Hex(3)Fuc(1)	1114.45	2	1	1538.65	0	EEQYNSTYR	IVIG	ST	1	30	Glycopep
17.3	20.82	140188	493006	HexNAc(2)	-4.1	23	HexNAc(2)Hex(3)Fuc(1)	1114.45	2	1	1595.67	0	EEQYNSTYR	IVIG	ST	1	30	Glycopep
17.3	20.82	29916	105207	HexNAc(2)Fuc(1)	-4.7	23	HexNAc(2)Hex(3)Fuc(1)	1114.45	2	1	1741.73	0	EEQYNSTYR	IVIG	ST	1	30	Glycopep
17.3	20.82	36077	126874	HexNAc(2)Hex(1)	0.3	23	HexNAc(2)Hex(3)Fuc(1)	1114.45	2	1	1757.73	0	EEQYNSTYR	IVIG	ST	1	30	Glycopep
17.3	20.82	0	0	HexNAc(2)Hex(1)Fuc(1)	#N/A	23	HexNAc(2)Hex(3)Fuc(1)	1114.45	2	1	1903.79	0	EEQYNSTYR	IVIG	ST	1	30	Glycopep
17.3	20.82	20750	72972.5	HexNAc(2)Hex(2)	-5.5	23	HexNAc(2)Hex(3)Fuc(1)	1114.45	2	1	1919.78	0	EEQYNSTYR	IVIG	ST	1	30	Glycopep
17.3	20.76	22477580	22477580	[HexNAc-C2H6O3]	-0.7	23	HexNAc(2)Hex(2)Fuc(1)	1033.42	2	1	126.06	1823439	EEQYNSTYR	AVA	25	2	30	Oxonium
17.3	20.76	22477580	22477580	[HexNAc-C2H6O3]	-0.7	23	HexNAc(2)Hex(3)	1041.42	2	1	126.06	1823439	EEQYNSTYR	AVA	25	2	30	Oxonium
17.3	20.76	53252528	53252528	[HexNAc-CH6O3]	-1.6	23	HexNAc(2)Hex(2)Fuc(1)	1033.42	2	1	138.06	3489092	EEQYNSTYR	AVA	25	2	30	Oxonium
17.3	20.76	53252528	53252528	[HexNAc-CH6O3]	-1.6	23	HexNAc(2)Hex(3)	1041.42	2	1	138.06	3489092	EEQYNSTYR	AVA	25	2	30	Oxonium
17.3	20.76	4497338	4497338	[HexNAc-C2H4O2]	-1.8	23	HexNAc(2)Hex(2)Fuc(1)	1033.42	2	1	144.07	544852	EEQYNSTYR	AVA	25	2	30	Oxonium
17.3	20.76	4497338	4497338	[HexNAc-C2H4O2]	-1.8	23	HexNAc(2)Hex(3)	1041.42	2	1	144.07	544852	EEQYNSTYR	AVA	25	2	30	Oxonium
17.3	20.76	38374156	38374156	[HexNAc-2H2O]	-1.4	23	HexNAc(2)Hex(2)Fuc(1)	1033.42	2	1	168.07	2180553	EEQYNSTYR	AVA	25	2	30	Oxonium
17.3	20.76	38374156	38374156	[HexNAc-2H2O]	-1.4	23	HexNAc(2)Hex(3)	1041.42	2	1	168.07	2180553	EEQYNSTYR	AVA	25	2	30	Oxonium
17.3	20.76	22883976	22883976	[HexNAc-H2O]	-1.4	23	HexNAc(2)Hex(2)Fuc(1)	1033.42	2	1	186.08	1572251	EEQYNSTYR	AVA	25	2	30	Oxonium
17.3	20.76	22883976	22883976	[HexNAc-H2O]	-1.4	23	HexNAc(2)Hex(3)	1041.42	2	1	186.08	1572251	EEQYNSTYR	AVA	25	2	30	Oxonium
17.3	20.76	104771464	104771464	[HexNAc]	-1.7	23	HexNAc(2)Hex(2)Fuc(1)	1033.42	2	1	204.09	5857243	EEQYNSTYR	AVA	25	2	30	Oxonium
17.3	20.76	104771464	104771464	[HexNAc]	-1.7	23	HexNAc(2)Hex(3)	1041.42	2	1	204.09	5857243	EEQYNSTYR	AVA	25	2	30	Oxonium
17.3	20.76	25985292	25985292	HexNAc(1)	-2.8	23	HexNAc(2)Hex(2)Fuc(1)	1033.42	2	1	1392.59	0	EEQYNSTYR	AVA	25	2	30	Glycopep
17.3	20.76	25985292	25985292	HexNAc(1)	-2.8	23	HexNAc(2)Hex(3)	1041.42	2	1	1392.59	0	EEQYNSTYR	AVA	25	2	30	Glycopep
17.3	20.76	7720465	7720465	HexNAc(1)Fuc(1)	-3.2	23	HexNAc(2)Hex(2)Fuc(1)	1033.42	2	1	1538.65	0	EEQYNSTYR	AVA	25	2	30	Glycopep
17.3	20.76	873159	873159	HexNAc(2)	-3.1	23	HexNAc(2)Hex(2)Fuc(1)	1033.42	2	1	1595.67	0	EEQYNSTYR	AVA	25	2	30	Glycopep
17.3	20.76	873159	873159	HexNAc(2)	-3.1	23	HexNAc(2)Hex(3)	1041.42	2	1	1595.67	0	EEQYNSTYR	AVA	25	2	30	Glycopep
17.3	20.76	167235	167235	HexNAc(2)Fuc(1)	-2.4	23	HexNAc(2)Hex(2)Fuc(1)	1033.42	2	1	1741.73	0	EEQYNSTYR	AVA	25	2	30	Glycopep
17.3	20.76	343008	343008	HexNAc(2)Hex(1)	-4.3	23	HexNAc(2)Hex(2)Fuc(1)	1033.42	2	1	1757.73	0	EEQYNSTYR	AVA	25	2	30	Glycopep
17.3	20.76	343008	343008	HexNAc(2)Hex(1)	-4.3	23	HexNAc(2)Hex(3)	1041.42	2	1	1757.73	0	EEQYNSTYR	AVA	25	2	30	Glycopep
17.3	20.76	0	0	HexNAc(2)Hex(1)Fuc(1)	#N/A	23	HexNAc(2)Hex(2)Fuc(1)	1033.42	2	1	1903.79	0	EEQYNSTYR	AVA	25	2	30	Glycopep
17.3	20.76	144571	144571	HexNAc(2)Hex(2)	-3.1	23	HexNAc(2)Hex(2)Fuc(1)	1033.42	2	1	1919.78	0	EEQYNSTYR	AVA	25	2	30	Glycopep
17.3	20.76	144571	144571	HexNAc(2)Hex(2)	-3.1	23	HexNAc(2)Hex(3)	1041.42	2	1	1919.78	0	EEQYNSTYR	AVA	25	2	30	Glycopep
17.31	20.6	8728708	3.04472e+07	[HexNAc-C2H6O3]	-1.3	22	HexNAc(2)Hex(7)	1365.52	2	1	126.06	649836	EEQYNSTYR	IVIG	25	2	30	Oxonium
17.31	20.6	22276060	7.77025e+07	[HexNAc-CH6O3]	-2.2	22	HexNAc(2)Hex(7)	1365.52	2	1	138.06	4649774	EEQYNSTYR	IVIG	25	2	30	Oxonium
17.31	20.6	2184964	7.62151e+06	[HexNAc-C2H4O2]	-2.5	22	HexNAc(2)Hex(7)	1365.52	2	1	144.07	259655	EEQYNSTYR	IVIG	25	2	30	Oxonium
17.31	20.6	246810	860913	[Hex-H2O]	-0.6	22	HexNAc(2)Hex(7)	1365.52	2	1	145.05	175679	EEQYNSTYR	IVIG	25	2	30	Oxonium
17.31	20.6	556552	1.94134e+06	[Hex]	-1.6	22	HexNAc(2)Hex(7)	1365.52	2	1	163.06	100173	EEQYNSTYR	IVIG	25	2	30	Oxonium
17.31	20.6	17248112	6.01642e+07	[HexNAc-2H2O]	-1.8	22	HexNAc(2)Hex(7)	1365.52	2	1	168.07	3801253	EEQYNSTYR	IVIG	25	2	30	Oxonium
17.31	20.6	11782204	4.10982e+07	[HexNAc-H2O]	-2	22	HexNAc(2)Hex(7)	1365.52	2	1	186.08	1367910	EEQYNSTYR	IVIG	25	2	30	Oxonium
17.31	20.6	57701468	2.01272e+08	[HexNAc]	-2.1	22	HexNAc(2)Hex(7)	1365.52	2	1	204.09	5380573	EEQYNSTYR	IVIG	25	2	30	Oxonium
17.31	20.6	7104079	2.47802e+07	HexNAc(1)	-3.5	22	HexNAc(2)Hex(7)	1365.52	2	1	1392.59	0	EEQYNSTYR	IVIG	25	2	30	Glycopep
17.31	19.28	460844	460844	[HexNAc-C2H6O3]	-1.5	13	HexNAc(2)Hex(3)Fuc(1)	1114.45	2	1	126.06	161072	EEQYNSTYR	AVA	15	1	30	Oxonium
17.31	19.28	1418789	1418789	[HexNAc-CH6O3]	-2.6	13	HexNAc(2)Hex(3)Fuc(1)	1114.45	2	1	138.06	282178	EEQYNSTYR	AVA	15	1	30	Oxonium
17.31	19.28	90482	90482	[HexNAc-C2H4O2]	-2.9	13	HexNAc(2)Hex(3)Fuc(1)	1114.45	2	1	144.07	0	EEQYNSTYR	AVA	15	1	30	Oxonium
17.31	19.28	2288459	2288459	[HexNAc-2H2O]	-2.5	13	HexNAc(2)Hex(3)Fuc(1)	1114.45	2	1	168.07	342013	EEQYNSTYR	AVA	15	1	30	Oxonium
17.31	19.28	974672	974672	[HexNAc-H2O]	-2.4	13	HexNAc(2)Hex(3)Fuc(1)	1114.45	2	1	186.08	424095	EEQYNSTYR	AVA	15	1	30	Oxonium
17.31	19.28	15154272	15154272	[HexNAc]	-2.6	13	HexNAc(2)Hex(3)Fuc(1)	1114.45	2	1	204.09	3202796	EEQYNSTYR	AVA	15	1	30	Oxonium
17.31	19.28	8055256	8055256	HexNAc(1)	-2.9	13	HexNAc(2)Hex(3)Fuc(1)	1114.45	2	1	1392.59	0	EEQYNSTYR	AVA	15	1	30	Glycopep
17.31	19.28	8216577	8216577	HexNAc(1)Fuc(1)	-3.8	13	HexNAc(2)Hex(3)Fuc(1)	1114.45	2	1	1538.65	0	EEQYNSTYR	AVA	15	1	30	Glycopep
17.31	19.28	49570	49570	HexNAc(2)	-4.4	13	HexNAc(2)Hex(3)Fuc(1)	1114.45	2	1	1595.67	0	EEQYNSTYR	AVA	15	1	30	Glycopep
17.31	19.28	57995	57995	HexNAc(2)Fuc(1)	3.8	13	HexNAc(2)Hex(3)Fuc(1)	1114.45	2	1	1741.73	0	EEQYNSTYR	AVA	15	1	30	Glycopep
17.31	19.28	0	0	HexNAc(2)Hex(1)	#N/A	13	HexNAc(2)Hex(3)Fuc(1)	1114.45	2	1	1757.73	0	EEQYNSTYR	AVA	15	1	30	Glycopep
17.31	19.28	0	0	HexNAc(2)Hex(1)Fuc(1)	#N/A	13	HexNAc(2)Hex(3)Fuc(1)	1114.45	2	1	1903.79	0	EEQYNSTYR	AVA	15	1	30	Glycopep
17.31	19.28	0	0	HexNAc(2)Hex(2)	#N/A	13	HexNAc(2)Hex(3)Fuc(1)	1114.45	2	1	1919.78	0	EEQYNSTYR	AVA	15	1	30	Glycopep
17.44	20.79	16274933	5.72348e+07	[HexNAc-C2H6O3]	-1	21	HexNAc(3)Hex(4)	1223.98	2	1	126.06	402180	EEQYNSTYR	IVIG	ST	1	30	Oxonium
17.44	45.93	170917184	6.01072e+08	[HexNAc-C2H6O3]	-1.3	199	HexNAc(2)Hex(6)	1284.5	2	1	126.06	8473759	EEQYNSTYR	IVIG	ST	3	30	Oxonium
17.44	20.79	38241764	1.34487e+08	[HexNAc-CH6O3]	-1.9	21	HexNAc(3)Hex(4)	1223.98	2	1	138.06	1579572	EEQYNSTYR	IVIG	ST	1	30	Oxonium
17.44	45.93	437609728	1.53896e+09	[HexNAc-CH6O3]	-2.2	199	HexNAc(2)Hex(6)	1284.5	2	1	138.06	32878616	EEQYNSTYR	IVIG	ST	3	30	Oxonium
17.44	20.79	3684258	1.29566e+07	[HexNAc-C2H4O2]	-2.2	21	HexNAc(3)Hex(4)	1223.98	2	1	144.07	192995	EEQYNSTYR	IVIG	ST	1	30	Oxonium
17.44	45.93	46373288	1.63083e+08	[HexNAc-C2H4O2]	-2.5	199	HexNAc(2)Hex(6)	1284.5	2	1	144.07	2496076	EEQYNSTYR	IVIG	ST	3	30	Oxonium
17.44	45.93	3321102	1.16795e+07	[Hex-H2O]	-1.6	199	HexNAc(2)Hex(6)	1284.5	2	1	145.05	1204343	EEQYNSTYR	IVIG	ST	3	30	Oxonium
17.44	45.93	4985663	1.75333e+07	[Hex]	-1.9	199	HexNAc(2)Hex(6)	1284.5	2	1	163.06	0	EEQYNSTYR	IVIG	ST	3	30	Oxonium
17.44	20.79	20560352	7.23055e+07	[HexNAc-2H2O]	-1.6	21	HexNAc(3)Hex(4)	1223.98	2	1	168.07	846995	EEQYNSTYR	IVIG	ST	1	30	Oxonium
17.44	45.93	207780224	7.3071e+08	[HexNAc-2H2O]	-2	199	HexNAc(2)Hex(6)	1284.5	2	1	168.07	15744798	EEQYNSTYR	IVIG	ST	3	30	Oxonium
17.44	20.79	12731537	4.47736e+07	[HexNAc-H2O]	-1.8	21	HexNAc(3)Hex(4)	1223.98	2	1	186.08	377606	EEQYNSTYR	IVIG	ST	1	30	Oxonium
17.44	45.93	125740992	4.42199e+08	[HexNAc-H2O]	-2	199	HexNAc(2)Hex(6)	1284.5	2	1	186.08	7826877	EEQYNSTYR	IVIG	ST	3	30	Oxonium
17.44	20.79	49436528	1.73856e+08	[HexNAc]	-1.9	21	HexNAc(3)Hex(4)	1223.98	2	1	204.09	1146717	EEQYNSTYR	IVIG	ST	1	30	Oxonium
17.44	45.93	468126624	1.64628e+09	[HexNAc]	-2.3	199	HexNAc(2)Hex(6)	1284.5	2	1	204.09	25932322	EEQYNSTYR	IVIG	ST	3	30	Oxonium
17.44	20.79	18891272	6.64358e+07	[HexHexNAc]	-2.1	21	HexNAc(3)Hex(4)	1223.98	2	1	366.14	851991	EEQYNSTYR	IVIG	ST	1	30	Oxonium
17.44	20.79	10111075	3.55581e+07	HexNAc(1)	-2.6	21	HexNAc(3)Hex(4)	1223.98	2	1	1392.59	0	EEQYNSTYR	IVIG	ST	1	30	Glycopep
17.44	20.79	1390788	4.89105e+06	HexNAc(2)	-4.1	21	HexNAc(3)Hex(4)	1223.98	2	1	1595.67	0	EEQYNSTYR	IVIG	ST	1	30	Glycopep
17.44	20.79	561585	1.97495e+06	HexNAc(2)Hex(1)	-3	21	HexNAc(3)Hex(4)	1223.98	2	1	1757.73	0	EEQYNSTYR	IVIG	ST	1	30	Glycopep
17.44	20.79	811024	2.85217e+06	HexNAc(2)Hex(2)	-3	21	HexNAc(3)Hex(4)	1223.98	2	1	1919.78	0	EEQYNSTYR	IVIG	ST	1	30	Glycopep
17.44	45.93	1194737	4.20159e+06	HexNAc(2)Hex(2)	-1.2	199	HexNAc(2)Hex(6)	1284.5	2	1	1919.78	0	EEQYNSTYR	IVIG	ST	3	30	Glycopep
17.44	45.93	84516224	84516224	[HexNAc-C2H6O3]	-0.2	196	HexNAc(2)Hex(6)	1284.5	2	1	126.06	2817909	EEQYNSTYR	AVA	ST	2	30	Oxonium
17.44	45.93	219206736	219206736	[HexNAc-CH6O3]	-1.3	196	HexNAc(2)Hex(6)	1284.5	2	1	138.06	7449773	EEQYNSTYR	AVA	ST	2	30	Oxonium
17.44	45.93	27207198	27207198	[HexNAc-C2H4O2]	-1.5	196	HexNAc(2)Hex(6)	1284.5	2	1	144.07	1002243	EEQYNSTYR	AVA	ST	2	30	Oxonium
17.44	45.93	5657497	5657497	[Hex-H2O]	-1.1	196	HexNAc(2)Hex(6)	1284.5	2	1	145.05	1472467	EEQYNSTYR	AVA	ST	2	30	Oxonium
17.44	45.93	9667910	9667910	[Hex]	-1.7	196	HexNAc(2)Hex(6)	1284.5	2	1	163.06	0	EEQYNSTYR	AVA	ST	2	30	Oxonium
17.44	45.93	77949768	77949768	[HexNAc-2H2O]	-1.2	196	HexNAc(2)Hex(6)	1284.5	2	1	168.07	3106778	EEQYNSTYR	AVA	ST	2	30	Oxonium
17.44	45.93	47428668	47428668	[HexNAc-H2O]	-1	196	HexNAc(2)Hex(6)	1284.5	2	1	186.08	2013617	EEQYNSTYR	AVA	ST	2	30	Oxonium
17.44	45.93	154799984	154799984	[HexNAc]	-1.5	196	HexNAc(2)Hex(6)	1284.5	2	1	204.09	8235685	EEQYNSTYR	AVA	ST	2	30	Oxonium
17.44	45.93	35304028	35304028	HexNAc(1)	-2.8	196	HexNAc(2)Hex(6)	1284.5	2	1	1392.59	0	EEQYNSTYR	AVA	ST	2	30	Glycopep
17.44	45.93	2549493	2549493	HexNAc(2)	-4.2	196	HexNAc(2)Hex(6)	1284.5	2	1	1595.67	0	EEQYNSTYR	AVA	ST	2	30	Glycopep
17.44	45.93	885179	885179	HexNAc(2)Hex(2)	-0.7	196	HexNAc(2)Hex(6)	1284.5	2	1	1919.78	0	EEQYNSTYR	AVA	ST	2	30	Glycopep
17.45	20.97	147570000	5.18966e+08	[HexNAc-C2H6O3]	-1	23	HexNAc(4)Hex(3)Fuc(1)	878.684	3	1	126.06	1004831	EEQYNSTYR	IVIG	ST	1	30	Oxonium
17.45	20.97	215136848	7.56582e+08	[HexNAc-CH6O3]	-2.1	23	HexNAc(4)Hex(3)Fuc(1)	878.684	3	1	138.06	2311140	EEQYNSTYR	IVIG	ST	1	30	Oxonium
17.45	20.97	29146126	1.025e+08	[HexNAc-C2H4O2]	-2.3	23	HexNAc(4)Hex(3)Fuc(1)	878.684	3	1	144.07	223998	EEQYNSTYR	IVIG	ST	1	30	Oxonium
17.45	20.97	96752768	3.40255e+08	[HexNAc-2H2O]	-1.8	23	HexNAc(4)Hex(3)Fuc(1)	878.684	3	1	168.07	865097	EEQYNSTYR	IVIG	ST	1	30	Oxonium
17.45	20.97	70941184	2.49482e+08	[HexNAc-H2O]	-1.8	23	HexNAc(4)Hex(3)Fuc(1)	878.684	3	1	186.08	632130	EEQYNSTYR	IVIG	ST	1	30	Oxonium
17.45	20.97	325215456	1.1437e+09	[HexNAc]	-2	23	HexNAc(4)Hex(3)Fuc(1)	878.684	3	1	204.09	2343761	EEQYNSTYR	IVIG	ST	1	30	Oxonium
17.45	20.97	2324306	8.17399e+06	HexNAc(1)	0.8	23	HexNAc(4)Hex(3)Fuc(1)	878.684	3	2	696.8	0	EEQYNSTYR	IVIG	ST	1	30	Glycopep
17.45	20.97	265123	932370	HexNAc(1)Fuc(1)	2.5	23	HexNAc(4)Hex(3)Fuc(1)	878.684	3	2	769.83	0	EEQYNSTYR	IVIG	ST	1	30	Glycopep
17.45	20.97	3442744	1.21073e+07	HexNAc(2)	1.1	23	HexNAc(4)Hex(3)Fuc(1)	878.684	3	2	798.34	0	EEQYNSTYR	IVIG	ST	1	30	Glycopep
17.45	20.97	1268843	4.4622e+06	HexNAc(2)Fuc(1)	-1	23	HexNAc(4)Hex(3)Fuc(1)	878.684	3	2	871.37	0	EEQYNSTYR	IVIG	ST	1	30	Glycopep
17.45	20.97	4826120	1.69722e+07	HexNAc(2)Hex(1)	-0.1	23	HexNAc(4)Hex(3)Fuc(1)	878.684	3	2	879.36	326889	EEQYNSTYR	IVIG	ST	1	30	Glycopep
17.45	20.97	1445561	5.08367e+06	HexNAc(2)Hex(1)Fuc(1)	-1.1	23	HexNAc(4)Hex(3)Fuc(1)	878.684	3	2	952.39	0	EEQYNSTYR	IVIG	ST	1	30	Glycopep
17.45	20.97	7954124	2.79726e+07	HexNAc(2)Hex(2)	0	23	HexNAc(4)Hex(3)Fuc(1)	878.684	3	2	960.39	0	EEQYNSTYR	IVIG	ST	1	30	Glycopep
17.45	20.97	5152123	1.81187e+07	HexNAc(2)Hex(2)Fuc(1)	-0.2	23	HexNAc(4)Hex(3)Fuc(1)	878.684	3	2	1033.42	0	EEQYNSTYR	IVIG	ST	1	30	Glycopep
17.45	20.97	7362620	2.58925e+07	HexNAc(2)Hex(3)	-0.3	23	HexNAc(4)Hex(3)Fuc(1)	878.684	3	2	1041.42	0	EEQYNSTYR	IVIG	ST	1	30	Glycopep
17.45	20.97	5244318	1.84429e+07	HexNAc(2)Hex(3)Fuc(1)	0.9	23	HexNAc(4)Hex(3)Fuc(1)	878.684	3	2	1114.45	0	EEQYNSTYR	IVIG	ST	1	30	Glycopep
17.45	20.97	15102958	5.31133e+07	HexNAc(3)Hex(3)	0	23	HexNAc(4)Hex(3)Fuc(1)	878.684	3	2	1142.96	0	EEQYNSTYR	IVIG	ST	1	30	Glycopep
17.45	20.97	6421225	2.25818e+07	HexNAc(3)Hex(3)Fuc(1)	0	23	HexNAc(4)Hex(3)Fuc(1)	878.684	3	2	1215.99	0	EEQYNSTYR	IVIG	ST	1	30	Glycopep
17.45	20.97	0	0	HexNAc(4)Hex(3)	#N/A	23	HexNAc(4)Hex(3)Fuc(1)	878.684	3	2	1244.5	0	EEQYNSTYR	IVIG	ST	1	30	Glycopep
17.45	20.97	35134464	1.23559e+08	HexNAc(1)	-2.9	23	HexNAc(4)Hex(3)Fuc(1)	878.684	3	1	1392.59	0	EEQYNSTYR	IVIG	ST	1	30	Glycopep
17.45	20.97	8485218	2.98404e+07	HexNAc(1)Fuc(1)	-2.8	23	HexNAc(4)Hex(3)Fuc(1)	878.684	3	1	1538.65	0	EEQYNSTYR	IVIG	ST	1	30	Glycopep
17.45	20.97	2890654	1.01657e+07	HexNAc(2)	-4.6	23	HexNAc(4)Hex(3)Fuc(1)	878.684	3	1	1595.67	0	EEQYNSTYR	IVIG	ST	1	30	Glycopep
17.45	20.97	573575	2.01712e+06	HexNAc(2)Fuc(1)	-4.6	23	HexNAc(4)Hex(3)Fuc(1)	878.684	3	1	1741.73	0	EEQYNSTYR	IVIG	ST	1	30	Glycopep
17.45	20.13	21852600	21852600	[HexNAc-C2H6O3]	-1.2	18	HexNAc(2)Hex(2)Fuc(1)	1033.42	2	1	126.06	2064726	EEQYNSTYR	AVA	ST	2	30	Oxonium
17.45	20.13	21852600	21852600	[HexNAc-C2H6O3]	-1.2	18	HexNAc(2)Hex(3)	1041.42	2	1	126.06	2064726	EEQYNSTYR	AVA	ST	2	30	Oxonium
17.45	20.13	55260132	55260132	[HexNAc-CH6O3]	-2.2	18	HexNAc(2)Hex(2)Fuc(1)	1033.42	2	1	138.06	4290740	EEQYNSTYR	AVA	ST	2	30	Oxonium
17.45	20.13	55260132	55260132	[HexNAc-CH6O3]	-2.2	18	HexNAc(2)Hex(3)	1041.42	2	1	138.06	4290740	EEQYNSTYR	AVA	ST	2	30	Oxonium
17.45	20.13	5235057	5235057	[HexNAc-C2H4O2]	-2.4	18	HexNAc(2)Hex(2)Fuc(1)	1033.42	2	1	144.07	688144	EEQYNSTYR	AVA	ST	2	30	Oxonium
17.45	20.13	5235057	5235057	[HexNAc-C2H4O2]	-2.4	18	HexNAc(2)Hex(3)	1041.42	2	1	144.07	688144	EEQYNSTYR	AVA	ST	2	30	Oxonium
17.45	20.13	26770880	26770880	[HexNAc-2H2O]	-2	18	HexNAc(2)Hex(2)Fuc(1)	1033.42	2	1	168.07	1763135	EEQYNSTYR	AVA	ST	2	30	Oxonium
17.45	20.13	26770880	26770880	[HexNAc-2H2O]	-2	18	HexNAc(2)Hex(3)	1041.42	2	1	168.07	1763135	EEQYNSTYR	AVA	ST	2	30	Oxonium
17.45	20.13	16313394	16313394	[HexNAc-H2O]	-1.9	18	HexNAc(2)Hex(2)Fuc(1)	1033.42	2	1	186.08	1578720	EEQYNSTYR	AVA	ST	2	30	Oxonium
17.45	20.13	16313394	16313394	[HexNAc-H2O]	-1.9	18	HexNAc(2)Hex(3)	1041.42	2	1	186.08	1578720	EEQYNSTYR	AVA	ST	2	30	Oxonium
17.45	20.13	68026144	68026144	[HexNAc]	-2.2	18	HexNAc(2)Hex(2)Fuc(1)	1033.42	2	1	204.09	5408542	EEQYNSTYR	AVA	ST	2	30	Oxonium
17.45	20.13	68026144	68026144	[HexNAc]	-2.2	18	HexNAc(2)Hex(3)	1041.42	2	1	204.09	5408542	EEQYNSTYR	AVA	ST	2	30	Oxonium
17.45	20.13	15261743	15261743	HexNAc(1)	-3.2	18	HexNAc(2)Hex(2)Fuc(1)	1033.42	2	1	1392.59	0	EEQYNSTYR	AVA	ST	2	30	Glycopep
17.45	20.13	15261743	15261743	HexNAc(1)	-3.2	18	HexNAc(2)Hex(3)	1041.42	2	1	1392.59	0	EEQYNSTYR	AVA	ST	2	30	Glycopep
17.45	20.13	5240186	5240186	HexNAc(1)Fuc(1)	-3.8	18	HexNAc(2)Hex(2)Fuc(1)	1033.42	2	1	1538.65	0	EEQYNSTYR	AVA	ST	2	30	Glycopep
17.45	20.13	495390	495390	HexNAc(2)	-4.8	18	HexNAc(2)Hex(2)Fuc(1)	1033.42	2	1	1595.67	0	EEQYNSTYR	AVA	ST	2	30	Glycopep
17.45	20.13	495390	495390	HexNAc(2)	-4.8	18	HexNAc(2)Hex(3)	1041.42	2	1	1595.67	0	EEQYNSTYR	AVA	ST	2	30	Glycopep
17.45	20.13	41990	41990	HexNAc(2)Fuc(1)	0.4	18	HexNAc(2)Hex(2)Fuc(1)	1033.42	2	1	1741.73	0	EEQYNSTYR	AVA	ST	2	30	Glycopep
17.45	20.13	153554	153554	HexNAc(2)Hex(1)	-6	18	HexNAc(2)Hex(2)Fuc(1)	1033.42	2	1	1757.73	0	EEQYNSTYR	AVA	ST	2	30	Glycopep
17.45	20.13	153554	153554	HexNAc(2)Hex(1)	-6	18	HexNAc(2)Hex(3)	1041.42	2	1	1757.73	0	EEQYNSTYR	AVA	ST	2	30	Glycopep
17.45	20.13	0	0	HexNAc(2)Hex(1)Fuc(1)	#N/A	18	HexNAc(2)Hex(2)Fuc(1)	1033.42	2	1	1903.79	0	EEQYNSTYR	AVA	ST	2	30	Glycopep
17.45	20.13	33971	33971	HexNAc(2)Hex(2)	-3.4	18	HexNAc(2)Hex(2)Fuc(1)	1033.42	2	1	1919.78	0	EEQYNSTYR	AVA	ST	2	30	Glycopep
17.45	20.13	33971	33971	HexNAc(2)Hex(2)	-3.4	18	HexNAc(2)Hex(3)	1041.42	2	1	1919.78	0	EEQYNSTYR	AVA	ST	2	30	Glycopep
17.46	45.93	12292959	7.70341e+07	[HexNAc-C2H6O3]	-0.3	204	HexNAc(2)Hex(6)	1284.5	2	1	126.06	0	EEQYNSTYR	IVIG	15	3	30	Oxonium
17.46	45.93	37534196	2.35209e+08	[HexNAc-CH6O3]	-1.5	204	HexNAc(2)Hex(6)	1284.5	2	1	138.06	976080	EEQYNSTYR	IVIG	15	3	30	Oxonium
17.46	45.93	3983040	2.49598e+07	[HexNAc-C2H4O2]	-1.8	204	HexNAc(2)Hex(6)	1284.5	2	1	144.07	0	EEQYNSTYR	IVIG	15	3	30	Oxonium
17.46	45.93	204309	1.28031e+06	[Hex-H2O]	0.3	204	HexNAc(2)Hex(6)	1284.5	2	1	145.05	0	EEQYNSTYR	IVIG	15	3	30	Oxonium
17.46	45.93	511014	3.20228e+06	[Hex]	-2.3	204	HexNAc(2)Hex(6)	1284.5	2	1	163.06	0	EEQYNSTYR	IVIG	15	3	30	Oxonium
17.46	45.93	37216732	2.33219e+08	[HexNAc-2H2O]	-1.5	204	HexNAc(2)Hex(6)	1284.5	2	1	168.07	1288999	EEQYNSTYR	IVIG	15	3	30	Oxonium
17.46	45.93	23006692	1.44172e+08	[HexNAc-H2O]	-1.3	204	HexNAc(2)Hex(6)	1284.5	2	1	186.08	75867	EEQYNSTYR	IVIG	15	3	30	Oxonium
17.46	45.93	182157008	1.14149e+09	[HexNAc]	-2.1	204	HexNAc(2)Hex(6)	1284.5	2	1	204.09	5440082	EEQYNSTYR	IVIG	15	3	30	Oxonium
17.46	45.93	470806	2.95032e+06	HexNAc(2)Hex(2)	2.4	204	HexNAc(2)Hex(6)	1284.5	2	1	1919.78	0	EEQYNSTYR	IVIG	15	3	30	Glycopep
17.46	19.47	24331534	8.55678e+07	[HexNAc-C2H6O3]	-1.9	13	HexNAc(3)Hex(3)	1142.96	2	1	126.06	619253	EEQYNSTYR	IVIG	ST	3	30	Oxonium
17.46	19.47	45648716	1.60535e+08	[HexNAc-CH6O3]	-2.8	13	HexNAc(3)Hex(3)	1142.96	2	1	138.06	2458441	EEQYNSTYR	IVIG	ST	3	30	Oxonium
17.46	19.47	4927770	1.73297e+07	[HexNAc-C2H4O2]	-3.1	13	HexNAc(3)Hex(3)	1142.96	2	1	144.07	172971	EEQYNSTYR	IVIG	ST	3	30	Oxonium
17.46	19.47	23765944	8.35788e+07	[HexNAc-2H2O]	-2.5	13	HexNAc(3)Hex(3)	1142.96	2	1	168.07	1296816	EEQYNSTYR	IVIG	ST	3	30	Oxonium
17.46	19.47	15515571	5.45643e+07	[HexNAc-H2O]	-2.7	13	HexNAc(3)Hex(3)	1142.96	2	1	186.08	655833	EEQYNSTYR	IVIG	ST	3	30	Oxonium
17.46	19.47	64353412	2.26315e+08	[HexNAc]	-2.7	13	HexNAc(3)Hex(3)	1142.96	2	1	204.09	2098986	EEQYNSTYR	IVIG	ST	3	30	Oxonium
17.46	19.47	11975660	4.21154e+07	HexNAc(1)	-3.6	13	HexNAc(3)Hex(3)	1142.96	2	1	1392.59	0	EEQYNSTYR	IVIG	ST	3	30	Glycopep
17.46	19.47	1226903	4.31471e+06	HexNAc(2)	-5.3	13	HexNAc(3)Hex(3)	1142.96	2	1	1595.67	0	EEQYNSTYR	IVIG	ST	3	30	Glycopep
17.46	19.47	1360560	4.78474e+06	HexNAc(2)Hex(1)	-4	13	HexNAc(3)Hex(3)	1142.96	2	1	1757.73	0	EEQYNSTYR	IVIG	ST	3	30	Glycopep
17.46	19.47	1170961	4.11797e+06	HexNAc(2)Hex(2)	-2.7	13	HexNAc(3)Hex(3)	1142.96	2	1	1919.78	0	EEQYNSTYR	IVIG	ST	3	30	Glycopep
17.46	19.6	5741333	5741333	[HexNAc-C2H6O3]	-1.9	14	HexNAc(2)Hex(5)	1203.47	2	1	126.06	0	EEQYNSTYR	AVA	15	1	30	Oxonium
17.46	21.08	755725824	755725824	[HexNAc-C2H6O3]	-1.3	24	HexNAc(2)Hex(5)	1203.47	2	1	126.06	917442	EEQYNSTYR	AVA	35	1	30	Oxonium
17.46	19.6	8504135	8504135	[HexNAc-CH6O3]	-2.2	14	HexNAc(2)Hex(5)	1203.47	2	1	138.06	0	EEQYNSTYR	AVA	15	1	30	Oxonium
17.46	21.08	1260372096	1260372096	[HexNAc-CH6O3]	-2.3	24	HexNAc(2)Hex(5)	1203.47	2	1	138.06	3088567	EEQYNSTYR	AVA	35	1	30	Oxonium
17.46	19.6	1098556	1098556	[HexNAc-C2H4O2]	-4.8	14	HexNAc(2)Hex(5)	1203.47	2	1	144.07	0	EEQYNSTYR	AVA	15	1	30	Oxonium
17.46	21.08	181688800	181688800	[HexNAc-C2H4O2]	-2.6	24	HexNAc(2)Hex(5)	1203.47	2	1	144.07	420027	EEQYNSTYR	AVA	35	1	30	Oxonium
17.46	19.6	412700	412700	[Hex-H2O]	-1	14	HexNAc(2)Hex(5)	1203.47	2	1	145.05	0	EEQYNSTYR	AVA	15	1	30	Oxonium
17.46	21.08	29165166	29165166	[Hex-H2O]	-1.7	24	HexNAc(2)Hex(5)	1203.47	2	1	145.05	732182	EEQYNSTYR	AVA	35	1	30	Oxonium
17.46	19.6	4232647	4232647	[Hex]	-1.9	14	HexNAc(2)Hex(5)	1203.47	2	1	163.06	6531	EEQYNSTYR	AVA	15	1	30	Oxonium
17.46	21.08	28761400	28761400	[Hex]	-1.9	24	HexNAc(2)Hex(5)	1203.47	2	1	163.06	325721	EEQYNSTYR	AVA	35	1	30	Oxonium
17.46	19.6	11340549	11340549	[HexNAc-2H2O]	-2.5	14	HexNAc(2)Hex(5)	1203.47	2	1	168.07	4239	EEQYNSTYR	AVA	15	1	30	Oxonium
17.46	21.08	503671648	503671648	[HexNAc-2H2O]	-1.9	24	HexNAc(2)Hex(5)	1203.47	2	1	168.07	938932	EEQYNSTYR	AVA	35	1	30	Oxonium
17.46	19.6	15188258	15188258	[HexNAc-H2O]	-2	14	HexNAc(2)Hex(5)	1203.47	2	1	186.08	81189	EEQYNSTYR	AVA	15	1	30	Oxonium
17.46	21.08	405256000	405256000	[HexNAc-H2O]	-2	24	HexNAc(2)Hex(5)	1203.47	2	1	186.08	637663	EEQYNSTYR	AVA	35	1	30	Oxonium
17.46	19.6	186658368	186658368	[HexNAc]	-2.2	14	HexNAc(2)Hex(5)	1203.47	2	1	204.09	625114	EEQYNSTYR	AVA	15	1	30	Oxonium
17.46	21.08	1088778752	1088778752	[HexNAc]	-2.3	24	HexNAc(2)Hex(5)	1203.47	2	1	204.09	1214934	EEQYNSTYR	AVA	35	1	30	Oxonium
17.46	19.6	131939024	131939024	HexNAc(1)	-3.5	14	HexNAc(2)Hex(5)	1203.47	2	1	1392.59	0	EEQYNSTYR	AVA	15	1	30	Glycopep
17.46	19.76	8750821	8750821	HexNAc(1)	-3.3	15	HexNAc(3)Hex(4)Fuc(1)	1297.01	2	1	1392.59	0	EEQYNSTYR	AVA	15	1	30	Glycopep
17.46	21.08	226098944	226098944	HexNAc(1)	-3.3	24	HexNAc(2)Hex(5)	1203.47	2	1	1392.59	0	EEQYNSTYR	AVA	35	1	30	Glycopep
17.46	19.6	805748	805748	HexNAc(2)	-2	14	HexNAc(2)Hex(5)	1203.47	2	1	1595.67	0	EEQYNSTYR	AVA	15	1	30	Glycopep
17.46	21.08	21582186	21582186	HexNAc(2)	-4.7	24	HexNAc(2)Hex(5)	1203.47	2	1	1595.67	0	EEQYNSTYR	AVA	35	1	30	Glycopep
17.46	19.6	16030	16030	HexNAc(2)Hex(1)	-0.1	14	HexNAc(2)Hex(5)	1203.47	2	1	1757.73	0	EEQYNSTYR	AVA	15	1	30	Glycopep
17.46	21.08	9998479	9998479	HexNAc(2)Hex(1)	-4.1	24	HexNAc(2)Hex(5)	1203.47	2	1	1757.73	0	EEQYNSTYR	AVA	35	1	30	Glycopep
17.46	19.6	395342	395342	HexNAc(2)Hex(2)	-0.9	14	HexNAc(2)Hex(5)	1203.47	2	1	1919.78	0	EEQYNSTYR	AVA	15	1	30	Glycopep
17.46	21.08	11014290	11014290	HexNAc(2)Hex(2)	-4.1	24	HexNAc(2)Hex(5)	1203.47	2	1	1919.78	0	EEQYNSTYR	AVA	35	1	30	Glycopep
17.47	19.44	15512679	15512679	[HexNAc-C2H6O3]	-0.9	13	HexNAc(2)Hex(2)Fuc(1)	1033.42	2	1	126.06	1043457	EEQYNSTYR	AVA	25	1	30	Oxonium
17.47	19.44	15512679	15512679	[HexNAc-C2H6O3]	-0.9	13	HexNAc(2)Hex(3)	1041.42	2	1	126.06	1043457	EEQYNSTYR	AVA	25	1	30	Oxonium
17.47	20.77	37775908	37775908	[HexNAc-C2H6O3]	-0.6	22	HexNAc(5)Hex(4)Fuc(1)	1000.39	3	1	126.06	2229756	EEQYNSTYR	AVA	25	2	30	Oxonium
17.47	19.44	35416052	35416052	[HexNAc-CH6O3]	-1.7	13	HexNAc(2)Hex(2)Fuc(1)	1033.42	2	1	138.06	2193204	EEQYNSTYR	AVA	25	1	30	Oxonium
17.47	19.44	35416052	35416052	[HexNAc-CH6O3]	-1.7	13	HexNAc(2)Hex(3)	1041.42	2	1	138.06	2193204	EEQYNSTYR	AVA	25	1	30	Oxonium
17.47	20.77	157443504	157443504	[HexNAc-CH6O3]	-1.6	22	HexNAc(5)Hex(4)Fuc(1)	1000.39	3	1	138.06	4247544	EEQYNSTYR	AVA	25	2	30	Oxonium
17.47	19.44	2819548	2819548	[HexNAc-C2H4O2]	-2	13	HexNAc(2)Hex(2)Fuc(1)	1033.42	2	1	144.07	274777	EEQYNSTYR	AVA	25	1	30	Oxonium
17.47	19.44	2819548	2819548	[HexNAc-C2H4O2]	-2	13	HexNAc(2)Hex(3)	1041.42	2	1	144.07	274777	EEQYNSTYR	AVA	25	1	30	Oxonium
17.47	20.77	9190989	9190989	[HexNAc-C2H4O2]	-1.9	22	HexNAc(5)Hex(4)Fuc(1)	1000.39	3	1	144.07	594592	EEQYNSTYR	AVA	25	2	30	Oxonium
17.47	19.44	27959172	27959172	[HexNAc-2H2O]	-1.5	13	HexNAc(2)Hex(2)Fuc(1)	1033.42	2	1	168.07	1209927	EEQYNSTYR	AVA	25	1	30	Oxonium
17.47	19.44	27959172	27959172	[HexNAc-2H2O]	-1.5	13	HexNAc(2)Hex(3)	1041.42	2	1	168.07	1209927	EEQYNSTYR	AVA	25	1	30	Oxonium
17.47	20.77	102645512	102645512	[HexNAc-2H2O]	-1.3	22	HexNAc(5)Hex(4)Fuc(1)	1000.39	3	1	168.07	2429310	EEQYNSTYR	AVA	25	2	30	Oxonium
17.47	19.44	15752237	15752237	[HexNAc-H2O]	-1.6	13	HexNAc(2)Hex(2)Fuc(1)	1033.42	2	1	186.08	1134469	EEQYNSTYR	AVA	25	1	30	Oxonium
17.47	19.44	15752237	15752237	[HexNAc-H2O]	-1.6	13	HexNAc(2)Hex(3)	1041.42	2	1	186.08	1134469	EEQYNSTYR	AVA	25	1	30	Oxonium
17.47	20.77	42321156	42321156	[HexNAc-H2O]	-1.4	22	HexNAc(5)Hex(4)Fuc(1)	1000.39	3	1	186.08	2138488	EEQYNSTYR	AVA	25	2	30	Oxonium
17.47	19.44	78699760	78699760	[HexNAc]	-1.8	13	HexNAc(2)Hex(2)Fuc(1)	1033.42	2	1	204.09	3547765	EEQYNSTYR	AVA	25	1	30	Oxonium
17.47	19.44	78699760	78699760	[HexNAc]	-1.8	13	HexNAc(2)Hex(3)	1041.42	2	1	204.09	3547765	EEQYNSTYR	AVA	25	1	30	Oxonium
17.47	20.77	150144976	150144976	[HexNAc]	-1.6	22	HexNAc(5)Hex(4)Fuc(1)	1000.39	3	1	204.09	6758891	EEQYNSTYR	AVA	25	2	30	Oxonium
17.47	20.77	81076000	81076000	[HexHexNAc]	-1.8	22	HexNAc(5)Hex(4)Fuc(1)	1000.39	3	1	366.14	732077	EEQYNSTYR	AVA	25	2	30	Oxonium
17.47	20.77	1021840	1021840	HexNAc(1)	2.8	22	HexNAc(5)Hex(4)Fuc(1)	1000.39	3	2	696.8	0	EEQYNSTYR	AVA	25	2	30	Glycopep
17.47	20.77	0	0	HexNAc(1)Fuc(1)	#N/A	22	HexNAc(5)Hex(4)Fuc(1)	1000.39	3	2	769.83	0	EEQYNSTYR	AVA	25	2	30	Glycopep
17.47	20.77	534564	534564	HexNAc(2)	0.9	22	HexNAc(5)Hex(4)Fuc(1)	1000.39	3	2	798.34	0	EEQYNSTYR	AVA	25	2	30	Glycopep
17.47	20.77	33528	33528	HexNAc(2)Fuc(1)	-3.1	22	HexNAc(5)Hex(4)Fuc(1)	1000.39	3	2	871.37	0	EEQYNSTYR	AVA	25	2	30	Glycopep
17.47	20.77	107353	107353	HexNAc(2)Hex(1)	0.5	22	HexNAc(5)Hex(4)Fuc(1)	1000.39	3	2	879.36	0	EEQYNSTYR	AVA	25	2	30	Glycopep
17.47	20.77	0	0	HexNAc(2)Hex(1)Fuc(1)	#N/A	22	HexNAc(5)Hex(4)Fuc(1)	1000.39	3	2	952.39	0	EEQYNSTYR	AVA	25	2	30	Glycopep
17.47	20.77	0	0	HexNAc(2)Hex(2)	#N/A	22	HexNAc(5)Hex(4)Fuc(1)	1000.39	3	2	960.39	0	EEQYNSTYR	AVA	25	2	30	Glycopep
17.47	20.77	0	0	HexNAc(2)Hex(2)Fuc(1)	#N/A	22	HexNAc(5)Hex(4)Fuc(1)	1000.39	3	2	1033.42	0	EEQYNSTYR	AVA	25	2	30	Glycopep
17.47	20.77	0	0	HexNAc(2)Hex(3)	#N/A	22	HexNAc(5)Hex(4)Fuc(1)	1000.39	3	2	1041.42	0	EEQYNSTYR	AVA	25	2	30	Glycopep
17.47	20.77	0	0	HexNAc(2)Hex(3)Fuc(1)	#N/A	22	HexNAc(5)Hex(4)Fuc(1)	1000.39	3	2	1114.45	0	EEQYNSTYR	AVA	25	2	30	Glycopep
17.47	20.77	0	0	HexNAc(2)Hex(4)	#N/A	22	HexNAc(5)Hex(4)Fuc(1)	1000.39	3	2	1122.44	0	EEQYNSTYR	AVA	25	2	30	Glycopep
17.47	20.77	0	0	HexNAc(3)Hex(3)	#N/A	22	HexNAc(5)Hex(4)Fuc(1)	1000.39	3	2	1142.96	0	EEQYNSTYR	AVA	25	2	30	Glycopep
17.47	20.77	25730	25730	HexNAc(2)Hex(4)Fuc(1)	-3	22	HexNAc(5)Hex(4)Fuc(1)	1000.39	3	2	1195.47	0	EEQYNSTYR	AVA	25	2	30	Glycopep
17.47	20.77	0	0	HexNAc(3)Hex(3)Fuc(1)	#N/A	22	HexNAc(5)Hex(4)Fuc(1)	1000.39	3	2	1215.99	0	EEQYNSTYR	AVA	25	2	30	Glycopep
17.47	20.77	0	0	HexNAc(3)Hex(4)	#N/A	22	HexNAc(5)Hex(4)Fuc(1)	1000.39	3	2	1223.98	0	EEQYNSTYR	AVA	25	2	30	Glycopep
17.47	20.77	0	0	HexNAc(4)Hex(3)	#N/A	22	HexNAc(5)Hex(4)Fuc(1)	1000.39	3	2	1244.5	0	EEQYNSTYR	AVA	25	2	30	Glycopep
17.47	20.77	13894	13894	HexNAc(3)Hex(4)Fuc(1)	-0.2	22	HexNAc(5)Hex(4)Fuc(1)	1000.39	3	2	1297.01	0	EEQYNSTYR	AVA	25	2	30	Glycopep
17.47	20.77	0	0	HexNAc(4)Hex(3)Fuc(1)	#N/A	22	HexNAc(5)Hex(4)Fuc(1)	1000.39	3	2	1317.53	0	EEQYNSTYR	AVA	25	2	30	Glycopep
17.47	20.77	0	0	HexNAc(4)Hex(4)	#N/A	22	HexNAc(5)Hex(4)Fuc(1)	1000.39	3	2	1325.52	0	EEQYNSTYR	AVA	25	2	30	Glycopep
17.47	19.44	24730612	24730612	HexNAc(1)	-2.9	13	HexNAc(2)Hex(2)Fuc(1)	1033.42	2	1	1392.59	0	EEQYNSTYR	AVA	25	1	30	Glycopep
17.47	19.44	24730612	24730612	HexNAc(1)	-2.9	13	HexNAc(2)Hex(3)	1041.42	2	1	1392.59	0	EEQYNSTYR	AVA	25	1	30	Glycopep
17.47	20.77	15856323	15856323	HexNAc(1)	-2.4	22	HexNAc(5)Hex(4)Fuc(1)	1000.39	3	1	1392.59	0	EEQYNSTYR	AVA	25	2	30	Glycopep
17.47	20.77	0	0	HexNAc(4)Hex(4)Fuc(1)	#N/A	22	HexNAc(5)Hex(4)Fuc(1)	1000.39	3	2	1398.55	0	EEQYNSTYR	AVA	25	2	30	Glycopep
17.47	19.44	7288260	7288260	HexNAc(1)Fuc(1)	-3.3	13	HexNAc(2)Hex(2)Fuc(1)	1033.42	2	1	1538.65	0	EEQYNSTYR	AVA	25	1	30	Glycopep
17.47	20.77	7771279	7771279	HexNAc(1)Fuc(1)	-2.8	22	HexNAc(5)Hex(4)Fuc(1)	1000.39	3	1	1538.65	0	EEQYNSTYR	AVA	25	2	30	Glycopep
17.47	19.44	884811	884811	HexNAc(2)	0.7	13	HexNAc(2)Hex(2)Fuc(1)	1033.42	2	1	1595.67	0	EEQYNSTYR	AVA	25	1	30	Glycopep
17.47	19.44	884811	884811	HexNAc(2)	0.7	13	HexNAc(2)Hex(3)	1041.42	2	1	1595.67	0	EEQYNSTYR	AVA	25	1	30	Glycopep
17.47	20.77	1484657	1484657	HexNAc(2)	-4.5	22	HexNAc(5)Hex(4)Fuc(1)	1000.39	3	1	1595.67	0	EEQYNSTYR	AVA	25	2	30	Glycopep
17.47	19.44	196881	196881	HexNAc(2)Fuc(1)	-3	13	HexNAc(2)Hex(2)Fuc(1)	1033.42	2	1	1741.73	0	EEQYNSTYR	AVA	25	1	30	Glycopep
17.47	20.77	691657	691657	HexNAc(2)Fuc(1)	-6.4	22	HexNAc(5)Hex(4)Fuc(1)	1000.39	3	1	1741.73	0	EEQYNSTYR	AVA	25	2	30	Glycopep
17.47	19.44	422441	422441	HexNAc(2)Hex(1)	-5.2	13	HexNAc(2)Hex(2)Fuc(1)	1033.42	2	1	1757.73	0	EEQYNSTYR	AVA	25	1	30	Glycopep
17.47	19.44	422441	422441	HexNAc(2)Hex(1)	-5.2	13	HexNAc(2)Hex(3)	1041.42	2	1	1757.73	0	EEQYNSTYR	AVA	25	1	30	Glycopep
17.47	20.77	1045338	1045338	HexNAc(2)Hex(1)	-2.8	22	HexNAc(5)Hex(4)Fuc(1)	1000.39	3	1	1757.73	0	EEQYNSTYR	AVA	25	2	30	Glycopep
17.47	19.44	26692	26692	HexNAc(2)Hex(1)Fuc(1)	-0.8	13	HexNAc(2)Hex(2)Fuc(1)	1033.42	2	1	1903.79	0	EEQYNSTYR	AVA	25	1	30	Glycopep
17.47	20.77	766273	766273	HexNAc(2)Hex(1)Fuc(1)	-3.6	22	HexNAc(5)Hex(4)Fuc(1)	1000.39	3	1	1903.79	0	EEQYNSTYR	AVA	25	2	30	Glycopep
17.47	19.44	177328	177328	HexNAc(2)Hex(2)	-0.6	13	HexNAc(2)Hex(2)Fuc(1)	1033.42	2	1	1919.78	0	EEQYNSTYR	AVA	25	1	30	Glycopep
17.47	19.44	177328	177328	HexNAc(2)Hex(2)	-0.6	13	HexNAc(2)Hex(3)	1041.42	2	1	1919.78	0	EEQYNSTYR	AVA	25	1	30	Glycopep
17.47	20.77	1586354	1586354	HexNAc(2)Hex(2)	-2.1	22	HexNAc(5)Hex(4)Fuc(1)	1000.39	3	1	1919.78	0	EEQYNSTYR	AVA	25	2	30	Glycopep
17.61	20.8	13063872	4.59423e+07	[HexNAc-C2H6O3]	-0.9	20	HexNAc(2)Hex(7)	1365.52	2	1	126.06	370692	EEQYNSTYR	IVIG	ST	1	30	Oxonium
17.61	20.8	38678292	1.36022e+08	[HexNAc-CH6O3]	-1.9	20	HexNAc(2)Hex(7)	1365.52	2	1	138.06	1843505	EEQYNSTYR	IVIG	ST	1	30	Oxonium
17.61	20.8	4231047	1.48795e+07	[HexNAc-C2H4O2]	-2.3	20	HexNAc(2)Hex(7)	1365.52	2	1	144.07	6255	EEQYNSTYR	IVIG	ST	1	30	Oxonium
17.61	20.8	366363	1.28841e+06	[Hex-H2O]	-0.9	20	HexNAc(2)Hex(7)	1365.52	2	1	145.05	25414	EEQYNSTYR	IVIG	ST	1	30	Oxonium
17.61	20.8	366120	1.28755e+06	[Hex]	-1.3	20	HexNAc(2)Hex(7)	1365.52	2	1	163.06	46312	EEQYNSTYR	IVIG	ST	1	30	Oxonium
17.61	20.8	18548854	6.52316e+07	[HexNAc-2H2O]	-1.6	20	HexNAc(2)Hex(7)	1365.52	2	1	168.07	821736	EEQYNSTYR	IVIG	ST	1	30	Oxonium
17.61	20.8	11029823	3.87891e+07	[HexNAc-H2O]	-1.7	20	HexNAc(2)Hex(7)	1365.52	2	1	186.08	318996	EEQYNSTYR	IVIG	ST	1	30	Oxonium
17.61	20.8	38879044	1.36728e+08	[HexNAc]	-1.9	20	HexNAc(2)Hex(7)	1365.52	2	1	204.09	992842	EEQYNSTYR	IVIG	ST	1	30	Oxonium
17.61	20.8	4484958	1.57725e+07	HexNAc(1)	-2.2	20	HexNAc(2)Hex(7)	1365.52	2	1	1392.59	0	EEQYNSTYR	IVIG	ST	1	30	Glycopep
17.61	46.1	89269248	89269248	[HexNAc-C2H6O3]	-0.2	195	HexNAc(2)Hex(6)	1284.5	2	1	126.06	1927342	EEQYNSTYR	AVA	ST	3	30	Oxonium
17.61	46.1	280927712	280927712	[HexNAc-CH6O3]	-1.4	195	HexNAc(2)Hex(6)	1284.5	2	1	138.06	4743656	EEQYNSTYR	AVA	ST	3	30	Oxonium
17.61	46.1	28427782	28427782	[HexNAc-C2H4O2]	-1.5	195	HexNAc(2)Hex(6)	1284.5	2	1	144.07	355286	EEQYNSTYR	AVA	ST	3	30	Oxonium
17.61	46.1	5256221	5256221	[Hex-H2O]	-0.9	195	HexNAc(2)Hex(6)	1284.5	2	1	145.05	0	EEQYNSTYR	AVA	ST	3	30	Oxonium
17.61	46.1	6060122	6060122	[Hex]	-1.6	195	HexNAc(2)Hex(6)	1284.5	2	1	163.06	0	EEQYNSTYR	AVA	ST	3	30	Oxonium
17.61	46.1	121969856	121969856	[HexNAc-2H2O]	-1.3	195	HexNAc(2)Hex(6)	1284.5	2	1	168.07	1952833	EEQYNSTYR	AVA	ST	3	30	Oxonium
17.61	46.1	58002028	58002028	[HexNAc-H2O]	-1.1	195	HexNAc(2)Hex(6)	1284.5	2	1	186.08	1260925	EEQYNSTYR	AVA	ST	3	30	Oxonium
17.61	46.1	186787680	186787680	[HexNAc]	-1.5	195	HexNAc(2)Hex(6)	1284.5	2	1	204.09	5608257	EEQYNSTYR	AVA	ST	3	30	Oxonium
17.61	46.1	32460842	32460842	HexNAc(1)	-2.8	195	HexNAc(2)Hex(6)	1284.5	2	1	1392.59	0	EEQYNSTYR	AVA	ST	3	30	Glycopep
17.61	46.1	3243848	3243848	HexNAc(2)	-3.7	195	HexNAc(2)Hex(6)	1284.5	2	1	1595.67	0	EEQYNSTYR	AVA	ST	3	30	Glycopep
17.61	46.1	2253095	2253095	HexNAc(2)Hex(2)	-1.5	195	HexNAc(2)Hex(6)	1284.5	2	1	1919.78	0	EEQYNSTYR	AVA	ST	3	30	Glycopep
17.62	20.58	936021	5.8656e+06	[HexNAc-C2H6O3]	-2.5	20	HexNAc(2)Hex(5)	1203.47	2	1	126.06	0	EEQYNSTYR	IVIG	15	2	30	Oxonium
17.62	20.58	2754501	1.72611e+07	[HexNAc-CH6O3]	-3.3	20	HexNAc(2)Hex(5)	1203.47	2	1	138.06	111937	EEQYNSTYR	IVIG	15	2	30	Oxonium
17.62	20.58	171158	1.07257e+06	[HexNAc-C2H4O2]	-3.3	20	HexNAc(2)Hex(5)	1203.47	2	1	144.07	0	EEQYNSTYR	IVIG	15	2	30	Oxonium
17.62	20.58	7160	44868.3	[Hex-H2O]	0.2	20	HexNAc(2)Hex(5)	1203.47	2	1	145.05	0	EEQYNSTYR	IVIG	15	2	30	Oxonium
17.62	20.58	204767	1.28318e+06	[Hex]	-2.1	20	HexNAc(2)Hex(5)	1203.47	2	1	163.06	0	EEQYNSTYR	IVIG	15	2	30	Oxonium
17.62	20.58	4681288	2.93354e+07	[HexNAc-2H2O]	-3	20	HexNAc(2)Hex(5)	1203.47	2	1	168.07	189419	EEQYNSTYR	IVIG	15	2	30	Oxonium
17.62	20.58	2881822	1.8059e+07	[HexNAc-H2O]	-2.8	20	HexNAc(2)Hex(5)	1203.47	2	1	186.08	5086	EEQYNSTYR	IVIG	15	2	30	Oxonium
17.62	20.58	33513514	2.10013e+08	[HexNAc]	-3.1	20	HexNAc(2)Hex(5)	1203.47	2	1	204.09	531943	EEQYNSTYR	IVIG	15	2	30	Oxonium
17.62	20.58	10272227	6.43711e+07	HexNAc(1)	-3.8	20	HexNAc(2)Hex(5)	1203.47	2	1	1392.59	0	EEQYNSTYR	IVIG	15	2	30	Glycopep
17.62	20.58	0	0	HexNAc(2)	#N/A	20	HexNAc(2)Hex(5)	1203.47	2	1	1595.67	0	EEQYNSTYR	IVIG	15	2	30	Glycopep
17.62	20.58	248844	1.55939e+06	HexNAc(2)Hex(1)	-4.2	20	HexNAc(2)Hex(5)	1203.47	2	1	1757.73	0	EEQYNSTYR	IVIG	15	2	30	Glycopep
17.62	20.58	1165425	7.30316e+06	HexNAc(2)Hex(2)	-2.2	20	HexNAc(2)Hex(5)	1203.47	2	1	1919.78	0	EEQYNSTYR	IVIG	15	2	30	Glycopep
17.62	46.1	150213680	5.2397e+08	[HexNAc-C2H6O3]	-0.4	203	HexNAc(2)Hex(6)	1284.5	2	1	126.06	13665473	EEQYNSTYR	IVIG	25	2	30	Oxonium
17.62	46.1	395841440	1.38076e+09	[HexNAc-CH6O3]	-1.4	203	HexNAc(2)Hex(6)	1284.5	2	1	138.06	64886892	EEQYNSTYR	IVIG	25	2	30	Oxonium
17.62	46.1	40655928	1.41814e+08	[HexNAc-C2H4O2]	-1.5	203	HexNAc(2)Hex(6)	1284.5	2	1	144.07	4149578	EEQYNSTYR	IVIG	25	2	30	Oxonium
17.62	46.1	4697802	1.63867e+07	[Hex-H2O]	-0.1	203	HexNAc(2)Hex(6)	1284.5	2	1	145.05	2185803	EEQYNSTYR	IVIG	25	2	30	Oxonium
17.62	46.1	8294287	2.89318e+07	[Hex]	-1.3	203	HexNAc(2)Hex(6)	1284.5	2	1	163.06	0	EEQYNSTYR	IVIG	25	2	30	Oxonium
17.62	46.1	250572624	8.74038e+08	[HexNAc-2H2O]	-1.2	203	HexNAc(2)Hex(6)	1284.5	2	1	168.07	54805984	EEQYNSTYR	IVIG	25	2	30	Oxonium
17.62	46.1	147811952	5.15592e+08	[HexNAc-H2O]	-1.2	203	HexNAc(2)Hex(6)	1284.5	2	1	186.08	22915162	EEQYNSTYR	IVIG	25	2	30	Oxonium
17.62	46.1	652710592	2.27676e+09	[HexNAc]	-1.5	203	HexNAc(2)Hex(6)	1284.5	2	1	204.09	92316616	EEQYNSTYR	IVIG	25	2	30	Oxonium
17.62	46.1	27511978	9.59663e+07	HexNAc(1)	-2.8	203	HexNAc(2)Hex(6)	1284.5	2	1	1392.59	0	EEQYNSTYR	IVIG	25	2	30	Glycopep
17.62	19.76	2401718	8.37758e+06	HexNAc(2)	-3.6	15	HexNAc(2)Hex(6)	1284.5	2	1	1595.67	0	EEQYNSTYR	IVIG	25	1	30	Glycopep
17.62	20.09	1986284	6.92848e+06	HexNAc(2)	-3.8	17	HexNAc(2)Hex(6)	1284.5	2	1	1595.67	0	EEQYNSTYR	IVIG	25	2	30	Glycopep
17.62	19.76	1774713	6.19049e+06	HexNAc(2)	-2.3	15	HexNAc(2)Hex(6)	1284.5	2	1	1595.67	0	EEQYNSTYR	IVIG	25	3	30	Glycopep
17.62	46.1	3159238	1.10199e+07	HexNAc(2)Hex(2)	-4.3	203	HexNAc(2)Hex(6)	1284.5	2	1	1919.78	0	EEQYNSTYR	IVIG	25	2	30	Glycopep
17.62	20.26	11459289	5.83018e+07	HexNAc(1)	-2	18	HexNAc(2)Hex(6)	1284.5	2	1	1392.59	0	EEQYNSTYR	IVIG	35	3	30	Glycopep
17.62	20.64	5031302	1.76938e+07	[HexNAc-C2H6O3]	-0.7	19	HexNAc(2)Hex(3)Fuc(1)	1114.45	2	1	126.06	835455	EEQYNSTYR	IVIG	ST	2	30	Oxonium
17.62	19.13	27702370	9.74222e+07	[HexNAc-C2H6O3]	-1.2	9	HexNAc(3)Hex(3)	1142.96	2	1	126.06	476450	EEQYNSTYR	IVIG	ST	2	30	Oxonium
17.62	20.64	15921383	5.59915e+07	[HexNAc-CH6O3]	-1.7	19	HexNAc(2)Hex(3)Fuc(1)	1114.45	2	1	138.06	3574120	EEQYNSTYR	IVIG	ST	2	30	Oxonium
17.62	19.13	44221768	1.55517e+08	[HexNAc-CH6O3]	-2.1	9	HexNAc(3)Hex(3)	1142.96	2	1	138.06	2111936	EEQYNSTYR	IVIG	ST	2	30	Oxonium
17.62	20.64	1474079	5.18396e+06	[HexNAc-C2H4O2]	-1.9	19	HexNAc(2)Hex(3)Fuc(1)	1114.45	2	1	144.07	341999	EEQYNSTYR	IVIG	ST	2	30	Oxonium
17.62	19.13	5444376	1.91465e+07	[HexNAc-C2H4O2]	-2.4	9	HexNAc(3)Hex(3)	1142.96	2	1	144.07	157060	EEQYNSTYR	IVIG	ST	2	30	Oxonium
17.62	20.64	7643666	2.68808e+07	[HexNAc-2H2O]	-1.3	19	HexNAc(2)Hex(3)Fuc(1)	1114.45	2	1	168.07	1681008	EEQYNSTYR	IVIG	ST	2	30	Oxonium
17.62	19.13	22783418	8.01235e+07	[HexNAc-2H2O]	-1.7	9	HexNAc(3)Hex(3)	1142.96	2	1	168.07	986019	EEQYNSTYR	IVIG	ST	2	30	Oxonium
17.62	20.64	4136448	1.45468e+07	[HexNAc-H2O]	-1.4	19	HexNAc(2)Hex(3)Fuc(1)	1114.45	2	1	186.08	939664	EEQYNSTYR	IVIG	ST	2	30	Oxonium
17.62	19.13	16656758	5.85776e+07	[HexNAc-H2O]	-1.8	9	HexNAc(3)Hex(3)	1142.96	2	1	186.08	508561	EEQYNSTYR	IVIG	ST	2	30	Oxonium
17.62	20.64	15411431	5.41981e+07	[HexNAc]	-1.6	19	HexNAc(2)Hex(3)Fuc(1)	1114.45	2	1	204.09	3037131	EEQYNSTYR	IVIG	ST	2	30	Oxonium
17.62	19.13	71771680	2.52403e+08	[HexNAc]	-2	9	HexNAc(3)Hex(3)	1142.96	2	1	204.09	1497342	EEQYNSTYR	IVIG	ST	2	30	Oxonium
17.62	20.64	2327561	8.18544e+06	HexNAc(1)	-2.3	19	HexNAc(2)Hex(3)Fuc(1)	1114.45	2	1	1392.59	0	EEQYNSTYR	IVIG	ST	2	30	Glycopep
17.62	19.13	12911166	4.54053e+07	HexNAc(1)	-2.7	9	HexNAc(3)Hex(3)	1142.96	2	1	1392.59	0	EEQYNSTYR	IVIG	ST	2	30	Glycopep
17.62	20.64	1046447	3.68009e+06	HexNAc(1)Fuc(1)	-3	19	HexNAc(2)Hex(3)Fuc(1)	1114.45	2	1	1538.65	0	EEQYNSTYR	IVIG	ST	2	30	Glycopep
17.62	20.64	101069	355434	HexNAc(2)	-2	19	HexNAc(2)Hex(3)Fuc(1)	1114.45	2	1	1595.67	0	EEQYNSTYR	IVIG	ST	2	30	Glycopep
17.62	19.13	947296	3.3314e+06	HexNAc(2)	-4.8	9	HexNAc(3)Hex(3)	1142.96	2	1	1595.67	0	EEQYNSTYR	IVIG	ST	2	30	Glycopep
17.62	20.64	33270	117002	HexNAc(2)Fuc(1)	-5.3	19	HexNAc(2)Hex(3)Fuc(1)	1114.45	2	1	1741.73	0	EEQYNSTYR	IVIG	ST	2	30	Glycopep
17.62	20.64	31318	110137	HexNAc(2)Hex(1)	-3.3	19	HexNAc(2)Hex(3)Fuc(1)	1114.45	2	1	1757.73	0	EEQYNSTYR	IVIG	ST	2	30	Glycopep
17.62	19.13	1016048	3.57318e+06	HexNAc(2)Hex(1)	-4.1	9	HexNAc(3)Hex(3)	1142.96	2	1	1757.73	0	EEQYNSTYR	IVIG	ST	2	30	Glycopep
17.62	20.64	13451	47303.8	HexNAc(2)Hex(1)Fuc(1)	-1.6	19	HexNAc(2)Hex(3)Fuc(1)	1114.45	2	1	1903.79	0	EEQYNSTYR	IVIG	ST	2	30	Glycopep
17.62	20.64	20097	70676	HexNAc(2)Hex(2)	0.9	19	HexNAc(2)Hex(3)Fuc(1)	1114.45	2	1	1919.78	0	EEQYNSTYR	IVIG	ST	2	30	Glycopep
17.62	19.13	962862	3.38614e+06	HexNAc(2)Hex(2)	-1.4	9	HexNAc(3)Hex(3)	1142.96	2	1	1919.78	0	EEQYNSTYR	IVIG	ST	2	30	Glycopep
17.62	20.75	51267976	51267976	[HexNAc-C2H6O3]	-0.9	21	HexNAc(3)Hex(4)Fuc(1)	1297.01	2	1	126.06	434146	EEQYNSTYR	AVA	35	2	30	Oxonium
17.62	46.1	189488416	189488416	[HexNAc-C2H6O3]	-0.5	200	HexNAc(2)Hex(6)	1284.5	2	1	126.06	8132723	EEQYNSTYR	AVA	35	3	30	Oxonium
17.62	20.26	65498900	65498900	[HexNAc-C2H6O3]	-1	17	HexNAc(3)Hex(4)Fuc(1)	1297.01	2	1	126.06	871072	EEQYNSTYR	AVA	35	3	30	Oxonium
17.62	20.75	118368008	118368008	[HexNAc-CH6O3]	-1.9	21	HexNAc(3)Hex(4)Fuc(1)	1297.01	2	1	138.06	1116638	EEQYNSTYR	AVA	35	2	30	Oxonium
17.62	46.1	516860416	516860416	[HexNAc-CH6O3]	-1.6	200	HexNAc(2)Hex(6)	1284.5	2	1	138.06	20011534	EEQYNSTYR	AVA	35	3	30	Oxonium
17.62	20.26	220101328	220101328	[HexNAc-CH6O3]	-2.1	17	HexNAc(3)Hex(4)Fuc(1)	1297.01	2	1	138.06	2376324	EEQYNSTYR	AVA	35	3	30	Oxonium
17.62	20.75	14737341	14737341	[HexNAc-C2H4O2]	-2.3	21	HexNAc(3)Hex(4)Fuc(1)	1297.01	2	1	144.07	50871	EEQYNSTYR	AVA	35	2	30	Oxonium
17.62	46.1	64377036	64377036	[HexNAc-C2H4O2]	-1.8	200	HexNAc(2)Hex(6)	1284.5	2	1	144.07	2427352	EEQYNSTYR	AVA	35	3	30	Oxonium
17.62	20.26	18369348	18369348	[HexNAc-C2H4O2]	-2.5	17	HexNAc(3)Hex(4)Fuc(1)	1297.01	2	1	144.07	279877	EEQYNSTYR	AVA	35	3	30	Oxonium
17.62	18.61	73074	73074	[Hex-H2O]	-1.2	7	HexNAc(2)Hex(6)	1284.5	2	1	145.05	0	EEQYNSTYR	AVA	15	1	30	Oxonium
17.62	46.1	10252361	10252361	[Hex-H2O]	-1.1	200	HexNAc(2)Hex(6)	1284.5	2	1	145.05	0	EEQYNSTYR	AVA	35	3	30	Oxonium
17.62	18.94	316397	316397	[Hex]	-2.4	9	HexNAc(2)Hex(6)	1284.5	2	1	163.06	0	EEQYNSTYR	AVA	15	1	30	Oxonium
17.62	46.1	8706248	8706248	[Hex]	-1.6	200	HexNAc(2)Hex(6)	1284.5	2	1	163.06	0	EEQYNSTYR	AVA	35	3	30	Oxonium
17.62	20.75	45920524	45920524	[HexNAc-2H2O]	-1.7	21	HexNAc(3)Hex(4)Fuc(1)	1297.01	2	1	168.07	393768	EEQYNSTYR	AVA	35	2	30	Oxonium
17.62	46.1	137608448	137608448	[HexNAc-2H2O]	-1.4	200	HexNAc(2)Hex(6)	1284.5	2	1	168.07	6286659	EEQYNSTYR	AVA	35	3	30	Oxonium
17.62	20.26	88071832	88071832	[HexNAc-2H2O]	-1.8	17	HexNAc(3)Hex(4)Fuc(1)	1297.01	2	1	168.07	754786	EEQYNSTYR	AVA	35	3	30	Oxonium
17.62	20.75	31177174	31177174	[HexNAc-H2O]	-1.7	21	HexNAc(3)Hex(4)Fuc(1)	1297.01	2	1	186.08	275411	EEQYNSTYR	AVA	35	2	30	Oxonium
17.62	46.1	76964928	76964928	[HexNAc-H2O]	-1.3	200	HexNAc(2)Hex(6)	1284.5	2	1	186.08	3962386	EEQYNSTYR	AVA	35	3	30	Oxonium
17.62	20.26	44551556	44551556	[HexNAc-H2O]	-1.8	17	HexNAc(3)Hex(4)Fuc(1)	1297.01	2	1	186.08	477046	EEQYNSTYR	AVA	35	3	30	Oxonium
17.62	20.75	88342872	88342872	[HexNAc]	-2.1	21	HexNAc(3)Hex(4)Fuc(1)	1297.01	2	1	204.09	563465	EEQYNSTYR	AVA	35	2	30	Oxonium
17.62	46.1	172242192	172242192	[HexNAc]	-1.6	200	HexNAc(2)Hex(6)	1284.5	2	1	204.09	10558697	EEQYNSTYR	AVA	35	3	30	Oxonium
17.62	20.26	119086720	119086720	[HexNAc]	-2	17	HexNAc(3)Hex(4)Fuc(1)	1297.01	2	1	204.09	1383259	EEQYNSTYR	AVA	35	3	30	Oxonium
17.62	20.09	40877156	40877156	[HexHexNAc]	-2.3	16	HexNAc(3)Hex(4)Fuc(1)	1297.01	2	1	366.14	323029	EEQYNSTYR	AVA	25	2	30	Oxonium
17.62	20.75	5076957	5076957	[HexHexNAc]	-1.5	21	HexNAc(3)Hex(4)Fuc(1)	1297.01	2	1	366.14	0	EEQYNSTYR	AVA	35	2	30	Oxonium
17.62	20.26	15235219	15235219	[HexHexNAc]	-1.7	17	HexNAc(3)Hex(4)Fuc(1)	1297.01	2	1	366.14	29092	EEQYNSTYR	AVA	35	3	30	Oxonium
17.62	19.93	16635968	16635968	HexNAc(1)	-3.8	15	HexNAc(2)Hex(6)	1284.5	2	1	1392.59	0	EEQYNSTYR	AVA	15	2	30	Glycopep
17.62	19.76	330526368	330526368	HexNAc(1)	-3.8	14	HexNAc(2)Hex(5)	1203.47	2	1	1392.59	168823	EEQYNSTYR	AVA	25	3	30	Glycopep
17.62	20.75	16816210	16816210	HexNAc(1)	-2.8	21	HexNAc(3)Hex(4)Fuc(1)	1297.01	2	1	1392.59	0	EEQYNSTYR	AVA	35	2	30	Glycopep
17.62	46.1	20937680	20937680	HexNAc(1)	-2.5	200	HexNAc(2)Hex(6)	1284.5	2	1	1392.59	0	EEQYNSTYR	AVA	35	3	30	Glycopep
17.62	20.26	20162936	20162936	HexNAc(1)	-2.5	17	HexNAc(3)Hex(4)Fuc(1)	1297.01	2	1	1392.59	239459	EEQYNSTYR	AVA	35	3	30	Glycopep
17.62	19.43	5198587	5198587	HexNAc(1)Fuc(1)	-3.9	12	HexNAc(3)Hex(4)Fuc(1)	1297.01	2	1	1538.65	0	EEQYNSTYR	AVA	15	1	30	Glycopep
17.62	20.75	2354784	2354784	HexNAc(1)Fuc(1)	-3.5	21	HexNAc(3)Hex(4)Fuc(1)	1297.01	2	1	1538.65	0	EEQYNSTYR	AVA	35	2	30	Glycopep
17.62	20.26	3978647	3978647	HexNAc(1)Fuc(1)	-2.9	17	HexNAc(3)Hex(4)Fuc(1)	1297.01	2	1	1538.65	0	EEQYNSTYR	AVA	35	3	30	Glycopep
17.62	19.93	552009	552009	HexNAc(2)	-0.9	15	HexNAc(2)Hex(6)	1284.5	2	1	1595.67	0	EEQYNSTYR	AVA	15	2	30	Glycopep
17.62	20.75	1212262	1212262	HexNAc(2)	-3.5	21	HexNAc(3)Hex(4)Fuc(1)	1297.01	2	1	1595.67	0	EEQYNSTYR	AVA	35	2	30	Glycopep
17.62	46.1	1706118	1706118	HexNAc(2)	-4	200	HexNAc(2)Hex(6)	1284.5	2	1	1595.67	0	EEQYNSTYR	AVA	35	3	30	Glycopep
17.62	20.26	1706118	1706118	HexNAc(2)	-4	17	HexNAc(3)Hex(4)Fuc(1)	1297.01	2	1	1595.67	0	EEQYNSTYR	AVA	35	3	30	Glycopep
17.62	20.75	135979	135979	HexNAc(2)Fuc(1)	-3.9	21	HexNAc(3)Hex(4)Fuc(1)	1297.01	2	1	1741.73	0	EEQYNSTYR	AVA	35	2	30	Glycopep
17.62	20.26	400620	400620	HexNAc(2)Fuc(1)	-2	17	HexNAc(3)Hex(4)Fuc(1)	1297.01	2	1	1741.73	0	EEQYNSTYR	AVA	35	3	30	Glycopep
17.62	20.75	410823	410823	HexNAc(2)Hex(1)	-5.1	21	HexNAc(3)Hex(4)Fuc(1)	1297.01	2	1	1757.73	0	EEQYNSTYR	AVA	35	2	30	Glycopep
17.62	20.26	786707	786707	HexNAc(2)Hex(1)	-2.5	17	HexNAc(3)Hex(4)Fuc(1)	1297.01	2	1	1757.73	0	EEQYNSTYR	AVA	35	3	30	Glycopep
17.62	20.75	0	0	HexNAc(2)Hex(1)Fuc(1)	#N/A	21	HexNAc(3)Hex(4)Fuc(1)	1297.01	2	1	1903.79	0	EEQYNSTYR	AVA	35	2	30	Glycopep
17.62	20.26	156844	156844	HexNAc(2)Hex(1)Fuc(1)	-3.3	17	HexNAc(3)Hex(4)Fuc(1)	1297.01	2	1	1903.79	0	EEQYNSTYR	AVA	35	3	30	Glycopep
17.62	19.27	15310	15310	HexNAc(2)Hex(2)	2.9	11	HexNAc(3)Hex(4)Fuc(1)	1297.01	2	1	1919.78	0	EEQYNSTYR	AVA	15	1	30	Glycopep
17.62	20.75	297646	297646	HexNAc(2)Hex(2)	0.1	21	HexNAc(3)Hex(4)Fuc(1)	1297.01	2	1	1919.78	0	EEQYNSTYR	AVA	35	2	30	Glycopep
17.62	46.1	776637	776637	HexNAc(2)Hex(2)	-1.1	200	HexNAc(2)Hex(6)	1284.5	2	1	1919.78	0	EEQYNSTYR	AVA	35	3	30	Glycopep
17.62	20.26	776637	776637	HexNAc(2)Hex(2)	-1.1	17	HexNAc(3)Hex(4)Fuc(1)	1297.01	2	1	1919.78	0	EEQYNSTYR	AVA	35	3	30	Glycopep
17.63	20.76	4643035	2.90957e+07	[HexNAc-C2H6O3]	-0.9	20	HexNAc(2)Hex(2)Fuc(1)	1033.42	2	1	126.06	118414	EEQYNSTYR	IVIG	15	2	30	Oxonium
17.63	20.76	4643035	2.90957e+07	[HexNAc-C2H6O3]	-0.9	20	HexNAc(2)Hex(3)	1041.42	2	1	126.06	118414	EEQYNSTYR	IVIG	15	2	30	Oxonium
17.63	20.76	449518	2.81691e+06	[HexNAc-C2H6O3]	-0.7	20	HexNAc(2)Hex(3)Fuc(1)	1114.45	2	1	126.06	0	EEQYNSTYR	IVIG	15	2	30	Oxonium
17.63	20.76	9338724	5.85213e+07	[HexNAc-CH6O3]	-1.9	20	HexNAc(2)Hex(2)Fuc(1)	1033.42	2	1	138.06	553750	EEQYNSTYR	IVIG	15	2	30	Oxonium
17.63	20.76	9338724	5.85213e+07	[HexNAc-CH6O3]	-1.9	20	HexNAc(2)Hex(3)	1041.42	2	1	138.06	553750	EEQYNSTYR	IVIG	15	2	30	Oxonium
17.63	20.76	1208730	7.57453e+06	[HexNAc-CH6O3]	-1.7	20	HexNAc(2)Hex(3)Fuc(1)	1114.45	2	1	138.06	155744	EEQYNSTYR	IVIG	15	2	30	Oxonium
17.63	20.76	680942	4.26714e+06	[HexNAc-C2H4O2]	-1.8	20	HexNAc(2)Hex(2)Fuc(1)	1033.42	2	1	144.07	0	EEQYNSTYR	IVIG	15	2	30	Oxonium
17.63	20.76	680942	4.26714e+06	[HexNAc-C2H4O2]	-1.8	20	HexNAc(2)Hex(3)	1041.42	2	1	144.07	0	EEQYNSTYR	IVIG	15	2	30	Oxonium
17.63	20.76	50843	318609	[HexNAc-C2H4O2]	-1.7	20	HexNAc(2)Hex(3)Fuc(1)	1114.45	2	1	144.07	0	EEQYNSTYR	IVIG	15	2	30	Oxonium
17.63	20.76	11275624	7.0659e+07	[HexNAc-2H2O]	-1.6	20	HexNAc(2)Hex(2)Fuc(1)	1033.42	2	1	168.07	794722	EEQYNSTYR	IVIG	15	2	30	Oxonium
17.63	20.76	11275624	7.0659e+07	[HexNAc-2H2O]	-1.6	20	HexNAc(2)Hex(3)	1041.42	2	1	168.07	794722	EEQYNSTYR	IVIG	15	2	30	Oxonium
17.63	20.76	1730188	1.08423e+07	[HexNAc-2H2O]	-1.4	20	HexNAc(2)Hex(3)Fuc(1)	1114.45	2	1	168.07	187429	EEQYNSTYR	IVIG	15	2	30	Oxonium
17.63	20.76	7351372	4.60675e+07	[HexNAc-H2O]	-1.6	20	HexNAc(2)Hex(2)Fuc(1)	1033.42	2	1	186.08	372143	EEQYNSTYR	IVIG	15	2	30	Oxonium
17.63	20.76	7351372	4.60675e+07	[HexNAc-H2O]	-1.6	20	HexNAc(2)Hex(3)	1041.42	2	1	186.08	372143	EEQYNSTYR	IVIG	15	2	30	Oxonium
17.63	20.76	1028150	6.44293e+06	[HexNAc-H2O]	-1.4	20	HexNAc(2)Hex(3)Fuc(1)	1114.45	2	1	186.08	18455	EEQYNSTYR	IVIG	15	2	30	Oxonium
17.63	20.76	55469264	3.47599e+08	[HexNAc]	-1.7	20	HexNAc(2)Hex(2)Fuc(1)	1033.42	2	1	204.09	2811264	EEQYNSTYR	IVIG	15	2	30	Oxonium
17.63	20.76	55469264	3.47599e+08	[HexNAc]	-1.7	20	HexNAc(2)Hex(3)	1041.42	2	1	204.09	2811264	EEQYNSTYR	IVIG	15	2	30	Oxonium
17.63	20.76	8499768	5.3264e+07	[HexNAc]	-1.6	20	HexNAc(2)Hex(3)Fuc(1)	1114.45	2	1	204.09	930799	EEQYNSTYR	IVIG	15	2	30	Oxonium
17.63	20.76	3717760	2.32974e+07	HexNAc(1)	-3.3	20	HexNAc(2)Hex(2)Fuc(1)	1033.42	2	1	1392.59	0	EEQYNSTYR	IVIG	15	2	30	Glycopep
17.63	20.76	3717760	2.32974e+07	HexNAc(1)	-3.3	20	HexNAc(2)Hex(3)	1041.42	2	1	1392.59	0	EEQYNSTYR	IVIG	15	2	30	Glycopep
17.63	20.76	1810427	1.13451e+07	HexNAc(1)	-3.2	20	HexNAc(2)Hex(3)Fuc(1)	1114.45	2	1	1392.59	0	EEQYNSTYR	IVIG	15	2	30	Glycopep
17.63	20.76	3296035	2.06547e+07	HexNAc(1)Fuc(1)	-3.5	20	HexNAc(2)Hex(2)Fuc(1)	1033.42	2	1	1538.65	0	EEQYNSTYR	IVIG	15	2	30	Glycopep
17.63	20.76	2101293	1.31678e+07	HexNAc(1)Fuc(1)	-2.9	20	HexNAc(2)Hex(3)Fuc(1)	1114.45	2	1	1538.65	0	EEQYNSTYR	IVIG	15	2	30	Glycopep
17.63	20.76	239970	1.50378e+06	HexNAc(2)	-2.4	20	HexNAc(2)Hex(2)Fuc(1)	1033.42	2	1	1595.67	0	EEQYNSTYR	IVIG	15	2	30	Glycopep
17.63	20.76	239970	1.50378e+06	HexNAc(2)	-2.4	20	HexNAc(2)Hex(3)	1041.42	2	1	1595.67	0	EEQYNSTYR	IVIG	15	2	30	Glycopep
17.63	20.76	0	0	HexNAc(2)	#N/A	20	HexNAc(2)Hex(3)Fuc(1)	1114.45	2	1	1595.67	0	EEQYNSTYR	IVIG	15	2	30	Glycopep
17.63	20.76	35315	221302	HexNAc(2)Fuc(1)	-0.9	20	HexNAc(2)Hex(2)Fuc(1)	1033.42	2	1	1741.73	0	EEQYNSTYR	IVIG	15	2	30	Glycopep
17.63	20.76	0	0	HexNAc(2)Fuc(1)	#N/A	20	HexNAc(2)Hex(3)Fuc(1)	1114.45	2	1	1741.73	0	EEQYNSTYR	IVIG	15	2	30	Glycopep
17.63	20.76	12535	78550.9	HexNAc(2)Hex(1)	-0.1	20	HexNAc(2)Hex(2)Fuc(1)	1033.42	2	1	1757.73	0	EEQYNSTYR	IVIG	15	2	30	Glycopep
17.63	20.76	12535	78550.9	HexNAc(2)Hex(1)	-0.1	20	HexNAc(2)Hex(3)	1041.42	2	1	1757.73	0	EEQYNSTYR	IVIG	15	2	30	Glycopep
17.63	20.76	0	0	HexNAc(2)Hex(1)	#N/A	20	HexNAc(2)Hex(3)Fuc(1)	1114.45	2	1	1757.73	0	EEQYNSTYR	IVIG	15	2	30	Glycopep
17.63	20.76	11303	70830.5	HexNAc(2)Hex(1)Fuc(1)	-3.5	20	HexNAc(2)Hex(2)Fuc(1)	1033.42	2	1	1903.79	0	EEQYNSTYR	IVIG	15	2	30	Glycopep
17.63	20.76	0	0	HexNAc(2)Hex(1)Fuc(1)	#N/A	20	HexNAc(2)Hex(3)Fuc(1)	1114.45	2	1	1903.79	0	EEQYNSTYR	IVIG	15	2	30	Glycopep
17.63	20.76	0	0	HexNAc(2)Hex(2)	#N/A	20	HexNAc(2)Hex(2)Fuc(1)	1033.42	2	1	1919.78	0	EEQYNSTYR	IVIG	15	2	30	Glycopep
17.63	20.76	0	0	HexNAc(2)Hex(2)	#N/A	20	HexNAc(2)Hex(3)	1041.42	2	1	1919.78	0	EEQYNSTYR	IVIG	15	2	30	Glycopep
17.63	20.76	0	0	HexNAc(2)Hex(2)	#N/A	20	HexNAc(2)Hex(3)Fuc(1)	1114.45	2	1	1919.78	0	EEQYNSTYR	IVIG	15	2	30	Glycopep
17.63	20.6	5926887	2.06739e+07	[HexNAc-C2H6O3]	-0.6	19	HexNAc(2)Hex(3)Fuc(1)	1114.45	2	1	126.06	979115	EEQYNSTYR	IVIG	25	1	30	Oxonium
17.63	19.77	374973088	1.30797e+09	[HexNAc-C2H6O3]	-1.1	14	HexNAc(4)Hex(5)Fuc(1)	986.719	3	1	126.06	2901259	EEQYNSTYR	IVIG	25	2	30	Oxonium
17.63	20.6	16241895	5.66544e+07	[HexNAc-CH6O3]	-1.4	19	HexNAc(2)Hex(3)Fuc(1)	1114.45	2	1	138.06	3757562	EEQYNSTYR	IVIG	25	1	30	Oxonium
17.63	19.77	1100292352	3.838e+09	[HexNAc-CH6O3]	-2	14	HexNAc(4)Hex(5)Fuc(1)	986.719	3	1	138.06	10948778	EEQYNSTYR	IVIG	25	2	30	Oxonium
17.63	20.6	1334591	4.65527e+06	[HexNAc-C2H4O2]	-1.6	19	HexNAc(2)Hex(3)Fuc(1)	1114.45	2	1	144.07	275447	EEQYNSTYR	IVIG	25	1	30	Oxonium
17.63	19.77	79421992	2.77037e+08	[HexNAc-C2H4O2]	-2.4	14	HexNAc(4)Hex(5)Fuc(1)	986.719	3	1	144.07	689665	EEQYNSTYR	IVIG	25	2	30	Oxonium
17.63	20.6	12180174	4.24864e+07	[HexNAc-2H2O]	-1.1	19	HexNAc(2)Hex(3)Fuc(1)	1114.45	2	1	168.07	3038213	EEQYNSTYR	IVIG	25	1	30	Oxonium
17.63	19.77	739642432	2.57999e+09	[HexNAc-2H2O]	-1.7	14	HexNAc(4)Hex(5)Fuc(1)	986.719	3	1	168.07	6950175	EEQYNSTYR	IVIG	25	2	30	Oxonium
17.63	20.6	7161338	2.49799e+07	[HexNAc-H2O]	-1.2	19	HexNAc(2)Hex(3)Fuc(1)	1114.45	2	1	186.08	1415889	EEQYNSTYR	IVIG	25	1	30	Oxonium
17.63	19.77	323954080	1.13e+09	[HexNAc-H2O]	-1.8	14	HexNAc(4)Hex(5)Fuc(1)	986.719	3	1	186.08	3063720	EEQYNSTYR	IVIG	25	2	30	Oxonium
17.63	20.6	31651492	1.10406e+08	[HexNAc]	-1.5	19	HexNAc(2)Hex(3)Fuc(1)	1114.45	2	1	204.09	5413232	EEQYNSTYR	IVIG	25	1	30	Oxonium
17.63	19.77	1307405568	4.56044e+09	[HexNAc]	-2	14	HexNAc(4)Hex(5)Fuc(1)	986.719	3	1	204.09	11732166	EEQYNSTYR	IVIG	25	2	30	Oxonium
17.63	19.77	642520832	2.24122e+09	[HexHexNAc]	-2.1	14	HexNAc(4)Hex(5)Fuc(1)	986.719	3	1	366.14	5787575	EEQYNSTYR	IVIG	25	2	30	Oxonium
17.63	19.77	10082087	3.5168e+07	HexNAc(1)	0.8	14	HexNAc(4)Hex(5)Fuc(1)	986.719	3	2	696.8	0	EEQYNSTYR	IVIG	25	2	30	Glycopep
17.63	19.77	0	0	HexNAc(1)Fuc(1)	#N/A	14	HexNAc(4)Hex(5)Fuc(1)	986.719	3	2	769.83	0	EEQYNSTYR	IVIG	25	2	30	Glycopep
17.63	19.77	4875101	1.70051e+07	HexNAc(2)	-0.4	14	HexNAc(4)Hex(5)Fuc(1)	986.719	3	2	798.34	0	EEQYNSTYR	IVIG	25	2	30	Glycopep
17.63	19.77	18701	65232.1	HexNAc(2)Fuc(1)	1.4	14	HexNAc(4)Hex(5)Fuc(1)	986.719	3	2	871.37	0	EEQYNSTYR	IVIG	25	2	30	Glycopep
17.63	19.77	1259971	4.39498e+06	HexNAc(2)Hex(1)	3	14	HexNAc(4)Hex(5)Fuc(1)	986.719	3	2	879.36	83609	EEQYNSTYR	IVIG	25	2	30	Glycopep
17.63	19.77	0	0	HexNAc(2)Hex(1)Fuc(1)	#N/A	14	HexNAc(4)Hex(5)Fuc(1)	986.719	3	2	952.39	0	EEQYNSTYR	IVIG	25	2	30	Glycopep
17.63	19.77	0	0	HexNAc(2)Hex(2)	#N/A	14	HexNAc(4)Hex(5)Fuc(1)	986.719	3	2	960.39	0	EEQYNSTYR	IVIG	25	2	30	Glycopep
17.63	19.77	18300	63833.4	HexNAc(2)Hex(2)Fuc(1)	3.8	14	HexNAc(4)Hex(5)Fuc(1)	986.719	3	2	1033.42	0	EEQYNSTYR	IVIG	25	2	30	Glycopep
17.63	19.77	0	0	HexNAc(2)Hex(3)	#N/A	14	HexNAc(4)Hex(5)Fuc(1)	986.719	3	2	1041.42	0	EEQYNSTYR	IVIG	25	2	30	Glycopep
17.63	19.77	10590	36939.6	HexNAc(2)Hex(3)Fuc(1)	7	14	HexNAc(4)Hex(5)Fuc(1)	986.719	3	2	1114.45	0	EEQYNSTYR	IVIG	25	2	30	Glycopep
17.63	19.77	0	0	HexNAc(3)Hex(3)	#N/A	14	HexNAc(4)Hex(5)Fuc(1)	986.719	3	2	1142.96	0	EEQYNSTYR	IVIG	25	2	30	Glycopep
17.63	19.77	0	0	HexNAc(2)Hex(4)Fuc(1)	#N/A	14	HexNAc(4)Hex(5)Fuc(1)	986.719	3	2	1195.47	0	EEQYNSTYR	IVIG	25	2	30	Glycopep
17.63	19.77	0	0	HexNAc(3)Hex(3)Fuc(1)	#N/A	14	HexNAc(4)Hex(5)Fuc(1)	986.719	3	2	1215.99	0	EEQYNSTYR	IVIG	25	2	30	Glycopep
17.63	19.77	0	0	HexNAc(3)Hex(4)	#N/A	14	HexNAc(4)Hex(5)Fuc(1)	986.719	3	2	1223.98	0	EEQYNSTYR	IVIG	25	2	30	Glycopep
17.63	19.77	17388	60652.2	HexNAc(4)Hex(3)	2.1	14	HexNAc(4)Hex(5)Fuc(1)	986.719	3	2	1244.5	0	EEQYNSTYR	IVIG	25	2	30	Glycopep
17.63	19.77	0	0	HexNAc(3)Hex(4)Fuc(1)	#N/A	14	HexNAc(4)Hex(5)Fuc(1)	986.719	3	2	1297.01	0	EEQYNSTYR	IVIG	25	2	30	Glycopep
17.63	19.77	0	0	HexNAc(3)Hex(5)	#N/A	14	HexNAc(4)Hex(5)Fuc(1)	986.719	3	2	1305.01	0	EEQYNSTYR	IVIG	25	2	30	Glycopep
17.63	19.77	0	0	HexNAc(4)Hex(3)Fuc(1)	#N/A	14	HexNAc(4)Hex(5)Fuc(1)	986.719	3	2	1317.53	0	EEQYNSTYR	IVIG	25	2	30	Glycopep
17.63	19.77	0	0	HexNAc(4)Hex(4)	#N/A	14	HexNAc(4)Hex(5)Fuc(1)	986.719	3	2	1325.52	0	EEQYNSTYR	IVIG	25	2	30	Glycopep
17.63	19.77	0	0	HexNAc(3)Hex(5)Fuc(1)	#N/A	14	HexNAc(4)Hex(5)Fuc(1)	986.719	3	2	1378.04	0	EEQYNSTYR	IVIG	25	2	30	Glycopep
17.63	20.6	8824743	3.07821e+07	HexNAc(1)	-2.5	19	HexNAc(2)Hex(3)Fuc(1)	1114.45	2	1	1392.59	0	EEQYNSTYR	IVIG	25	1	30	Glycopep
17.63	19.77	145878576	5.08848e+08	HexNAc(1)	-3	14	HexNAc(4)Hex(5)Fuc(1)	986.719	3	1	1392.59	194285	EEQYNSTYR	IVIG	25	2	30	Glycopep
17.63	19.77	0	0	HexNAc(4)Hex(4)Fuc(1)	#N/A	14	HexNAc(4)Hex(5)Fuc(1)	986.719	3	2	1398.55	0	EEQYNSTYR	IVIG	25	2	30	Glycopep
17.63	20.6	3242217	1.13094e+07	HexNAc(1)Fuc(1)	-2.8	19	HexNAc(2)Hex(3)Fuc(1)	1114.45	2	1	1538.65	170637	EEQYNSTYR	IVIG	25	1	30	Glycopep
17.63	19.77	78492928	2.73796e+08	HexNAc(1)Fuc(1)	-3.9	14	HexNAc(4)Hex(5)Fuc(1)	986.719	3	1	1538.65	0	EEQYNSTYR	IVIG	25	2	30	Glycopep
17.63	20.6	486715	1.69774e+06	HexNAc(2)	-5.4	19	HexNAc(2)Hex(3)Fuc(1)	1114.45	2	1	1595.67	0	EEQYNSTYR	IVIG	25	1	30	Glycopep
17.63	19.77	25487764	8.89055e+07	HexNAc(2)	-4.3	14	HexNAc(4)Hex(5)Fuc(1)	986.719	3	1	1595.67	0	EEQYNSTYR	IVIG	25	2	30	Glycopep
17.63	20.6	166796	581812	HexNAc(2)Fuc(1)	-3.2	19	HexNAc(2)Hex(3)Fuc(1)	1114.45	2	1	1741.73	0	EEQYNSTYR	IVIG	25	1	30	Glycopep
17.63	19.77	15183768	5.29635e+07	HexNAc(2)Fuc(1)	-3.7	14	HexNAc(4)Hex(5)Fuc(1)	986.719	3	1	1741.73	0	EEQYNSTYR	IVIG	25	2	30	Glycopep
17.63	20.6	111234	388002	HexNAc(2)Hex(1)	-4.4	19	HexNAc(2)Hex(3)Fuc(1)	1114.45	2	1	1757.73	0	EEQYNSTYR	IVIG	25	1	30	Glycopep
17.63	19.77	11516941	4.0173e+07	HexNAc(2)Hex(1)	-2.7	14	HexNAc(4)Hex(5)Fuc(1)	986.719	3	1	1757.73	0	EEQYNSTYR	IVIG	25	2	30	Glycopep
17.63	20.6	42317	147609	HexNAc(2)Hex(1)Fuc(1)	1.7	19	HexNAc(2)Hex(3)Fuc(1)	1114.45	2	1	1903.79	0	EEQYNSTYR	IVIG	25	1	30	Glycopep
17.63	19.77	5255005	1.83303e+07	HexNAc(2)Hex(1)Fuc(1)	-5	14	HexNAc(4)Hex(5)Fuc(1)	986.719	3	1	1903.79	0	EEQYNSTYR	IVIG	25	2	30	Glycopep
17.63	20.6	104669	365102	HexNAc(2)Hex(2)	-2.8	19	HexNAc(2)Hex(3)Fuc(1)	1114.45	2	1	1919.78	0	EEQYNSTYR	IVIG	25	1	30	Glycopep
17.63	19.77	11326640	3.95092e+07	HexNAc(2)Hex(2)	-4.1	14	HexNAc(4)Hex(5)Fuc(1)	986.719	3	1	1919.78	0	EEQYNSTYR	IVIG	25	2	30	Glycopep
17.63	19.81	20412462	7.17854e+07	[HexNAc-C2H6O3]	-1.3	14	HexNAc(3)Hex(3)	1142.96	2	1	126.06	542271	EEQYNSTYR	IVIG	ST	1	30	Oxonium
17.63	19.81	45991224	1.61739e+08	[HexNAc-CH6O3]	-2.1	14	HexNAc(3)Hex(3)	1142.96	2	1	138.06	2654271	EEQYNSTYR	IVIG	ST	1	30	Oxonium
17.63	19.81	4357135	1.53229e+07	[HexNAc-C2H4O2]	-2.6	14	HexNAc(3)Hex(3)	1142.96	2	1	144.07	168694	EEQYNSTYR	IVIG	ST	1	30	Oxonium
17.63	19.81	24446808	8.59732e+07	[HexNAc-2H2O]	-1.8	14	HexNAc(3)Hex(3)	1142.96	2	1	168.07	1350782	EEQYNSTYR	IVIG	ST	1	30	Oxonium
17.63	19.81	13877966	4.88053e+07	[HexNAc-H2O]	-2	14	HexNAc(3)Hex(3)	1142.96	2	1	186.08	589598	EEQYNSTYR	IVIG	ST	1	30	Oxonium
17.63	19.81	54886076	1.9302e+08	[HexNAc]	-2.1	14	HexNAc(3)Hex(3)	1142.96	2	1	204.09	1660804	EEQYNSTYR	IVIG	ST	1	30	Oxonium
17.63	19.81	10031792	3.52793e+07	HexNAc(1)	-3	14	HexNAc(3)Hex(3)	1142.96	2	1	1392.59	0	EEQYNSTYR	IVIG	ST	1	30	Glycopep
17.63	19.81	1059696	3.72668e+06	HexNAc(2)	-3.4	14	HexNAc(3)Hex(3)	1142.96	2	1	1595.67	0	EEQYNSTYR	IVIG	ST	1	30	Glycopep
17.63	19.81	1275027	4.48395e+06	HexNAc(2)Hex(1)	-3.9	14	HexNAc(3)Hex(3)	1142.96	2	1	1757.73	0	EEQYNSTYR	IVIG	ST	1	30	Glycopep
17.63	19.81	1377355	4.84381e+06	HexNAc(2)Hex(2)	-2.5	14	HexNAc(3)Hex(3)	1142.96	2	1	1919.78	0	EEQYNSTYR	IVIG	ST	1	30	Glycopep
17.63	19.94	29837302	29837302	[HexNAc-C2H6O3]	-0.9	15	HexNAc(2)Hex(3)Fuc(1)	1114.45	2	1	126.06	1549034	EEQYNSTYR	AVA	35	2	30	Oxonium
17.63	20.26	391463648	391463648	[HexNAc-C2H6O3]	-0.7	18	HexNAc(4)Hex(4)Fuc(1)	932.701	3	1	126.06	4739769	EEQYNSTYR	AVA	35	3	30	Oxonium
17.63	19.94	83646552	83646552	[HexNAc-CH6O3]	-2	15	HexNAc(2)Hex(3)Fuc(1)	1114.45	2	1	138.06	4302280	EEQYNSTYR	AVA	35	2	30	Oxonium
17.63	20.26	922808448	922808448	[HexNAc-CH6O3]	-1.7	18	HexNAc(4)Hex(4)Fuc(1)	932.701	3	1	138.06	8938031	EEQYNSTYR	AVA	35	3	30	Oxonium
17.63	19.94	7897299	7897299	[HexNAc-C2H4O2]	-2.3	15	HexNAc(2)Hex(3)Fuc(1)	1114.45	2	1	144.07	611314	EEQYNSTYR	AVA	35	2	30	Oxonium
17.63	20.26	97588168	97588168	[HexNAc-C2H4O2]	-2.2	18	HexNAc(4)Hex(4)Fuc(1)	932.701	3	1	144.07	1636898	EEQYNSTYR	AVA	35	3	30	Oxonium
17.63	19.94	30972076	30972076	[HexNAc-2H2O]	-1.7	15	HexNAc(2)Hex(3)Fuc(1)	1114.45	2	1	168.07	1367480	EEQYNSTYR	AVA	35	2	30	Oxonium
17.63	20.26	278839904	278839904	[HexNAc-2H2O]	-1.4	18	HexNAc(4)Hex(4)Fuc(1)	932.701	3	1	168.07	2505013	EEQYNSTYR	AVA	35	3	30	Oxonium
17.63	19.94	18939646	18939646	[HexNAc-H2O]	-1.8	15	HexNAc(2)Hex(3)Fuc(1)	1114.45	2	1	186.08	923752	EEQYNSTYR	AVA	35	2	30	Oxonium
17.63	20.26	154737760	154737760	[HexNAc-H2O]	-1.4	18	HexNAc(4)Hex(4)Fuc(1)	932.701	3	1	186.08	1717597	EEQYNSTYR	AVA	35	3	30	Oxonium
17.63	19.94	51913160	51913160	[HexNAc]	-2	15	HexNAc(2)Hex(3)Fuc(1)	1114.45	2	1	204.09	1678869	EEQYNSTYR	AVA	35	2	30	Oxonium
17.63	20.26	383689248	383689248	[HexNAc]	-1.6	18	HexNAc(4)Hex(4)Fuc(1)	932.701	3	1	204.09	3952261	EEQYNSTYR	AVA	35	3	30	Oxonium
17.63	20.26	34867216	34867216	[HexHexNAc]	-1.5	18	HexNAc(4)Hex(4)Fuc(1)	932.701	3	1	366.14	119942	EEQYNSTYR	AVA	35	3	30	Oxonium
17.63	20.26	0	0	HexNAc(1)	#N/A	18	HexNAc(4)Hex(4)Fuc(1)	932.701	3	2	696.8	0	EEQYNSTYR	AVA	35	3	30	Glycopep
17.63	20.26	0	0	HexNAc(1)Fuc(1)	#N/A	18	HexNAc(4)Hex(4)Fuc(1)	932.701	3	2	769.83	0	EEQYNSTYR	AVA	35	3	30	Glycopep
17.63	20.26	0	0	HexNAc(2)	#N/A	18	HexNAc(4)Hex(4)Fuc(1)	932.701	3	2	798.34	0	EEQYNSTYR	AVA	35	3	30	Glycopep
17.63	20.26	0	0	HexNAc(2)Fuc(1)	#N/A	18	HexNAc(4)Hex(4)Fuc(1)	932.701	3	2	871.37	0	EEQYNSTYR	AVA	35	3	30	Glycopep
17.63	20.26	24619	24619	HexNAc(2)Hex(1)	-5.8	18	HexNAc(4)Hex(4)Fuc(1)	932.701	3	2	879.36	0	EEQYNSTYR	AVA	35	3	30	Glycopep
17.63	20.26	0	0	HexNAc(2)Hex(1)Fuc(1)	#N/A	18	HexNAc(4)Hex(4)Fuc(1)	932.701	3	2	952.39	0	EEQYNSTYR	AVA	35	3	30	Glycopep
17.63	20.26	0	0	HexNAc(2)Hex(2)	#N/A	18	HexNAc(4)Hex(4)Fuc(1)	932.701	3	2	960.39	0	EEQYNSTYR	AVA	35	3	30	Glycopep
17.63	20.26	0	0	HexNAc(2)Hex(2)Fuc(1)	#N/A	18	HexNAc(4)Hex(4)Fuc(1)	932.701	3	2	1033.42	0	EEQYNSTYR	AVA	35	3	30	Glycopep
17.63	20.26	0	0	HexNAc(2)Hex(3)	#N/A	18	HexNAc(4)Hex(4)Fuc(1)	932.701	3	2	1041.42	0	EEQYNSTYR	AVA	35	3	30	Glycopep
17.63	20.26	0	0	HexNAc(2)Hex(3)Fuc(1)	#N/A	18	HexNAc(4)Hex(4)Fuc(1)	932.701	3	2	1114.45	0	EEQYNSTYR	AVA	35	3	30	Glycopep
17.63	20.26	0	0	HexNAc(2)Hex(4)	#N/A	18	HexNAc(4)Hex(4)Fuc(1)	932.701	3	2	1122.44	0	EEQYNSTYR	AVA	35	3	30	Glycopep
17.63	20.26	0	0	HexNAc(3)Hex(3)	#N/A	18	HexNAc(4)Hex(4)Fuc(1)	932.701	3	2	1142.96	0	EEQYNSTYR	AVA	35	3	30	Glycopep
17.63	20.26	53886	53886	HexNAc(2)Hex(4)Fuc(1)	-0.4	18	HexNAc(4)Hex(4)Fuc(1)	932.701	3	2	1195.47	0	EEQYNSTYR	AVA	35	3	30	Glycopep
17.63	20.26	0	0	HexNAc(3)Hex(3)Fuc(1)	#N/A	18	HexNAc(4)Hex(4)Fuc(1)	932.701	3	2	1215.99	0	EEQYNSTYR	AVA	35	3	30	Glycopep
17.63	20.26	0	0	HexNAc(3)Hex(4)	#N/A	18	HexNAc(4)Hex(4)Fuc(1)	932.701	3	2	1223.98	0	EEQYNSTYR	AVA	35	3	30	Glycopep
17.63	20.26	0	0	HexNAc(4)Hex(3)	#N/A	18	HexNAc(4)Hex(4)Fuc(1)	932.701	3	2	1244.5	0	EEQYNSTYR	AVA	35	3	30	Glycopep
17.63	20.26	0	0	HexNAc(3)Hex(4)Fuc(1)	#N/A	18	HexNAc(4)Hex(4)Fuc(1)	932.701	3	2	1297.01	0	EEQYNSTYR	AVA	35	3	30	Glycopep
17.63	20.26	0	0	HexNAc(4)Hex(3)Fuc(1)	#N/A	18	HexNAc(4)Hex(4)Fuc(1)	932.701	3	2	1317.53	0	EEQYNSTYR	AVA	35	3	30	Glycopep
17.63	20.26	0	0	HexNAc(4)Hex(4)	#N/A	18	HexNAc(4)Hex(4)Fuc(1)	932.701	3	2	1325.52	0	EEQYNSTYR	AVA	35	3	30	Glycopep
17.63	19.94	17085682	17085682	HexNAc(1)	-2.9	15	HexNAc(2)Hex(3)Fuc(1)	1114.45	2	1	1392.59	0	EEQYNSTYR	AVA	35	2	30	Glycopep
17.63	20.26	43162272	43162272	HexNAc(1)	-2.6	18	HexNAc(4)Hex(4)Fuc(1)	932.701	3	1	1392.59	61431	EEQYNSTYR	AVA	35	3	30	Glycopep
17.63	19.94	3082670	3082670	HexNAc(1)Fuc(1)	-3.1	15	HexNAc(2)Hex(3)Fuc(1)	1114.45	2	1	1538.65	0	EEQYNSTYR	AVA	35	2	30	Glycopep
17.63	20.26	9535798	9535798	HexNAc(1)Fuc(1)	-3.4	18	HexNAc(4)Hex(4)Fuc(1)	932.701	3	1	1538.65	0	EEQYNSTYR	AVA	35	3	30	Glycopep
17.63	19.94	1017287	1017287	HexNAc(2)	-3.9	15	HexNAc(2)Hex(3)Fuc(1)	1114.45	2	1	1595.67	0	EEQYNSTYR	AVA	35	2	30	Glycopep
17.63	20.26	4047541	4047541	HexNAc(2)	-4	18	HexNAc(4)Hex(4)Fuc(1)	932.701	3	1	1595.67	0	EEQYNSTYR	AVA	35	3	30	Glycopep
17.63	19.94	159894	159894	HexNAc(2)Fuc(1)	-3	15	HexNAc(2)Hex(3)Fuc(1)	1114.45	2	1	1741.73	0	EEQYNSTYR	AVA	35	2	30	Glycopep
17.63	20.26	812199	812199	HexNAc(2)Fuc(1)	-5.6	18	HexNAc(4)Hex(4)Fuc(1)	932.701	3	1	1741.73	0	EEQYNSTYR	AVA	35	3	30	Glycopep
17.63	19.94	207533	207533	HexNAc(2)Hex(1)	-3.7	15	HexNAc(2)Hex(3)Fuc(1)	1114.45	2	1	1757.73	0	EEQYNSTYR	AVA	35	2	30	Glycopep
17.63	20.26	2396249	2396249	HexNAc(2)Hex(1)	-7.4	18	HexNAc(4)Hex(4)Fuc(1)	932.701	3	1	1757.73	0	EEQYNSTYR	AVA	35	3	30	Glycopep
17.63	19.94	0	0	HexNAc(2)Hex(1)Fuc(1)	#N/A	15	HexNAc(2)Hex(3)Fuc(1)	1114.45	2	1	1903.79	0	EEQYNSTYR	AVA	35	2	30	Glycopep
17.63	20.26	809473	809473	HexNAc(2)Hex(1)Fuc(1)	-1.3	18	HexNAc(4)Hex(4)Fuc(1)	932.701	3	1	1903.79	0	EEQYNSTYR	AVA	35	3	30	Glycopep
17.63	19.94	91513	91513	HexNAc(2)Hex(2)	-2.4	15	HexNAc(2)Hex(3)Fuc(1)	1114.45	2	1	1919.78	0	EEQYNSTYR	AVA	35	2	30	Glycopep
17.63	20.26	1898197	1898197	HexNAc(2)Hex(2)	0.6	18	HexNAc(4)Hex(4)Fuc(1)	932.701	3	1	1919.78	0	EEQYNSTYR	AVA	35	3	30	Glycopep
17.65	20.64	16987626	16987626	[HexNAc-C2H6O3]	-0.9	20	HexNAc(2)Hex(3)Fuc(1)	1114.45	2	1	126.06	1113967	EEQYNSTYR	AVA	ST	3	30	Oxonium
17.65	20.64	46550052	46550052	[HexNAc-CH6O3]	-1.9	20	HexNAc(2)Hex(3)Fuc(1)	1114.45	2	1	138.06	2857009	EEQYNSTYR	AVA	ST	3	30	Oxonium
17.65	20.64	3949862	3949862	[HexNAc-C2H4O2]	-2	20	HexNAc(2)Hex(3)Fuc(1)	1114.45	2	1	144.07	311774	EEQYNSTYR	AVA	ST	3	30	Oxonium
17.65	20.64	24562090	24562090	[HexNAc-2H2O]	-1.6	20	HexNAc(2)Hex(3)Fuc(1)	1114.45	2	1	168.07	1075646	EEQYNSTYR	AVA	ST	3	30	Oxonium
17.65	20.64	14078287	14078287	[HexNAc-H2O]	-1.7	20	HexNAc(2)Hex(3)Fuc(1)	1114.45	2	1	186.08	985411	EEQYNSTYR	AVA	ST	3	30	Oxonium
17.65	20.64	67462576	67462576	[HexNAc]	-1.9	20	HexNAc(2)Hex(3)Fuc(1)	1114.45	2	1	204.09	2674416	EEQYNSTYR	AVA	ST	3	30	Oxonium
17.65	20.64	26324996	26324996	HexNAc(1)	-3	20	HexNAc(2)Hex(3)Fuc(1)	1114.45	2	1	1392.59	96461	EEQYNSTYR	AVA	ST	3	30	Glycopep
17.65	20.64	6917426	6917426	HexNAc(1)Fuc(1)	-2.8	20	HexNAc(2)Hex(3)Fuc(1)	1114.45	2	1	1538.65	0	EEQYNSTYR	AVA	ST	3	30	Glycopep
17.65	20.64	1106018	1106018	HexNAc(2)	-4.1	20	HexNAc(2)Hex(3)Fuc(1)	1114.45	2	1	1595.67	0	EEQYNSTYR	AVA	ST	3	30	Glycopep
17.65	20.64	222631	222631	HexNAc(2)Fuc(1)	-3	20	HexNAc(2)Hex(3)Fuc(1)	1114.45	2	1	1741.73	0	EEQYNSTYR	AVA	ST	3	30	Glycopep
17.65	20.64	230742	230742	HexNAc(2)Hex(1)	-5.7	20	HexNAc(2)Hex(3)Fuc(1)	1114.45	2	1	1757.73	0	EEQYNSTYR	AVA	ST	3	30	Glycopep
17.65	20.64	16021	16021	HexNAc(2)Hex(1)Fuc(1)	-2.6	20	HexNAc(2)Hex(3)Fuc(1)	1114.45	2	1	1903.79	0	EEQYNSTYR	AVA	ST	3	30	Glycopep
17.65	20.64	143427	143427	HexNAc(2)Hex(2)	-4.2	20	HexNAc(2)Hex(3)Fuc(1)	1114.45	2	1	1919.78	0	EEQYNSTYR	AVA	ST	3	30	Glycopep
17.77	21.29	48368644	48368644	[HexNAc-C2H6O3]	-0.8	23	HexNAc(3)Hex(4)	1223.98	2	1	126.06	582283	EEQYNSTYR	AVA	ST	1	30	Oxonium
17.77	20.96	69038328	69038328	[HexNAc-C2H6O3]	-1.5	21	HexNAc(3)Hex(4)	1223.98	2	1	126.06	684638	EEQYNSTYR	AVA	ST	2	30	Oxonium
17.77	21.29	86937488	86937488	[HexNAc-CH6O3]	-1.8	23	HexNAc(3)Hex(4)	1223.98	2	1	138.06	1681711	EEQYNSTYR	AVA	ST	1	30	Oxonium
17.77	20.96	115680568	115680568	[HexNAc-CH6O3]	-2.5	21	HexNAc(3)Hex(4)	1223.98	2	1	138.06	1831468	EEQYNSTYR	AVA	ST	2	30	Oxonium
17.77	21.29	11381944	11381944	[HexNAc-C2H4O2]	-2.1	23	HexNAc(3)Hex(4)	1223.98	2	1	144.07	198078	EEQYNSTYR	AVA	ST	1	30	Oxonium
17.77	20.96	16130322	16130322	[HexNAc-C2H4O2]	-2.8	21	HexNAc(3)Hex(4)	1223.98	2	1	144.07	300941	EEQYNSTYR	AVA	ST	2	30	Oxonium
17.77	21.29	44859420	44859420	[HexNAc-2H2O]	-1.4	23	HexNAc(3)Hex(4)	1223.98	2	1	168.07	704655	EEQYNSTYR	AVA	ST	1	30	Oxonium
17.77	20.96	58991656	58991656	[HexNAc-2H2O]	-2.2	21	HexNAc(3)Hex(4)	1223.98	2	1	168.07	713268	EEQYNSTYR	AVA	ST	2	30	Oxonium
17.77	21.29	34923064	34923064	[HexNAc-H2O]	-1.5	23	HexNAc(3)Hex(4)	1223.98	2	1	186.08	505402	EEQYNSTYR	AVA	ST	1	30	Oxonium
17.77	20.96	50022892	50022892	[HexNAc-H2O]	-2.3	21	HexNAc(3)Hex(4)	1223.98	2	1	186.08	544017	EEQYNSTYR	AVA	ST	2	30	Oxonium
17.77	21.29	144104144	144104144	[HexNAc]	-1.7	23	HexNAc(3)Hex(4)	1223.98	2	1	204.09	1429787	EEQYNSTYR	AVA	ST	1	30	Oxonium
17.77	20.96	207174304	207174304	[HexNAc]	-2.4	21	HexNAc(3)Hex(4)	1223.98	2	1	204.09	2142272	EEQYNSTYR	AVA	ST	2	30	Oxonium
17.77	21.29	24425478	24425478	[HexHexNAc]	-1.8	23	HexNAc(3)Hex(4)	1223.98	2	1	366.14	540639	EEQYNSTYR	AVA	ST	1	30	Oxonium
17.77	20.96	26591478	26591478	[HexHexNAc]	-2.5	21	HexNAc(3)Hex(4)	1223.98	2	1	366.14	505590	EEQYNSTYR	AVA	ST	2	30	Oxonium
17.77	21.29	25013662	25013662	HexNAc(1)	-2.7	23	HexNAc(3)Hex(4)	1223.98	2	1	1392.59	0	EEQYNSTYR	AVA	ST	1	30	Glycopep
17.77	20.96	49095240	49095240	HexNAc(1)	-3.4	21	HexNAc(3)Hex(4)	1223.98	2	1	1392.59	0	EEQYNSTYR	AVA	ST	2	30	Glycopep
17.77	21.29	4356752	4356752	HexNAc(2)	-3.6	23	HexNAc(3)Hex(4)	1223.98	2	1	1595.67	0	EEQYNSTYR	AVA	ST	1	30	Glycopep
17.77	20.96	5780469	5780469	HexNAc(2)	-3.8	21	HexNAc(3)Hex(4)	1223.98	2	1	1595.67	0	EEQYNSTYR	AVA	ST	2	30	Glycopep
17.77	21.29	1325033	1325033	HexNAc(2)Hex(1)	-4.5	23	HexNAc(3)Hex(4)	1223.98	2	1	1757.73	0	EEQYNSTYR	AVA	ST	1	30	Glycopep
17.77	20.96	2789344	2789344	HexNAc(2)Hex(1)	-5	21	HexNAc(3)Hex(4)	1223.98	2	1	1757.73	0	EEQYNSTYR	AVA	ST	2	30	Glycopep
17.77	21.29	1310777	1310777	HexNAc(2)Hex(2)	-1.2	23	HexNAc(3)Hex(4)	1223.98	2	1	1919.78	0	EEQYNSTYR	AVA	ST	1	30	Glycopep
17.77	20.96	2424825	2424825	HexNAc(2)Hex(2)	-2.5	21	HexNAc(3)Hex(4)	1223.98	2	1	1919.78	0	EEQYNSTYR	AVA	ST	2	30	Glycopep
17.78	19.6	37895792	1.32187e+08	[HexNAc-C2H6O3]	-1	12	HexNAc(2)Hex(5)	1203.47	2	1	126.06	486683	EEQYNSTYR	IVIG	25	1	30	Oxonium
17.78	19.6	83966464	2.92889e+08	[HexNAc-CH6O3]	-1.9	12	HexNAc(2)Hex(5)	1203.47	2	1	138.06	2241727	EEQYNSTYR	IVIG	25	1	30	Oxonium
17.78	19.6	6356003	2.21708e+07	[HexNAc-C2H4O2]	-2.2	12	HexNAc(2)Hex(5)	1203.47	2	1	144.07	190373	EEQYNSTYR	IVIG	25	1	30	Oxonium
17.78	19.6	2336613	8.15049e+06	[Hex-H2O]	-1.1	12	HexNAc(2)Hex(5)	1203.47	2	1	145.05	184288	EEQYNSTYR	IVIG	25	1	30	Oxonium
17.78	19.6	4967879	1.73288e+07	[Hex]	-1.6	12	HexNAc(2)Hex(5)	1203.47	2	1	163.06	225594	EEQYNSTYR	IVIG	25	1	30	Oxonium
17.78	19.6	81072336	2.82793e+08	[HexNAc-2H2O]	-1.6	12	HexNAc(2)Hex(5)	1203.47	2	1	168.07	1742799	EEQYNSTYR	IVIG	25	1	30	Oxonium
17.78	19.6	47077252	1.64213e+08	[HexNAc-H2O]	-1.7	12	HexNAc(2)Hex(5)	1203.47	2	1	186.08	831780	EEQYNSTYR	IVIG	25	1	30	Oxonium
17.78	19.6	250878416	8.75105e+08	[HexNAc]	-1.9	12	HexNAc(2)Hex(5)	1203.47	2	1	204.09	3026088	EEQYNSTYR	IVIG	25	1	30	Oxonium
17.78	19.6	61133528	2.13244e+08	HexNAc(1)	-3.2	12	HexNAc(2)Hex(5)	1203.47	2	1	1392.59	10794	EEQYNSTYR	IVIG	25	1	30	Glycopep
17.78	19.6	4780219	1.66742e+07	HexNAc(2)	-4	12	HexNAc(2)Hex(5)	1203.47	2	1	1595.67	0	EEQYNSTYR	IVIG	25	1	30	Glycopep
17.78	19.6	4234169	1.47695e+07	HexNAc(2)Hex(1)	-3.9	12	HexNAc(2)Hex(5)	1203.47	2	1	1757.73	0	EEQYNSTYR	IVIG	25	1	30	Glycopep
17.78	19.6	5120158	1.78599e+07	HexNAc(2)Hex(2)	-2.7	12	HexNAc(2)Hex(5)	1203.47	2	1	1919.78	0	EEQYNSTYR	IVIG	25	1	30	Glycopep
17.78	20.8	282744384	9.9434e+08	[HexNAc-C2H6O3]	-0.8	19	HexNAc(4)Hex(4)Fuc(1)	932.701	3	1	126.06	2520763	EEQYNSTYR	IVIG	ST	2	30	Oxonium
17.78	20.8	449331744	1.58019e+09	[HexNAc-CH6O3]	-1.7	19	HexNAc(4)Hex(4)Fuc(1)	932.701	3	1	138.06	6576469	EEQYNSTYR	IVIG	ST	2	30	Oxonium
17.78	20.8	60221032	2.11782e+08	[HexNAc-C2H4O2]	-2.1	19	HexNAc(4)Hex(4)Fuc(1)	932.701	3	1	144.07	641415	EEQYNSTYR	IVIG	ST	2	30	Oxonium
17.78	20.8	202982288	7.13837e+08	[HexNAc-2H2O]	-1.4	19	HexNAc(4)Hex(4)Fuc(1)	932.701	3	1	168.07	3175149	EEQYNSTYR	IVIG	ST	2	30	Oxonium
17.78	20.8	155572704	5.4711e+08	[HexNAc-H2O]	-1.6	19	HexNAc(4)Hex(4)Fuc(1)	932.701	3	1	186.08	1699840	EEQYNSTYR	IVIG	ST	2	30	Oxonium
17.78	20.8	695752512	2.44678e+09	[HexNAc]	-1.7	19	HexNAc(4)Hex(4)Fuc(1)	932.701	3	1	204.09	6674801	EEQYNSTYR	IVIG	ST	2	30	Oxonium
17.78	20.8	152032416	5.34659e+08	[HexHexNAc]	-1.8	19	HexNAc(4)Hex(4)Fuc(1)	932.701	3	1	366.14	2969047	EEQYNSTYR	IVIG	ST	2	30	Oxonium
17.78	20.8	4608028	1.62053e+07	HexNAc(1)	1.9	19	HexNAc(4)Hex(4)Fuc(1)	932.701	3	2	696.8	0	EEQYNSTYR	IVIG	ST	2	30	Glycopep
17.78	20.8	952289	3.34896e+06	HexNAc(1)Fuc(1)	2.4	19	HexNAc(4)Hex(4)Fuc(1)	932.701	3	2	769.83	0	EEQYNSTYR	IVIG	ST	2	30	Glycopep
17.78	20.8	5331345	1.8749e+07	HexNAc(2)	1.4	19	HexNAc(4)Hex(4)Fuc(1)	932.701	3	2	798.34	0	EEQYNSTYR	IVIG	ST	2	30	Glycopep
17.78	20.8	3601757	1.26665e+07	HexNAc(2)Fuc(1)	0	19	HexNAc(4)Hex(4)Fuc(1)	932.701	3	2	871.37	0	EEQYNSTYR	IVIG	ST	2	30	Glycopep
17.78	20.8	3712004	1.30542e+07	HexNAc(2)Hex(1)	1	19	HexNAc(4)Hex(4)Fuc(1)	932.701	3	2	879.36	0	EEQYNSTYR	IVIG	ST	2	30	Glycopep
17.78	20.8	2617194	9.20401e+06	HexNAc(2)Hex(1)Fuc(1)	-1.7	19	HexNAc(4)Hex(4)Fuc(1)	932.701	3	2	952.39	0	EEQYNSTYR	IVIG	ST	2	30	Glycopep
17.78	20.8	5968184	2.09886e+07	HexNAc(2)Hex(2)	-0.8	19	HexNAc(4)Hex(4)Fuc(1)	932.701	3	2	960.39	0	EEQYNSTYR	IVIG	ST	2	30	Glycopep
17.78	20.8	9354520	3.28975e+07	HexNAc(2)Hex(2)Fuc(1)	0.2	19	HexNAc(4)Hex(4)Fuc(1)	932.701	3	2	1033.42	0	EEQYNSTYR	IVIG	ST	2	30	Glycopep
17.78	20.8	6661560	2.3427e+07	HexNAc(2)Hex(3)	0.8	19	HexNAc(4)Hex(4)Fuc(1)	932.701	3	2	1041.42	0	EEQYNSTYR	IVIG	ST	2	30	Glycopep
17.78	20.8	11272920	3.9644e+07	HexNAc(2)Hex(3)Fuc(1)	-0.6	19	HexNAc(4)Hex(4)Fuc(1)	932.701	3	2	1114.45	0	EEQYNSTYR	IVIG	ST	2	30	Glycopep
17.78	20.8	391726	1.3776e+06	HexNAc(2)Hex(4)	-4.1	19	HexNAc(4)Hex(4)Fuc(1)	932.701	3	2	1122.44	0	EEQYNSTYR	IVIG	ST	2	30	Glycopep
17.78	20.8	17465962	6.14234e+07	HexNAc(3)Hex(3)	0.6	19	HexNAc(4)Hex(4)Fuc(1)	932.701	3	2	1142.96	0	EEQYNSTYR	IVIG	ST	2	30	Glycopep
17.78	20.8	21476	75525.6	HexNAc(2)Hex(4)Fuc(1)	-0.9	19	HexNAc(4)Hex(4)Fuc(1)	932.701	3	2	1195.47	0	EEQYNSTYR	IVIG	ST	2	30	Glycopep
17.78	20.8	38188044	1.34298e+08	HexNAc(3)Hex(3)Fuc(1)	-0.3	19	HexNAc(4)Hex(4)Fuc(1)	932.701	3	2	1215.99	0	EEQYNSTYR	IVIG	ST	2	30	Glycopep
17.78	20.8	3592217	1.26329e+07	HexNAc(3)Hex(4)	-1.7	19	HexNAc(4)Hex(4)Fuc(1)	932.701	3	2	1223.98	73165	EEQYNSTYR	IVIG	ST	2	30	Glycopep
17.78	20.8	7074608	2.48796e+07	HexNAc(4)Hex(3)	-0.3	19	HexNAc(4)Hex(4)Fuc(1)	932.701	3	2	1244.5	0	EEQYNSTYR	IVIG	ST	2	30	Glycopep
17.78	20.8	7302040	2.56794e+07	HexNAc(3)Hex(4)Fuc(1)	1.9	19	HexNAc(4)Hex(4)Fuc(1)	932.701	3	2	1297.01	0	EEQYNSTYR	IVIG	ST	2	30	Glycopep
17.78	20.8	15583950	5.48048e+07	HexNAc(4)Hex(3)Fuc(1)	0.3	19	HexNAc(4)Hex(4)Fuc(1)	932.701	3	2	1317.53	0	EEQYNSTYR	IVIG	ST	2	30	Glycopep
17.78	20.8	1113991	3.91762e+06	HexNAc(4)Hex(4)	0.2	19	HexNAc(4)Hex(4)Fuc(1)	932.701	3	2	1325.52	0	EEQYNSTYR	IVIG	ST	2	30	Glycopep
17.78	19.62	8134762	2.86079e+07	HexNAc(1)	-2.5	13	HexNAc(2)Hex(6)	1284.5	2	1	1392.59	0	EEQYNSTYR	IVIG	ST	2	30	Glycopep
17.78	20.8	56647564	1.99215e+08	HexNAc(1)	-2.7	19	HexNAc(4)Hex(4)Fuc(1)	932.701	3	1	1392.59	41115	EEQYNSTYR	IVIG	ST	2	30	Glycopep
17.78	20.8	32404282	1.13958e+08	HexNAc(1)Fuc(1)	-3.2	19	HexNAc(4)Hex(4)Fuc(1)	932.701	3	1	1538.65	0	EEQYNSTYR	IVIG	ST	2	30	Glycopep
17.78	20.46	686948	2.41582e+06	HexNAc(2)	-0.9	18	HexNAc(2)Hex(6)	1284.5	2	1	1595.67	0	EEQYNSTYR	IVIG	ST	2	30	Glycopep
17.78	20.8	10193525	3.5848e+07	HexNAc(2)	-3.1	19	HexNAc(4)Hex(4)Fuc(1)	932.701	3	1	1595.67	0	EEQYNSTYR	IVIG	ST	2	30	Glycopep
17.78	20.8	5793788	2.03753e+07	HexNAc(2)Fuc(1)	-3.9	19	HexNAc(4)Hex(4)Fuc(1)	932.701	3	1	1741.73	0	EEQYNSTYR	IVIG	ST	2	30	Glycopep
17.78	20.8	4057139	1.42679e+07	HexNAc(2)Hex(1)	-4.8	19	HexNAc(4)Hex(4)Fuc(1)	932.701	3	1	1757.73	0	EEQYNSTYR	IVIG	ST	2	30	Glycopep
17.78	20.8	1454401	5.11476e+06	HexNAc(2)Hex(1)Fuc(1)	-0.1	19	HexNAc(4)Hex(4)Fuc(1)	932.701	3	1	1903.79	0	EEQYNSTYR	IVIG	ST	2	30	Glycopep
17.78	20.8	2608572	9.17369e+06	HexNAc(2)Hex(2)	-4.3	19	HexNAc(4)Hex(4)Fuc(1)	932.701	3	1	1919.78	0	EEQYNSTYR	IVIG	ST	2	30	Glycopep
17.78	21.24	31258250	31258250	[HexNAc-C2H6O3]	-1.1	23	HexNAc(3)Hex(4)	1223.98	2	1	126.06	643488	EEQYNSTYR	AVA	25	3	30	Oxonium
17.78	21.24	31258250	31258250	[HexNAc-C2H6O3]	-1.1	23	HexNAc(4)Hex(3)	1244.5	2	1	126.06	643488	EEQYNSTYR	AVA	25	3	30	Oxonium
17.78	24.48	2224147968	2224147968	[HexNAc-C2H6O3]	-0.8	43	HexNAc(4)Hex(3)Fuc(1)	878.684	3	1	126.06	4079240	EEQYNSTYR	AVA	ST	1	30	Oxonium
17.78	20.8	328689024	328689024	[HexNAc-C2H6O3]	-1.1	19	HexNAc(4)Hex(4)Fuc(1)	932.701	3	1	126.06	2559307	EEQYNSTYR	AVA	ST	2	30	Oxonium
17.78	21.14	48506556	48506556	[HexNAc-C2H6O3]	-1.3	22	HexNAc(3)Hex(4)	1223.98	2	1	126.06	989695	EEQYNSTYR	AVA	ST	3	30	Oxonium
17.78	21.24	53981592	53981592	[HexNAc-CH6O3]	-2	23	HexNAc(3)Hex(4)	1223.98	2	1	138.06	1510151	EEQYNSTYR	AVA	25	3	30	Oxonium
17.78	21.24	53981592	53981592	[HexNAc-CH6O3]	-2	23	HexNAc(4)Hex(3)	1244.5	2	1	138.06	1510151	EEQYNSTYR	AVA	25	3	30	Oxonium
17.78	24.48	2336571904	2336571904	[HexNAc-CH6O3]	-2	43	HexNAc(4)Hex(3)Fuc(1)	878.684	3	1	138.06	5206239	EEQYNSTYR	AVA	ST	1	30	Oxonium
17.78	20.8	665487616	665487616	[HexNAc-CH6O3]	-2	19	HexNAc(4)Hex(4)Fuc(1)	932.701	3	1	138.06	4126568	EEQYNSTYR	AVA	ST	2	30	Oxonium
17.78	21.14	90093280	90093280	[HexNAc-CH6O3]	-2.3	22	HexNAc(3)Hex(4)	1223.98	2	1	138.06	2445420	EEQYNSTYR	AVA	ST	3	30	Oxonium
17.78	21.24	5683446	5683446	[HexNAc-C2H4O2]	-2.3	23	HexNAc(3)Hex(4)	1223.98	2	1	144.07	132122	EEQYNSTYR	AVA	25	3	30	Oxonium
17.78	21.24	5683446	5683446	[HexNAc-C2H4O2]	-2.3	23	HexNAc(4)Hex(3)	1244.5	2	1	144.07	132122	EEQYNSTYR	AVA	25	3	30	Oxonium
17.78	24.48	409607584	409607584	[HexNAc-C2H4O2]	-2.2	43	HexNAc(4)Hex(3)Fuc(1)	878.684	3	1	144.07	877528	EEQYNSTYR	AVA	ST	1	30	Oxonium
17.78	20.8	68770416	68770416	[HexNAc-C2H4O2]	-2.3	19	HexNAc(4)Hex(4)Fuc(1)	932.701	3	1	144.07	734791	EEQYNSTYR	AVA	ST	2	30	Oxonium
17.78	21.14	12415454	12415454	[HexNAc-C2H4O2]	-2.7	22	HexNAc(3)Hex(4)	1223.98	2	1	144.07	225234	EEQYNSTYR	AVA	ST	3	30	Oxonium
17.78	21.24	46158544	46158544	[HexNAc-2H2O]	-1.7	23	HexNAc(3)Hex(4)	1223.98	2	1	168.07	1271642	EEQYNSTYR	AVA	25	3	30	Oxonium
17.78	21.24	46158544	46158544	[HexNAc-2H2O]	-1.7	23	HexNAc(4)Hex(3)	1244.5	2	1	168.07	1271642	EEQYNSTYR	AVA	25	3	30	Oxonium
17.78	24.48	974290560	974290560	[HexNAc-2H2O]	-1.6	43	HexNAc(4)Hex(3)Fuc(1)	878.684	3	1	168.07	2218784	EEQYNSTYR	AVA	ST	1	30	Oxonium
17.78	20.8	308905792	308905792	[HexNAc-2H2O]	-1.7	19	HexNAc(4)Hex(4)Fuc(1)	932.701	3	1	168.07	1639192	EEQYNSTYR	AVA	ST	2	30	Oxonium
17.78	21.14	45150012	45150012	[HexNAc-2H2O]	-2	22	HexNAc(3)Hex(4)	1223.98	2	1	168.07	1243067	EEQYNSTYR	AVA	ST	3	30	Oxonium
17.78	21.24	36119924	36119924	[HexNAc-H2O]	-1.7	23	HexNAc(3)Hex(4)	1223.98	2	1	186.08	716543	EEQYNSTYR	AVA	25	3	30	Oxonium
17.78	21.24	36119924	36119924	[HexNAc-H2O]	-1.7	23	HexNAc(4)Hex(3)	1244.5	2	1	186.08	716543	EEQYNSTYR	AVA	25	3	30	Oxonium
17.78	24.48	944694656	944694656	[HexNAc-H2O]	-1.6	43	HexNAc(4)Hex(3)Fuc(1)	878.684	3	1	186.08	1927596	EEQYNSTYR	AVA	ST	1	30	Oxonium
17.78	20.8	189573456	189573456	[HexNAc-H2O]	-1.8	19	HexNAc(4)Hex(4)Fuc(1)	932.701	3	1	186.08	1603608	EEQYNSTYR	AVA	ST	2	30	Oxonium
17.78	21.14	35519760	35519760	[HexNAc-H2O]	-2.1	22	HexNAc(3)Hex(4)	1223.98	2	1	186.08	796483	EEQYNSTYR	AVA	ST	3	30	Oxonium
17.78	21.24	188383168	188383168	[HexNAc]	-1.9	23	HexNAc(3)Hex(4)	1223.98	2	1	204.09	3742895	EEQYNSTYR	AVA	25	3	30	Oxonium
17.78	21.24	188383168	188383168	[HexNAc]	-1.9	23	HexNAc(4)Hex(3)	1244.5	2	1	204.09	3742895	EEQYNSTYR	AVA	25	3	30	Oxonium
17.78	24.48	4681824256	4681824256	[HexNAc]	-1.9	43	HexNAc(4)Hex(3)Fuc(1)	878.684	3	1	204.09	8788120	EEQYNSTYR	AVA	ST	1	30	Oxonium
17.78	20.8	799724352	799724352	[HexNAc]	-1.9	19	HexNAc(4)Hex(4)Fuc(1)	932.701	3	1	204.09	6458872	EEQYNSTYR	AVA	ST	2	30	Oxonium
17.78	21.14	141701392	141701392	[HexNAc]	-2.3	22	HexNAc(3)Hex(4)	1223.98	2	1	204.09	3016138	EEQYNSTYR	AVA	ST	3	30	Oxonium
17.78	21.24	31389920	31389920	[HexHexNAc]	-2	23	HexNAc(3)Hex(4)	1223.98	2	1	366.14	1157165	EEQYNSTYR	AVA	25	3	30	Oxonium
17.78	20.8	276849024	276849024	[HexHexNAc]	-2.1	19	HexNAc(4)Hex(4)Fuc(1)	932.701	3	1	366.14	999741	EEQYNSTYR	AVA	ST	2	30	Oxonium
17.78	21.14	21478586	21478586	[HexHexNAc]	-2.2	22	HexNAc(3)Hex(4)	1223.98	2	1	366.14	1347658	EEQYNSTYR	AVA	ST	3	30	Oxonium
17.78	24.48	33963540	33963540	HexNAc(1)	1.1	43	HexNAc(4)Hex(3)Fuc(1)	878.684	3	2	696.8	0	EEQYNSTYR	AVA	ST	1	30	Glycopep
17.78	20.8	5777165	5777165	HexNAc(1)	1.6	19	HexNAc(4)Hex(4)Fuc(1)	932.701	3	2	696.8	0	EEQYNSTYR	AVA	ST	2	30	Glycopep
17.78	24.48	7146176	7146176	HexNAc(1)Fuc(1)	3.9	43	HexNAc(4)Hex(3)Fuc(1)	878.684	3	2	769.83	0	EEQYNSTYR	AVA	ST	1	30	Glycopep
17.78	20.8	1385741	1385741	HexNAc(1)Fuc(1)	0.8	19	HexNAc(4)Hex(4)Fuc(1)	932.701	3	2	769.83	0	EEQYNSTYR	AVA	ST	2	30	Glycopep
17.78	24.48	35813092	35813092	HexNAc(2)	1.6	43	HexNAc(4)Hex(3)Fuc(1)	878.684	3	2	798.34	0	EEQYNSTYR	AVA	ST	1	30	Glycopep
17.78	20.8	5353887	5353887	HexNAc(2)	1.7	19	HexNAc(4)Hex(4)Fuc(1)	932.701	3	2	798.34	0	EEQYNSTYR	AVA	ST	2	30	Glycopep
17.78	24.48	21261310	21261310	HexNAc(2)Fuc(1)	1.4	43	HexNAc(4)Hex(3)Fuc(1)	878.684	3	2	871.37	0	EEQYNSTYR	AVA	ST	1	30	Glycopep
17.78	20.8	2861197	2861197	HexNAc(2)Fuc(1)	1.7	19	HexNAc(4)Hex(4)Fuc(1)	932.701	3	2	871.37	0	EEQYNSTYR	AVA	ST	2	30	Glycopep
17.78	24.48	44433652	44433652	HexNAc(2)Hex(1)	0.5	43	HexNAc(4)Hex(3)Fuc(1)	878.684	3	2	879.36	0	EEQYNSTYR	AVA	ST	1	30	Glycopep
17.78	20.8	4435778	4435778	HexNAc(2)Hex(1)	1	19	HexNAc(4)Hex(4)Fuc(1)	932.701	3	2	879.36	0	EEQYNSTYR	AVA	ST	2	30	Glycopep
17.78	24.48	30772792	30772792	HexNAc(2)Hex(1)Fuc(1)	-0.1	43	HexNAc(4)Hex(3)Fuc(1)	878.684	3	2	952.39	0	EEQYNSTYR	AVA	ST	1	30	Glycopep
17.78	20.8	5443925	5443925	HexNAc(2)Hex(1)Fuc(1)	-0.9	19	HexNAc(4)Hex(4)Fuc(1)	932.701	3	2	952.39	0	EEQYNSTYR	AVA	ST	2	30	Glycopep
17.78	24.48	94488768	94488768	HexNAc(2)Hex(2)	-0.1	43	HexNAc(4)Hex(3)Fuc(1)	878.684	3	2	960.39	0	EEQYNSTYR	AVA	ST	1	30	Glycopep
17.78	20.8	12172586	12172586	HexNAc(2)Hex(2)	-0.5	19	HexNAc(4)Hex(4)Fuc(1)	932.701	3	2	960.39	0	EEQYNSTYR	AVA	ST	2	30	Glycopep
17.78	24.48	131496416	131496416	HexNAc(2)Hex(2)Fuc(1)	0.4	43	HexNAc(4)Hex(3)Fuc(1)	878.684	3	2	1033.42	0	EEQYNSTYR	AVA	ST	1	30	Glycopep
17.78	20.8	19909520	19909520	HexNAc(2)Hex(2)Fuc(1)	-0.9	19	HexNAc(4)Hex(4)Fuc(1)	932.701	3	2	1033.42	0	EEQYNSTYR	AVA	ST	2	30	Glycopep
17.78	24.48	83788464	83788464	HexNAc(2)Hex(3)	0.2	43	HexNAc(4)Hex(3)Fuc(1)	878.684	3	2	1041.42	0	EEQYNSTYR	AVA	ST	1	30	Glycopep
17.78	20.8	13601171	13601171	HexNAc(2)Hex(3)	-0.1	19	HexNAc(4)Hex(4)Fuc(1)	932.701	3	2	1041.42	0	EEQYNSTYR	AVA	ST	2	30	Glycopep
17.78	24.48	126070792	126070792	HexNAc(2)Hex(3)Fuc(1)	0.3	43	HexNAc(4)Hex(3)Fuc(1)	878.684	3	2	1114.45	0	EEQYNSTYR	AVA	ST	1	30	Glycopep
17.78	20.8	21188942	21188942	HexNAc(2)Hex(3)Fuc(1)	0.2	19	HexNAc(4)Hex(4)Fuc(1)	932.701	3	2	1114.45	0	EEQYNSTYR	AVA	ST	2	30	Glycopep
17.78	20.8	947833	947833	HexNAc(2)Hex(4)	-0.9	19	HexNAc(4)Hex(4)Fuc(1)	932.701	3	2	1122.44	0	EEQYNSTYR	AVA	ST	2	30	Glycopep
17.78	24.48	88894336	88894336	HexNAc(3)Hex(3)	0.5	43	HexNAc(4)Hex(3)Fuc(1)	878.684	3	2	1142.96	0	EEQYNSTYR	AVA	ST	1	30	Glycopep
17.78	20.8	23399946	23399946	HexNAc(3)Hex(3)	-0.2	19	HexNAc(4)Hex(4)Fuc(1)	932.701	3	2	1142.96	0	EEQYNSTYR	AVA	ST	2	30	Glycopep
17.78	20.8	1547955	1547955	HexNAc(2)Hex(4)Fuc(1)	0	19	HexNAc(4)Hex(4)Fuc(1)	932.701	3	2	1195.47	0	EEQYNSTYR	AVA	ST	2	30	Glycopep
17.78	24.48	152262000	152262000	HexNAc(3)Hex(3)Fuc(1)	-0.3	43	HexNAc(4)Hex(3)Fuc(1)	878.684	3	2	1215.99	0	EEQYNSTYR	AVA	ST	1	30	Glycopep
17.78	20.8	53590052	53590052	HexNAc(3)Hex(3)Fuc(1)	-0.3	19	HexNAc(4)Hex(4)Fuc(1)	932.701	3	2	1215.99	148961	EEQYNSTYR	AVA	ST	2	30	Glycopep
17.78	20.8	10677908	10677908	HexNAc(3)Hex(4)	-1.7	19	HexNAc(4)Hex(4)Fuc(1)	932.701	3	2	1223.98	0	EEQYNSTYR	AVA	ST	2	30	Glycopep
17.78	24.48	2417231	2417231	HexNAc(4)Hex(3)	2.5	43	HexNAc(4)Hex(3)Fuc(1)	878.684	3	2	1244.5	0	EEQYNSTYR	AVA	ST	1	30	Glycopep
17.78	20.8	1037315	1037315	HexNAc(4)Hex(3)	-0.4	19	HexNAc(4)Hex(4)Fuc(1)	932.701	3	2	1244.5	0	EEQYNSTYR	AVA	ST	2	30	Glycopep
17.78	20.8	24853940	24853940	HexNAc(3)Hex(4)Fuc(1)	0.3	19	HexNAc(4)Hex(4)Fuc(1)	932.701	3	2	1297.01	0	EEQYNSTYR	AVA	ST	2	30	Glycopep
17.78	20.8	2548417	2548417	HexNAc(4)Hex(3)Fuc(1)	-0.5	19	HexNAc(4)Hex(4)Fuc(1)	932.701	3	2	1317.53	0	EEQYNSTYR	AVA	ST	2	30	Glycopep
17.78	20.8	885856	885856	HexNAc(4)Hex(4)	-3.2	19	HexNAc(4)Hex(4)Fuc(1)	932.701	3	2	1325.52	0	EEQYNSTYR	AVA	ST	2	30	Glycopep
17.78	21.24	29416186	29416186	HexNAc(1)	-2.8	23	HexNAc(3)Hex(4)	1223.98	2	1	1392.59	0	EEQYNSTYR	AVA	25	3	30	Glycopep
17.78	21.24	29416186	29416186	HexNAc(1)	-2.8	23	HexNAc(4)Hex(3)	1244.5	2	1	1392.59	0	EEQYNSTYR	AVA	25	3	30	Glycopep
17.78	24.48	376329824	376329824	HexNAc(1)	-2.8	43	HexNAc(4)Hex(3)Fuc(1)	878.684	3	1	1392.59	79802	EEQYNSTYR	AVA	ST	1	30	Glycopep
17.78	20.8	81113576	81113576	HexNAc(1)	-3	19	HexNAc(4)Hex(4)Fuc(1)	932.701	3	1	1392.59	0	EEQYNSTYR	AVA	ST	2	30	Glycopep
17.78	21.14	23285268	23285268	HexNAc(1)	-3.1	22	HexNAc(3)Hex(4)	1223.98	2	1	1392.59	0	EEQYNSTYR	AVA	ST	3	30	Glycopep
17.78	24.48	201407216	201407216	HexNAc(1)Fuc(1)	-3.4	43	HexNAc(4)Hex(3)Fuc(1)	878.684	3	1	1538.65	0	EEQYNSTYR	AVA	ST	1	30	Glycopep
17.78	20.8	42665764	42665764	HexNAc(1)Fuc(1)	-3.5	19	HexNAc(4)Hex(4)Fuc(1)	932.701	3	1	1538.65	0	EEQYNSTYR	AVA	ST	2	30	Glycopep
17.78	21.24	5021873	5021873	HexNAc(2)	-3.8	23	HexNAc(3)Hex(4)	1223.98	2	1	1595.67	0	EEQYNSTYR	AVA	25	3	30	Glycopep
17.78	21.24	5021873	5021873	HexNAc(2)	-3.8	23	HexNAc(4)Hex(3)	1244.5	2	1	1595.67	0	EEQYNSTYR	AVA	25	3	30	Glycopep
17.78	24.48	26592054	26592054	HexNAc(2)	-3.3	43	HexNAc(4)Hex(3)Fuc(1)	878.684	3	1	1595.67	0	EEQYNSTYR	AVA	ST	1	30	Glycopep
17.78	20.8	6960049	6960049	HexNAc(2)	-4.7	19	HexNAc(4)Hex(4)Fuc(1)	932.701	3	1	1595.67	0	EEQYNSTYR	AVA	ST	2	30	Glycopep
17.78	21.14	3773865	3773865	HexNAc(2)	-3.2	22	HexNAc(3)Hex(4)	1223.98	2	1	1595.67	0	EEQYNSTYR	AVA	ST	3	30	Glycopep
17.78	24.48	14088339	14088339	HexNAc(2)Fuc(1)	-3.9	43	HexNAc(4)Hex(3)Fuc(1)	878.684	3	1	1741.73	0	EEQYNSTYR	AVA	ST	1	30	Glycopep
17.78	20.8	2963860	2963860	HexNAc(2)Fuc(1)	-2.3	19	HexNAc(4)Hex(4)Fuc(1)	932.701	3	1	1741.73	0	EEQYNSTYR	AVA	ST	2	30	Glycopep
17.78	21.24	1428508	1428508	HexNAc(2)Hex(1)	-4.5	23	HexNAc(3)Hex(4)	1223.98	2	1	1757.73	0	EEQYNSTYR	AVA	25	3	30	Glycopep
17.78	21.24	1428508	1428508	HexNAc(2)Hex(1)	-4.5	23	HexNAc(4)Hex(3)	1244.5	2	1	1757.73	0	EEQYNSTYR	AVA	25	3	30	Glycopep
17.78	20.8	4364119	4364119	HexNAc(2)Hex(1)	-5.3	19	HexNAc(4)Hex(4)Fuc(1)	932.701	3	1	1757.73	0	EEQYNSTYR	AVA	ST	2	30	Glycopep
17.78	21.14	1209489	1209489	HexNAc(2)Hex(1)	-4	22	HexNAc(3)Hex(4)	1223.98	2	1	1757.73	0	EEQYNSTYR	AVA	ST	3	30	Glycopep
17.78	20.8	3987856	3987856	HexNAc(2)Hex(1)Fuc(1)	-1.9	19	HexNAc(4)Hex(4)Fuc(1)	932.701	3	1	1903.79	0	EEQYNSTYR	AVA	ST	2	30	Glycopep
17.78	21.24	1374577	1374577	HexNAc(2)Hex(2)	-3.4	23	HexNAc(3)Hex(4)	1223.98	2	1	1919.78	0	EEQYNSTYR	AVA	25	3	30	Glycopep
17.78	21.24	1374577	1374577	HexNAc(2)Hex(2)	-3.4	23	HexNAc(4)Hex(3)	1244.5	2	1	1919.78	0	EEQYNSTYR	AVA	25	3	30	Glycopep
17.78	20.8	6964233	6964233	HexNAc(2)Hex(2)	-2.5	19	HexNAc(4)Hex(4)Fuc(1)	932.701	3	1	1919.78	0	EEQYNSTYR	AVA	ST	2	30	Glycopep
17.78	21.14	940078	940078	HexNAc(2)Hex(2)	-2.8	22	HexNAc(3)Hex(4)	1223.98	2	1	1919.78	0	EEQYNSTYR	AVA	ST	3	30	Glycopep
17.79	20.75	451329	2.82826e+06	[HexNAc-C2H6O3]	-2.7	20	HexNAc(2)Hex(7)	1365.52	2	1	126.06	0	EEQYNSTYR	IVIG	15	3	30	Oxonium
17.79	20.42	234437	1.4691e+06	[HexNAc-C2H6O3]	-1.7	18	HexNAc(3)Hex(4)Fuc(1)	1297.01	2	1	126.06	0	EEQYNSTYR	IVIG	15	3	30	Oxonium
17.79	20.75	1770832	1.1097e+07	[HexNAc-CH6O3]	-3.3	20	HexNAc(2)Hex(7)	1365.52	2	1	138.06	0	EEQYNSTYR	IVIG	15	3	30	Oxonium
17.79	20.42	2745724	1.72061e+07	[HexNAc-CH6O3]	-3.2	18	HexNAc(3)Hex(4)Fuc(1)	1297.01	2	1	138.06	112166	EEQYNSTYR	IVIG	15	3	30	Oxonium
17.79	20.75	91378	572622	[HexNAc-C2H4O2]	-2.6	20	HexNAc(2)Hex(7)	1365.52	2	1	144.07	0	EEQYNSTYR	IVIG	15	3	30	Oxonium
17.79	20.42	71209	446233	[HexNAc-C2H4O2]	-5.1	18	HexNAc(3)Hex(4)Fuc(1)	1297.01	2	1	144.07	0	EEQYNSTYR	IVIG	15	3	30	Oxonium
17.79	20.75	0	0	[Hex-H2O]	#N/A	20	HexNAc(2)Hex(7)	1365.52	2	1	145.05	0	EEQYNSTYR	IVIG	15	3	30	Oxonium
17.79	20.75	16837	105509	[Hex]	-3.1	20	HexNAc(2)Hex(7)	1365.52	2	1	163.06	0	EEQYNSTYR	IVIG	15	3	30	Oxonium
17.79	20.75	2015916	1.26328e+07	[HexNAc-2H2O]	-2.5	20	HexNAc(2)Hex(7)	1365.52	2	1	168.07	0	EEQYNSTYR	IVIG	15	3	30	Oxonium
17.79	20.42	5374012	3.36764e+07	[HexNAc-2H2O]	-2.6	18	HexNAc(3)Hex(4)Fuc(1)	1297.01	2	1	168.07	136567	EEQYNSTYR	IVIG	15	3	30	Oxonium
17.79	20.75	1076089	6.74334e+06	[HexNAc-H2O]	-3.1	20	HexNAc(2)Hex(7)	1365.52	2	1	186.08	0	EEQYNSTYR	IVIG	15	3	30	Oxonium
17.79	20.42	1061163	6.6498e+06	[HexNAc-H2O]	-2.2	18	HexNAc(3)Hex(4)Fuc(1)	1297.01	2	1	186.08	0	EEQYNSTYR	IVIG	15	3	30	Oxonium
17.79	20.75	9781984	6.1299e+07	[HexNAc]	-2.9	20	HexNAc(2)Hex(7)	1365.52	2	1	204.09	187853	EEQYNSTYR	IVIG	15	3	30	Oxonium
17.79	20.42	8131400	5.09556e+07	[HexNAc]	-2.6	18	HexNAc(3)Hex(4)Fuc(1)	1297.01	2	1	204.09	415920	EEQYNSTYR	IVIG	15	3	30	Oxonium
17.79	20.42	96583032	6.0524e+08	[HexHexNAc]	-3	18	HexNAc(3)Hex(4)Fuc(1)	1297.01	2	1	366.14	1675741	EEQYNSTYR	IVIG	15	3	30	Oxonium
17.79	20.09	3359379	2.10516e+07	HexNAc(1)	-4.1	15	HexNAc(2)Hex(6)	1284.5	2	1	1392.59	0	EEQYNSTYR	IVIG	15	1	30	Glycopep
17.79	20.75	1796768	1.12595e+07	HexNAc(1)	-4.2	20	HexNAc(2)Hex(7)	1365.52	2	1	1392.59	0	EEQYNSTYR	IVIG	15	3	30	Glycopep
17.79	20.42	4461832	2.79602e+07	HexNAc(1)	-4.2	18	HexNAc(3)Hex(4)Fuc(1)	1297.01	2	1	1392.59	0	EEQYNSTYR	IVIG	15	3	30	Glycopep
17.79	20.42	10394812	6.51393e+07	HexNAc(1)Fuc(1)	-3.2	18	HexNAc(3)Hex(4)Fuc(1)	1297.01	2	1	1538.65	0	EEQYNSTYR	IVIG	15	3	30	Glycopep
17.79	20.42	87584	548847	HexNAc(2)	-0.6	18	HexNAc(3)Hex(4)Fuc(1)	1297.01	2	1	1595.67	0	EEQYNSTYR	IVIG	15	3	30	Glycopep
17.79	20.42	460806	2.88765e+06	HexNAc(2)Fuc(1)	3.5	18	HexNAc(3)Hex(4)Fuc(1)	1297.01	2	1	1741.73	0	EEQYNSTYR	IVIG	15	3	30	Glycopep
17.79	20.42	14646	91779.5	HexNAc(2)Hex(1)	-3.5	18	HexNAc(3)Hex(4)Fuc(1)	1297.01	2	1	1757.73	0	EEQYNSTYR	IVIG	15	3	30	Glycopep
17.79	20.42	28312	177418	HexNAc(2)Hex(1)Fuc(1)	-3.7	18	HexNAc(3)Hex(4)Fuc(1)	1297.01	2	1	1903.79	0	EEQYNSTYR	IVIG	15	3	30	Glycopep
17.79	20.42	413672	2.59228e+06	HexNAc(2)Hex(2)	2.2	18	HexNAc(3)Hex(4)Fuc(1)	1297.01	2	1	1919.78	0	EEQYNSTYR	IVIG	15	3	30	Glycopep
17.79	20.75	13863870	4.83594e+07	[HexNAc-C2H6O3]	-1.1	20	HexNAc(2)Hex(7)	1365.52	2	1	126.06	184368	EEQYNSTYR	IVIG	25	1	30	Oxonium
17.79	46.26	195109440	6.80573e+08	[HexNAc-C2H6O3]	-0.9	204	HexNAc(2)Hex(6)	1284.5	2	1	126.06	2895905	EEQYNSTYR	IVIG	25	3	30	Oxonium
17.79	20.75	32568474	1.13604e+08	[HexNAc-CH6O3]	-1.8	20	HexNAc(2)Hex(7)	1365.52	2	1	138.06	1275697	EEQYNSTYR	IVIG	25	1	30	Oxonium
17.79	46.26	520506624	1.81561e+09	[HexNAc-CH6O3]	-1.8	204	HexNAc(2)Hex(6)	1284.5	2	1	138.06	13607297	EEQYNSTYR	IVIG	25	3	30	Oxonium
17.79	20.75	3425138	1.19474e+07	[HexNAc-C2H4O2]	-2.4	20	HexNAc(2)Hex(7)	1365.52	2	1	144.07	5088	EEQYNSTYR	IVIG	25	1	30	Oxonium
17.79	46.26	50824756	1.77285e+08	[HexNAc-C2H4O2]	-2	204	HexNAc(2)Hex(6)	1284.5	2	1	144.07	95841	EEQYNSTYR	IVIG	25	3	30	Oxonium
17.79	20.75	366896	1.27979e+06	[Hex-H2O]	-1.2	20	HexNAc(2)Hex(7)	1365.52	2	1	145.05	0	EEQYNSTYR	IVIG	25	1	30	Oxonium
17.79	46.26	5430321	1.89418e+07	[Hex-H2O]	-1.1	204	HexNAc(2)Hex(6)	1284.5	2	1	145.05	1963461	EEQYNSTYR	IVIG	25	3	30	Oxonium
17.79	20.75	626273	2.18454e+06	[Hex]	-1.8	20	HexNAc(2)Hex(7)	1365.52	2	1	163.06	0	EEQYNSTYR	IVIG	25	1	30	Oxonium
17.79	46.26	10767152	3.75576e+07	[Hex]	-1.6	204	HexNAc(2)Hex(6)	1284.5	2	1	163.06	0	EEQYNSTYR	IVIG	25	3	30	Oxonium
17.79	20.75	24739310	8.62947e+07	[HexNAc-2H2O]	-1.5	20	HexNAc(2)Hex(7)	1365.52	2	1	168.07	1178267	EEQYNSTYR	IVIG	25	1	30	Oxonium
17.79	46.26	346228544	1.2077e+09	[HexNAc-2H2O]	-1.6	204	HexNAc(2)Hex(6)	1284.5	2	1	168.07	12834218	EEQYNSTYR	IVIG	25	3	30	Oxonium
17.79	20.75	18069306	6.30287e+07	[HexNAc-H2O]	-1.7	20	HexNAc(2)Hex(7)	1365.52	2	1	186.08	439677	EEQYNSTYR	IVIG	25	1	30	Oxonium
17.79	46.26	209798128	7.3181e+08	[HexNAc-H2O]	-1.7	204	HexNAc(2)Hex(6)	1284.5	2	1	186.08	5546473	EEQYNSTYR	IVIG	25	3	30	Oxonium
17.79	20.75	90599152	3.16025e+08	[HexNAc]	-1.8	20	HexNAc(2)Hex(7)	1365.52	2	1	204.09	1849651	EEQYNSTYR	IVIG	25	1	30	Oxonium
17.79	46.26	940121536	3.2793e+09	[HexNAc]	-2	204	HexNAc(2)Hex(6)	1284.5	2	1	204.09	18084700	EEQYNSTYR	IVIG	25	3	30	Oxonium
17.79	20.75	8472421	2.95532e+07	HexNAc(1)	-2.2	20	HexNAc(2)Hex(7)	1365.52	2	1	1392.59	0	EEQYNSTYR	IVIG	25	1	30	Glycopep
17.79	46.26	22982580	8.0167e+07	HexNAc(1)	-2.6	204	HexNAc(2)Hex(6)	1284.5	2	1	1392.59	0	EEQYNSTYR	IVIG	25	3	30	Glycopep
17.79	46.26	2556564	8.91771e+06	HexNAc(2)Hex(2)	-4.6	204	HexNAc(2)Hex(6)	1284.5	2	1	1919.78	0	EEQYNSTYR	IVIG	25	3	30	Glycopep
17.79	20.09	10783283	5.48625e+07	HexNAc(1)	-2.3	16	HexNAc(2)Hex(6)	1284.5	2	1	1392.59	0	EEQYNSTYR	IVIG	35	2	30	Glycopep
17.79	20.92	36339292	36339292	[HexNAc-C2H6O3]	-1.8	21	HexNAc(2)Hex(7)	1365.52	2	1	126.06	370993	EEQYNSTYR	AVA	25	2	30	Oxonium
17.79	20.64	13585628	13585628	[HexNAc-C2H6O3]	-0.6	18	HexNAc(2)Hex(3)Fuc(1)	1114.45	2	1	126.06	1437617	EEQYNSTYR	AVA	ST	1	30	Oxonium
17.79	20.92	76887776	76887776	[HexNAc-CH6O3]	-2.6	21	HexNAc(2)Hex(7)	1365.52	2	1	138.06	859896	EEQYNSTYR	AVA	25	2	30	Oxonium
17.79	20.09	48743956	48743956	[HexNAc-CH6O3]	-2.2	15	HexNAc(3)Hex(4)Fuc(1)	1297.01	2	1	138.06	611515	EEQYNSTYR	AVA	25	2	30	Oxonium
17.79	20.64	37002100	37002100	[HexNAc-CH6O3]	-1.6	18	HexNAc(2)Hex(3)Fuc(1)	1114.45	2	1	138.06	3273405	EEQYNSTYR	AVA	ST	1	30	Oxonium
17.79	20.92	8872669	8872669	[HexNAc-C2H4O2]	-3	21	HexNAc(2)Hex(7)	1365.52	2	1	144.07	160884	EEQYNSTYR	AVA	25	2	30	Oxonium
17.79	20.64	3102667	3102667	[HexNAc-C2H4O2]	-1.8	18	HexNAc(2)Hex(3)Fuc(1)	1114.45	2	1	144.07	508145	EEQYNSTYR	AVA	ST	1	30	Oxonium
17.79	19.27	137430	137430	[Hex-H2O]	-1.9	10	HexNAc(2)Hex(6)	1284.5	2	1	145.05	0	EEQYNSTYR	AVA	15	2	30	Oxonium
17.79	19.27	58668	58668	[Hex-H2O]	-2.4	10	HexNAc(2)Hex(6)	1284.5	2	1	145.05	0	EEQYNSTYR	AVA	15	3	30	Oxonium
17.79	20.92	1381709	1381709	[Hex-H2O]	-1.5	21	HexNAc(2)Hex(7)	1365.52	2	1	145.05	269336	EEQYNSTYR	AVA	25	2	30	Oxonium
17.79	20.92	3007111	3007111	[Hex]	-1.8	21	HexNAc(2)Hex(7)	1365.52	2	1	163.06	62523	EEQYNSTYR	AVA	25	2	30	Oxonium
17.79	20.92	54439088	54439088	[HexNAc-2H2O]	-2.3	21	HexNAc(2)Hex(7)	1365.52	2	1	168.07	696728	EEQYNSTYR	AVA	25	2	30	Oxonium
17.79	20.26	39635812	39635812	[HexNAc-2H2O]	-2	16	HexNAc(3)Hex(4)Fuc(1)	1297.01	2	1	168.07	534768	EEQYNSTYR	AVA	25	2	30	Oxonium
17.79	20.64	19608088	19608088	[HexNAc-2H2O]	-1.3	18	HexNAc(2)Hex(3)Fuc(1)	1114.45	2	1	168.07	1430975	EEQYNSTYR	AVA	ST	1	30	Oxonium
17.79	20.92	45032060	45032060	[HexNAc-H2O]	-2.5	21	HexNAc(2)Hex(7)	1365.52	2	1	186.08	600500	EEQYNSTYR	AVA	25	2	30	Oxonium
17.79	20.64	11060140	11060140	[HexNAc-H2O]	-1.3	18	HexNAc(2)Hex(3)Fuc(1)	1114.45	2	1	186.08	1169160	EEQYNSTYR	AVA	ST	1	30	Oxonium
17.79	20.92	219519408	219519408	[HexNAc]	-2.6	21	HexNAc(2)Hex(7)	1365.52	2	1	204.09	3029062	EEQYNSTYR	AVA	25	2	30	Oxonium
17.79	19.93	149912512	149912512	[HexNAc]	-2.3	14	HexNAc(3)Hex(4)Fuc(1)	1297.01	2	1	204.09	1591972	EEQYNSTYR	AVA	25	2	30	Oxonium
17.79	20.64	51940752	51940752	[HexNAc]	-1.6	18	HexNAc(2)Hex(3)Fuc(1)	1114.45	2	1	204.09	3545126	EEQYNSTYR	AVA	ST	1	30	Oxonium
17.79	20.92	20567752	20567752	HexNAc(1)	-3.2	21	HexNAc(2)Hex(7)	1365.52	2	1	1392.59	173418	EEQYNSTYR	AVA	25	2	30	Glycopep
17.79	19.93	42751760	42751760	HexNAc(1)	-3.6	14	HexNAc(3)Hex(4)Fuc(1)	1297.01	2	1	1392.59	536191	EEQYNSTYR	AVA	25	2	30	Glycopep
17.79	20.64	20031418	20031418	HexNAc(1)	-2.6	18	HexNAc(2)Hex(3)Fuc(1)	1114.45	2	1	1392.59	0	EEQYNSTYR	AVA	ST	1	30	Glycopep
17.79	20.64	5305428	5305428	HexNAc(1)Fuc(1)	-3	18	HexNAc(2)Hex(3)Fuc(1)	1114.45	2	1	1538.65	0	EEQYNSTYR	AVA	ST	1	30	Glycopep
17.79	20.64	905811	905811	HexNAc(2)	-3.5	18	HexNAc(2)Hex(3)Fuc(1)	1114.45	2	1	1595.67	0	EEQYNSTYR	AVA	ST	1	30	Glycopep
17.79	20.64	143421	143421	HexNAc(2)Fuc(1)	-7.2	18	HexNAc(2)Hex(3)Fuc(1)	1114.45	2	1	1741.73	0	EEQYNSTYR	AVA	ST	1	30	Glycopep
17.79	20.09	1259444	1259444	HexNAc(2)Hex(1)	-3.4	15	HexNAc(3)Hex(4)Fuc(1)	1297.01	2	1	1757.73	0	EEQYNSTYR	AVA	25	2	30	Glycopep
17.79	20.64	233975	233975	HexNAc(2)Hex(1)	-3.6	18	HexNAc(2)Hex(3)Fuc(1)	1114.45	2	1	1757.73	0	EEQYNSTYR	AVA	ST	1	30	Glycopep
17.79	19.11	120569	120569	HexNAc(2)Hex(1)Fuc(1)	-2.1	9	HexNAc(3)Hex(4)Fuc(1)	1297.01	2	1	1903.79	0	EEQYNSTYR	AVA	15	1	30	Glycopep
17.79	20.64	0	0	HexNAc(2)Hex(1)Fuc(1)	#N/A	18	HexNAc(2)Hex(3)Fuc(1)	1114.45	2	1	1903.79	0	EEQYNSTYR	AVA	ST	1	30	Glycopep
17.79	20.09	1139383	1139383	HexNAc(2)Hex(2)	-3	15	HexNAc(3)Hex(4)Fuc(1)	1297.01	2	1	1919.78	0	EEQYNSTYR	AVA	25	2	30	Glycopep
17.79	20.64	103891	103891	HexNAc(2)Hex(2)	-0.5	18	HexNAc(2)Hex(3)Fuc(1)	1114.45	2	1	1919.78	0	EEQYNSTYR	AVA	ST	1	30	Glycopep
17.8	19.78	1402786	8.79059e+06	[HexNAc-C2H6O3]	-2	13	HexNAc(3)Hex(3)	1142.96	2	1	126.06	19375	EEQYNSTYR	IVIG	15	3	30	Oxonium
17.8	19.78	2627840	1.64674e+07	[HexNAc-CH6O3]	-2.8	13	HexNAc(3)Hex(3)	1142.96	2	1	138.06	228360	EEQYNSTYR	IVIG	15	3	30	Oxonium
17.8	19.78	188379	1.18048e+06	[HexNAc-C2H4O2]	-3.8	13	HexNAc(3)Hex(3)	1142.96	2	1	144.07	0	EEQYNSTYR	IVIG	15	3	30	Oxonium
17.8	19.78	4051852	2.5391e+07	[HexNAc-2H2O]	-2.4	13	HexNAc(3)Hex(3)	1142.96	2	1	168.07	389376	EEQYNSTYR	IVIG	15	3	30	Oxonium
17.8	19.78	3304104	2.07052e+07	[HexNAc-H2O]	-2.7	13	HexNAc(3)Hex(3)	1142.96	2	1	186.08	140354	EEQYNSTYR	IVIG	15	3	30	Oxonium
17.8	19.78	40707464	2.55094e+08	[HexNAc]	-2.9	13	HexNAc(3)Hex(3)	1142.96	2	1	204.09	1462625	EEQYNSTYR	IVIG	15	3	30	Oxonium
17.8	19.78	9299023	5.82725e+07	HexNAc(1)	-3.6	13	HexNAc(3)Hex(3)	1142.96	2	1	1392.59	0	EEQYNSTYR	IVIG	15	3	30	Glycopep
17.8	19.78	568047	3.55968e+06	HexNAc(2)	-4.7	13	HexNAc(3)Hex(3)	1142.96	2	1	1595.67	0	EEQYNSTYR	IVIG	15	3	30	Glycopep
17.8	19.78	753657	4.72281e+06	HexNAc(2)Hex(1)	-7.9	13	HexNAc(3)Hex(3)	1142.96	2	1	1757.73	0	EEQYNSTYR	IVIG	15	3	30	Glycopep
17.8	19.78	1442655	9.04043e+06	HexNAc(2)Hex(2)	-1.1	13	HexNAc(3)Hex(3)	1142.96	2	1	1919.78	0	EEQYNSTYR	IVIG	15	3	30	Glycopep
17.8	20.76	910470976	3.17587e+09	[HexNAc-C2H6O3]	-0.7	20	HexNAc(4)Hex(4)Fuc(1)	932.701	3	1	126.06	3780699	EEQYNSTYR	IVIG	25	1	30	Oxonium
17.8	20.77	225455824	7.86427e+08	[HexNAc-C2H6O3]	-0.9	20	HexNAc(5)Hex(4)Fuc(1)	1000.39	3	1	126.06	2179223	EEQYNSTYR	IVIG	25	1	30	Oxonium
17.8	20.76	1563105536	5.45237e+09	[HexNAc-CH6O3]	-1.6	20	HexNAc(4)Hex(4)Fuc(1)	932.701	3	1	138.06	10322417	EEQYNSTYR	IVIG	25	1	30	Oxonium
17.8	20.77	944400704	3.29422e+09	[HexNAc-CH6O3]	-1.9	20	HexNAc(5)Hex(4)Fuc(1)	1000.39	3	1	138.06	10009938	EEQYNSTYR	IVIG	25	1	30	Oxonium
17.8	20.76	163180848	5.69201e+08	[HexNAc-C2H4O2]	-2	20	HexNAc(4)Hex(4)Fuc(1)	932.701	3	1	144.07	833767	EEQYNSTYR	IVIG	25	1	30	Oxonium
17.8	20.77	50693360	1.76827e+08	[HexNAc-C2H4O2]	-2.2	20	HexNAc(5)Hex(4)Fuc(1)	1000.39	3	1	144.07	431300	EEQYNSTYR	IVIG	25	1	30	Oxonium
17.8	20.76	998246400	3.48205e+09	[HexNAc-2H2O]	-1.3	20	HexNAc(4)Hex(4)Fuc(1)	932.701	3	1	168.07	6486687	EEQYNSTYR	IVIG	25	1	30	Oxonium
17.8	20.77	648820416	2.26319e+09	[HexNAc-2H2O]	-1.6	20	HexNAc(5)Hex(4)Fuc(1)	1000.39	3	1	168.07	6283357	EEQYNSTYR	IVIG	25	1	30	Oxonium
17.8	20.76	596114048	2.07934e+09	[HexNAc-H2O]	-1.4	20	HexNAc(4)Hex(4)Fuc(1)	932.701	3	1	186.08	3083286	EEQYNSTYR	IVIG	25	1	30	Oxonium
17.8	20.77	245769552	8.57284e+08	[HexNAc-H2O]	-1.7	20	HexNAc(5)Hex(4)Fuc(1)	1000.39	3	1	186.08	2599949	EEQYNSTYR	IVIG	25	1	30	Oxonium
17.8	20.76	2550259456	8.89572e+09	[HexNAc]	-1.6	20	HexNAc(4)Hex(4)Fuc(1)	932.701	3	1	204.09	12165598	EEQYNSTYR	IVIG	25	1	30	Oxonium
17.8	20.77	941809536	3.28518e+09	[HexNAc]	-1.9	20	HexNAc(5)Hex(4)Fuc(1)	1000.39	3	1	204.09	10172475	EEQYNSTYR	IVIG	25	1	30	Oxonium
17.8	20.76	715335232	2.49521e+09	[HexHexNAc]	-1.6	20	HexNAc(4)Hex(4)Fuc(1)	932.701	3	1	366.14	4351166	EEQYNSTYR	IVIG	25	1	30	Oxonium
17.8	20.77	562529152	1.96219e+09	[HexHexNAc]	-1.9	20	HexNAc(5)Hex(4)Fuc(1)	1000.39	3	1	366.14	5387412	EEQYNSTYR	IVIG	25	1	30	Oxonium
17.8	20.76	22706214	7.9203e+07	HexNAc(1)	2	20	HexNAc(4)Hex(4)Fuc(1)	932.701	3	2	696.8	0	EEQYNSTYR	IVIG	25	1	30	Glycopep
17.8	20.77	8508108	2.96777e+07	HexNAc(1)	1.9	20	HexNAc(5)Hex(4)Fuc(1)	1000.39	3	2	696.8	0	EEQYNSTYR	IVIG	25	1	30	Glycopep
17.8	20.76	0	0	HexNAc(1)Fuc(1)	#N/A	20	HexNAc(4)Hex(4)Fuc(1)	932.701	3	2	769.83	0	EEQYNSTYR	IVIG	25	1	30	Glycopep
17.8	20.77	0	0	HexNAc(1)Fuc(1)	#N/A	20	HexNAc(5)Hex(4)Fuc(1)	1000.39	3	2	769.83	0	EEQYNSTYR	IVIG	25	1	30	Glycopep
17.8	20.76	7837029	2.73368e+07	HexNAc(2)	1.1	20	HexNAc(4)Hex(4)Fuc(1)	932.701	3	2	798.34	0	EEQYNSTYR	IVIG	25	1	30	Glycopep
17.8	20.77	3888429	1.35635e+07	HexNAc(2)	1	20	HexNAc(5)Hex(4)Fuc(1)	1000.39	3	2	798.34	0	EEQYNSTYR	IVIG	25	1	30	Glycopep
17.8	20.76	41870	146049	HexNAc(2)Fuc(1)	-0.1	20	HexNAc(4)Hex(4)Fuc(1)	932.701	3	2	871.37	0	EEQYNSTYR	IVIG	25	1	30	Glycopep
17.8	20.77	19129	66725.1	HexNAc(2)Fuc(1)	-3.1	20	HexNAc(5)Hex(4)Fuc(1)	1000.39	3	2	871.37	0	EEQYNSTYR	IVIG	25	1	30	Glycopep
17.8	20.76	2228017	7.77169e+06	HexNAc(2)Hex(1)	3.3	20	HexNAc(4)Hex(4)Fuc(1)	932.701	3	2	879.36	0	EEQYNSTYR	IVIG	25	1	30	Glycopep
17.8	20.77	1549289	5.40417e+06	HexNAc(2)Hex(1)	0.9	20	HexNAc(5)Hex(4)Fuc(1)	1000.39	3	2	879.36	0	EEQYNSTYR	IVIG	25	1	30	Glycopep
17.8	20.76	0	0	HexNAc(2)Hex(1)Fuc(1)	#N/A	20	HexNAc(4)Hex(4)Fuc(1)	932.701	3	2	952.39	0	EEQYNSTYR	IVIG	25	1	30	Glycopep
17.8	20.77	0	0	HexNAc(2)Hex(1)Fuc(1)	#N/A	20	HexNAc(5)Hex(4)Fuc(1)	1000.39	3	2	952.39	0	EEQYNSTYR	IVIG	25	1	30	Glycopep
17.8	20.76	270249	942672	HexNAc(2)Hex(2)	1.4	20	HexNAc(4)Hex(4)Fuc(1)	932.701	3	2	960.39	0	EEQYNSTYR	IVIG	25	1	30	Glycopep
17.8	20.77	201387	702471	HexNAc(2)Hex(2)	5.4	20	HexNAc(5)Hex(4)Fuc(1)	1000.39	3	2	960.39	0	EEQYNSTYR	IVIG	25	1	30	Glycopep
17.8	20.76	60362	210552	HexNAc(2)Hex(2)Fuc(1)	5	20	HexNAc(4)Hex(4)Fuc(1)	932.701	3	2	1033.42	0	EEQYNSTYR	IVIG	25	1	30	Glycopep
17.8	20.77	43325	151125	HexNAc(2)Hex(2)Fuc(1)	2.1	20	HexNAc(5)Hex(4)Fuc(1)	1000.39	3	2	1033.42	0	EEQYNSTYR	IVIG	25	1	30	Glycopep
17.8	20.76	0	0	HexNAc(2)Hex(3)	#N/A	20	HexNAc(4)Hex(4)Fuc(1)	932.701	3	2	1041.42	0	EEQYNSTYR	IVIG	25	1	30	Glycopep
17.8	20.77	0	0	HexNAc(2)Hex(3)	#N/A	20	HexNAc(5)Hex(4)Fuc(1)	1000.39	3	2	1041.42	0	EEQYNSTYR	IVIG	25	1	30	Glycopep
17.8	20.76	115587	403186	HexNAc(2)Hex(3)Fuc(1)	2.3	20	HexNAc(4)Hex(4)Fuc(1)	932.701	3	2	1114.45	0	EEQYNSTYR	IVIG	25	1	30	Glycopep
17.8	20.77	173743	606044	HexNAc(2)Hex(3)Fuc(1)	1.4	20	HexNAc(5)Hex(4)Fuc(1)	1000.39	3	2	1114.45	0	EEQYNSTYR	IVIG	25	1	30	Glycopep
17.8	20.76	30645	106895	HexNAc(2)Hex(4)	-2.8	20	HexNAc(4)Hex(4)Fuc(1)	932.701	3	2	1122.44	0	EEQYNSTYR	IVIG	25	1	30	Glycopep
17.8	20.77	40669	141860	HexNAc(2)Hex(4)	2.6	20	HexNAc(5)Hex(4)Fuc(1)	1000.39	3	2	1122.44	0	EEQYNSTYR	IVIG	25	1	30	Glycopep
17.8	20.76	0	0	HexNAc(3)Hex(3)	#N/A	20	HexNAc(4)Hex(4)Fuc(1)	932.701	3	2	1142.96	0	EEQYNSTYR	IVIG	25	1	30	Glycopep
17.8	20.77	0	0	HexNAc(3)Hex(3)	#N/A	20	HexNAc(5)Hex(4)Fuc(1)	1000.39	3	2	1142.96	0	EEQYNSTYR	IVIG	25	1	30	Glycopep
17.8	20.76	0	0	HexNAc(2)Hex(4)Fuc(1)	#N/A	20	HexNAc(4)Hex(4)Fuc(1)	932.701	3	2	1195.47	0	EEQYNSTYR	IVIG	25	1	30	Glycopep
17.8	20.77	0	0	HexNAc(2)Hex(4)Fuc(1)	#N/A	20	HexNAc(5)Hex(4)Fuc(1)	1000.39	3	2	1195.47	0	EEQYNSTYR	IVIG	25	1	30	Glycopep
17.8	20.76	0	0	HexNAc(3)Hex(3)Fuc(1)	#N/A	20	HexNAc(4)Hex(4)Fuc(1)	932.701	3	2	1215.99	0	EEQYNSTYR	IVIG	25	1	30	Glycopep
17.8	20.77	0	0	HexNAc(3)Hex(3)Fuc(1)	#N/A	20	HexNAc(5)Hex(4)Fuc(1)	1000.39	3	2	1215.99	0	EEQYNSTYR	IVIG	25	1	30	Glycopep
17.8	20.76	0	0	HexNAc(3)Hex(4)	#N/A	20	HexNAc(4)Hex(4)Fuc(1)	932.701	3	2	1223.98	0	EEQYNSTYR	IVIG	25	1	30	Glycopep
17.8	20.77	0	0	HexNAc(3)Hex(4)	#N/A	20	HexNAc(5)Hex(4)Fuc(1)	1000.39	3	2	1223.98	0	EEQYNSTYR	IVIG	25	1	30	Glycopep
17.8	20.76	0	0	HexNAc(4)Hex(3)	#N/A	20	HexNAc(4)Hex(4)Fuc(1)	932.701	3	2	1244.5	0	EEQYNSTYR	IVIG	25	1	30	Glycopep
17.8	20.77	30391	106009	HexNAc(4)Hex(3)	4.2	20	HexNAc(5)Hex(4)Fuc(1)	1000.39	3	2	1244.5	0	EEQYNSTYR	IVIG	25	1	30	Glycopep
17.8	20.76	0	0	HexNAc(3)Hex(4)Fuc(1)	#N/A	20	HexNAc(4)Hex(4)Fuc(1)	932.701	3	2	1297.01	0	EEQYNSTYR	IVIG	25	1	30	Glycopep
17.8	20.77	0	0	HexNAc(3)Hex(4)Fuc(1)	#N/A	20	HexNAc(5)Hex(4)Fuc(1)	1000.39	3	2	1297.01	0	EEQYNSTYR	IVIG	25	1	30	Glycopep
17.8	20.76	5820	20301.1	HexNAc(4)Hex(3)Fuc(1)	3.5	20	HexNAc(4)Hex(4)Fuc(1)	932.701	3	2	1317.53	0	EEQYNSTYR	IVIG	25	1	30	Glycopep
17.8	20.77	0	0	HexNAc(4)Hex(3)Fuc(1)	#N/A	20	HexNAc(5)Hex(4)Fuc(1)	1000.39	3	2	1317.53	0	EEQYNSTYR	IVIG	25	1	30	Glycopep
17.8	20.76	0	0	HexNAc(4)Hex(4)	#N/A	20	HexNAc(4)Hex(4)Fuc(1)	932.701	3	2	1325.52	0	EEQYNSTYR	IVIG	25	1	30	Glycopep
17.8	20.77	0	0	HexNAc(4)Hex(4)	#N/A	20	HexNAc(5)Hex(4)Fuc(1)	1000.39	3	2	1325.52	0	EEQYNSTYR	IVIG	25	1	30	Glycopep
17.8	20.76	285339232	9.9531e+08	HexNAc(1)	-2.6	20	HexNAc(4)Hex(4)Fuc(1)	932.701	3	1	1392.59	0	EEQYNSTYR	IVIG	25	1	30	Glycopep
17.8	20.77	112770544	3.93362e+08	HexNAc(1)	-2.8	20	HexNAc(5)Hex(4)Fuc(1)	1000.39	3	1	1392.59	100724	EEQYNSTYR	IVIG	25	1	30	Glycopep
17.8	20.77	0	0	HexNAc(4)Hex(4)Fuc(1)	#N/A	20	HexNAc(5)Hex(4)Fuc(1)	1000.39	3	2	1398.55	0	EEQYNSTYR	IVIG	25	1	30	Glycopep
17.8	20.76	134873696	4.70461e+08	HexNAc(1)Fuc(1)	-3.1	20	HexNAc(4)Hex(4)Fuc(1)	932.701	3	1	1538.65	206497	EEQYNSTYR	IVIG	25	1	30	Glycopep
17.8	20.77	60641664	2.11528e+08	HexNAc(1)Fuc(1)	-3.3	20	HexNAc(5)Hex(4)Fuc(1)	1000.39	3	1	1538.65	0	EEQYNSTYR	IVIG	25	1	30	Glycopep
17.8	20.76	37613148	1.31201e+08	HexNAc(2)	-3	20	HexNAc(4)Hex(4)Fuc(1)	932.701	3	1	1595.67	0	EEQYNSTYR	IVIG	25	1	30	Glycopep
17.8	20.77	17492098	6.10153e+07	HexNAc(2)	-4.1	20	HexNAc(5)Hex(4)Fuc(1)	1000.39	3	1	1595.67	0	EEQYNSTYR	IVIG	25	1	30	Glycopep
17.8	20.76	21397968	7.46396e+07	HexNAc(2)Fuc(1)	-3.6	20	HexNAc(4)Hex(4)Fuc(1)	932.701	3	1	1741.73	0	EEQYNSTYR	IVIG	25	1	30	Glycopep
17.8	20.77	9420081	3.28588e+07	HexNAc(2)Fuc(1)	-3.6	20	HexNAc(5)Hex(4)Fuc(1)	1000.39	3	1	1741.73	0	EEQYNSTYR	IVIG	25	1	30	Glycopep
17.8	20.76	24603046	8.58194e+07	HexNAc(2)Hex(1)	-4.9	20	HexNAc(4)Hex(4)Fuc(1)	932.701	3	1	1757.73	0	EEQYNSTYR	IVIG	25	1	30	Glycopep
17.8	20.77	9671024	3.37341e+07	HexNAc(2)Hex(1)	-3.1	20	HexNAc(5)Hex(4)Fuc(1)	1000.39	3	1	1757.73	0	EEQYNSTYR	IVIG	25	1	30	Glycopep
17.8	20.76	16657773	5.8105e+07	HexNAc(2)Hex(1)Fuc(1)	-3.1	20	HexNAc(4)Hex(4)Fuc(1)	932.701	3	1	1903.79	0	EEQYNSTYR	IVIG	25	1	30	Glycopep
17.8	20.77	5281183	1.84216e+07	HexNAc(2)Hex(1)Fuc(1)	-3.2	20	HexNAc(5)Hex(4)Fuc(1)	1000.39	3	1	1903.79	0	EEQYNSTYR	IVIG	25	1	30	Glycopep
17.8	20.76	26269366	9.16318e+07	HexNAc(2)Hex(2)	-1.9	20	HexNAc(4)Hex(4)Fuc(1)	932.701	3	1	1919.78	0	EEQYNSTYR	IVIG	25	1	30	Glycopep
17.8	20.77	11834672	4.12813e+07	HexNAc(2)Hex(2)	-2.9	20	HexNAc(5)Hex(4)Fuc(1)	1000.39	3	1	1919.78	0	EEQYNSTYR	IVIG	25	1	30	Glycopep
17.8	20.76	41678396	2.12049e+08	[HexNAc-C2H6O3]	-0.2	19	HexNAc(2)Hex(2)Fuc(1)	1033.42	2	1	126.06	3861473	EEQYNSTYR	IVIG	35	2	30	Oxonium
17.8	20.76	41678396	2.12049e+08	[HexNAc-C2H6O3]	-0.2	19	HexNAc(2)Hex(3)	1041.42	2	1	126.06	3861473	EEQYNSTYR	IVIG	35	2	30	Oxonium
17.8	20.76	109157456	5.55364e+08	[HexNAc-CH6O3]	-1.3	19	HexNAc(2)Hex(2)Fuc(1)	1033.42	2	1	138.06	13807630	EEQYNSTYR	IVIG	35	2	30	Oxonium
17.8	20.76	109157456	5.55364e+08	[HexNAc-CH6O3]	-1.3	19	HexNAc(2)Hex(3)	1041.42	2	1	138.06	13807630	EEQYNSTYR	IVIG	35	2	30	Oxonium
17.8	20.76	12739253	6.48139e+07	[HexNAc-C2H4O2]	-1.7	19	HexNAc(2)Hex(2)Fuc(1)	1033.42	2	1	144.07	1217645	EEQYNSTYR	IVIG	35	2	30	Oxonium
17.8	20.76	12739253	6.48139e+07	[HexNAc-C2H4O2]	-1.7	19	HexNAc(2)Hex(3)	1041.42	2	1	144.07	1217645	EEQYNSTYR	IVIG	35	2	30	Oxonium
17.8	20.76	32478830	1.65244e+08	[HexNAc-2H2O]	-1	19	HexNAc(2)Hex(2)Fuc(1)	1033.42	2	1	168.07	4763755	EEQYNSTYR	IVIG	35	2	30	Oxonium
17.8	20.76	32478830	1.65244e+08	[HexNAc-2H2O]	-1	19	HexNAc(2)Hex(3)	1041.42	2	1	168.07	4763755	EEQYNSTYR	IVIG	35	2	30	Oxonium
17.8	20.76	19137908	9.73686e+07	[HexNAc-H2O]	-1.1	19	HexNAc(2)Hex(2)Fuc(1)	1033.42	2	1	186.08	2224412	EEQYNSTYR	IVIG	35	2	30	Oxonium
17.8	20.76	19137908	9.73686e+07	[HexNAc-H2O]	-1.1	19	HexNAc(2)Hex(3)	1041.42	2	1	186.08	2224412	EEQYNSTYR	IVIG	35	2	30	Oxonium
17.8	20.76	42910740	2.18318e+08	[HexNAc]	-1.1	19	HexNAc(2)Hex(2)Fuc(1)	1033.42	2	1	204.09	4401660	EEQYNSTYR	IVIG	35	2	30	Oxonium
17.8	20.76	42910740	2.18318e+08	[HexNAc]	-1.1	19	HexNAc(2)Hex(3)	1041.42	2	1	204.09	4401660	EEQYNSTYR	IVIG	35	2	30	Oxonium
17.8	20.76	3236198	1.64649e+07	HexNAc(1)	-2.2	19	HexNAc(2)Hex(2)Fuc(1)	1033.42	2	1	1392.59	0	EEQYNSTYR	IVIG	35	2	30	Glycopep
17.8	20.76	3236198	1.64649e+07	HexNAc(1)	-2.2	19	HexNAc(2)Hex(3)	1041.42	2	1	1392.59	0	EEQYNSTYR	IVIG	35	2	30	Glycopep
17.8	20.76	598077	3.04286e+06	HexNAc(1)Fuc(1)	-2.5	19	HexNAc(2)Hex(2)Fuc(1)	1033.42	2	1	1538.65	0	EEQYNSTYR	IVIG	35	2	30	Glycopep
17.8	20.76	216801	1.10303e+06	HexNAc(2)	-2.6	19	HexNAc(2)Hex(2)Fuc(1)	1033.42	2	1	1595.67	0	EEQYNSTYR	IVIG	35	2	30	Glycopep
17.8	20.76	216801	1.10303e+06	HexNAc(2)	-2.6	19	HexNAc(2)Hex(3)	1041.42	2	1	1595.67	0	EEQYNSTYR	IVIG	35	2	30	Glycopep
17.8	20.76	0	0	HexNAc(2)Fuc(1)	#N/A	19	HexNAc(2)Hex(2)Fuc(1)	1033.42	2	1	1741.73	0	EEQYNSTYR	IVIG	35	2	30	Glycopep
17.8	20.76	44778	227818	HexNAc(2)Hex(1)	-2	19	HexNAc(2)Hex(2)Fuc(1)	1033.42	2	1	1757.73	0	EEQYNSTYR	IVIG	35	2	30	Glycopep
17.8	20.76	44778	227818	HexNAc(2)Hex(1)	-2	19	HexNAc(2)Hex(3)	1041.42	2	1	1757.73	0	EEQYNSTYR	IVIG	35	2	30	Glycopep
17.8	20.76	0	0	HexNAc(2)Hex(1)Fuc(1)	#N/A	19	HexNAc(2)Hex(2)Fuc(1)	1033.42	2	1	1903.79	0	EEQYNSTYR	IVIG	35	2	30	Glycopep
17.8	20.76	26653	135603	HexNAc(2)Hex(2)	-4	19	HexNAc(2)Hex(2)Fuc(1)	1033.42	2	1	1919.78	0	EEQYNSTYR	IVIG	35	2	30	Glycopep
17.8	20.76	26653	135603	HexNAc(2)Hex(2)	-4	19	HexNAc(2)Hex(3)	1041.42	2	1	1919.78	0	EEQYNSTYR	IVIG	35	2	30	Glycopep
17.8	20.77	23543042	23543042	[HexNAc-C2H6O3]	-0.4	20	HexNAc(5)Hex(4)Fuc(1)	1000.39	3	1	126.06	3798622	EEQYNSTYR	AVA	35	3	30	Oxonium
17.8	20.65	18313382	18313382	[HexNAc-C2H6O3]	-0.8	19	HexNAc(2)Hex(2)Fuc(1)	1033.42	2	1	126.06	1954444	EEQYNSTYR	AVA	ST	3	30	Oxonium
17.8	20.65	18313382	18313382	[HexNAc-C2H6O3]	-0.8	19	HexNAc(2)Hex(3)	1041.42	2	1	126.06	1954444	EEQYNSTYR	AVA	ST	3	30	Oxonium
17.8	20.77	66416048	66416048	[HexNAc-CH6O3]	-1.4	20	HexNAc(5)Hex(4)Fuc(1)	1000.39	3	1	138.06	8003421	EEQYNSTYR	AVA	35	3	30	Oxonium
17.8	20.65	46751492	46751492	[HexNAc-CH6O3]	-1.8	19	HexNAc(2)Hex(2)Fuc(1)	1033.42	2	1	138.06	3791293	EEQYNSTYR	AVA	ST	3	30	Oxonium
17.8	20.65	46751492	46751492	[HexNAc-CH6O3]	-1.8	19	HexNAc(2)Hex(3)	1041.42	2	1	138.06	3791293	EEQYNSTYR	AVA	ST	3	30	Oxonium
17.8	20.77	7282591	7282591	[HexNAc-C2H4O2]	-1.7	20	HexNAc(5)Hex(4)Fuc(1)	1000.39	3	1	144.07	1482019	EEQYNSTYR	AVA	35	3	30	Oxonium
17.8	20.65	4272180	4272180	[HexNAc-C2H4O2]	-1.9	19	HexNAc(2)Hex(2)Fuc(1)	1033.42	2	1	144.07	599377	EEQYNSTYR	AVA	ST	3	30	Oxonium
17.8	20.65	4272180	4272180	[HexNAc-C2H4O2]	-1.9	19	HexNAc(2)Hex(3)	1041.42	2	1	144.07	599377	EEQYNSTYR	AVA	ST	3	30	Oxonium
17.8	20.77	19703206	19703206	[HexNAc-2H2O]	-1.1	20	HexNAc(5)Hex(4)Fuc(1)	1000.39	3	1	168.07	2445162	EEQYNSTYR	AVA	35	3	30	Oxonium
17.8	20.65	23599492	23599492	[HexNAc-2H2O]	-1.5	19	HexNAc(2)Hex(2)Fuc(1)	1033.42	2	1	168.07	1359251	EEQYNSTYR	AVA	ST	3	30	Oxonium
17.8	20.65	23599492	23599492	[HexNAc-2H2O]	-1.5	19	HexNAc(2)Hex(3)	1041.42	2	1	168.07	1359251	EEQYNSTYR	AVA	ST	3	30	Oxonium
17.8	20.77	11301653	11301653	[HexNAc-H2O]	-1.2	20	HexNAc(5)Hex(4)Fuc(1)	1000.39	3	1	186.08	1178605	EEQYNSTYR	AVA	35	3	30	Oxonium
17.8	20.65	13990973	13990973	[HexNAc-H2O]	-1.5	19	HexNAc(2)Hex(2)Fuc(1)	1033.42	2	1	186.08	1087232	EEQYNSTYR	AVA	ST	3	30	Oxonium
17.8	20.65	13990973	13990973	[HexNAc-H2O]	-1.5	19	HexNAc(2)Hex(3)	1041.42	2	1	186.08	1087232	EEQYNSTYR	AVA	ST	3	30	Oxonium
17.8	20.77	24763370	24763370	[HexNAc]	-1.3	20	HexNAc(5)Hex(4)Fuc(1)	1000.39	3	1	204.09	3164039	EEQYNSTYR	AVA	35	3	30	Oxonium
17.8	20.65	59750112	59750112	[HexNAc]	-1.7	19	HexNAc(2)Hex(2)Fuc(1)	1033.42	2	1	204.09	4332747	EEQYNSTYR	AVA	ST	3	30	Oxonium
17.8	20.65	59750112	59750112	[HexNAc]	-1.7	19	HexNAc(2)Hex(3)	1041.42	2	1	204.09	4332747	EEQYNSTYR	AVA	ST	3	30	Oxonium
17.8	20.77	2270097	2270097	[HexHexNAc]	-1.5	20	HexNAc(5)Hex(4)Fuc(1)	1000.39	3	1	366.14	208177	EEQYNSTYR	AVA	35	3	30	Oxonium
17.8	20.77	0	0	HexNAc(1)	#N/A	20	HexNAc(5)Hex(4)Fuc(1)	1000.39	3	2	696.8	0	EEQYNSTYR	AVA	35	3	30	Glycopep
17.8	20.77	0	0	HexNAc(1)Fuc(1)	#N/A	20	HexNAc(5)Hex(4)Fuc(1)	1000.39	3	2	769.83	0	EEQYNSTYR	AVA	35	3	30	Glycopep
17.8	20.77	0	0	HexNAc(2)	#N/A	20	HexNAc(5)Hex(4)Fuc(1)	1000.39	3	2	798.34	0	EEQYNSTYR	AVA	35	3	30	Glycopep
17.8	20.77	0	0	HexNAc(2)Fuc(1)	#N/A	20	HexNAc(5)Hex(4)Fuc(1)	1000.39	3	2	871.37	0	EEQYNSTYR	AVA	35	3	30	Glycopep
17.8	20.77	0	0	HexNAc(2)Hex(1)	#N/A	20	HexNAc(5)Hex(4)Fuc(1)	1000.39	3	2	879.36	0	EEQYNSTYR	AVA	35	3	30	Glycopep
17.8	20.77	0	0	HexNAc(2)Hex(1)Fuc(1)	#N/A	20	HexNAc(5)Hex(4)Fuc(1)	1000.39	3	2	952.39	0	EEQYNSTYR	AVA	35	3	30	Glycopep
17.8	20.77	0	0	HexNAc(2)Hex(2)	#N/A	20	HexNAc(5)Hex(4)Fuc(1)	1000.39	3	2	960.39	0	EEQYNSTYR	AVA	35	3	30	Glycopep
17.8	20.77	0	0	HexNAc(2)Hex(2)Fuc(1)	#N/A	20	HexNAc(5)Hex(4)Fuc(1)	1000.39	3	2	1033.42	0	EEQYNSTYR	AVA	35	3	30	Glycopep
17.8	20.77	0	0	HexNAc(2)Hex(3)	#N/A	20	HexNAc(5)Hex(4)Fuc(1)	1000.39	3	2	1041.42	0	EEQYNSTYR	AVA	35	3	30	Glycopep
17.8	20.77	0	0	HexNAc(2)Hex(3)Fuc(1)	#N/A	20	HexNAc(5)Hex(4)Fuc(1)	1000.39	3	2	1114.45	0	EEQYNSTYR	AVA	35	3	30	Glycopep
17.8	20.77	0	0	HexNAc(2)Hex(4)	#N/A	20	HexNAc(5)Hex(4)Fuc(1)	1000.39	3	2	1122.44	0	EEQYNSTYR	AVA	35	3	30	Glycopep
17.8	20.77	0	0	HexNAc(3)Hex(3)	#N/A	20	HexNAc(5)Hex(4)Fuc(1)	1000.39	3	2	1142.96	0	EEQYNSTYR	AVA	35	3	30	Glycopep
17.8	20.77	0	0	HexNAc(2)Hex(4)Fuc(1)	#N/A	20	HexNAc(5)Hex(4)Fuc(1)	1000.39	3	2	1195.47	0	EEQYNSTYR	AVA	35	3	30	Glycopep
17.8	20.77	0	0	HexNAc(3)Hex(3)Fuc(1)	#N/A	20	HexNAc(5)Hex(4)Fuc(1)	1000.39	3	2	1215.99	0	EEQYNSTYR	AVA	35	3	30	Glycopep
17.8	20.77	0	0	HexNAc(3)Hex(4)	#N/A	20	HexNAc(5)Hex(4)Fuc(1)	1000.39	3	2	1223.98	0	EEQYNSTYR	AVA	35	3	30	Glycopep
17.8	20.77	0	0	HexNAc(4)Hex(3)	#N/A	20	HexNAc(5)Hex(4)Fuc(1)	1000.39	3	2	1244.5	0	EEQYNSTYR	AVA	35	3	30	Glycopep
17.8	20.77	0	0	HexNAc(3)Hex(4)Fuc(1)	#N/A	20	HexNAc(5)Hex(4)Fuc(1)	1000.39	3	2	1297.01	0	EEQYNSTYR	AVA	35	3	30	Glycopep
17.8	20.77	0	0	HexNAc(4)Hex(3)Fuc(1)	#N/A	20	HexNAc(5)Hex(4)Fuc(1)	1000.39	3	2	1317.53	0	EEQYNSTYR	AVA	35	3	30	Glycopep
17.8	20.77	0	0	HexNAc(4)Hex(4)	#N/A	20	HexNAc(5)Hex(4)Fuc(1)	1000.39	3	2	1325.52	0	EEQYNSTYR	AVA	35	3	30	Glycopep
17.8	20.77	2024745	2024745	HexNAc(1)	-2.1	20	HexNAc(5)Hex(4)Fuc(1)	1000.39	3	1	1392.59	0	EEQYNSTYR	AVA	35	3	30	Glycopep
17.8	20.65	17738682	17738682	HexNAc(1)	-2.7	19	HexNAc(2)Hex(2)Fuc(1)	1033.42	2	1	1392.59	0	EEQYNSTYR	AVA	ST	3	30	Glycopep
17.8	20.65	17738682	17738682	HexNAc(1)	-2.7	19	HexNAc(2)Hex(3)	1041.42	2	1	1392.59	0	EEQYNSTYR	AVA	ST	3	30	Glycopep
17.8	20.77	0	0	HexNAc(4)Hex(4)Fuc(1)	#N/A	20	HexNAc(5)Hex(4)Fuc(1)	1000.39	3	2	1398.55	0	EEQYNSTYR	AVA	35	3	30	Glycopep
17.8	20.77	457851	457851	HexNAc(1)Fuc(1)	-3.1	20	HexNAc(5)Hex(4)Fuc(1)	1000.39	3	1	1538.65	0	EEQYNSTYR	AVA	35	3	30	Glycopep
17.8	20.65	5698738	5698738	HexNAc(1)Fuc(1)	-3	19	HexNAc(2)Hex(2)Fuc(1)	1033.42	2	1	1538.65	0	EEQYNSTYR	AVA	ST	3	30	Glycopep
17.8	20.77	211049	211049	HexNAc(2)	-4	20	HexNAc(5)Hex(4)Fuc(1)	1000.39	3	1	1595.67	0	EEQYNSTYR	AVA	35	3	30	Glycopep
17.8	20.65	563869	563869	HexNAc(2)	-4.7	19	HexNAc(2)Hex(2)Fuc(1)	1033.42	2	1	1595.67	0	EEQYNSTYR	AVA	ST	3	30	Glycopep
17.8	20.65	563869	563869	HexNAc(2)	-4.7	19	HexNAc(2)Hex(3)	1041.42	2	1	1595.67	0	EEQYNSTYR	AVA	ST	3	30	Glycopep
17.8	20.77	0	0	HexNAc(2)Fuc(1)	#N/A	20	HexNAc(5)Hex(4)Fuc(1)	1000.39	3	1	1741.73	0	EEQYNSTYR	AVA	35	3	30	Glycopep
17.8	20.65	42290	42290	HexNAc(2)Fuc(1)	-2.1	19	HexNAc(2)Hex(2)Fuc(1)	1033.42	2	1	1741.73	0	EEQYNSTYR	AVA	ST	3	30	Glycopep
17.8	20.77	32012	32012	HexNAc(2)Hex(1)	-3.8	20	HexNAc(5)Hex(4)Fuc(1)	1000.39	3	1	1757.73	0	EEQYNSTYR	AVA	35	3	30	Glycopep
17.8	20.65	259052	259052	HexNAc(2)Hex(1)	-6.7	19	HexNAc(2)Hex(2)Fuc(1)	1033.42	2	1	1757.73	0	EEQYNSTYR	AVA	ST	3	30	Glycopep
17.8	20.65	259052	259052	HexNAc(2)Hex(1)	-6.7	19	HexNAc(2)Hex(3)	1041.42	2	1	1757.73	0	EEQYNSTYR	AVA	ST	3	30	Glycopep
17.8	20.77	0	0	HexNAc(2)Hex(1)Fuc(1)	#N/A	20	HexNAc(5)Hex(4)Fuc(1)	1000.39	3	1	1903.79	0	EEQYNSTYR	AVA	35	3	30	Glycopep
17.8	20.65	0	0	HexNAc(2)Hex(1)Fuc(1)	#N/A	19	HexNAc(2)Hex(2)Fuc(1)	1033.42	2	1	1903.79	0	EEQYNSTYR	AVA	ST	3	30	Glycopep
17.8	20.77	0	0	HexNAc(2)Hex(2)	#N/A	20	HexNAc(5)Hex(4)Fuc(1)	1000.39	3	1	1919.78	0	EEQYNSTYR	AVA	35	3	30	Glycopep
17.8	20.65	90699	90699	HexNAc(2)Hex(2)	-3.5	19	HexNAc(2)Hex(2)Fuc(1)	1033.42	2	1	1919.78	0	EEQYNSTYR	AVA	ST	3	30	Glycopep
17.8	20.65	90699	90699	HexNAc(2)Hex(2)	-3.5	19	HexNAc(2)Hex(3)	1041.42	2	1	1919.78	0	EEQYNSTYR	AVA	ST	3	30	Glycopep
17.94	19.28	11475864	4.03577e+07	[HexNAc-C2H6O3]	-0.8	8	HexNAc(4)Hex(3)	1244.5	2	1	126.06	349187	EEQYNSTYR	IVIG	ST	2	30	Oxonium
17.94	20.62	10333076	3.63388e+07	[HexNAc-C2H6O3]	-1.3	17	HexNAc(3)Hex(4)	1223.98	2	1	126.06	723001	EEQYNSTYR	IVIG	ST	3	30	Oxonium
17.94	20.62	10333076	3.63388e+07	[HexNAc-C2H6O3]	-1.3	17	HexNAc(4)Hex(3)	1244.5	2	1	126.06	723001	EEQYNSTYR	IVIG	ST	3	30	Oxonium
17.94	19.28	23354818	8.2133e+07	[HexNAc-CH6O3]	-1.8	8	HexNAc(4)Hex(3)	1244.5	2	1	138.06	1636723	EEQYNSTYR	IVIG	ST	2	30	Oxonium
17.94	20.62	25050058	8.80947e+07	[HexNAc-CH6O3]	-2.3	17	HexNAc(3)Hex(4)	1223.98	2	1	138.06	3265376	EEQYNSTYR	IVIG	ST	3	30	Oxonium
17.94	20.62	25050058	8.80947e+07	[HexNAc-CH6O3]	-2.3	17	HexNAc(4)Hex(3)	1244.5	2	1	138.06	3265376	EEQYNSTYR	IVIG	ST	3	30	Oxonium
17.94	19.28	2574340	9.0533e+06	[HexNAc-C2H4O2]	-2	8	HexNAc(4)Hex(3)	1244.5	2	1	144.07	123932	EEQYNSTYR	IVIG	ST	2	30	Oxonium
17.94	20.62	2389448	8.40308e+06	[HexNAc-C2H4O2]	-2.5	17	HexNAc(3)Hex(4)	1223.98	2	1	144.07	239945	EEQYNSTYR	IVIG	ST	3	30	Oxonium
17.94	20.62	2389448	8.40308e+06	[HexNAc-C2H4O2]	-2.5	17	HexNAc(4)Hex(3)	1244.5	2	1	144.07	239945	EEQYNSTYR	IVIG	ST	3	30	Oxonium
17.94	19.28	12473614	4.38665e+07	[HexNAc-2H2O]	-1.5	8	HexNAc(4)Hex(3)	1244.5	2	1	168.07	888397	EEQYNSTYR	IVIG	ST	2	30	Oxonium
17.94	20.62	13954060	4.90729e+07	[HexNAc-2H2O]	-2	17	HexNAc(3)Hex(4)	1223.98	2	1	168.07	1674228	EEQYNSTYR	IVIG	ST	3	30	Oxonium
17.94	20.62	13954060	4.90729e+07	[HexNAc-2H2O]	-2	17	HexNAc(4)Hex(3)	1244.5	2	1	168.07	1674228	EEQYNSTYR	IVIG	ST	3	30	Oxonium
17.94	19.28	8894946	3.12813e+07	[HexNAc-H2O]	-1.6	8	HexNAc(4)Hex(3)	1244.5	2	1	186.08	370467	EEQYNSTYR	IVIG	ST	2	30	Oxonium
17.94	20.62	8313813	2.92376e+07	[HexNAc-H2O]	-2.1	17	HexNAc(3)Hex(4)	1223.98	2	1	186.08	670547	EEQYNSTYR	IVIG	ST	3	30	Oxonium
17.94	20.62	8313813	2.92376e+07	[HexNAc-H2O]	-2.1	17	HexNAc(4)Hex(3)	1244.5	2	1	186.08	670547	EEQYNSTYR	IVIG	ST	3	30	Oxonium
17.94	19.28	35800188	1.259e+08	[HexNAc]	-1.7	8	HexNAc(4)Hex(3)	1244.5	2	1	204.09	1242344	EEQYNSTYR	IVIG	ST	2	30	Oxonium
17.94	20.62	31756314	1.11679e+08	[HexNAc]	-2.2	17	HexNAc(3)Hex(4)	1223.98	2	1	204.09	2522908	EEQYNSTYR	IVIG	ST	3	30	Oxonium
17.94	20.62	31756314	1.11679e+08	[HexNAc]	-2.2	17	HexNAc(4)Hex(3)	1244.5	2	1	204.09	2522908	EEQYNSTYR	IVIG	ST	3	30	Oxonium
17.94	20.62	14060185	4.94461e+07	[HexHexNAc]	-2.5	17	HexNAc(3)Hex(4)	1223.98	2	1	366.14	1786363	EEQYNSTYR	IVIG	ST	3	30	Oxonium
17.94	19.28	8992430	3.16241e+07	HexNAc(1)	-2.4	8	HexNAc(4)Hex(3)	1244.5	2	1	1392.59	0	EEQYNSTYR	IVIG	ST	2	30	Glycopep
17.94	20.62	7086960	2.4923e+07	HexNAc(1)	-3	17	HexNAc(3)Hex(4)	1223.98	2	1	1392.59	0	EEQYNSTYR	IVIG	ST	3	30	Glycopep
17.94	20.62	7086960	2.4923e+07	HexNAc(1)	-3	17	HexNAc(4)Hex(3)	1244.5	2	1	1392.59	0	EEQYNSTYR	IVIG	ST	3	30	Glycopep
17.94	19.28	1383086	4.86396e+06	HexNAc(2)	-3.1	8	HexNAc(4)Hex(3)	1244.5	2	1	1595.67	0	EEQYNSTYR	IVIG	ST	2	30	Glycopep
17.94	19.62	763006	2.6833e+06	HexNAc(2)	-3.6	11	HexNAc(2)Hex(6)	1284.5	2	1	1595.67	0	EEQYNSTYR	IVIG	ST	3	30	Glycopep
17.94	20.62	1158757	4.07505e+06	HexNAc(2)	-3.6	17	HexNAc(3)Hex(4)	1223.98	2	1	1595.67	0	EEQYNSTYR	IVIG	ST	3	30	Glycopep
17.94	20.62	1158757	4.07505e+06	HexNAc(2)	-3.6	17	HexNAc(4)Hex(3)	1244.5	2	1	1595.67	0	EEQYNSTYR	IVIG	ST	3	30	Glycopep
17.94	19.28	623927	2.19419e+06	HexNAc(2)Hex(1)	-2.7	8	HexNAc(4)Hex(3)	1244.5	2	1	1757.73	0	EEQYNSTYR	IVIG	ST	2	30	Glycopep
17.94	20.62	353068	1.24165e+06	HexNAc(2)Hex(1)	-3.9	17	HexNAc(3)Hex(4)	1223.98	2	1	1757.73	0	EEQYNSTYR	IVIG	ST	3	30	Glycopep
17.94	20.62	353068	1.24165e+06	HexNAc(2)Hex(1)	-3.9	17	HexNAc(4)Hex(3)	1244.5	2	1	1757.73	0	EEQYNSTYR	IVIG	ST	3	30	Glycopep
17.94	19.28	689154	2.42358e+06	HexNAc(2)Hex(2)	-4.1	8	HexNAc(4)Hex(3)	1244.5	2	1	1919.78	0	EEQYNSTYR	IVIG	ST	2	30	Glycopep
17.94	20.62	537905	1.89168e+06	HexNAc(2)Hex(2)	-3.4	17	HexNAc(3)Hex(4)	1223.98	2	1	1919.78	0	EEQYNSTYR	IVIG	ST	3	30	Glycopep
17.94	20.62	537905	1.89168e+06	HexNAc(2)Hex(2)	-3.4	17	HexNAc(4)Hex(3)	1244.5	2	1	1919.78	0	EEQYNSTYR	IVIG	ST	3	30	Glycopep
17.94	19.62	272224512	272224512	[HexNAc-C2H6O3]	-0.9	11	HexNAc(2)Hex(5)	1203.47	2	1	126.06	782652	EEQYNSTYR	AVA	ST	1	30	Oxonium
17.94	19.78	419741888	419741888	[HexNAc-C2H6O3]	-1.4	13	HexNAc(2)Hex(5)	1203.47	2	1	126.06	640441	EEQYNSTYR	AVA	ST	2	30	Oxonium
17.94	20.12	25302024	25302024	[HexNAc-C2H6O3]	-1.1	15	HexNAc(3)Hex(4)Fuc(1)	1297.01	2	1	126.06	314405	EEQYNSTYR	AVA	ST	2	30	Oxonium
17.94	20.12	67018332	67018332	[HexNAc-C2H6O3]	-1.6	15	HexNAc(4)Hex(3)	1244.5	2	1	126.06	600339	EEQYNSTYR	AVA	ST	2	30	Oxonium
17.94	21.13	2177790976	2177790976	[HexNAc-C2H6O3]	-1.4	20	HexNAc(4)Hex(3)Fuc(1)	878.684	3	1	126.06	3844336	EEQYNSTYR	AVA	ST	2	30	Oxonium
17.94	19.62	540314176	540314176	[HexNAc-CH6O3]	-1.9	11	HexNAc(2)Hex(5)	1203.47	2	1	138.06	2256813	EEQYNSTYR	AVA	ST	1	30	Oxonium
17.94	19.78	812145408	812145408	[HexNAc-CH6O3]	-2.3	13	HexNAc(2)Hex(5)	1203.47	2	1	138.06	1598600	EEQYNSTYR	AVA	ST	2	30	Oxonium
17.94	20.12	75552016	75552016	[HexNAc-CH6O3]	-2.2	15	HexNAc(3)Hex(4)Fuc(1)	1297.01	2	1	138.06	854573	EEQYNSTYR	AVA	ST	2	30	Oxonium
17.94	20.12	111666856	111666856	[HexNAc-CH6O3]	-2.5	15	HexNAc(4)Hex(3)	1244.5	2	1	138.06	1752196	EEQYNSTYR	AVA	ST	2	30	Oxonium
17.94	21.13	2302530304	2302530304	[HexNAc-CH6O3]	-2.5	20	HexNAc(4)Hex(3)Fuc(1)	878.684	3	1	138.06	5262177	EEQYNSTYR	AVA	ST	2	30	Oxonium
17.94	19.62	59197312	59197312	[HexNAc-C2H4O2]	-2.3	11	HexNAc(2)Hex(5)	1203.47	2	1	144.07	239146	EEQYNSTYR	AVA	ST	1	30	Oxonium
17.94	19.78	89471480	89471480	[HexNAc-C2H4O2]	-2.6	13	HexNAc(2)Hex(5)	1203.47	2	1	144.07	201427	EEQYNSTYR	AVA	ST	2	30	Oxonium
17.94	20.12	6193388	6193388	[HexNAc-C2H4O2]	-2.6	15	HexNAc(3)Hex(4)Fuc(1)	1297.01	2	1	144.07	104319	EEQYNSTYR	AVA	ST	2	30	Oxonium
17.94	20.12	15637584	15637584	[HexNAc-C2H4O2]	-2.8	15	HexNAc(4)Hex(3)	1244.5	2	1	144.07	208487	EEQYNSTYR	AVA	ST	2	30	Oxonium
17.94	21.13	401569152	401569152	[HexNAc-C2H4O2]	-2.8	20	HexNAc(4)Hex(3)Fuc(1)	878.684	3	1	144.07	782885	EEQYNSTYR	AVA	ST	2	30	Oxonium
17.94	19.62	49967160	49967160	[Hex-H2O]	-1.7	11	HexNAc(2)Hex(5)	1203.47	2	1	145.05	426327	EEQYNSTYR	AVA	ST	1	30	Oxonium
17.94	19.78	70087992	70087992	[Hex-H2O]	-1.8	13	HexNAc(2)Hex(5)	1203.47	2	1	145.05	332309	EEQYNSTYR	AVA	ST	2	30	Oxonium
17.94	19.62	82086304	82086304	[Hex]	-1.8	11	HexNAc(2)Hex(5)	1203.47	2	1	163.06	515899	EEQYNSTYR	AVA	ST	1	30	Oxonium
17.94	19.78	122498136	122498136	[Hex]	-2.1	13	HexNAc(2)Hex(5)	1203.47	2	1	163.06	271275	EEQYNSTYR	AVA	ST	2	30	Oxonium
17.94	19.62	298636544	298636544	[HexNAc-2H2O]	-1.6	11	HexNAc(2)Hex(5)	1203.47	2	1	168.07	1178158	EEQYNSTYR	AVA	ST	1	30	Oxonium
17.94	19.78	444003264	444003264	[HexNAc-2H2O]	-2	13	HexNAc(2)Hex(5)	1203.47	2	1	168.07	678455	EEQYNSTYR	AVA	ST	2	30	Oxonium
17.94	20.12	42390128	42390128	[HexNAc-2H2O]	-1.9	15	HexNAc(3)Hex(4)Fuc(1)	1297.01	2	1	168.07	412021	EEQYNSTYR	AVA	ST	2	30	Oxonium
17.94	20.12	56946740	56946740	[HexNAc-2H2O]	-2.2	15	HexNAc(4)Hex(3)	1244.5	2	1	168.07	805674	EEQYNSTYR	AVA	ST	2	30	Oxonium
17.94	21.13	955220672	955220672	[HexNAc-2H2O]	-2.1	20	HexNAc(4)Hex(3)Fuc(1)	878.684	3	1	168.07	2204145	EEQYNSTYR	AVA	ST	2	30	Oxonium
17.94	19.62	206954528	206954528	[HexNAc-H2O]	-1.7	11	HexNAc(2)Hex(5)	1203.47	2	1	186.08	756846	EEQYNSTYR	AVA	ST	1	30	Oxonium
17.94	19.78	322026784	322026784	[HexNAc-H2O]	-2.1	13	HexNAc(2)Hex(5)	1203.47	2	1	186.08	510285	EEQYNSTYR	AVA	ST	2	30	Oxonium
17.94	20.12	21788416	21788416	[HexNAc-H2O]	-1.9	15	HexNAc(3)Hex(4)Fuc(1)	1297.01	2	1	186.08	273375	EEQYNSTYR	AVA	ST	2	30	Oxonium
17.94	20.12	48497892	48497892	[HexNAc-H2O]	-2.3	15	HexNAc(4)Hex(3)	1244.5	2	1	186.08	558004	EEQYNSTYR	AVA	ST	2	30	Oxonium
17.94	21.13	924668800	924668800	[HexNAc-H2O]	-2.2	20	HexNAc(4)Hex(3)Fuc(1)	878.684	3	1	186.08	1736898	EEQYNSTYR	AVA	ST	2	30	Oxonium
17.94	19.62	991839680	991839680	[HexNAc]	-2	11	HexNAc(2)Hex(5)	1203.47	2	1	204.09	3258781	EEQYNSTYR	AVA	ST	1	30	Oxonium
17.94	19.78	1557792512	1557792512	[HexNAc]	-2.3	13	HexNAc(2)Hex(5)	1203.47	2	1	204.09	1706495	EEQYNSTYR	AVA	ST	2	30	Oxonium
17.94	20.12	93567240	93567240	[HexNAc]	-2.1	15	HexNAc(3)Hex(4)Fuc(1)	1297.01	2	1	204.09	1102634	EEQYNSTYR	AVA	ST	2	30	Oxonium
17.94	20.12	201238912	201238912	[HexNAc]	-2.4	15	HexNAc(4)Hex(3)	1244.5	2	1	204.09	2142793	EEQYNSTYR	AVA	ST	2	30	Oxonium
17.94	21.13	4559314944	4559314944	[HexNAc]	-2.4	20	HexNAc(4)Hex(3)Fuc(1)	878.684	3	1	204.09	8395587	EEQYNSTYR	AVA	ST	2	30	Oxonium
17.94	20.12	40783132	40783132	[HexHexNAc]	-2.4	15	HexNAc(3)Hex(4)Fuc(1)	1297.01	2	1	366.14	293763	EEQYNSTYR	AVA	ST	2	30	Oxonium
17.94	21.13	30648482	30648482	HexNAc(1)	0.7	20	HexNAc(4)Hex(3)Fuc(1)	878.684	3	2	696.8	0	EEQYNSTYR	AVA	ST	2	30	Glycopep
17.94	21.13	6276161	6276161	HexNAc(1)Fuc(1)	1	20	HexNAc(4)Hex(3)Fuc(1)	878.684	3	2	769.83	0	EEQYNSTYR	AVA	ST	2	30	Glycopep
17.94	21.13	41233700	41233700	HexNAc(2)	1.8	20	HexNAc(4)Hex(3)Fuc(1)	878.684	3	2	798.34	0	EEQYNSTYR	AVA	ST	2	30	Glycopep
17.94	21.13	17257494	17257494	HexNAc(2)Fuc(1)	0.3	20	HexNAc(4)Hex(3)Fuc(1)	878.684	3	2	871.37	0	EEQYNSTYR	AVA	ST	2	30	Glycopep
17.94	21.13	51036636	51036636	HexNAc(2)Hex(1)	0.2	20	HexNAc(4)Hex(3)Fuc(1)	878.684	3	2	879.36	0	EEQYNSTYR	AVA	ST	2	30	Glycopep
17.94	21.13	35932384	35932384	HexNAc(2)Hex(1)Fuc(1)	-0.2	20	HexNAc(4)Hex(3)Fuc(1)	878.684	3	2	952.39	0	EEQYNSTYR	AVA	ST	2	30	Glycopep
17.94	21.13	118888008	118888008	HexNAc(2)Hex(2)	-0.2	20	HexNAc(4)Hex(3)Fuc(1)	878.684	3	2	960.39	17156	EEQYNSTYR	AVA	ST	2	30	Glycopep
17.94	21.13	144105808	144105808	HexNAc(2)Hex(2)Fuc(1)	-0.3	20	HexNAc(4)Hex(3)Fuc(1)	878.684	3	2	1033.42	14037	EEQYNSTYR	AVA	ST	2	30	Glycopep
17.94	21.13	87924704	87924704	HexNAc(2)Hex(3)	-0.1	20	HexNAc(4)Hex(3)Fuc(1)	878.684	3	2	1041.42	45014	EEQYNSTYR	AVA	ST	2	30	Glycopep
17.94	21.13	147498272	147498272	HexNAc(2)Hex(3)Fuc(1)	-0.3	20	HexNAc(4)Hex(3)Fuc(1)	878.684	3	2	1114.45	17306	EEQYNSTYR	AVA	ST	2	30	Glycopep
17.94	21.13	96950624	96950624	HexNAc(3)Hex(3)	-0.4	20	HexNAc(4)Hex(3)Fuc(1)	878.684	3	2	1142.96	58446	EEQYNSTYR	AVA	ST	2	30	Glycopep
17.94	21.13	177031584	177031584	HexNAc(3)Hex(3)Fuc(1)	-0.6	20	HexNAc(4)Hex(3)Fuc(1)	878.684	3	2	1215.99	0	EEQYNSTYR	AVA	ST	2	30	Glycopep
17.94	21.13	2614901	2614901	HexNAc(4)Hex(3)	2.1	20	HexNAc(4)Hex(3)Fuc(1)	878.684	3	2	1244.5	0	EEQYNSTYR	AVA	ST	2	30	Glycopep
17.94	19.62	413447840	413447840	HexNAc(1)	-2.9	11	HexNAc(2)Hex(5)	1203.47	2	1	1392.59	1494784	EEQYNSTYR	AVA	ST	1	30	Glycopep
17.94	19.78	643485248	643485248	HexNAc(1)	-3.4	13	HexNAc(2)Hex(5)	1203.47	2	1	1392.59	139685	EEQYNSTYR	AVA	ST	2	30	Glycopep
17.94	20.12	34177396	34177396	HexNAc(1)	-2.9	15	HexNAc(3)Hex(4)Fuc(1)	1297.01	2	1	1392.59	324384	EEQYNSTYR	AVA	ST	2	30	Glycopep
17.94	20.12	48558384	48558384	HexNAc(1)	-3.4	15	HexNAc(4)Hex(3)	1244.5	2	1	1392.59	0	EEQYNSTYR	AVA	ST	2	30	Glycopep
17.94	21.13	389234432	389234432	HexNAc(1)	-3.2	20	HexNAc(4)Hex(3)Fuc(1)	878.684	3	1	1392.59	296909	EEQYNSTYR	AVA	ST	2	30	Glycopep
17.94	20.12	5679664	5679664	HexNAc(1)Fuc(1)	-3.1	15	HexNAc(3)Hex(4)Fuc(1)	1297.01	2	1	1538.65	0	EEQYNSTYR	AVA	ST	2	30	Glycopep
17.94	21.13	194898576	194898576	HexNAc(1)Fuc(1)	-3.7	20	HexNAc(4)Hex(3)Fuc(1)	878.684	3	1	1538.65	12895	EEQYNSTYR	AVA	ST	2	30	Glycopep
17.94	19.62	24662538	24662538	HexNAc(2)	-3.6	11	HexNAc(2)Hex(5)	1203.47	2	1	1595.67	64678	EEQYNSTYR	AVA	ST	1	30	Glycopep
17.94	19.78	35114492	35114492	HexNAc(2)	-4.6	13	HexNAc(2)Hex(5)	1203.47	2	1	1595.67	0	EEQYNSTYR	AVA	ST	2	30	Glycopep
17.94	20.12	2347274	2347274	HexNAc(2)	-4.3	15	HexNAc(3)Hex(4)Fuc(1)	1297.01	2	1	1595.67	0	EEQYNSTYR	AVA	ST	2	30	Glycopep
17.94	20.12	5742078	5742078	HexNAc(2)	-3.8	15	HexNAc(4)Hex(3)	1244.5	2	1	1595.67	0	EEQYNSTYR	AVA	ST	2	30	Glycopep
17.94	21.13	26209390	26209390	HexNAc(2)	-5.2	20	HexNAc(4)Hex(3)Fuc(1)	878.684	3	1	1595.67	0	EEQYNSTYR	AVA	ST	2	30	Glycopep
17.94	20.12	773417	773417	HexNAc(2)Fuc(1)	-1.2	15	HexNAc(3)Hex(4)Fuc(1)	1297.01	2	1	1741.73	0	EEQYNSTYR	AVA	ST	2	30	Glycopep
17.94	21.13	15581379	15581379	HexNAc(2)Fuc(1)	-7.1	20	HexNAc(4)Hex(3)Fuc(1)	878.684	3	1	1741.73	0	EEQYNSTYR	AVA	ST	2	30	Glycopep
17.94	19.62	8719711	8719711	HexNAc(2)Hex(1)	-4.3	11	HexNAc(2)Hex(5)	1203.47	2	1	1757.73	18231	EEQYNSTYR	AVA	ST	1	30	Glycopep
17.94	19.78	13461255	13461255	HexNAc(2)Hex(1)	-4.7	13	HexNAc(2)Hex(5)	1203.47	2	1	1757.73	0	EEQYNSTYR	AVA	ST	2	30	Glycopep
17.94	20.12	938874	938874	HexNAc(2)Hex(1)	-6.1	15	HexNAc(3)Hex(4)Fuc(1)	1297.01	2	1	1757.73	0	EEQYNSTYR	AVA	ST	2	30	Glycopep
17.94	20.12	2781489	2781489	HexNAc(2)Hex(1)	-5	15	HexNAc(4)Hex(3)	1244.5	2	1	1757.73	0	EEQYNSTYR	AVA	ST	2	30	Glycopep
17.94	20.12	317961	317961	HexNAc(2)Hex(1)Fuc(1)	-2	15	HexNAc(3)Hex(4)Fuc(1)	1297.01	2	1	1903.79	0	EEQYNSTYR	AVA	ST	2	30	Glycopep
17.94	19.62	9788385	9788385	HexNAc(2)Hex(2)	-1.6	11	HexNAc(2)Hex(5)	1203.47	2	1	1919.78	5788	EEQYNSTYR	AVA	ST	1	30	Glycopep
17.94	19.78	16535978	16535978	HexNAc(2)Hex(2)	-2.4	13	HexNAc(2)Hex(5)	1203.47	2	1	1919.78	0	EEQYNSTYR	AVA	ST	2	30	Glycopep
17.94	20.12	860736	860736	HexNAc(2)Hex(2)	-0.7	15	HexNAc(3)Hex(4)Fuc(1)	1297.01	2	1	1919.78	0	EEQYNSTYR	AVA	ST	2	30	Glycopep
17.94	20.12	2424797	2424797	HexNAc(2)Hex(2)	-2.5	15	HexNAc(4)Hex(3)	1244.5	2	1	1919.78	0	EEQYNSTYR	AVA	ST	2	30	Glycopep
17.95	19.6	714967	4.48036e+06	[HexNAc-H2O]	-2.4	11	HexNAc(2)Hex(6)	1284.5	2	1	186.08	0	EEQYNSTYR	IVIG	15	1	30	Oxonium
17.95	20.63	12035554	4.2326e+07	[HexNAc-C2H6O3]	-1.5	17	HexNAc(2)Hex(7)	1365.52	2	1	126.06	428755	EEQYNSTYR	IVIG	ST	3	30	Oxonium
17.95	20.63	33429036	1.17561e+08	[HexNAc-CH6O3]	-2.5	17	HexNAc(2)Hex(7)	1365.52	2	1	138.06	1832318	EEQYNSTYR	IVIG	ST	3	30	Oxonium
17.95	20.63	3481902	1.2245e+07	[HexNAc-C2H4O2]	-2.7	17	HexNAc(2)Hex(7)	1365.52	2	1	144.07	189063	EEQYNSTYR	IVIG	ST	3	30	Oxonium
17.95	20.63	290163	1.02043e+06	[Hex-H2O]	-1.7	17	HexNAc(2)Hex(7)	1365.52	2	1	145.05	91825	EEQYNSTYR	IVIG	ST	3	30	Oxonium
17.95	20.63	237528	835326	[Hex]	-3	17	HexNAc(2)Hex(7)	1365.52	2	1	163.06	91452	EEQYNSTYR	IVIG	ST	3	30	Oxonium
17.95	20.63	15576551	5.47788e+07	[HexNAc-2H2O]	-2.2	17	HexNAc(2)Hex(7)	1365.52	2	1	168.07	859133	EEQYNSTYR	IVIG	ST	3	30	Oxonium
17.95	20.63	9759785	3.43227e+07	[HexNAc-H2O]	-2.3	17	HexNAc(2)Hex(7)	1365.52	2	1	186.08	403055	EEQYNSTYR	IVIG	ST	3	30	Oxonium
17.95	20.63	35011200	1.23125e+08	[HexNAc]	-2.4	17	HexNAc(2)Hex(7)	1365.52	2	1	204.09	1280716	EEQYNSTYR	IVIG	ST	3	30	Oxonium
17.95	20.63	4374311	1.53833e+07	HexNAc(1)	-2.8	17	HexNAc(2)Hex(7)	1365.52	2	1	1392.59	0	EEQYNSTYR	IVIG	ST	3	30	Glycopep
17.95	19.76	1108616	1108616	[HexNAc-C2H6O3]	-1.2	12	HexNAc(3)Hex(4)Fuc(1)	1297.01	2	1	126.06	0	EEQYNSTYR	AVA	15	1	30	Oxonium
17.95	20.25	6979168	6979168	[HexNAc-C2H6O3]	-1.5	15	HexNAc(2)Hex(5)	1203.47	2	1	126.06	0	EEQYNSTYR	AVA	15	2	30	Oxonium
17.95	20.09	20615876	20615876	[HexNAc-C2H6O3]	-1.3	14	HexNAc(3)Hex(4)Fuc(1)	1297.01	2	1	126.06	461028	EEQYNSTYR	AVA	25	3	30	Oxonium
17.95	20.09	501655040	501655040	[HexNAc-C2H6O3]	-1	14	HexNAc(2)Hex(5)	1203.47	2	1	126.06	1278320	EEQYNSTYR	AVA	35	2	30	Oxonium
17.95	20.75	81571112	81571112	[HexNAc-C2H6O3]	-0.9	19	HexNAc(3)Hex(4)	1223.98	2	1	126.06	1403429	EEQYNSTYR	AVA	35	2	30	Oxonium
17.95	20.75	81571112	81571112	[HexNAc-C2H6O3]	-0.9	19	HexNAc(4)Hex(3)	1244.5	2	1	126.06	1403429	EEQYNSTYR	AVA	35	2	30	Oxonium
17.95	19.46	15340755	15340755	[HexNAc-C2H6O3]	-0.8	10	HexNAc(2)Hex(2)Fuc(1)	1033.42	2	1	126.06	875062	EEQYNSTYR	AVA	ST	1	30	Oxonium
17.95	19.46	15340755	15340755	[HexNAc-C2H6O3]	-0.8	10	HexNAc(2)Hex(3)	1041.42	2	1	126.06	875062	EEQYNSTYR	AVA	ST	1	30	Oxonium
17.95	19.46	24987470	24987470	[HexNAc-C2H6O3]	-0.9	10	HexNAc(2)Hex(7)	1365.52	2	1	126.06	253052	EEQYNSTYR	AVA	ST	1	30	Oxonium
17.95	20.25	10925516	10925516	[HexNAc-CH6O3]	-2.3	15	HexNAc(2)Hex(5)	1203.47	2	1	138.06	26380	EEQYNSTYR	AVA	15	2	30	Oxonium
17.95	20.09	80675128	80675128	[HexNAc-CH6O3]	-2.2	14	HexNAc(3)Hex(4)Fuc(1)	1297.01	2	1	138.06	1314255	EEQYNSTYR	AVA	25	3	30	Oxonium
17.95	20.09	826301184	826301184	[HexNAc-CH6O3]	-2	14	HexNAc(2)Hex(5)	1203.47	2	1	138.06	3226384	EEQYNSTYR	AVA	35	2	30	Oxonium
17.95	20.75	140584784	140584784	[HexNAc-CH6O3]	-1.9	19	HexNAc(3)Hex(4)	1223.98	2	1	138.06	3944866	EEQYNSTYR	AVA	35	2	30	Oxonium
17.95	20.75	140584784	140584784	[HexNAc-CH6O3]	-1.9	19	HexNAc(4)Hex(3)	1244.5	2	1	138.06	3944866	EEQYNSTYR	AVA	35	2	30	Oxonium
17.95	19.46	38963872	38963872	[HexNAc-CH6O3]	-2	10	HexNAc(2)Hex(2)Fuc(1)	1033.42	2	1	138.06	2037826	EEQYNSTYR	AVA	ST	1	30	Oxonium
17.95	19.46	38963872	38963872	[HexNAc-CH6O3]	-2	10	HexNAc(2)Hex(3)	1041.42	2	1	138.06	2037826	EEQYNSTYR	AVA	ST	1	30	Oxonium
17.95	19.46	58125408	58125408	[HexNAc-CH6O3]	-1.9	10	HexNAc(2)Hex(7)	1365.52	2	1	138.06	573548	EEQYNSTYR	AVA	ST	1	30	Oxonium
17.95	20.25	1241081	1241081	[HexNAc-C2H4O2]	-2.7	15	HexNAc(2)Hex(5)	1203.47	2	1	144.07	0	EEQYNSTYR	AVA	15	2	30	Oxonium
17.95	20.09	4045007	4045007	[HexNAc-C2H4O2]	-2.7	14	HexNAc(3)Hex(4)Fuc(1)	1297.01	2	1	144.07	68986	EEQYNSTYR	AVA	25	3	30	Oxonium
17.95	20.09	116867656	116867656	[HexNAc-C2H4O2]	-2.3	14	HexNAc(2)Hex(5)	1203.47	2	1	144.07	490330	EEQYNSTYR	AVA	35	2	30	Oxonium
17.95	20.75	21029830	21029830	[HexNAc-C2H4O2]	-2.2	19	HexNAc(3)Hex(4)	1223.98	2	1	144.07	468464	EEQYNSTYR	AVA	35	2	30	Oxonium
17.95	20.75	21029830	21029830	[HexNAc-C2H4O2]	-2.2	19	HexNAc(4)Hex(3)	1244.5	2	1	144.07	468464	EEQYNSTYR	AVA	35	2	30	Oxonium
17.95	19.46	3514606	3514606	[HexNAc-C2H4O2]	-2.1	10	HexNAc(2)Hex(2)Fuc(1)	1033.42	2	1	144.07	291375	EEQYNSTYR	AVA	ST	1	30	Oxonium
17.95	19.46	3514606	3514606	[HexNAc-C2H4O2]	-2.1	10	HexNAc(2)Hex(3)	1041.42	2	1	144.07	291375	EEQYNSTYR	AVA	ST	1	30	Oxonium
17.95	19.46	7606786	7606786	[HexNAc-C2H4O2]	-2.2	10	HexNAc(2)Hex(7)	1365.52	2	1	144.07	107528	EEQYNSTYR	AVA	ST	1	30	Oxonium
17.95	20.25	291090	291090	[Hex-H2O]	-3.8	15	HexNAc(2)Hex(5)	1203.47	2	1	145.05	1859	EEQYNSTYR	AVA	15	2	30	Oxonium
17.95	20.09	27412510	27412510	[Hex-H2O]	-1.5	14	HexNAc(2)Hex(5)	1203.47	2	1	145.05	550630	EEQYNSTYR	AVA	35	2	30	Oxonium
17.95	19.46	603832	603832	[Hex-H2O]	-0.6	10	HexNAc(2)Hex(7)	1365.52	2	1	145.05	158830	EEQYNSTYR	AVA	ST	1	30	Oxonium
17.95	20.25	3086295	3086295	[Hex]	-2	15	HexNAc(2)Hex(5)	1203.47	2	1	163.06	119346	EEQYNSTYR	AVA	15	2	30	Oxonium
17.95	20.09	26632738	26632738	[Hex]	-1.7	14	HexNAc(2)Hex(5)	1203.47	2	1	163.06	380322	EEQYNSTYR	AVA	35	2	30	Oxonium
17.95	19.46	1014367	1014367	[Hex]	-1.5	10	HexNAc(2)Hex(7)	1365.52	2	1	163.06	76758	EEQYNSTYR	AVA	ST	1	30	Oxonium
17.95	19.43	2808134	2808134	[HexNAc-2H2O]	-1.6	10	HexNAc(3)Hex(4)Fuc(1)	1297.01	2	1	168.07	0	EEQYNSTYR	AVA	15	1	30	Oxonium
17.95	20.25	13019258	13019258	[HexNAc-2H2O]	-1.8	15	HexNAc(2)Hex(5)	1203.47	2	1	168.07	15711	EEQYNSTYR	AVA	15	2	30	Oxonium
17.95	20.09	78108264	78108264	[HexNAc-2H2O]	-2.1	14	HexNAc(3)Hex(4)Fuc(1)	1297.01	2	1	168.07	1162017	EEQYNSTYR	AVA	25	3	30	Oxonium
17.95	20.09	325015936	325015936	[HexNAc-2H2O]	-1.7	14	HexNAc(2)Hex(5)	1203.47	2	1	168.07	1027458	EEQYNSTYR	AVA	35	2	30	Oxonium
17.95	20.75	53387220	53387220	[HexNAc-2H2O]	-1.6	19	HexNAc(3)Hex(4)	1223.98	2	1	168.07	1286087	EEQYNSTYR	AVA	35	2	30	Oxonium
17.95	20.75	53387220	53387220	[HexNAc-2H2O]	-1.6	19	HexNAc(4)Hex(3)	1244.5	2	1	168.07	1286087	EEQYNSTYR	AVA	35	2	30	Oxonium
17.95	19.46	19943826	19943826	[HexNAc-2H2O]	-1.6	10	HexNAc(2)Hex(2)Fuc(1)	1033.42	2	1	168.07	790954	EEQYNSTYR	AVA	ST	1	30	Oxonium
17.95	19.46	19943826	19943826	[HexNAc-2H2O]	-1.6	10	HexNAc(2)Hex(3)	1041.42	2	1	168.07	790954	EEQYNSTYR	AVA	ST	1	30	Oxonium
17.95	19.46	26192416	26192416	[HexNAc-2H2O]	-1.6	10	HexNAc(2)Hex(7)	1365.52	2	1	168.07	255727	EEQYNSTYR	AVA	ST	1	30	Oxonium
17.95	20.09	2216557	2216557	[HexNAc-H2O]	-1.9	15	HexNAc(3)Hex(4)Fuc(1)	1297.01	2	1	186.08	0	EEQYNSTYR	AVA	15	1	30	Oxonium
17.95	20.25	16444485	16444485	[HexNAc-H2O]	-2.1	15	HexNAc(2)Hex(5)	1203.47	2	1	186.08	0	EEQYNSTYR	AVA	15	2	30	Oxonium
17.95	19.6	23688012	23688012	[HexNAc-H2O]	-2.1	11	HexNAc(3)Hex(4)Fuc(1)	1297.01	2	1	186.08	322164	EEQYNSTYR	AVA	25	2	30	Oxonium
17.95	20.09	31689766	31689766	[HexNAc-H2O]	-2.1	14	HexNAc(3)Hex(4)Fuc(1)	1297.01	2	1	186.08	736448	EEQYNSTYR	AVA	25	3	30	Oxonium
17.95	20.09	250817712	250817712	[HexNAc-H2O]	-1.8	14	HexNAc(2)Hex(5)	1203.47	2	1	186.08	755636	EEQYNSTYR	AVA	35	2	30	Oxonium
17.95	20.75	41236524	41236524	[HexNAc-H2O]	-1.7	19	HexNAc(3)Hex(4)	1223.98	2	1	186.08	865398	EEQYNSTYR	AVA	35	2	30	Oxonium
17.95	20.75	41236524	41236524	[HexNAc-H2O]	-1.7	19	HexNAc(4)Hex(3)	1244.5	2	1	186.08	865398	EEQYNSTYR	AVA	35	2	30	Oxonium
17.95	19.46	11434553	11434553	[HexNAc-H2O]	-1.6	10	HexNAc(2)Hex(2)Fuc(1)	1033.42	2	1	186.08	712048	EEQYNSTYR	AVA	ST	1	30	Oxonium
17.95	19.46	11434553	11434553	[HexNAc-H2O]	-1.6	10	HexNAc(2)Hex(3)	1041.42	2	1	186.08	712048	EEQYNSTYR	AVA	ST	1	30	Oxonium
17.95	19.46	19233740	19233740	[HexNAc-H2O]	-1.6	10	HexNAc(2)Hex(7)	1365.52	2	1	186.08	183670	EEQYNSTYR	AVA	ST	1	30	Oxonium
17.95	20.25	222097456	222097456	[HexNAc]	-2.3	15	HexNAc(2)Hex(5)	1203.47	2	1	204.09	606448	EEQYNSTYR	AVA	15	2	30	Oxonium
17.95	20.42	5007253504	5007253504	[HexNAc]	-1.9	16	HexNAc(4)Hex(3)Fuc(1)	878.684	3	1	204.09	7772422	EEQYNSTYR	AVA	25	2	30	Oxonium
17.95	20.09	181209808	181209808	[HexNAc]	-2.4	14	HexNAc(3)Hex(4)Fuc(1)	1297.01	2	1	204.09	4784992	EEQYNSTYR	AVA	25	3	30	Oxonium
17.95	20.09	734116608	734116608	[HexNAc]	-2	14	HexNAc(2)Hex(5)	1203.47	2	1	204.09	1782136	EEQYNSTYR	AVA	35	2	30	Oxonium
17.95	20.75	105583544	105583544	[HexNAc]	-1.9	19	HexNAc(3)Hex(4)	1223.98	2	1	204.09	1872675	EEQYNSTYR	AVA	35	2	30	Oxonium
17.95	20.75	105583544	105583544	[HexNAc]	-1.9	19	HexNAc(4)Hex(3)	1244.5	2	1	204.09	1872675	EEQYNSTYR	AVA	35	2	30	Oxonium
17.95	19.46	49635524	49635524	[HexNAc]	-1.9	10	HexNAc(2)Hex(2)Fuc(1)	1033.42	2	1	204.09	2285080	EEQYNSTYR	AVA	ST	1	30	Oxonium
17.95	19.46	49635524	49635524	[HexNAc]	-1.9	10	HexNAc(2)Hex(3)	1041.42	2	1	204.09	2285080	EEQYNSTYR	AVA	ST	1	30	Oxonium
17.95	19.46	70928000	70928000	[HexNAc]	-1.8	10	HexNAc(2)Hex(7)	1365.52	2	1	204.09	736791	EEQYNSTYR	AVA	ST	1	30	Oxonium
17.95	20.09	93601752	93601752	[HexHexNAc]	-2.1	14	HexNAc(3)Hex(4)Fuc(1)	1297.01	2	1	366.14	1175490	EEQYNSTYR	AVA	25	3	30	Oxonium
17.95	20.75	3444572	3444572	[HexHexNAc]	-1.5	19	HexNAc(3)Hex(4)	1223.98	2	1	366.14	78742	EEQYNSTYR	AVA	35	2	30	Oxonium
17.95	20.25	69573952	69573952	HexNAc(1)	-3.4	15	HexNAc(2)Hex(5)	1203.47	2	1	1392.59	0	EEQYNSTYR	AVA	15	2	30	Glycopep
17.95	20.09	57736680	57736680	HexNAc(1)	-3.6	14	HexNAc(3)Hex(4)Fuc(1)	1297.01	2	1	1392.59	1724369	EEQYNSTYR	AVA	25	3	30	Glycopep
17.95	20.09	213158768	213158768	HexNAc(1)	-3	14	HexNAc(2)Hex(5)	1203.47	2	1	1392.59	139970	EEQYNSTYR	AVA	35	2	30	Glycopep
17.95	20.75	13715325	13715325	HexNAc(1)	-2.4	19	HexNAc(3)Hex(4)	1223.98	2	1	1392.59	0	EEQYNSTYR	AVA	35	2	30	Glycopep
17.95	20.75	13715325	13715325	HexNAc(1)	-2.4	19	HexNAc(4)Hex(3)	1244.5	2	1	1392.59	0	EEQYNSTYR	AVA	35	2	30	Glycopep
17.95	19.46	12738682	12738682	HexNAc(1)	-2.7	10	HexNAc(2)Hex(2)Fuc(1)	1033.42	2	1	1392.59	0	EEQYNSTYR	AVA	ST	1	30	Glycopep
17.95	19.46	12738682	12738682	HexNAc(1)	-2.7	10	HexNAc(2)Hex(3)	1041.42	2	1	1392.59	0	EEQYNSTYR	AVA	ST	1	30	Glycopep
17.95	19.46	6236804	6236804	HexNAc(1)	-1.8	10	HexNAc(2)Hex(7)	1365.52	2	1	1392.59	0	EEQYNSTYR	AVA	ST	1	30	Glycopep
17.95	20.09	9151647	9151647	HexNAc(1)Fuc(1)	-3.9	14	HexNAc(3)Hex(4)Fuc(1)	1297.01	2	1	1538.65	0	EEQYNSTYR	AVA	25	3	30	Glycopep
17.95	19.46	4163143	4163143	HexNAc(1)Fuc(1)	-2.8	10	HexNAc(2)Hex(2)Fuc(1)	1033.42	2	1	1538.65	0	EEQYNSTYR	AVA	ST	1	30	Glycopep
17.95	19.76	541124	541124	HexNAc(2)	4.7	12	HexNAc(2)Hex(6)	1284.5	2	1	1595.67	0	EEQYNSTYR	AVA	15	1	30	Glycopep
17.95	20.25	4050969	4050969	HexNAc(2)	-4.5	15	HexNAc(2)Hex(5)	1203.47	2	1	1595.67	0	EEQYNSTYR	AVA	15	2	30	Glycopep
17.95	20.59	2817518	2817518	HexNAc(2)	-3.9	17	HexNAc(3)Hex(4)Fuc(1)	1297.01	2	1	1595.67	7086	EEQYNSTYR	AVA	25	2	30	Glycopep
17.95	20.09	3050811	3050811	HexNAc(2)	-4.1	14	HexNAc(3)Hex(4)Fuc(1)	1297.01	2	1	1595.67	87513	EEQYNSTYR	AVA	25	3	30	Glycopep
17.95	20.09	1490018	1490018	HexNAc(2)	-3.5	14	HexNAc(2)Hex(6)	1284.5	2	1	1595.67	0	EEQYNSTYR	AVA	35	1	30	Glycopep
17.95	20.09	16068738	16068738	HexNAc(2)	-3.1	14	HexNAc(2)Hex(5)	1203.47	2	1	1595.67	0	EEQYNSTYR	AVA	35	2	30	Glycopep
17.95	20.75	1933527	1933527	HexNAc(2)	-3	19	HexNAc(3)Hex(4)	1223.98	2	1	1595.67	0	EEQYNSTYR	AVA	35	2	30	Glycopep
17.95	20.75	1933527	1933527	HexNAc(2)	-3	19	HexNAc(4)Hex(3)	1244.5	2	1	1595.67	0	EEQYNSTYR	AVA	35	2	30	Glycopep
17.95	19.46	394064	394064	HexNAc(2)	-2.4	10	HexNAc(2)Hex(2)Fuc(1)	1033.42	2	1	1595.67	0	EEQYNSTYR	AVA	ST	1	30	Glycopep
17.95	19.46	394064	394064	HexNAc(2)	-2.4	10	HexNAc(2)Hex(3)	1041.42	2	1	1595.67	0	EEQYNSTYR	AVA	ST	1	30	Glycopep
17.95	20.09	867883	867883	HexNAc(2)Fuc(1)	-4.1	14	HexNAc(3)Hex(4)Fuc(1)	1297.01	2	1	1741.73	0	EEQYNSTYR	AVA	25	3	30	Glycopep
17.95	19.46	50284	50284	HexNAc(2)Fuc(1)	-7.4	10	HexNAc(2)Hex(2)Fuc(1)	1033.42	2	1	1741.73	0	EEQYNSTYR	AVA	ST	1	30	Glycopep
17.95	20.25	544500	544500	HexNAc(2)Hex(1)	-3.4	15	HexNAc(2)Hex(5)	1203.47	2	1	1757.73	0	EEQYNSTYR	AVA	15	2	30	Glycopep
17.95	20.09	1247415	1247415	HexNAc(2)Hex(1)	-3.5	14	HexNAc(3)Hex(4)Fuc(1)	1297.01	2	1	1757.73	0	EEQYNSTYR	AVA	25	3	30	Glycopep
17.95	20.09	6839425	6839425	HexNAc(2)Hex(1)	-2.7	14	HexNAc(2)Hex(5)	1203.47	2	1	1757.73	0	EEQYNSTYR	AVA	35	2	30	Glycopep
17.95	20.75	727738	727738	HexNAc(2)Hex(1)	-3.5	19	HexNAc(3)Hex(4)	1223.98	2	1	1757.73	0	EEQYNSTYR	AVA	35	2	30	Glycopep
17.95	20.75	727738	727738	HexNAc(2)Hex(1)	-3.5	19	HexNAc(4)Hex(3)	1244.5	2	1	1757.73	0	EEQYNSTYR	AVA	35	2	30	Glycopep
17.95	19.46	140928	140928	HexNAc(2)Hex(1)	-5.2	10	HexNAc(2)Hex(2)Fuc(1)	1033.42	2	1	1757.73	0	EEQYNSTYR	AVA	ST	1	30	Glycopep
17.95	19.46	140928	140928	HexNAc(2)Hex(1)	-5.2	10	HexNAc(2)Hex(3)	1041.42	2	1	1757.73	0	EEQYNSTYR	AVA	ST	1	30	Glycopep
17.95	20.09	373511	373511	HexNAc(2)Hex(1)Fuc(1)	-5.1	14	HexNAc(3)Hex(4)Fuc(1)	1297.01	2	1	1903.79	0	EEQYNSTYR	AVA	25	3	30	Glycopep
17.95	19.46	0	0	HexNAc(2)Hex(1)Fuc(1)	#N/A	10	HexNAc(2)Hex(2)Fuc(1)	1033.42	2	1	1903.79	0	EEQYNSTYR	AVA	ST	1	30	Glycopep
17.95	19.93	15310	15310	HexNAc(2)Hex(2)	2.9	14	HexNAc(2)Hex(6)	1284.5	2	1	1919.78	0	EEQYNSTYR	AVA	15	1	30	Glycopep
17.95	20.25	1304523	1304523	HexNAc(2)Hex(2)	-7.3	15	HexNAc(2)Hex(5)	1203.47	2	1	1919.78	0	EEQYNSTYR	AVA	15	2	30	Glycopep
17.95	20.09	1838124	1838124	HexNAc(2)Hex(2)	-2.1	14	HexNAc(3)Hex(4)Fuc(1)	1297.01	2	1	1919.78	0	EEQYNSTYR	AVA	25	3	30	Glycopep
17.95	20.09	7767249	7767249	HexNAc(2)Hex(2)	-4.4	14	HexNAc(2)Hex(5)	1203.47	2	1	1919.78	0	EEQYNSTYR	AVA	35	2	30	Glycopep
17.95	20.75	379071	379071	HexNAc(2)Hex(2)	-1.3	19	HexNAc(3)Hex(4)	1223.98	2	1	1919.78	0	EEQYNSTYR	AVA	35	2	30	Glycopep
17.95	20.75	379071	379071	HexNAc(2)Hex(2)	-1.3	19	HexNAc(4)Hex(3)	1244.5	2	1	1919.78	0	EEQYNSTYR	AVA	35	2	30	Glycopep
17.95	19.46	37056	37056	HexNAc(2)Hex(2)	-8.3	10	HexNAc(2)Hex(2)Fuc(1)	1033.42	2	1	1919.78	0	EEQYNSTYR	AVA	ST	1	30	Glycopep
17.95	19.46	37056	37056	HexNAc(2)Hex(2)	-8.3	10	HexNAc(2)Hex(3)	1041.42	2	1	1919.78	0	EEQYNSTYR	AVA	ST	1	30	Glycopep
17.96	20.92	537264	3.36678e+06	[HexNAc-C2H6O3]	-2.6	20	HexNAc(2)Hex(7)	1365.52	2	1	126.06	0	EEQYNSTYR	IVIG	15	2	30	Oxonium
17.96	20.92	1977079	1.23894e+07	[HexNAc-CH6O3]	-3.7	20	HexNAc(2)Hex(7)	1365.52	2	1	138.06	0	EEQYNSTYR	IVIG	15	2	30	Oxonium
17.96	20.92	133159	834444	[HexNAc-C2H4O2]	-4.3	20	HexNAc(2)Hex(7)	1365.52	2	1	144.07	0	EEQYNSTYR	IVIG	15	2	30	Oxonium
17.96	20.92	8051	50451.8	[Hex-H2O]	2.7	20	HexNAc(2)Hex(7)	1365.52	2	1	145.05	0	EEQYNSTYR	IVIG	15	2	30	Oxonium
17.96	20.92	23562	147652	[Hex]	-2.5	20	HexNAc(2)Hex(7)	1365.52	2	1	163.06	0	EEQYNSTYR	IVIG	15	2	30	Oxonium
17.96	20.92	2161425	1.35446e+07	[HexNAc-2H2O]	-3	20	HexNAc(2)Hex(7)	1365.52	2	1	168.07	7575	EEQYNSTYR	IVIG	15	2	30	Oxonium
17.96	20.92	1236890	7.751e+06	[HexNAc-H2O]	-3.4	20	HexNAc(2)Hex(7)	1365.52	2	1	186.08	0	EEQYNSTYR	IVIG	15	2	30	Oxonium
17.96	20.92	10061996	6.30537e+07	[HexNAc]	-3.2	20	HexNAc(2)Hex(7)	1365.52	2	1	204.09	195613	EEQYNSTYR	IVIG	15	2	30	Oxonium
17.96	20.92	2111014	1.32287e+07	HexNAc(1)	-3.7	20	HexNAc(2)Hex(7)	1365.52	2	1	1392.59	0	EEQYNSTYR	IVIG	15	2	30	Glycopep
17.96	20.64	94708352	3.33065e+08	[HexNAc-C2H6O3]	-1.3	17	HexNAc(5)Hex(4)Fuc(1)	1000.39	3	1	126.06	1963962	EEQYNSTYR	IVIG	ST	3	30	Oxonium
17.96	20.64	396015744	1.39269e+09	[HexNAc-CH6O3]	-2.2	17	HexNAc(5)Hex(4)Fuc(1)	1000.39	3	1	138.06	7374361	EEQYNSTYR	IVIG	ST	3	30	Oxonium
17.96	20.64	24683956	8.68072e+07	[HexNAc-C2H4O2]	-2.5	17	HexNAc(5)Hex(4)Fuc(1)	1000.39	3	1	144.07	578830	EEQYNSTYR	IVIG	ST	3	30	Oxonium
17.96	20.64	200410880	7.04794e+08	[HexNAc-2H2O]	-1.9	17	HexNAc(5)Hex(4)Fuc(1)	1000.39	3	1	168.07	3501021	EEQYNSTYR	IVIG	ST	3	30	Oxonium
17.96	20.64	77027744	2.70887e+08	[HexNAc-H2O]	-2.1	17	HexNAc(5)Hex(4)Fuc(1)	1000.39	3	1	186.08	1636162	EEQYNSTYR	IVIG	ST	3	30	Oxonium
17.96	20.64	279134304	9.81644e+08	[HexNAc]	-2.2	17	HexNAc(5)Hex(4)Fuc(1)	1000.39	3	1	204.09	6424372	EEQYNSTYR	IVIG	ST	3	30	Oxonium
17.96	20.64	251712544	8.85209e+08	[HexHexNAc]	-2.3	17	HexNAc(5)Hex(4)Fuc(1)	1000.39	3	1	366.14	3946805	EEQYNSTYR	IVIG	ST	3	30	Oxonium
17.96	20.64	2176587	7.6545e+06	HexNAc(1)	0.8	17	HexNAc(5)Hex(4)Fuc(1)	1000.39	3	2	696.8	0	EEQYNSTYR	IVIG	ST	3	30	Glycopep
17.96	20.64	809329	2.8462e+06	HexNAc(1)Fuc(1)	0.5	17	HexNAc(5)Hex(4)Fuc(1)	1000.39	3	2	769.83	0	EEQYNSTYR	IVIG	ST	3	30	Glycopep
17.96	20.64	1314671	4.62336e+06	HexNAc(2)	0.9	17	HexNAc(5)Hex(4)Fuc(1)	1000.39	3	2	798.34	0	EEQYNSTYR	IVIG	ST	3	30	Glycopep
17.96	20.64	970716	3.41376e+06	HexNAc(2)Fuc(1)	-0.5	17	HexNAc(5)Hex(4)Fuc(1)	1000.39	3	2	871.37	0	EEQYNSTYR	IVIG	ST	3	30	Glycopep
17.96	20.64	1864283	6.55621e+06	HexNAc(2)Hex(1)	2.8	17	HexNAc(5)Hex(4)Fuc(1)	1000.39	3	2	879.36	0	EEQYNSTYR	IVIG	ST	3	30	Glycopep
17.96	20.64	972304	3.41935e+06	HexNAc(2)Hex(1)Fuc(1)	-4.3	17	HexNAc(5)Hex(4)Fuc(1)	1000.39	3	2	952.39	48596	EEQYNSTYR	IVIG	ST	3	30	Glycopep
17.96	20.64	2385944	8.39076e+06	HexNAc(2)Hex(2)	-1.2	17	HexNAc(5)Hex(4)Fuc(1)	1000.39	3	2	960.39	0	EEQYNSTYR	IVIG	ST	3	30	Glycopep
17.96	20.64	3530771	1.24168e+07	HexNAc(2)Hex(2)Fuc(1)	-0.5	17	HexNAc(5)Hex(4)Fuc(1)	1000.39	3	2	1033.42	0	EEQYNSTYR	IVIG	ST	3	30	Glycopep
17.96	20.64	2466796	8.67509e+06	HexNAc(2)Hex(3)	-1.8	17	HexNAc(5)Hex(4)Fuc(1)	1000.39	3	2	1041.42	0	EEQYNSTYR	IVIG	ST	3	30	Glycopep
17.96	20.64	4327554	1.52189e+07	HexNAc(2)Hex(3)Fuc(1)	0	17	HexNAc(5)Hex(4)Fuc(1)	1000.39	3	2	1114.45	0	EEQYNSTYR	IVIG	ST	3	30	Glycopep
17.96	20.64	40543	142579	HexNAc(2)Hex(4)	-2.2	17	HexNAc(5)Hex(4)Fuc(1)	1000.39	3	2	1122.44	0	EEQYNSTYR	IVIG	ST	3	30	Glycopep
17.96	20.64	6543303	2.30111e+07	HexNAc(3)Hex(3)	-0.2	17	HexNAc(5)Hex(4)Fuc(1)	1000.39	3	2	1142.96	0	EEQYNSTYR	IVIG	ST	3	30	Glycopep
17.96	20.64	38632	135859	HexNAc(2)Hex(4)Fuc(1)	-0.6	17	HexNAc(5)Hex(4)Fuc(1)	1000.39	3	2	1195.47	0	EEQYNSTYR	IVIG	ST	3	30	Glycopep
17.96	20.64	11625068	4.08824e+07	HexNAc(3)Hex(3)Fuc(1)	-0.4	17	HexNAc(5)Hex(4)Fuc(1)	1000.39	3	2	1215.99	0	EEQYNSTYR	IVIG	ST	3	30	Glycopep
17.96	20.64	8520408	2.99641e+07	HexNAc(3)Hex(4)	-1.1	17	HexNAc(5)Hex(4)Fuc(1)	1000.39	3	2	1223.98	72552	EEQYNSTYR	IVIG	ST	3	30	Glycopep
17.96	20.64	659839	2.32049e+06	HexNAc(4)Hex(3)	1	17	HexNAc(5)Hex(4)Fuc(1)	1000.39	3	2	1244.5	0	EEQYNSTYR	IVIG	ST	3	30	Glycopep
17.96	20.64	20682660	7.27357e+07	HexNAc(3)Hex(4)Fuc(1)	0.4	17	HexNAc(5)Hex(4)Fuc(1)	1000.39	3	2	1297.01	0	EEQYNSTYR	IVIG	ST	3	30	Glycopep
17.96	20.64	1328427	4.67174e+06	HexNAc(4)Hex(3)Fuc(1)	-2	17	HexNAc(5)Hex(4)Fuc(1)	1000.39	3	2	1317.53	37375	EEQYNSTYR	IVIG	ST	3	30	Glycopep
17.96	20.64	1211085	4.25908e+06	HexNAc(4)Hex(4)	-1.8	17	HexNAc(5)Hex(4)Fuc(1)	1000.39	3	2	1325.52	0	EEQYNSTYR	IVIG	ST	3	30	Glycopep
17.96	20.64	29547892	1.03912e+08	HexNAc(1)	-3.2	17	HexNAc(5)Hex(4)Fuc(1)	1000.39	3	1	1392.59	50453	EEQYNSTYR	IVIG	ST	3	30	Glycopep
17.96	20.64	2214592	7.78816e+06	HexNAc(4)Hex(4)Fuc(1)	-0.4	17	HexNAc(5)Hex(4)Fuc(1)	1000.39	3	2	1398.55	0	EEQYNSTYR	IVIG	ST	3	30	Glycopep
17.96	20.64	18649196	6.55845e+07	HexNAc(1)Fuc(1)	-3.6	17	HexNAc(5)Hex(4)Fuc(1)	1000.39	3	1	1538.65	0	EEQYNSTYR	IVIG	ST	3	30	Glycopep
17.96	20.64	3659783	1.28705e+07	HexNAc(2)	-3.8	17	HexNAc(5)Hex(4)Fuc(1)	1000.39	3	1	1595.67	0	EEQYNSTYR	IVIG	ST	3	30	Glycopep
17.96	20.64	1784527	6.27573e+06	HexNAc(2)Fuc(1)	0.5	17	HexNAc(5)Hex(4)Fuc(1)	1000.39	3	1	1741.73	0	EEQYNSTYR	IVIG	ST	3	30	Glycopep
17.96	20.64	1936224	6.80921e+06	HexNAc(2)Hex(1)	-6	17	HexNAc(5)Hex(4)Fuc(1)	1000.39	3	1	1757.73	0	EEQYNSTYR	IVIG	ST	3	30	Glycopep
17.96	20.64	141777	498594	HexNAc(2)Hex(1)Fuc(1)	-4.5	17	HexNAc(5)Hex(4)Fuc(1)	1000.39	3	1	1903.79	0	EEQYNSTYR	IVIG	ST	3	30	Glycopep
17.96	20.64	2887852	1.01558e+07	HexNAc(2)Hex(2)	-1.1	17	HexNAc(5)Hex(4)Fuc(1)	1000.39	3	1	1919.78	0	EEQYNSTYR	IVIG	ST	3	30	Glycopep
17.96	19.44	1184543	1184543	[HexNAc-C2H6O3]	-1.2	10	HexNAc(2)Hex(3)	1041.42	2	1	126.06	383222	EEQYNSTYR	AVA	15	1	30	Oxonium
17.96	20.1	37906416	37906416	[HexNAc-C2H6O3]	-2.9	15	HexNAc(4)Hex(4)	1325.52	2	1	126.06	0	EEQYNSTYR	AVA	15	1	30	Oxonium
17.96	20.27	2757586	2757586	[HexNAc-C2H6O3]	-0.5	15	HexNAc(4)Hex(5)Fuc(1)	986.719	3	1	126.06	777597	EEQYNSTYR	AVA	15	1	30	Oxonium
17.96	21.08	1192698	1192698	[HexNAc-C2H6O3]	-2.6	21	HexNAc(2)Hex(7)	1365.52	2	1	126.06	0	EEQYNSTYR	AVA	15	3	30	Oxonium
17.96	21.09	3506676	3506676	[HexNAc-C2H6O3]	-0.7	20	HexNAc(4)Hex(5)Fuc(1)	986.719	3	1	126.06	365655	EEQYNSTYR	AVA	15	3	30	Oxonium
17.96	20.76	36317616	36317616	[HexNAc-C2H6O3]	-0.6	19	HexNAc(4)Hex(5)Fuc(1)	986.719	3	1	126.06	2497933	EEQYNSTYR	AVA	25	2	30	Oxonium
17.96	20.76	10331948	10331948	[HexNAc-C2H6O3]	-0.7	19	HexNAc(2)Hex(3)Fuc(1)	1114.45	2	1	126.06	1412035	EEQYNSTYR	AVA	25	3	30	Oxonium
17.96	21.25	34592692	34592692	[HexNAc-C2H6O3]	-1.5	22	HexNAc(2)Hex(7)	1365.52	2	1	126.06	911853	EEQYNSTYR	AVA	25	3	30	Oxonium
17.96	20.76	28429264	28429264	[HexNAc-C2H6O3]	-0.9	19	HexNAc(4)Hex(5)Fuc(1)	986.719	3	1	126.06	1766657	EEQYNSTYR	AVA	25	3	30	Oxonium
17.96	21.25	108163952	108163952	[HexNAc-C2H6O3]	-0.8	22	HexNAc(2)Hex(7)	1365.52	2	1	126.06	1951621	EEQYNSTYR	AVA	35	2	30	Oxonium
17.96	20.1	47233656	47233656	[HexNAc-C2H6O3]	-0.9	14	HexNAc(2)Hex(2)Fuc(1)	1033.42	2	1	126.06	4734090	EEQYNSTYR	AVA	35	3	30	Oxonium
17.96	20.1	47233656	47233656	[HexNAc-C2H6O3]	-0.9	14	HexNAc(2)Hex(3)	1041.42	2	1	126.06	4734090	EEQYNSTYR	AVA	35	3	30	Oxonium
17.96	19.97	16149962	16149962	[HexNAc-C2H6O3]	-1.2	14	HexNAc(2)Hex(3)Fuc(1)	1114.45	2	1	126.06	1771591	EEQYNSTYR	AVA	ST	2	30	Oxonium
17.96	20.81	36572876	36572876	[HexNAc-C2H6O3]	-0.6	18	HexNAc(5)Hex(4)Fuc(1)	1000.39	3	1	126.06	1816791	EEQYNSTYR	AVA	ST	2	30	Oxonium
17.96	21.15	64725236	64725236	[HexNAc-C2H6O3]	-1.2	21	HexNAc(2)Hex(7)	1365.52	2	1	126.06	1096922	EEQYNSTYR	AVA	ST	3	30	Oxonium
17.96	19.44	2616169	2616169	[HexNAc-CH6O3]	-2.2	10	HexNAc(2)Hex(3)	1041.42	2	1	138.06	518719	EEQYNSTYR	AVA	15	1	30	Oxonium
17.96	20.1	57674212	57674212	[HexNAc-CH6O3]	-3.5	15	HexNAc(4)Hex(4)	1325.52	2	1	138.06	83867	EEQYNSTYR	AVA	15	1	30	Oxonium
17.96	20.27	6803352	6803352	[HexNAc-CH6O3]	-1.3	15	HexNAc(4)Hex(5)Fuc(1)	986.719	3	1	138.06	850494	EEQYNSTYR	AVA	15	1	30	Oxonium
17.96	21.08	2372404	2372404	[HexNAc-CH6O3]	-4.7	21	HexNAc(2)Hex(7)	1365.52	2	1	138.06	0	EEQYNSTYR	AVA	15	3	30	Oxonium
17.96	21.09	8020180	8020180	[HexNAc-CH6O3]	-1.6	20	HexNAc(4)Hex(5)Fuc(1)	986.719	3	1	138.06	744310	EEQYNSTYR	AVA	15	3	30	Oxonium
17.96	20.76	153748768	153748768	[HexNAc-CH6O3]	-1.6	19	HexNAc(4)Hex(5)Fuc(1)	986.719	3	1	138.06	4615076	EEQYNSTYR	AVA	25	2	30	Oxonium
17.96	20.76	27140784	27140784	[HexNAc-CH6O3]	-1.7	19	HexNAc(2)Hex(3)Fuc(1)	1114.45	2	1	138.06	2836767	EEQYNSTYR	AVA	25	3	30	Oxonium
17.96	21.25	63454196	63454196	[HexNAc-CH6O3]	-2.3	22	HexNAc(2)Hex(7)	1365.52	2	1	138.06	1477463	EEQYNSTYR	AVA	25	3	30	Oxonium
17.96	20.76	62734716	62734716	[HexNAc-CH6O3]	-1.8	19	HexNAc(4)Hex(5)Fuc(1)	986.719	3	1	138.06	4038859	EEQYNSTYR	AVA	25	3	30	Oxonium
17.96	21.25	239021984	239021984	[HexNAc-CH6O3]	-1.7	22	HexNAc(2)Hex(7)	1365.52	2	1	138.06	4217776	EEQYNSTYR	AVA	35	2	30	Oxonium
17.96	20.1	130239336	130239336	[HexNAc-CH6O3]	-2	14	HexNAc(2)Hex(2)Fuc(1)	1033.42	2	1	138.06	10889776	EEQYNSTYR	AVA	35	3	30	Oxonium
17.96	20.1	130239336	130239336	[HexNAc-CH6O3]	-2	14	HexNAc(2)Hex(3)	1041.42	2	1	138.06	10889776	EEQYNSTYR	AVA	35	3	30	Oxonium
17.96	19.97	45062256	45062256	[HexNAc-CH6O3]	-2.2	14	HexNAc(2)Hex(3)Fuc(1)	1114.45	2	1	138.06	3925908	EEQYNSTYR	AVA	ST	2	30	Oxonium
17.96	20.81	143070768	143070768	[HexNAc-CH6O3]	-1.6	18	HexNAc(5)Hex(4)Fuc(1)	1000.39	3	1	138.06	3976326	EEQYNSTYR	AVA	ST	2	30	Oxonium
17.96	21.15	148342208	148342208	[HexNAc-CH6O3]	-2.3	21	HexNAc(2)Hex(7)	1365.52	2	1	138.06	2442131	EEQYNSTYR	AVA	ST	3	30	Oxonium
17.96	19.44	215830	215830	[HexNAc-C2H4O2]	-2.3	10	HexNAc(2)Hex(3)	1041.42	2	1	144.07	57238	EEQYNSTYR	AVA	15	1	30	Oxonium
17.96	20.1	9363362	9363362	[HexNAc-C2H4O2]	-2.6	15	HexNAc(4)Hex(4)	1325.52	2	1	144.07	0	EEQYNSTYR	AVA	15	1	30	Oxonium
17.96	20.27	582238	582238	[HexNAc-C2H4O2]	-1.6	15	HexNAc(4)Hex(5)Fuc(1)	986.719	3	1	144.07	106667	EEQYNSTYR	AVA	15	1	30	Oxonium
17.96	21.08	259362	259362	[HexNAc-C2H4O2]	-3.1	21	HexNAc(2)Hex(7)	1365.52	2	1	144.07	0	EEQYNSTYR	AVA	15	3	30	Oxonium
17.96	21.09	655040	655040	[HexNAc-C2H4O2]	-1.5	20	HexNAc(4)Hex(5)Fuc(1)	986.719	3	1	144.07	0	EEQYNSTYR	AVA	15	3	30	Oxonium
17.96	20.76	8743030	8743030	[HexNAc-C2H4O2]	-1.9	19	HexNAc(4)Hex(5)Fuc(1)	986.719	3	1	144.07	733613	EEQYNSTYR	AVA	25	2	30	Oxonium
17.96	20.76	1804515	1804515	[HexNAc-C2H4O2]	-1.9	19	HexNAc(2)Hex(3)Fuc(1)	1114.45	2	1	144.07	425384	EEQYNSTYR	AVA	25	3	30	Oxonium
17.96	21.25	8222518	8222518	[HexNAc-C2H4O2]	-2.7	22	HexNAc(2)Hex(7)	1365.52	2	1	144.07	205702	EEQYNSTYR	AVA	25	3	30	Oxonium
17.96	20.76	6713434	6713434	[HexNAc-C2H4O2]	-2.1	19	HexNAc(4)Hex(5)Fuc(1)	986.719	3	1	144.07	479519	EEQYNSTYR	AVA	25	3	30	Oxonium
17.96	21.25	40036964	40036964	[HexNAc-C2H4O2]	-2.3	22	HexNAc(2)Hex(7)	1365.52	2	1	144.07	710335	EEQYNSTYR	AVA	35	2	30	Oxonium
17.96	20.1	12940421	12940421	[HexNAc-C2H4O2]	-2.3	14	HexNAc(2)Hex(2)Fuc(1)	1033.42	2	1	144.07	1295846	EEQYNSTYR	AVA	35	3	30	Oxonium
17.96	20.1	12940421	12940421	[HexNAc-C2H4O2]	-2.3	14	HexNAc(2)Hex(3)	1041.42	2	1	144.07	1295846	EEQYNSTYR	AVA	35	3	30	Oxonium
17.96	19.97	3592804	3592804	[HexNAc-C2H4O2]	-2.5	14	HexNAc(2)Hex(3)Fuc(1)	1114.45	2	1	144.07	499956	EEQYNSTYR	AVA	ST	2	30	Oxonium
17.96	20.81	10528220	10528220	[HexNAc-C2H4O2]	-2	18	HexNAc(5)Hex(4)Fuc(1)	1000.39	3	1	144.07	571706	EEQYNSTYR	AVA	ST	2	30	Oxonium
17.96	21.15	20820518	20820518	[HexNAc-C2H4O2]	-2.5	21	HexNAc(2)Hex(7)	1365.52	2	1	144.07	337802	EEQYNSTYR	AVA	ST	3	30	Oxonium
17.96	21.08	17539	17539	[Hex-H2O]	0	21	HexNAc(2)Hex(7)	1365.52	2	1	145.05	0	EEQYNSTYR	AVA	15	3	30	Oxonium
17.96	21.25	1200681	1200681	[Hex-H2O]	-1.4	22	HexNAc(2)Hex(7)	1365.52	2	1	145.05	343664	EEQYNSTYR	AVA	25	3	30	Oxonium
17.96	21.25	2216153	2216153	[Hex-H2O]	-1.3	22	HexNAc(2)Hex(7)	1365.52	2	1	145.05	464643	EEQYNSTYR	AVA	35	2	30	Oxonium
17.96	21.15	1438599	1438599	[Hex-H2O]	-1.6	21	HexNAc(2)Hex(7)	1365.52	2	1	145.05	219812	EEQYNSTYR	AVA	ST	3	30	Oxonium
17.96	21.08	92573	92573	[Hex]	-1.6	21	HexNAc(2)Hex(7)	1365.52	2	1	163.06	0	EEQYNSTYR	AVA	15	3	30	Oxonium
17.96	21.25	2672642	2672642	[Hex]	-1.7	22	HexNAc(2)Hex(7)	1365.52	2	1	163.06	395302	EEQYNSTYR	AVA	25	3	30	Oxonium
17.96	21.25	1667638	1667638	[Hex]	-1.5	22	HexNAc(2)Hex(7)	1365.52	2	1	163.06	272495	EEQYNSTYR	AVA	35	2	30	Oxonium
17.96	21.15	1996176	1996176	[Hex]	-1.8	21	HexNAc(2)Hex(7)	1365.52	2	1	163.06	186586	EEQYNSTYR	AVA	ST	3	30	Oxonium
17.96	19.44	3780091	3780091	[HexNAc-2H2O]	-2	10	HexNAc(2)Hex(3)	1041.42	2	1	168.07	493046	EEQYNSTYR	AVA	15	1	30	Oxonium
17.96	20.1	53403332	53403332	[HexNAc-2H2O]	-2.4	15	HexNAc(4)Hex(4)	1325.52	2	1	168.07	134958	EEQYNSTYR	AVA	15	1	30	Oxonium
17.96	20.27	7485172	7485172	[HexNAc-2H2O]	-1	15	HexNAc(4)Hex(5)Fuc(1)	986.719	3	1	168.07	931405	EEQYNSTYR	AVA	15	1	30	Oxonium
17.96	21.08	2162323	2162323	[HexNAc-2H2O]	-3.1	21	HexNAc(2)Hex(7)	1365.52	2	1	168.07	0	EEQYNSTYR	AVA	15	3	30	Oxonium
17.96	21.09	9511777	9511777	[HexNAc-2H2O]	-1.3	20	HexNAc(4)Hex(5)Fuc(1)	986.719	3	1	168.07	524197	EEQYNSTYR	AVA	15	3	30	Oxonium
17.96	20.76	100740136	100740136	[HexNAc-2H2O]	-1.3	19	HexNAc(4)Hex(5)Fuc(1)	986.719	3	1	168.07	2401679	EEQYNSTYR	AVA	25	2	30	Oxonium
17.96	20.76	22261238	22261238	[HexNAc-2H2O]	-1.4	19	HexNAc(2)Hex(3)Fuc(1)	1114.45	2	1	168.07	2122671	EEQYNSTYR	AVA	25	3	30	Oxonium
17.96	21.25	46668680	46668680	[HexNAc-2H2O]	-2	22	HexNAc(2)Hex(7)	1365.52	2	1	168.07	1185796	EEQYNSTYR	AVA	25	3	30	Oxonium
17.96	20.76	37498292	37498292	[HexNAc-2H2O]	-1.5	19	HexNAc(4)Hex(5)Fuc(1)	986.719	3	1	168.07	2705298	EEQYNSTYR	AVA	25	3	30	Oxonium
17.96	21.25	78586048	78586048	[HexNAc-2H2O]	-1.5	22	HexNAc(2)Hex(7)	1365.52	2	1	168.07	1558431	EEQYNSTYR	AVA	35	2	30	Oxonium
17.96	20.1	44111416	44111416	[HexNAc-2H2O]	-1.7	14	HexNAc(2)Hex(2)Fuc(1)	1033.42	2	1	168.07	3714651	EEQYNSTYR	AVA	35	3	30	Oxonium
17.96	20.1	44111416	44111416	[HexNAc-2H2O]	-1.7	14	HexNAc(2)Hex(3)	1041.42	2	1	168.07	3714651	EEQYNSTYR	AVA	35	3	30	Oxonium
17.96	19.97	25102430	25102430	[HexNAc-2H2O]	-1.9	14	HexNAc(2)Hex(3)Fuc(1)	1114.45	2	1	168.07	1381669	EEQYNSTYR	AVA	ST	2	30	Oxonium
17.96	20.81	69118888	69118888	[HexNAc-2H2O]	-1.2	18	HexNAc(5)Hex(4)Fuc(1)	1000.39	3	1	168.07	1736456	EEQYNSTYR	AVA	ST	2	30	Oxonium
17.96	21.15	64494540	64494540	[HexNAc-2H2O]	-2	21	HexNAc(2)Hex(7)	1365.52	2	1	168.07	954005	EEQYNSTYR	AVA	ST	3	30	Oxonium
17.96	19.44	2392444	2392444	[HexNAc-H2O]	-1.8	10	HexNAc(2)Hex(3)	1041.42	2	1	186.08	720653	EEQYNSTYR	AVA	15	1	30	Oxonium
17.96	20.1	86988688	86988688	[HexNAc-H2O]	-2.6	15	HexNAc(4)Hex(4)	1325.52	2	1	186.08	77848	EEQYNSTYR	AVA	15	1	30	Oxonium
17.96	20.27	4776389	4776389	[HexNAc-H2O]	-1.1	15	HexNAc(4)Hex(5)Fuc(1)	986.719	3	1	186.08	1450284	EEQYNSTYR	AVA	15	1	30	Oxonium
17.96	21.08	3062094	3062094	[HexNAc-H2O]	-3.2	21	HexNAc(2)Hex(7)	1365.52	2	1	186.08	0	EEQYNSTYR	AVA	15	3	30	Oxonium
17.96	21.09	5551516	5551516	[HexNAc-H2O]	-1.3	20	HexNAc(4)Hex(5)Fuc(1)	986.719	3	1	186.08	805035	EEQYNSTYR	AVA	15	3	30	Oxonium
17.96	20.76	41142512	41142512	[HexNAc-H2O]	-1.4	19	HexNAc(4)Hex(5)Fuc(1)	986.719	3	1	186.08	2052143	EEQYNSTYR	AVA	25	2	30	Oxonium
17.96	20.76	12569668	12569668	[HexNAc-H2O]	-1.4	19	HexNAc(2)Hex(3)Fuc(1)	1114.45	2	1	186.08	1556438	EEQYNSTYR	AVA	25	3	30	Oxonium
17.96	21.25	43466504	43466504	[HexNAc-H2O]	-2.2	22	HexNAc(2)Hex(7)	1365.52	2	1	186.08	1181584	EEQYNSTYR	AVA	25	3	30	Oxonium
17.96	20.76	22669304	22669304	[HexNAc-H2O]	-1.7	19	HexNAc(4)Hex(5)Fuc(1)	986.719	3	1	186.08	1655303	EEQYNSTYR	AVA	25	3	30	Oxonium
17.96	21.25	60786076	60786076	[HexNAc-H2O]	-1.6	22	HexNAc(2)Hex(7)	1365.52	2	1	186.08	1157262	EEQYNSTYR	AVA	35	2	30	Oxonium
17.96	20.1	26513922	26513922	[HexNAc-H2O]	-1.8	14	HexNAc(2)Hex(2)Fuc(1)	1033.42	2	1	186.08	2196967	EEQYNSTYR	AVA	35	3	30	Oxonium
17.96	20.1	26513922	26513922	[HexNAc-H2O]	-1.8	14	HexNAc(2)Hex(3)	1041.42	2	1	186.08	2196967	EEQYNSTYR	AVA	35	3	30	Oxonium
17.96	19.97	13526995	13526995	[HexNAc-H2O]	-2	14	HexNAc(2)Hex(3)Fuc(1)	1114.45	2	1	186.08	1232516	EEQYNSTYR	AVA	ST	2	30	Oxonium
17.96	20.81	29880764	29880764	[HexNAc-H2O]	-1.4	18	HexNAc(5)Hex(4)Fuc(1)	1000.39	3	1	186.08	1302774	EEQYNSTYR	AVA	ST	2	30	Oxonium
17.96	21.15	47987560	47987560	[HexNAc-H2O]	-2	21	HexNAc(2)Hex(7)	1365.52	2	1	186.08	941904	EEQYNSTYR	AVA	ST	3	30	Oxonium
17.96	19.44	24642748	24642748	[HexNAc]	-2.2	10	HexNAc(2)Hex(3)	1041.42	2	1	204.09	4895314	EEQYNSTYR	AVA	15	1	30	Oxonium
17.96	20.1	860233728	860233728	[HexNAc]	-3	15	HexNAc(4)Hex(4)	1325.52	2	1	204.09	1396649	EEQYNSTYR	AVA	15	1	30	Oxonium
17.96	20.27	30509798	30509798	[HexNAc]	-1.2	15	HexNAc(4)Hex(5)Fuc(1)	986.719	3	1	204.09	9293028	EEQYNSTYR	AVA	15	1	30	Oxonium
17.96	21.08	31811514	31811514	[HexNAc]	-3.2	21	HexNAc(2)Hex(7)	1365.52	2	1	204.09	492937	EEQYNSTYR	AVA	15	3	30	Oxonium
17.96	21.09	36102580	36102580	[HexNAc]	-1.5	20	HexNAc(4)Hex(5)Fuc(1)	986.719	3	1	204.09	6181513	EEQYNSTYR	AVA	15	3	30	Oxonium
17.96	20.76	145838128	145838128	[HexNAc]	-1.6	19	HexNAc(4)Hex(5)Fuc(1)	986.719	3	1	204.09	6825693	EEQYNSTYR	AVA	25	2	30	Oxonium
17.96	20.76	74013536	74013536	[HexNAc]	-1.7	19	HexNAc(2)Hex(3)Fuc(1)	1114.45	2	1	204.09	6530918	EEQYNSTYR	AVA	25	3	30	Oxonium
17.96	21.25	217012064	217012064	[HexNAc]	-2.2	22	HexNAc(2)Hex(7)	1365.52	2	1	204.09	6121725	EEQYNSTYR	AVA	25	3	30	Oxonium
17.96	20.76	82340856	82340856	[HexNAc]	-1.9	19	HexNAc(4)Hex(5)Fuc(1)	986.719	3	1	204.09	6027579	EEQYNSTYR	AVA	25	3	30	Oxonium
17.96	21.25	132072984	132072984	[HexNAc]	-1.8	22	HexNAc(2)Hex(7)	1365.52	2	1	204.09	2712775	EEQYNSTYR	AVA	35	2	30	Oxonium
17.96	20.1	66354708	66354708	[HexNAc]	-1.9	14	HexNAc(2)Hex(2)Fuc(1)	1033.42	2	1	204.09	6134393	EEQYNSTYR	AVA	35	3	30	Oxonium
17.96	20.1	66354708	66354708	[HexNAc]	-1.9	14	HexNAc(2)Hex(3)	1041.42	2	1	204.09	6134393	EEQYNSTYR	AVA	35	3	30	Oxonium
17.96	19.97	67420568	67420568	[HexNAc]	-2.1	14	HexNAc(2)Hex(3)Fuc(1)	1114.45	2	1	204.09	3665359	EEQYNSTYR	AVA	ST	2	30	Oxonium
17.96	20.81	106793352	106793352	[HexNAc]	-1.6	18	HexNAc(5)Hex(4)Fuc(1)	1000.39	3	1	204.09	4270267	EEQYNSTYR	AVA	ST	2	30	Oxonium
17.96	21.15	174907216	174907216	[HexNAc]	-2.2	21	HexNAc(2)Hex(7)	1365.52	2	1	204.09	2914386	EEQYNSTYR	AVA	ST	3	30	Oxonium
17.96	20.1	238043904	238043904	[HexHexNAc]	-3.2	15	HexNAc(4)Hex(4)	1325.52	2	1	366.14	620654	EEQYNSTYR	AVA	15	1	30	Oxonium
17.96	20.27	24211008	24211008	[HexHexNAc]	-1.6	15	HexNAc(4)Hex(5)Fuc(1)	986.719	3	1	366.14	1899113	EEQYNSTYR	AVA	15	1	30	Oxonium
17.96	21.09	29624370	29624370	[HexHexNAc]	-1.8	20	HexNAc(4)Hex(5)Fuc(1)	986.719	3	1	366.14	1015311	EEQYNSTYR	AVA	15	3	30	Oxonium
17.96	20.76	79819448	79819448	[HexHexNAc]	-1.8	19	HexNAc(4)Hex(5)Fuc(1)	986.719	3	1	366.14	1066137	EEQYNSTYR	AVA	25	2	30	Oxonium
17.96	20.76	25631338	25631338	[HexHexNAc]	-1.6	19	HexNAc(4)Hex(5)Fuc(1)	986.719	3	1	366.14	797923	EEQYNSTYR	AVA	25	3	30	Oxonium
17.96	20.81	76986760	76986760	[HexHexNAc]	-1.7	18	HexNAc(5)Hex(4)Fuc(1)	1000.39	3	1	366.14	1031171	EEQYNSTYR	AVA	ST	2	30	Oxonium
17.96	20.27	252961	252961	HexNAc(1)	3	15	HexNAc(4)Hex(5)Fuc(1)	986.719	3	2	696.8	0	EEQYNSTYR	AVA	15	1	30	Glycopep
17.96	21.09	284647	284647	HexNAc(1)	-0.2	20	HexNAc(4)Hex(5)Fuc(1)	986.719	3	2	696.8	0	EEQYNSTYR	AVA	15	3	30	Glycopep
17.96	20.76	1023313	1023313	HexNAc(1)	2.8	19	HexNAc(4)Hex(5)Fuc(1)	986.719	3	2	696.8	0	EEQYNSTYR	AVA	25	2	30	Glycopep
17.96	20.76	409862	409862	HexNAc(1)	2	19	HexNAc(4)Hex(5)Fuc(1)	986.719	3	2	696.8	0	EEQYNSTYR	AVA	25	3	30	Glycopep
17.96	20.81	598669	598669	HexNAc(1)	2	18	HexNAc(5)Hex(4)Fuc(1)	1000.39	3	2	696.8	0	EEQYNSTYR	AVA	ST	2	30	Glycopep
17.96	20.27	116200	116200	HexNAc(1)Fuc(1)	4.4	15	HexNAc(4)Hex(5)Fuc(1)	986.719	3	2	769.83	0	EEQYNSTYR	AVA	15	1	30	Glycopep
17.96	21.09	92290	92290	HexNAc(1)Fuc(1)	3	20	HexNAc(4)Hex(5)Fuc(1)	986.719	3	2	769.83	0	EEQYNSTYR	AVA	15	3	30	Glycopep
17.96	20.76	0	0	HexNAc(1)Fuc(1)	#N/A	19	HexNAc(4)Hex(5)Fuc(1)	986.719	3	2	769.83	0	EEQYNSTYR	AVA	25	2	30	Glycopep
17.96	20.76	0	0	HexNAc(1)Fuc(1)	#N/A	19	HexNAc(4)Hex(5)Fuc(1)	986.719	3	2	769.83	0	EEQYNSTYR	AVA	25	3	30	Glycopep
17.96	20.81	236357	236357	HexNAc(1)Fuc(1)	3	18	HexNAc(5)Hex(4)Fuc(1)	1000.39	3	2	769.83	0	EEQYNSTYR	AVA	ST	2	30	Glycopep
17.96	20.27	131032	131032	HexNAc(2)	1.1	15	HexNAc(4)Hex(5)Fuc(1)	986.719	3	2	798.34	0	EEQYNSTYR	AVA	15	1	30	Glycopep
17.96	21.09	162233	162233	HexNAc(2)	1.7	20	HexNAc(4)Hex(5)Fuc(1)	986.719	3	2	798.34	0	EEQYNSTYR	AVA	15	3	30	Glycopep
17.96	20.76	509226	509226	HexNAc(2)	1.4	19	HexNAc(4)Hex(5)Fuc(1)	986.719	3	2	798.34	0	EEQYNSTYR	AVA	25	2	30	Glycopep
17.96	20.76	150785	150785	HexNAc(2)	1.4	19	HexNAc(4)Hex(5)Fuc(1)	986.719	3	2	798.34	0	EEQYNSTYR	AVA	25	3	30	Glycopep
17.96	20.81	274108	274108	HexNAc(2)	3.6	18	HexNAc(5)Hex(4)Fuc(1)	1000.39	3	2	798.34	0	EEQYNSTYR	AVA	ST	2	30	Glycopep
17.96	20.27	79141	79141	HexNAc(2)Fuc(1)	2.5	15	HexNAc(4)Hex(5)Fuc(1)	986.719	3	2	871.37	0	EEQYNSTYR	AVA	15	1	30	Glycopep
17.96	21.09	316762	316762	HexNAc(2)Fuc(1)	-0.8	20	HexNAc(4)Hex(5)Fuc(1)	986.719	3	2	871.37	0	EEQYNSTYR	AVA	15	3	30	Glycopep
17.96	20.76	31450	31450	HexNAc(2)Fuc(1)	-3.1	19	HexNAc(4)Hex(5)Fuc(1)	986.719	3	2	871.37	0	EEQYNSTYR	AVA	25	2	30	Glycopep
17.96	20.76	156897	156897	HexNAc(2)Fuc(1)	-1.7	19	HexNAc(4)Hex(5)Fuc(1)	986.719	3	2	871.37	0	EEQYNSTYR	AVA	25	3	30	Glycopep
17.96	20.81	264647	264647	HexNAc(2)Fuc(1)	-0.6	18	HexNAc(5)Hex(4)Fuc(1)	1000.39	3	2	871.37	0	EEQYNSTYR	AVA	ST	2	30	Glycopep
17.96	20.27	59595	59595	HexNAc(2)Hex(1)	1.2	15	HexNAc(4)Hex(5)Fuc(1)	986.719	3	2	879.36	0	EEQYNSTYR	AVA	15	1	30	Glycopep
17.96	21.09	150174	150174	HexNAc(2)Hex(1)	-2.4	20	HexNAc(4)Hex(5)Fuc(1)	986.719	3	2	879.36	0	EEQYNSTYR	AVA	15	3	30	Glycopep
17.96	20.76	107162	107162	HexNAc(2)Hex(1)	0.4	19	HexNAc(4)Hex(5)Fuc(1)	986.719	3	2	879.36	0	EEQYNSTYR	AVA	25	2	30	Glycopep
17.96	20.76	50704	50704	HexNAc(2)Hex(1)	4.8	19	HexNAc(4)Hex(5)Fuc(1)	986.719	3	2	879.36	0	EEQYNSTYR	AVA	25	3	30	Glycopep
17.96	20.81	189882	189882	HexNAc(2)Hex(1)	2.9	18	HexNAc(5)Hex(4)Fuc(1)	1000.39	3	2	879.36	0	EEQYNSTYR	AVA	ST	2	30	Glycopep
17.96	20.27	130139	130139	HexNAc(2)Hex(1)Fuc(1)	-2.1	15	HexNAc(4)Hex(5)Fuc(1)	986.719	3	2	952.39	0	EEQYNSTYR	AVA	15	1	30	Glycopep
17.96	21.09	723384	723384	HexNAc(2)Hex(1)Fuc(1)	-7.1	20	HexNAc(4)Hex(5)Fuc(1)	986.719	3	2	952.39	0	EEQYNSTYR	AVA	15	3	30	Glycopep
17.96	20.76	0	0	HexNAc(2)Hex(1)Fuc(1)	#N/A	19	HexNAc(4)Hex(5)Fuc(1)	986.719	3	2	952.39	0	EEQYNSTYR	AVA	25	2	30	Glycopep
17.96	20.76	17080	17080	HexNAc(2)Hex(1)Fuc(1)	-0.1	19	HexNAc(4)Hex(5)Fuc(1)	986.719	3	2	952.39	0	EEQYNSTYR	AVA	25	3	30	Glycopep
17.96	20.81	393361	393361	HexNAc(2)Hex(1)Fuc(1)	-5	18	HexNAc(5)Hex(4)Fuc(1)	1000.39	3	2	952.39	0	EEQYNSTYR	AVA	ST	2	30	Glycopep
17.96	20.27	356914	356914	HexNAc(2)Hex(2)	1.9	15	HexNAc(4)Hex(5)Fuc(1)	986.719	3	2	960.39	0	EEQYNSTYR	AVA	15	1	30	Glycopep
17.96	21.09	164260	164260	HexNAc(2)Hex(2)	-1.1	20	HexNAc(4)Hex(5)Fuc(1)	986.719	3	2	960.39	0	EEQYNSTYR	AVA	15	3	30	Glycopep
17.96	20.76	0	0	HexNAc(2)Hex(2)	#N/A	19	HexNAc(4)Hex(5)Fuc(1)	986.719	3	2	960.39	0	EEQYNSTYR	AVA	25	2	30	Glycopep
17.96	20.76	6616	6616	HexNAc(2)Hex(2)	-1.4	19	HexNAc(4)Hex(5)Fuc(1)	986.719	3	2	960.39	0	EEQYNSTYR	AVA	25	3	30	Glycopep
17.96	20.81	401325	401325	HexNAc(2)Hex(2)	-0.9	18	HexNAc(5)Hex(4)Fuc(1)	1000.39	3	2	960.39	0	EEQYNSTYR	AVA	ST	2	30	Glycopep
17.96	20.27	523395	523395	HexNAc(2)Hex(2)Fuc(1)	1.5	15	HexNAc(4)Hex(5)Fuc(1)	986.719	3	2	1033.42	0	EEQYNSTYR	AVA	15	1	30	Glycopep
17.96	21.09	637843	637843	HexNAc(2)Hex(2)Fuc(1)	0.4	20	HexNAc(4)Hex(5)Fuc(1)	986.719	3	2	1033.42	0	EEQYNSTYR	AVA	15	3	30	Glycopep
17.96	20.76	0	0	HexNAc(2)Hex(2)Fuc(1)	#N/A	19	HexNAc(4)Hex(5)Fuc(1)	986.719	3	2	1033.42	0	EEQYNSTYR	AVA	25	2	30	Glycopep
17.96	20.76	0	0	HexNAc(2)Hex(2)Fuc(1)	#N/A	19	HexNAc(4)Hex(5)Fuc(1)	986.719	3	2	1033.42	0	EEQYNSTYR	AVA	25	3	30	Glycopep
17.96	20.81	680874	680874	HexNAc(2)Hex(2)Fuc(1)	2	18	HexNAc(5)Hex(4)Fuc(1)	1000.39	3	2	1033.42	0	EEQYNSTYR	AVA	ST	2	30	Glycopep
17.96	20.27	571183	571183	HexNAc(2)Hex(3)	-1.5	15	HexNAc(4)Hex(5)Fuc(1)	986.719	3	2	1041.42	0	EEQYNSTYR	AVA	15	1	30	Glycopep
17.96	21.09	416759	416759	HexNAc(2)Hex(3)	0.1	20	HexNAc(4)Hex(5)Fuc(1)	986.719	3	2	1041.42	0	EEQYNSTYR	AVA	15	3	30	Glycopep
17.96	20.76	0	0	HexNAc(2)Hex(3)	#N/A	19	HexNAc(4)Hex(5)Fuc(1)	986.719	3	2	1041.42	0	EEQYNSTYR	AVA	25	2	30	Glycopep
17.96	20.76	0	0	HexNAc(2)Hex(3)	#N/A	19	HexNAc(4)Hex(5)Fuc(1)	986.719	3	2	1041.42	0	EEQYNSTYR	AVA	25	3	30	Glycopep
17.96	20.81	573081	573081	HexNAc(2)Hex(3)	0.6	18	HexNAc(5)Hex(4)Fuc(1)	1000.39	3	2	1041.42	0	EEQYNSTYR	AVA	ST	2	30	Glycopep
17.96	20.27	743220	743220	HexNAc(2)Hex(3)Fuc(1)	-0.3	15	HexNAc(4)Hex(5)Fuc(1)	986.719	3	2	1114.45	0	EEQYNSTYR	AVA	15	1	30	Glycopep
17.96	21.09	683299	683299	HexNAc(2)Hex(3)Fuc(1)	1.5	20	HexNAc(4)Hex(5)Fuc(1)	986.719	3	2	1114.45	0	EEQYNSTYR	AVA	15	3	30	Glycopep
17.96	20.76	0	0	HexNAc(2)Hex(3)Fuc(1)	#N/A	19	HexNAc(4)Hex(5)Fuc(1)	986.719	3	2	1114.45	0	EEQYNSTYR	AVA	25	2	30	Glycopep
17.96	20.76	0	0	HexNAc(2)Hex(3)Fuc(1)	#N/A	19	HexNAc(4)Hex(5)Fuc(1)	986.719	3	2	1114.45	0	EEQYNSTYR	AVA	25	3	30	Glycopep
17.96	20.81	897134	897134	HexNAc(2)Hex(3)Fuc(1)	1.7	18	HexNAc(5)Hex(4)Fuc(1)	1000.39	3	2	1114.45	0	EEQYNSTYR	AVA	ST	2	30	Glycopep
17.96	20.81	0	0	HexNAc(2)Hex(4)	#N/A	18	HexNAc(5)Hex(4)Fuc(1)	1000.39	3	2	1122.44	0	EEQYNSTYR	AVA	ST	2	30	Glycopep
17.96	20.27	1154753	1154753	HexNAc(3)Hex(3)	-0.1	15	HexNAc(4)Hex(5)Fuc(1)	986.719	3	2	1142.96	0	EEQYNSTYR	AVA	15	1	30	Glycopep
17.96	21.09	956440	956440	HexNAc(3)Hex(3)	-0.5	20	HexNAc(4)Hex(5)Fuc(1)	986.719	3	2	1142.96	0	EEQYNSTYR	AVA	15	3	30	Glycopep
17.96	20.76	0	0	HexNAc(3)Hex(3)	#N/A	19	HexNAc(4)Hex(5)Fuc(1)	986.719	3	2	1142.96	0	EEQYNSTYR	AVA	25	2	30	Glycopep
17.96	20.76	0	0	HexNAc(3)Hex(3)	#N/A	19	HexNAc(4)Hex(5)Fuc(1)	986.719	3	2	1142.96	0	EEQYNSTYR	AVA	25	3	30	Glycopep
17.96	20.81	1128364	1128364	HexNAc(3)Hex(3)	0.8	18	HexNAc(5)Hex(4)Fuc(1)	1000.39	3	2	1142.96	0	EEQYNSTYR	AVA	ST	2	30	Glycopep
17.96	20.27	289707	289707	HexNAc(2)Hex(4)Fuc(1)	-0.5	15	HexNAc(4)Hex(5)Fuc(1)	986.719	3	2	1195.47	0	EEQYNSTYR	AVA	15	1	30	Glycopep
17.96	21.09	310046	310046	HexNAc(2)Hex(4)Fuc(1)	1.6	20	HexNAc(4)Hex(5)Fuc(1)	986.719	3	2	1195.47	0	EEQYNSTYR	AVA	15	3	30	Glycopep
17.96	20.76	0	0	HexNAc(2)Hex(4)Fuc(1)	#N/A	19	HexNAc(4)Hex(5)Fuc(1)	986.719	3	2	1195.47	0	EEQYNSTYR	AVA	25	2	30	Glycopep
17.96	20.76	9802	9802	HexNAc(2)Hex(4)Fuc(1)	-1.2	19	HexNAc(4)Hex(5)Fuc(1)	986.719	3	2	1195.47	0	EEQYNSTYR	AVA	25	3	30	Glycopep
17.96	20.81	55581	55581	HexNAc(2)Hex(4)Fuc(1)	-0.7	18	HexNAc(5)Hex(4)Fuc(1)	1000.39	3	2	1195.47	0	EEQYNSTYR	AVA	ST	2	30	Glycopep
17.96	20.27	2555644	2555644	HexNAc(3)Hex(3)Fuc(1)	-0.4	15	HexNAc(4)Hex(5)Fuc(1)	986.719	3	2	1215.99	0	EEQYNSTYR	AVA	15	1	30	Glycopep
17.96	21.09	2000273	2000273	HexNAc(3)Hex(3)Fuc(1)	0.5	20	HexNAc(4)Hex(5)Fuc(1)	986.719	3	2	1215.99	0	EEQYNSTYR	AVA	15	3	30	Glycopep
17.96	20.76	0	0	HexNAc(3)Hex(3)Fuc(1)	#N/A	19	HexNAc(4)Hex(5)Fuc(1)	986.719	3	2	1215.99	0	EEQYNSTYR	AVA	25	2	30	Glycopep
17.96	20.76	0	0	HexNAc(3)Hex(3)Fuc(1)	#N/A	19	HexNAc(4)Hex(5)Fuc(1)	986.719	3	2	1215.99	0	EEQYNSTYR	AVA	25	3	30	Glycopep
17.96	20.81	2971746	2971746	HexNAc(3)Hex(3)Fuc(1)	-0.4	18	HexNAc(5)Hex(4)Fuc(1)	1000.39	3	2	1215.99	0	EEQYNSTYR	AVA	ST	2	30	Glycopep
17.96	20.27	1083923	1083923	HexNAc(3)Hex(4)	-1.2	15	HexNAc(4)Hex(5)Fuc(1)	986.719	3	2	1223.98	0	EEQYNSTYR	AVA	15	1	30	Glycopep
17.96	21.09	938895	938895	HexNAc(3)Hex(4)	0.3	20	HexNAc(4)Hex(5)Fuc(1)	986.719	3	2	1223.98	0	EEQYNSTYR	AVA	15	3	30	Glycopep
17.96	20.76	0	0	HexNAc(3)Hex(4)	#N/A	19	HexNAc(4)Hex(5)Fuc(1)	986.719	3	2	1223.98	0	EEQYNSTYR	AVA	25	2	30	Glycopep
17.96	20.76	0	0	HexNAc(3)Hex(4)	#N/A	19	HexNAc(4)Hex(5)Fuc(1)	986.719	3	2	1223.98	0	EEQYNSTYR	AVA	25	3	30	Glycopep
17.96	20.81	1558050	1558050	HexNAc(3)Hex(4)	0.6	18	HexNAc(5)Hex(4)Fuc(1)	1000.39	3	2	1223.98	0	EEQYNSTYR	AVA	ST	2	30	Glycopep
17.96	20.27	284669	284669	HexNAc(4)Hex(3)	-0.1	15	HexNAc(4)Hex(5)Fuc(1)	986.719	3	2	1244.5	0	EEQYNSTYR	AVA	15	1	30	Glycopep
17.96	21.09	282258	282258	HexNAc(4)Hex(3)	-0.9	20	HexNAc(4)Hex(5)Fuc(1)	986.719	3	2	1244.5	0	EEQYNSTYR	AVA	15	3	30	Glycopep
17.96	20.76	0	0	HexNAc(4)Hex(3)	#N/A	19	HexNAc(4)Hex(5)Fuc(1)	986.719	3	2	1244.5	0	EEQYNSTYR	AVA	25	2	30	Glycopep
17.96	20.76	0	0	HexNAc(4)Hex(3)	#N/A	19	HexNAc(4)Hex(5)Fuc(1)	986.719	3	2	1244.5	0	EEQYNSTYR	AVA	25	3	30	Glycopep
17.96	20.81	148256	148256	HexNAc(4)Hex(3)	1.2	18	HexNAc(5)Hex(4)Fuc(1)	1000.39	3	2	1244.5	0	EEQYNSTYR	AVA	ST	2	30	Glycopep
17.96	20.27	2375682	2375682	HexNAc(3)Hex(4)Fuc(1)	0.8	15	HexNAc(4)Hex(5)Fuc(1)	986.719	3	2	1297.01	0	EEQYNSTYR	AVA	15	1	30	Glycopep
17.96	21.09	2427451	2427451	HexNAc(3)Hex(4)Fuc(1)	0.7	20	HexNAc(4)Hex(5)Fuc(1)	986.719	3	2	1297.01	0	EEQYNSTYR	AVA	15	3	30	Glycopep
17.96	20.76	21271	21271	HexNAc(3)Hex(4)Fuc(1)	-2.1	19	HexNAc(4)Hex(5)Fuc(1)	986.719	3	2	1297.01	0	EEQYNSTYR	AVA	25	2	30	Glycopep
17.96	20.76	0	0	HexNAc(3)Hex(4)Fuc(1)	#N/A	19	HexNAc(4)Hex(5)Fuc(1)	986.719	3	2	1297.01	0	EEQYNSTYR	AVA	25	3	30	Glycopep
17.96	20.81	4211910	4211910	HexNAc(3)Hex(4)Fuc(1)	0.8	18	HexNAc(5)Hex(4)Fuc(1)	1000.39	3	2	1297.01	0	EEQYNSTYR	AVA	ST	2	30	Glycopep
17.96	20.27	302693	302693	HexNAc(3)Hex(5)	-1.9	15	HexNAc(4)Hex(5)Fuc(1)	986.719	3	2	1305.01	0	EEQYNSTYR	AVA	15	1	30	Glycopep
17.96	21.09	237288	237288	HexNAc(3)Hex(5)	-0.3	20	HexNAc(4)Hex(5)Fuc(1)	986.719	3	2	1305.01	0	EEQYNSTYR	AVA	15	3	30	Glycopep
17.96	20.76	15260	15260	HexNAc(3)Hex(5)	0.6	19	HexNAc(4)Hex(5)Fuc(1)	986.719	3	2	1305.01	0	EEQYNSTYR	AVA	25	2	30	Glycopep
17.96	20.76	0	0	HexNAc(3)Hex(5)	#N/A	19	HexNAc(4)Hex(5)Fuc(1)	986.719	3	2	1305.01	0	EEQYNSTYR	AVA	25	3	30	Glycopep
17.96	20.27	666303	666303	HexNAc(4)Hex(3)Fuc(1)	-0.6	15	HexNAc(4)Hex(5)Fuc(1)	986.719	3	2	1317.53	0	EEQYNSTYR	AVA	15	1	30	Glycopep
17.96	21.09	276312	276312	HexNAc(4)Hex(3)Fuc(1)	-2.7	20	HexNAc(4)Hex(5)Fuc(1)	986.719	3	2	1317.53	0	EEQYNSTYR	AVA	15	3	30	Glycopep
17.96	20.76	0	0	HexNAc(4)Hex(3)Fuc(1)	#N/A	19	HexNAc(4)Hex(5)Fuc(1)	986.719	3	2	1317.53	0	EEQYNSTYR	AVA	25	2	30	Glycopep
17.96	20.76	0	0	HexNAc(4)Hex(3)Fuc(1)	#N/A	19	HexNAc(4)Hex(5)Fuc(1)	986.719	3	2	1317.53	0	EEQYNSTYR	AVA	25	3	30	Glycopep
17.96	20.81	421299	421299	HexNAc(4)Hex(3)Fuc(1)	-0.4	18	HexNAc(5)Hex(4)Fuc(1)	1000.39	3	2	1317.53	0	EEQYNSTYR	AVA	ST	2	30	Glycopep
17.96	20.27	362103	362103	HexNAc(4)Hex(4)	-0.1	15	HexNAc(4)Hex(5)Fuc(1)	986.719	3	2	1325.52	0	EEQYNSTYR	AVA	15	1	30	Glycopep
17.96	21.09	232579	232579	HexNAc(4)Hex(4)	-1.1	20	HexNAc(4)Hex(5)Fuc(1)	986.719	3	2	1325.52	0	EEQYNSTYR	AVA	15	3	30	Glycopep
17.96	20.76	0	0	HexNAc(4)Hex(4)	#N/A	19	HexNAc(4)Hex(5)Fuc(1)	986.719	3	2	1325.52	0	EEQYNSTYR	AVA	25	2	30	Glycopep
17.96	20.76	0	0	HexNAc(4)Hex(4)	#N/A	19	HexNAc(4)Hex(5)Fuc(1)	986.719	3	2	1325.52	0	EEQYNSTYR	AVA	25	3	30	Glycopep
17.96	20.81	266484	266484	HexNAc(4)Hex(4)	-0.2	18	HexNAc(5)Hex(4)Fuc(1)	1000.39	3	2	1325.52	0	EEQYNSTYR	AVA	ST	2	30	Glycopep
17.96	20.27	226887	226887	HexNAc(3)Hex(5)Fuc(1)	1.3	15	HexNAc(4)Hex(5)Fuc(1)	986.719	3	2	1378.04	0	EEQYNSTYR	AVA	15	1	30	Glycopep
17.96	21.09	213424	213424	HexNAc(3)Hex(5)Fuc(1)	3	20	HexNAc(4)Hex(5)Fuc(1)	986.719	3	2	1378.04	0	EEQYNSTYR	AVA	15	3	30	Glycopep
17.96	20.76	14300	14300	HexNAc(3)Hex(5)Fuc(1)	1.7	19	HexNAc(4)Hex(5)Fuc(1)	986.719	3	2	1378.04	0	EEQYNSTYR	AVA	25	2	30	Glycopep
17.96	20.76	0	0	HexNAc(3)Hex(5)Fuc(1)	#N/A	19	HexNAc(4)Hex(5)Fuc(1)	986.719	3	2	1378.04	0	EEQYNSTYR	AVA	25	3	30	Glycopep
17.96	19.44	6312058	6312058	HexNAc(1)	-2.8	10	HexNAc(2)Hex(3)	1041.42	2	1	1392.59	0	EEQYNSTYR	AVA	15	1	30	Glycopep
17.96	20.1	118327672	118327672	HexNAc(1)	-4.3	15	HexNAc(4)Hex(4)	1325.52	2	1	1392.59	186710	EEQYNSTYR	AVA	15	1	30	Glycopep
17.96	20.27	1069655	1069655	HexNAc(1)	-2.3	15	HexNAc(4)Hex(5)Fuc(1)	986.719	3	1	1392.59	0	EEQYNSTYR	AVA	15	1	30	Glycopep
17.96	21.08	2359830	2359830	HexNAc(1)	-2.7	21	HexNAc(2)Hex(7)	1365.52	2	1	1392.59	0	EEQYNSTYR	AVA	15	3	30	Glycopep
17.96	21.09	848599	848599	HexNAc(1)	-2.2	20	HexNAc(4)Hex(5)Fuc(1)	986.719	3	1	1392.59	0	EEQYNSTYR	AVA	15	3	30	Glycopep
17.96	20.76	15230513	15230513	HexNAc(1)	-2.4	19	HexNAc(4)Hex(5)Fuc(1)	986.719	3	1	1392.59	217370	EEQYNSTYR	AVA	25	2	30	Glycopep
17.96	20.76	32352136	32352136	HexNAc(1)	-3	19	HexNAc(2)Hex(3)Fuc(1)	1114.45	2	1	1392.59	373515	EEQYNSTYR	AVA	25	3	30	Glycopep
17.96	21.25	12598578	12598578	HexNAc(1)	-2.8	22	HexNAc(2)Hex(7)	1365.52	2	1	1392.59	256065	EEQYNSTYR	AVA	25	3	30	Glycopep
17.96	20.76	5649086	5649086	HexNAc(1)	-2.2	19	HexNAc(4)Hex(5)Fuc(1)	986.719	3	1	1392.59	0	EEQYNSTYR	AVA	25	3	30	Glycopep
17.96	21.25	6327256	6327256	HexNAc(1)	-2.5	22	HexNAc(2)Hex(7)	1365.52	2	1	1392.59	0	EEQYNSTYR	AVA	35	2	30	Glycopep
17.96	20.1	19907424	19907424	HexNAc(1)	-2.9	14	HexNAc(2)Hex(2)Fuc(1)	1033.42	2	1	1392.59	477817	EEQYNSTYR	AVA	35	3	30	Glycopep
17.96	20.1	19907424	19907424	HexNAc(1)	-2.9	14	HexNAc(2)Hex(3)	1041.42	2	1	1392.59	477817	EEQYNSTYR	AVA	35	3	30	Glycopep
17.96	19.97	27525716	27525716	HexNAc(1)	-3.1	14	HexNAc(2)Hex(3)Fuc(1)	1114.45	2	1	1392.59	0	EEQYNSTYR	AVA	ST	2	30	Glycopep
17.96	20.81	6359845	6359845	HexNAc(1)	-2.3	18	HexNAc(5)Hex(4)Fuc(1)	1000.39	3	1	1392.59	0	EEQYNSTYR	AVA	ST	2	30	Glycopep
17.96	21.15	12160668	12160668	HexNAc(1)	-2.1	21	HexNAc(2)Hex(7)	1365.52	2	1	1392.59	190379	EEQYNSTYR	AVA	ST	3	30	Glycopep
17.96	20.27	670280	670280	HexNAc(4)Hex(4)Fuc(1)	1	15	HexNAc(4)Hex(5)Fuc(1)	986.719	3	2	1398.55	0	EEQYNSTYR	AVA	15	1	30	Glycopep
17.96	21.09	389634	389634	HexNAc(4)Hex(4)Fuc(1)	1	20	HexNAc(4)Hex(5)Fuc(1)	986.719	3	2	1398.55	0	EEQYNSTYR	AVA	15	3	30	Glycopep
17.96	20.76	0	0	HexNAc(4)Hex(4)Fuc(1)	#N/A	19	HexNAc(4)Hex(5)Fuc(1)	986.719	3	2	1398.55	0	EEQYNSTYR	AVA	25	2	30	Glycopep
17.96	20.76	0	0	HexNAc(4)Hex(4)Fuc(1)	#N/A	19	HexNAc(4)Hex(5)Fuc(1)	986.719	3	2	1398.55	0	EEQYNSTYR	AVA	25	3	30	Glycopep
17.96	20.81	927635	927635	HexNAc(4)Hex(4)Fuc(1)	2.5	18	HexNAc(5)Hex(4)Fuc(1)	1000.39	3	2	1398.55	0	EEQYNSTYR	AVA	ST	2	30	Glycopep
17.96	20.27	1029692	1029692	HexNAc(1)Fuc(1)	-2.7	15	HexNAc(4)Hex(5)Fuc(1)	986.719	3	1	1538.65	52598	EEQYNSTYR	AVA	15	1	30	Glycopep
17.96	21.09	1086979	1086979	HexNAc(1)Fuc(1)	-3.3	20	HexNAc(4)Hex(5)Fuc(1)	986.719	3	1	1538.65	0	EEQYNSTYR	AVA	15	3	30	Glycopep
17.96	20.76	7716353	7716353	HexNAc(1)Fuc(1)	-2.8	19	HexNAc(4)Hex(5)Fuc(1)	986.719	3	1	1538.65	0	EEQYNSTYR	AVA	25	2	30	Glycopep
17.96	20.76	8610229	8610229	HexNAc(1)Fuc(1)	-3.4	19	HexNAc(2)Hex(3)Fuc(1)	1114.45	2	1	1538.65	0	EEQYNSTYR	AVA	25	3	30	Glycopep
17.96	20.76	2610298	2610298	HexNAc(1)Fuc(1)	-3	19	HexNAc(4)Hex(5)Fuc(1)	986.719	3	1	1538.65	0	EEQYNSTYR	AVA	25	3	30	Glycopep
17.96	20.1	2680048	2680048	HexNAc(1)Fuc(1)	-2.9	14	HexNAc(2)Hex(2)Fuc(1)	1033.42	2	1	1538.65	0	EEQYNSTYR	AVA	35	3	30	Glycopep
17.96	19.97	8637824	8637824	HexNAc(1)Fuc(1)	-3.7	14	HexNAc(2)Hex(3)Fuc(1)	1114.45	2	1	1538.65	0	EEQYNSTYR	AVA	ST	2	30	Glycopep
17.96	20.81	3786518	3786518	HexNAc(1)Fuc(1)	-3.1	18	HexNAc(5)Hex(4)Fuc(1)	1000.39	3	1	1538.65	0	EEQYNSTYR	AVA	ST	2	30	Glycopep
17.96	19.44	88350	88350	HexNAc(2)	-1.5	10	HexNAc(2)Hex(3)	1041.42	2	1	1595.67	0	EEQYNSTYR	AVA	15	1	30	Glycopep
17.96	20.1	9624440	9624440	HexNAc(2)	-3.8	15	HexNAc(4)Hex(4)	1325.52	2	1	1595.67	0	EEQYNSTYR	AVA	15	1	30	Glycopep
17.96	20.27	70309	70309	HexNAc(2)	-3.7	15	HexNAc(4)Hex(5)Fuc(1)	986.719	3	1	1595.67	0	EEQYNSTYR	AVA	15	1	30	Glycopep
17.96	21.09	59448	59448	HexNAc(2)	-3.6	20	HexNAc(4)Hex(5)Fuc(1)	986.719	3	1	1595.67	0	EEQYNSTYR	AVA	15	3	30	Glycopep
17.96	20.76	1486372	1486372	HexNAc(2)	-4.4	19	HexNAc(4)Hex(5)Fuc(1)	986.719	3	1	1595.67	0	EEQYNSTYR	AVA	25	2	30	Glycopep
17.96	20.76	1499618	1499618	HexNAc(2)	-3.6	19	HexNAc(2)Hex(3)Fuc(1)	1114.45	2	1	1595.67	0	EEQYNSTYR	AVA	25	3	30	Glycopep
17.96	20.76	470689	470689	HexNAc(2)	-2.3	19	HexNAc(4)Hex(5)Fuc(1)	986.719	3	1	1595.67	0	EEQYNSTYR	AVA	25	3	30	Glycopep
17.96	20.1	665282	665282	HexNAc(2)	-5	14	HexNAc(2)Hex(2)Fuc(1)	1033.42	2	1	1595.67	0	EEQYNSTYR	AVA	35	3	30	Glycopep
17.96	20.1	665282	665282	HexNAc(2)	-5	14	HexNAc(2)Hex(3)	1041.42	2	1	1595.67	0	EEQYNSTYR	AVA	35	3	30	Glycopep
17.96	19.97	1243561	1243561	HexNAc(2)	-4.7	14	HexNAc(2)Hex(3)Fuc(1)	1114.45	2	1	1595.67	0	EEQYNSTYR	AVA	ST	2	30	Glycopep
17.96	20.81	629318	629318	HexNAc(2)	-4.1	18	HexNAc(5)Hex(4)Fuc(1)	1000.39	3	1	1595.67	0	EEQYNSTYR	AVA	ST	2	30	Glycopep
17.96	20.27	39835	39835	HexNAc(2)Fuc(1)	-2.5	15	HexNAc(4)Hex(5)Fuc(1)	986.719	3	1	1741.73	0	EEQYNSTYR	AVA	15	1	30	Glycopep
17.96	21.09	49962	49962	HexNAc(2)Fuc(1)	-3.4	20	HexNAc(4)Hex(5)Fuc(1)	986.719	3	1	1741.73	0	EEQYNSTYR	AVA	15	3	30	Glycopep
17.96	20.76	692677	692677	HexNAc(2)Fuc(1)	-6.5	19	HexNAc(4)Hex(5)Fuc(1)	986.719	3	1	1741.73	0	EEQYNSTYR	AVA	25	2	30	Glycopep
17.96	20.76	351623	351623	HexNAc(2)Fuc(1)	-6.1	19	HexNAc(2)Hex(3)Fuc(1)	1114.45	2	1	1741.73	0	EEQYNSTYR	AVA	25	3	30	Glycopep
17.96	20.76	225332	225332	HexNAc(2)Fuc(1)	-2.8	19	HexNAc(4)Hex(5)Fuc(1)	986.719	3	1	1741.73	0	EEQYNSTYR	AVA	25	3	30	Glycopep
17.96	20.1	7501	7501	HexNAc(2)Fuc(1)	-3.7	14	HexNAc(2)Hex(2)Fuc(1)	1033.42	2	1	1741.73	0	EEQYNSTYR	AVA	35	3	30	Glycopep
17.96	19.97	251835	251835	HexNAc(2)Fuc(1)	-4.8	14	HexNAc(2)Hex(3)Fuc(1)	1114.45	2	1	1741.73	0	EEQYNSTYR	AVA	ST	2	30	Glycopep
17.96	20.81	305523	305523	HexNAc(2)Fuc(1)	-3.7	18	HexNAc(5)Hex(4)Fuc(1)	1000.39	3	1	1741.73	0	EEQYNSTYR	AVA	ST	2	30	Glycopep
17.96	19.44	38644	38644	HexNAc(2)Hex(1)	-7.1	10	HexNAc(2)Hex(3)	1041.42	2	1	1757.73	0	EEQYNSTYR	AVA	15	1	30	Glycopep
17.96	20.1	2875781	2875781	HexNAc(2)Hex(1)	-2	15	HexNAc(4)Hex(4)	1325.52	2	1	1757.73	0	EEQYNSTYR	AVA	15	1	30	Glycopep
17.96	20.27	22360	22360	HexNAc(2)Hex(1)	-0.4	15	HexNAc(4)Hex(5)Fuc(1)	986.719	3	1	1757.73	0	EEQYNSTYR	AVA	15	1	30	Glycopep
17.96	21.09	0	0	HexNAc(2)Hex(1)	#N/A	20	HexNAc(4)Hex(5)Fuc(1)	986.719	3	1	1757.73	0	EEQYNSTYR	AVA	15	3	30	Glycopep
17.96	20.76	1046699	1046699	HexNAc(2)Hex(1)	-2.8	19	HexNAc(4)Hex(5)Fuc(1)	986.719	3	1	1757.73	0	EEQYNSTYR	AVA	25	2	30	Glycopep
17.96	20.76	405249	405249	HexNAc(2)Hex(1)	-3.6	19	HexNAc(2)Hex(3)Fuc(1)	1114.45	2	1	1757.73	0	EEQYNSTYR	AVA	25	3	30	Glycopep
17.96	20.76	273083	273083	HexNAc(2)Hex(1)	-2.1	19	HexNAc(4)Hex(5)Fuc(1)	986.719	3	1	1757.73	0	EEQYNSTYR	AVA	25	3	30	Glycopep
17.96	20.1	297765	297765	HexNAc(2)Hex(1)	-4.5	14	HexNAc(2)Hex(2)Fuc(1)	1033.42	2	1	1757.73	0	EEQYNSTYR	AVA	35	3	30	Glycopep
17.96	20.1	297765	297765	HexNAc(2)Hex(1)	-4.5	14	HexNAc(2)Hex(3)	1041.42	2	1	1757.73	0	EEQYNSTYR	AVA	35	3	30	Glycopep
17.96	19.97	186785	186785	HexNAc(2)Hex(1)	-4	14	HexNAc(2)Hex(3)Fuc(1)	1114.45	2	1	1757.73	0	EEQYNSTYR	AVA	ST	2	30	Glycopep
17.96	20.81	374370	374370	HexNAc(2)Hex(1)	-0.2	18	HexNAc(5)Hex(4)Fuc(1)	1000.39	3	1	1757.73	0	EEQYNSTYR	AVA	ST	2	30	Glycopep
17.96	20.27	15379	15379	HexNAc(2)Hex(1)Fuc(1)	-4.8	15	HexNAc(4)Hex(5)Fuc(1)	986.719	3	1	1903.79	0	EEQYNSTYR	AVA	15	1	30	Glycopep
17.96	21.09	13280	13280	HexNAc(2)Hex(1)Fuc(1)	-0.7	20	HexNAc(4)Hex(5)Fuc(1)	986.719	3	1	1903.79	0	EEQYNSTYR	AVA	15	3	30	Glycopep
17.96	20.76	767287	767287	HexNAc(2)Hex(1)Fuc(1)	-3.6	19	HexNAc(4)Hex(5)Fuc(1)	986.719	3	1	1903.79	0	EEQYNSTYR	AVA	25	2	30	Glycopep
17.96	20.76	0	0	HexNAc(2)Hex(1)Fuc(1)	#N/A	19	HexNAc(2)Hex(3)Fuc(1)	1114.45	2	1	1903.79	0	EEQYNSTYR	AVA	25	3	30	Glycopep
17.96	20.76	187650	187650	HexNAc(2)Hex(1)Fuc(1)	-3.9	19	HexNAc(4)Hex(5)Fuc(1)	986.719	3	1	1903.79	0	EEQYNSTYR	AVA	25	3	30	Glycopep
17.96	20.1	0	0	HexNAc(2)Hex(1)Fuc(1)	#N/A	14	HexNAc(2)Hex(2)Fuc(1)	1033.42	2	1	1903.79	0	EEQYNSTYR	AVA	35	3	30	Glycopep
17.96	19.97	0	0	HexNAc(2)Hex(1)Fuc(1)	#N/A	14	HexNAc(2)Hex(3)Fuc(1)	1114.45	2	1	1903.79	0	EEQYNSTYR	AVA	ST	2	30	Glycopep
17.96	20.81	274310	274310	HexNAc(2)Hex(1)Fuc(1)	-5.3	18	HexNAc(5)Hex(4)Fuc(1)	1000.39	3	1	1903.79	0	EEQYNSTYR	AVA	ST	2	30	Glycopep
17.96	19.44	0	0	HexNAc(2)Hex(2)	#N/A	10	HexNAc(2)Hex(3)	1041.42	2	1	1919.78	0	EEQYNSTYR	AVA	15	1	30	Glycopep
17.96	20.1	2093816	2093816	HexNAc(2)Hex(2)	-1.6	15	HexNAc(4)Hex(4)	1325.52	2	1	1919.78	0	EEQYNSTYR	AVA	15	1	30	Glycopep
17.96	20.27	69572	69572	HexNAc(2)Hex(2)	-3.9	15	HexNAc(4)Hex(5)Fuc(1)	986.719	3	1	1919.78	0	EEQYNSTYR	AVA	15	1	30	Glycopep
17.96	21.09	33767	33767	HexNAc(2)Hex(2)	-2.3	20	HexNAc(4)Hex(5)Fuc(1)	986.719	3	1	1919.78	0	EEQYNSTYR	AVA	15	3	30	Glycopep
17.96	20.76	1588546	1588546	HexNAc(2)Hex(2)	-2	19	HexNAc(4)Hex(5)Fuc(1)	986.719	3	1	1919.78	0	EEQYNSTYR	AVA	25	2	30	Glycopep
17.96	20.76	210493	210493	HexNAc(2)Hex(2)	0.5	19	HexNAc(2)Hex(3)Fuc(1)	1114.45	2	1	1919.78	0	EEQYNSTYR	AVA	25	3	30	Glycopep
17.96	20.76	362545	362545	HexNAc(2)Hex(2)	-2.9	19	HexNAc(4)Hex(5)Fuc(1)	986.719	3	1	1919.78	0	EEQYNSTYR	AVA	25	3	30	Glycopep
17.96	20.1	91632	91632	HexNAc(2)Hex(2)	-2.8	14	HexNAc(2)Hex(2)Fuc(1)	1033.42	2	1	1919.78	0	EEQYNSTYR	AVA	35	3	30	Glycopep
17.96	20.1	91632	91632	HexNAc(2)Hex(2)	-2.8	14	HexNAc(2)Hex(3)	1041.42	2	1	1919.78	0	EEQYNSTYR	AVA	35	3	30	Glycopep
17.96	19.97	140327	140327	HexNAc(2)Hex(2)	-4.5	14	HexNAc(2)Hex(3)Fuc(1)	1114.45	2	1	1919.78	0	EEQYNSTYR	AVA	ST	2	30	Glycopep
17.96	20.81	546579	546579	HexNAc(2)Hex(2)	-1.8	18	HexNAc(5)Hex(4)Fuc(1)	1000.39	3	1	1919.78	0	EEQYNSTYR	AVA	ST	2	30	Glycopep
17.97	20.61	709984448	2.47654e+09	[HexNAc-C2H6O3]	-1.1	17	HexNAc(4)Hex(4)Fuc(1)	932.701	3	1	126.06	13061534	EEQYNSTYR	IVIG	25	2	30	Oxonium
17.97	20.61	1231788416	4.29668e+09	[HexNAc-CH6O3]	-2.1	17	HexNAc(4)Hex(4)Fuc(1)	932.701	3	1	138.06	27688054	EEQYNSTYR	IVIG	25	2	30	Oxonium
17.97	20.61	132641168	4.62674e+08	[HexNAc-C2H4O2]	-2.4	17	HexNAc(4)Hex(4)Fuc(1)	932.701	3	1	144.07	2440670	EEQYNSTYR	IVIG	25	2	30	Oxonium
17.97	20.61	764836160	2.66787e+09	[HexNAc-2H2O]	-1.8	17	HexNAc(4)Hex(4)Fuc(1)	932.701	3	1	168.07	17019632	EEQYNSTYR	IVIG	25	2	30	Oxonium
17.97	20.61	458886304	1.60067e+09	[HexNAc-H2O]	-1.9	17	HexNAc(4)Hex(4)Fuc(1)	932.701	3	1	186.08	9121300	EEQYNSTYR	IVIG	25	2	30	Oxonium
17.97	20.61	1951589504	6.80746e+09	[HexNAc]	-2.1	17	HexNAc(4)Hex(4)Fuc(1)	932.701	3	1	204.09	37511948	EEQYNSTYR	IVIG	25	2	30	Oxonium
17.97	20.61	545301120	1.9021e+09	[HexHexNAc]	-2	17	HexNAc(4)Hex(4)Fuc(1)	932.701	3	1	366.14	12081339	EEQYNSTYR	IVIG	25	2	30	Oxonium
17.97	20.61	18491054	6.44998e+07	HexNAc(1)	1.6	17	HexNAc(4)Hex(4)Fuc(1)	932.701	3	2	696.8	177986	EEQYNSTYR	IVIG	25	2	30	Glycopep
17.97	20.61	0	0	HexNAc(1)Fuc(1)	#N/A	17	HexNAc(4)Hex(4)Fuc(1)	932.701	3	2	769.83	0	EEQYNSTYR	IVIG	25	2	30	Glycopep
17.97	20.61	7640036	2.66497e+07	HexNAc(2)	1.2	17	HexNAc(4)Hex(4)Fuc(1)	932.701	3	2	798.34	0	EEQYNSTYR	IVIG	25	2	30	Glycopep
17.97	20.61	48731	169982	HexNAc(2)Fuc(1)	5	17	HexNAc(4)Hex(4)Fuc(1)	932.701	3	2	871.37	0	EEQYNSTYR	IVIG	25	2	30	Glycopep
17.97	20.61	2064041	7.19971e+06	HexNAc(2)Hex(1)	-0.6	17	HexNAc(4)Hex(4)Fuc(1)	932.701	3	2	879.36	0	EEQYNSTYR	IVIG	25	2	30	Glycopep
17.97	20.61	0	0	HexNAc(2)Hex(1)Fuc(1)	#N/A	17	HexNAc(4)Hex(4)Fuc(1)	932.701	3	2	952.39	0	EEQYNSTYR	IVIG	25	2	30	Glycopep
17.97	20.61	0	0	HexNAc(2)Hex(2)	#N/A	17	HexNAc(4)Hex(4)Fuc(1)	932.701	3	2	960.39	0	EEQYNSTYR	IVIG	25	2	30	Glycopep
17.97	20.61	38206	133269	HexNAc(2)Hex(2)Fuc(1)	6.3	17	HexNAc(4)Hex(4)Fuc(1)	932.701	3	2	1033.42	0	EEQYNSTYR	IVIG	25	2	30	Glycopep
17.97	20.61	20284	70753.9	HexNAc(2)Hex(3)	5.4	17	HexNAc(4)Hex(4)Fuc(1)	932.701	3	2	1041.42	0	EEQYNSTYR	IVIG	25	2	30	Glycopep
17.97	20.61	68476	238855	HexNAc(2)Hex(3)Fuc(1)	2.7	17	HexNAc(4)Hex(4)Fuc(1)	932.701	3	2	1114.45	0	EEQYNSTYR	IVIG	25	2	30	Glycopep
17.97	20.61	24544	85613.5	HexNAc(2)Hex(4)	1.4	17	HexNAc(4)Hex(4)Fuc(1)	932.701	3	2	1122.44	0	EEQYNSTYR	IVIG	25	2	30	Glycopep
17.97	20.61	0	0	HexNAc(3)Hex(3)	#N/A	17	HexNAc(4)Hex(4)Fuc(1)	932.701	3	2	1142.96	0	EEQYNSTYR	IVIG	25	2	30	Glycopep
17.97	20.61	0	0	HexNAc(2)Hex(4)Fuc(1)	#N/A	17	HexNAc(4)Hex(4)Fuc(1)	932.701	3	2	1195.47	0	EEQYNSTYR	IVIG	25	2	30	Glycopep
17.97	20.61	0	0	HexNAc(3)Hex(3)Fuc(1)	#N/A	17	HexNAc(4)Hex(4)Fuc(1)	932.701	3	2	1215.99	0	EEQYNSTYR	IVIG	25	2	30	Glycopep
17.97	20.61	0	0	HexNAc(3)Hex(4)	#N/A	17	HexNAc(4)Hex(4)Fuc(1)	932.701	3	2	1223.98	0	EEQYNSTYR	IVIG	25	2	30	Glycopep
17.97	20.61	0	0	HexNAc(4)Hex(3)	#N/A	17	HexNAc(4)Hex(4)Fuc(1)	932.701	3	2	1244.5	0	EEQYNSTYR	IVIG	25	2	30	Glycopep
17.97	20.61	0	0	HexNAc(3)Hex(4)Fuc(1)	#N/A	17	HexNAc(4)Hex(4)Fuc(1)	932.701	3	2	1297.01	0	EEQYNSTYR	IVIG	25	2	30	Glycopep
17.97	20.61	0	0	HexNAc(4)Hex(3)Fuc(1)	#N/A	17	HexNAc(4)Hex(4)Fuc(1)	932.701	3	2	1317.53	0	EEQYNSTYR	IVIG	25	2	30	Glycopep
17.97	20.61	0	0	HexNAc(4)Hex(4)	#N/A	17	HexNAc(4)Hex(4)Fuc(1)	932.701	3	2	1325.52	0	EEQYNSTYR	IVIG	25	2	30	Glycopep
17.97	20.61	216751952	7.56066e+08	HexNAc(1)	-3	17	HexNAc(4)Hex(4)Fuc(1)	932.701	3	1	1392.59	2957166	EEQYNSTYR	IVIG	25	2	30	Glycopep
17.97	20.61	103728216	3.61821e+08	HexNAc(1)Fuc(1)	-3.3	17	HexNAc(4)Hex(4)Fuc(1)	932.701	3	1	1538.65	1641480	EEQYNSTYR	IVIG	25	2	30	Glycopep
17.97	20.61	26507658	9.2463e+07	HexNAc(2)	-3.9	17	HexNAc(4)Hex(4)Fuc(1)	932.701	3	1	1595.67	201755	EEQYNSTYR	IVIG	25	2	30	Glycopep
17.97	20.61	16578107	5.78271e+07	HexNAc(2)Fuc(1)	-3.7	17	HexNAc(4)Hex(4)Fuc(1)	932.701	3	1	1741.73	139746	EEQYNSTYR	IVIG	25	2	30	Glycopep
17.97	20.61	19155890	6.68189e+07	HexNAc(2)Hex(1)	-3.9	17	HexNAc(4)Hex(4)Fuc(1)	932.701	3	1	1757.73	32982	EEQYNSTYR	IVIG	25	2	30	Glycopep
17.97	20.61	11708972	4.08428e+07	HexNAc(2)Hex(1)Fuc(1)	-3.6	17	HexNAc(4)Hex(4)Fuc(1)	932.701	3	1	1903.79	0	EEQYNSTYR	IVIG	25	2	30	Glycopep
17.97	20.61	20168478	7.03509e+07	HexNAc(2)Hex(2)	-2.6	17	HexNAc(4)Hex(4)Fuc(1)	932.701	3	1	1919.78	269465	EEQYNSTYR	IVIG	25	2	30	Glycopep
17.97	21.09	3498555	3498555	[HexNAc-C2H6O3]	-0.7	20	HexNAc(5)Hex(4)Fuc(1)	1000.39	3	1	126.06	371835	EEQYNSTYR	AVA	15	3	30	Oxonium
17.97	20.6	213072592	213072592	[HexNAc-C2H6O3]	-0.7	18	HexNAc(3)Hex(3)	1142.96	2	1	126.06	5578365	EEQYNSTYR	AVA	35	3	30	Oxonium
17.97	20.15	38149952	38149952	[HexNAc-C2H6O3]	-0.9	14	HexNAc(5)Hex(4)Fuc(1)	1000.39	3	1	126.06	2339860	EEQYNSTYR	AVA	ST	1	30	Oxonium
17.97	20.65	19503960	19503960	[HexNAc-C2H6O3]	-0.7	18	HexNAc(4)Hex(5)Fuc(1)	986.719	3	1	126.06	1805478	EEQYNSTYR	AVA	ST	3	30	Oxonium
17.97	20.65	19468832	19468832	[HexNAc-C2H6O3]	-0.7	18	HexNAc(5)Hex(4)Fuc(1)	1000.39	3	1	126.06	1834433	EEQYNSTYR	AVA	ST	3	30	Oxonium
17.97	21.09	8012766	8012766	[HexNAc-CH6O3]	-1.6	20	HexNAc(5)Hex(4)Fuc(1)	1000.39	3	1	138.06	747833	EEQYNSTYR	AVA	15	3	30	Oxonium
17.97	20.6	321748768	321748768	[HexNAc-CH6O3]	-1.8	18	HexNAc(3)Hex(3)	1142.96	2	1	138.06	13597562	EEQYNSTYR	AVA	35	3	30	Oxonium
17.97	20.15	157375408	157375408	[HexNAc-CH6O3]	-2	14	HexNAc(5)Hex(4)Fuc(1)	1000.39	3	1	138.06	5009498	EEQYNSTYR	AVA	ST	1	30	Oxonium
17.97	20.65	72894856	72894856	[HexNAc-CH6O3]	-1.7	18	HexNAc(4)Hex(5)Fuc(1)	986.719	3	1	138.06	4559446	EEQYNSTYR	AVA	ST	3	30	Oxonium
17.97	20.65	72861984	72861984	[HexNAc-CH6O3]	-1.7	18	HexNAc(5)Hex(4)Fuc(1)	1000.39	3	1	138.06	4637285	EEQYNSTYR	AVA	ST	3	30	Oxonium
17.97	21.09	654528	654528	[HexNAc-C2H4O2]	-1.5	20	HexNAc(5)Hex(4)Fuc(1)	1000.39	3	1	144.07	0	EEQYNSTYR	AVA	15	3	30	Oxonium
17.97	20.6	44987372	44987372	[HexNAc-C2H4O2]	-2.1	18	HexNAc(3)Hex(3)	1142.96	2	1	144.07	1832828	EEQYNSTYR	AVA	35	3	30	Oxonium
17.97	20.15	10506994	10506994	[HexNAc-C2H4O2]	-2.3	14	HexNAc(5)Hex(4)Fuc(1)	1000.39	3	1	144.07	816763	EEQYNSTYR	AVA	ST	1	30	Oxonium
17.97	20.65	5782736	5782736	[HexNAc-C2H4O2]	-2	18	HexNAc(4)Hex(5)Fuc(1)	986.719	3	1	144.07	546716	EEQYNSTYR	AVA	ST	3	30	Oxonium
17.97	20.65	5798144	5798144	[HexNAc-C2H4O2]	-2	18	HexNAc(5)Hex(4)Fuc(1)	1000.39	3	1	144.07	549532	EEQYNSTYR	AVA	ST	3	30	Oxonium
17.97	21.09	9497945	9497945	[HexNAc-2H2O]	-1.3	20	HexNAc(5)Hex(4)Fuc(1)	1000.39	3	1	168.07	533105	EEQYNSTYR	AVA	15	3	30	Oxonium
17.97	20.6	120809656	120809656	[HexNAc-2H2O]	-1.4	18	HexNAc(3)Hex(3)	1142.96	2	1	168.07	4661521	EEQYNSTYR	AVA	35	3	30	Oxonium
17.97	20.15	79121400	79121400	[HexNAc-2H2O]	-1.6	14	HexNAc(5)Hex(4)Fuc(1)	1000.39	3	1	168.07	1826260	EEQYNSTYR	AVA	ST	1	30	Oxonium
17.97	20.65	34083888	34083888	[HexNAc-2H2O]	-1.5	18	HexNAc(4)Hex(5)Fuc(1)	986.719	3	1	168.07	1795892	EEQYNSTYR	AVA	ST	3	30	Oxonium
17.97	20.65	34078040	34078040	[HexNAc-2H2O]	-1.5	18	HexNAc(5)Hex(4)Fuc(1)	1000.39	3	1	168.07	1825924	EEQYNSTYR	AVA	ST	3	30	Oxonium
17.97	21.09	5542591	5542591	[HexNAc-H2O]	-1.3	20	HexNAc(5)Hex(4)Fuc(1)	1000.39	3	1	186.08	810283	EEQYNSTYR	AVA	15	3	30	Oxonium
17.97	20.6	87231584	87231584	[HexNAc-H2O]	-1.5	18	HexNAc(3)Hex(3)	1142.96	2	1	186.08	2669744	EEQYNSTYR	AVA	35	3	30	Oxonium
17.97	20.15	32498186	32498186	[HexNAc-H2O]	-1.6	14	HexNAc(5)Hex(4)Fuc(1)	1000.39	3	1	186.08	1575939	EEQYNSTYR	AVA	ST	1	30	Oxonium
17.97	20.65	15819410	15819410	[HexNAc-H2O]	-1.5	18	HexNAc(4)Hex(5)Fuc(1)	986.719	3	1	186.08	1275630	EEQYNSTYR	AVA	ST	3	30	Oxonium
17.97	20.65	15846277	15846277	[HexNAc-H2O]	-1.5	18	HexNAc(5)Hex(4)Fuc(1)	1000.39	3	1	186.08	1290227	EEQYNSTYR	AVA	ST	3	30	Oxonium
17.97	21.09	36070964	36070964	[HexNAc]	-1.5	20	HexNAc(5)Hex(4)Fuc(1)	1000.39	3	1	204.09	6188115	EEQYNSTYR	AVA	15	3	30	Oxonium
17.97	20.6	230526416	230526416	[HexNAc]	-1.7	18	HexNAc(3)Hex(3)	1142.96	2	1	204.09	6730142	EEQYNSTYR	AVA	35	3	30	Oxonium
17.97	20.15	115721888	115721888	[HexNAc]	-1.9	14	HexNAc(5)Hex(4)Fuc(1)	1000.39	3	1	204.09	5198706	EEQYNSTYR	AVA	ST	1	30	Oxonium
17.97	20.65	54074488	54074488	[HexNAc]	-1.6	18	HexNAc(4)Hex(5)Fuc(1)	986.719	3	1	204.09	4234919	EEQYNSTYR	AVA	ST	3	30	Oxonium
17.97	20.65	54132928	54132928	[HexNAc]	-1.6	18	HexNAc(5)Hex(4)Fuc(1)	1000.39	3	1	204.09	4299858	EEQYNSTYR	AVA	ST	3	30	Oxonium
17.97	21.09	29591776	29591776	[HexHexNAc]	-1.8	20	HexNAc(5)Hex(4)Fuc(1)	1000.39	3	1	366.14	1032374	EEQYNSTYR	AVA	15	3	30	Oxonium
17.97	20.15	92684112	92684112	[HexHexNAc]	-1.9	14	HexNAc(5)Hex(4)Fuc(1)	1000.39	3	1	366.14	706106	EEQYNSTYR	AVA	ST	1	30	Oxonium
17.97	20.65	35176384	35176384	[HexHexNAc]	-2	18	HexNAc(4)Hex(5)Fuc(1)	986.719	3	1	366.14	979835	EEQYNSTYR	AVA	ST	3	30	Oxonium
17.97	20.65	35142000	35142000	[HexHexNAc]	-2	18	HexNAc(5)Hex(4)Fuc(1)	1000.39	3	1	366.14	983815	EEQYNSTYR	AVA	ST	3	30	Oxonium
17.97	21.09	284621	284621	HexNAc(1)	-0.2	20	HexNAc(5)Hex(4)Fuc(1)	1000.39	3	2	696.8	0	EEQYNSTYR	AVA	15	3	30	Glycopep
17.97	20.15	737430	737430	HexNAc(1)	3.5	14	HexNAc(5)Hex(4)Fuc(1)	1000.39	3	2	696.8	0	EEQYNSTYR	AVA	ST	1	30	Glycopep
17.97	20.65	230918	230918	HexNAc(1)	2.2	18	HexNAc(4)Hex(5)Fuc(1)	986.719	3	2	696.8	0	EEQYNSTYR	AVA	ST	3	30	Glycopep
17.97	20.65	229802	229802	HexNAc(1)	2.2	18	HexNAc(5)Hex(4)Fuc(1)	1000.39	3	2	696.8	0	EEQYNSTYR	AVA	ST	3	30	Glycopep
17.97	21.09	92282	92282	HexNAc(1)Fuc(1)	3.1	20	HexNAc(5)Hex(4)Fuc(1)	1000.39	3	2	769.83	0	EEQYNSTYR	AVA	15	3	30	Glycopep
17.97	20.15	199318	199318	HexNAc(1)Fuc(1)	3.8	14	HexNAc(5)Hex(4)Fuc(1)	1000.39	3	2	769.83	0	EEQYNSTYR	AVA	ST	1	30	Glycopep
17.97	20.65	75283	75283	HexNAc(1)Fuc(1)	1.4	18	HexNAc(4)Hex(5)Fuc(1)	986.719	3	2	769.83	0	EEQYNSTYR	AVA	ST	3	30	Glycopep
17.97	20.65	74887	74887	HexNAc(1)Fuc(1)	1.4	18	HexNAc(5)Hex(4)Fuc(1)	1000.39	3	2	769.83	0	EEQYNSTYR	AVA	ST	3	30	Glycopep
17.97	21.09	162185	162185	HexNAc(2)	1.7	20	HexNAc(5)Hex(4)Fuc(1)	1000.39	3	2	798.34	0	EEQYNSTYR	AVA	15	3	30	Glycopep
17.97	20.15	358544	358544	HexNAc(2)	2.6	14	HexNAc(5)Hex(4)Fuc(1)	1000.39	3	2	798.34	0	EEQYNSTYR	AVA	ST	1	30	Glycopep
17.97	20.65	109322	109322	HexNAc(2)	0.6	18	HexNAc(4)Hex(5)Fuc(1)	986.719	3	2	798.34	0	EEQYNSTYR	AVA	ST	3	30	Glycopep
17.97	20.65	109000	109000	HexNAc(2)	0.6	18	HexNAc(5)Hex(4)Fuc(1)	1000.39	3	2	798.34	0	EEQYNSTYR	AVA	ST	3	30	Glycopep
17.97	21.09	321741	321741	HexNAc(2)Fuc(1)	-0.8	20	HexNAc(5)Hex(4)Fuc(1)	1000.39	3	2	871.37	0	EEQYNSTYR	AVA	15	3	30	Glycopep
17.97	20.15	145588	145588	HexNAc(2)Fuc(1)	3.4	14	HexNAc(5)Hex(4)Fuc(1)	1000.39	3	2	871.37	0	EEQYNSTYR	AVA	ST	1	30	Glycopep
17.97	20.65	93508	93508	HexNAc(2)Fuc(1)	1	18	HexNAc(4)Hex(5)Fuc(1)	986.719	3	2	871.37	0	EEQYNSTYR	AVA	ST	3	30	Glycopep
17.97	20.65	95595	95595	HexNAc(2)Fuc(1)	0.9	18	HexNAc(5)Hex(4)Fuc(1)	1000.39	3	2	871.37	0	EEQYNSTYR	AVA	ST	3	30	Glycopep
17.97	21.09	149981	149981	HexNAc(2)Hex(1)	-2.4	20	HexNAc(5)Hex(4)Fuc(1)	1000.39	3	2	879.36	0	EEQYNSTYR	AVA	15	3	30	Glycopep
17.97	20.15	245681	245681	HexNAc(2)Hex(1)	-0.2	14	HexNAc(5)Hex(4)Fuc(1)	1000.39	3	2	879.36	0	EEQYNSTYR	AVA	ST	1	30	Glycopep
17.97	20.65	117814	117814	HexNAc(2)Hex(1)	2.5	18	HexNAc(4)Hex(5)Fuc(1)	986.719	3	2	879.36	0	EEQYNSTYR	AVA	ST	3	30	Glycopep
17.97	20.65	117627	117627	HexNAc(2)Hex(1)	2.5	18	HexNAc(5)Hex(4)Fuc(1)	1000.39	3	2	879.36	0	EEQYNSTYR	AVA	ST	3	30	Glycopep
17.97	21.09	736143	736143	HexNAc(2)Hex(1)Fuc(1)	-7.1	20	HexNAc(5)Hex(4)Fuc(1)	1000.39	3	2	952.39	0	EEQYNSTYR	AVA	15	3	30	Glycopep
17.97	20.15	269400	269400	HexNAc(2)Hex(1)Fuc(1)	6.9	14	HexNAc(5)Hex(4)Fuc(1)	1000.39	3	2	952.39	0	EEQYNSTYR	AVA	ST	1	30	Glycopep
17.97	20.65	141310	141310	HexNAc(2)Hex(1)Fuc(1)	-5.4	18	HexNAc(4)Hex(5)Fuc(1)	986.719	3	2	952.39	0	EEQYNSTYR	AVA	ST	3	30	Glycopep
17.97	20.65	144114	144114	HexNAc(2)Hex(1)Fuc(1)	-5.4	18	HexNAc(5)Hex(4)Fuc(1)	1000.39	3	2	952.39	0	EEQYNSTYR	AVA	ST	3	30	Glycopep
17.97	21.09	164580	164580	HexNAc(2)Hex(2)	-1.1	20	HexNAc(5)Hex(4)Fuc(1)	1000.39	3	2	960.39	0	EEQYNSTYR	AVA	15	3	30	Glycopep
17.97	20.15	701625	701625	HexNAc(2)Hex(2)	4.8	14	HexNAc(5)Hex(4)Fuc(1)	1000.39	3	2	960.39	0	EEQYNSTYR	AVA	ST	1	30	Glycopep
17.97	20.65	146471	146471	HexNAc(2)Hex(2)	3.7	18	HexNAc(4)Hex(5)Fuc(1)	986.719	3	2	960.39	0	EEQYNSTYR	AVA	ST	3	30	Glycopep
17.97	20.65	146118	146118	HexNAc(2)Hex(2)	3.8	18	HexNAc(5)Hex(4)Fuc(1)	1000.39	3	2	960.39	0	EEQYNSTYR	AVA	ST	3	30	Glycopep
17.97	21.09	637927	637927	HexNAc(2)Hex(2)Fuc(1)	0.4	20	HexNAc(5)Hex(4)Fuc(1)	1000.39	3	2	1033.42	0	EEQYNSTYR	AVA	15	3	30	Glycopep
17.97	20.15	931227	931227	HexNAc(2)Hex(2)Fuc(1)	-1.2	14	HexNAc(5)Hex(4)Fuc(1)	1000.39	3	2	1033.42	0	EEQYNSTYR	AVA	ST	1	30	Glycopep
17.97	20.65	346367	346367	HexNAc(2)Hex(2)Fuc(1)	-0.7	18	HexNAc(4)Hex(5)Fuc(1)	986.719	3	2	1033.42	0	EEQYNSTYR	AVA	ST	3	30	Glycopep
17.97	20.65	344856	344856	HexNAc(2)Hex(2)Fuc(1)	-0.6	18	HexNAc(5)Hex(4)Fuc(1)	1000.39	3	2	1033.42	0	EEQYNSTYR	AVA	ST	3	30	Glycopep
17.97	21.09	416496	416496	HexNAc(2)Hex(3)	0.1	20	HexNAc(5)Hex(4)Fuc(1)	1000.39	3	2	1041.42	0	EEQYNSTYR	AVA	15	3	30	Glycopep
17.97	20.15	649768	649768	HexNAc(2)Hex(3)	0.1	14	HexNAc(5)Hex(4)Fuc(1)	1000.39	3	2	1041.42	0	EEQYNSTYR	AVA	ST	1	30	Glycopep
17.97	20.65	237492	237492	HexNAc(2)Hex(3)	-2.1	18	HexNAc(4)Hex(5)Fuc(1)	986.719	3	2	1041.42	0	EEQYNSTYR	AVA	ST	3	30	Glycopep
17.97	20.65	236432	236432	HexNAc(2)Hex(3)	-2.1	18	HexNAc(5)Hex(4)Fuc(1)	1000.39	3	2	1041.42	0	EEQYNSTYR	AVA	ST	3	30	Glycopep
17.97	21.09	682877	682877	HexNAc(2)Hex(3)Fuc(1)	1.5	20	HexNAc(5)Hex(4)Fuc(1)	1000.39	3	2	1114.45	0	EEQYNSTYR	AVA	15	3	30	Glycopep
17.97	20.15	1201113	1201113	HexNAc(2)Hex(3)Fuc(1)	-0.5	14	HexNAc(5)Hex(4)Fuc(1)	1000.39	3	2	1114.45	0	EEQYNSTYR	AVA	ST	1	30	Glycopep
17.97	20.65	416208	416208	HexNAc(2)Hex(3)Fuc(1)	0.8	18	HexNAc(4)Hex(5)Fuc(1)	986.719	3	2	1114.45	0	EEQYNSTYR	AVA	ST	3	30	Glycopep
17.97	20.65	414585	414585	HexNAc(2)Hex(3)Fuc(1)	0.8	18	HexNAc(5)Hex(4)Fuc(1)	1000.39	3	2	1114.45	0	EEQYNSTYR	AVA	ST	3	30	Glycopep
17.97	21.09	224767	224767	HexNAc(2)Hex(4)	-2.2	20	HexNAc(5)Hex(4)Fuc(1)	1000.39	3	2	1122.44	0	EEQYNSTYR	AVA	15	3	30	Glycopep
17.97	20.15	0	0	HexNAc(2)Hex(4)	#N/A	14	HexNAc(5)Hex(4)Fuc(1)	1000.39	3	2	1122.44	0	EEQYNSTYR	AVA	ST	1	30	Glycopep
17.97	20.65	32290	32290	HexNAc(2)Hex(4)	-0.5	18	HexNAc(5)Hex(4)Fuc(1)	1000.39	3	2	1122.44	0	EEQYNSTYR	AVA	ST	3	30	Glycopep
17.97	21.09	955456	955456	HexNAc(3)Hex(3)	-0.5	20	HexNAc(5)Hex(4)Fuc(1)	1000.39	3	2	1142.96	0	EEQYNSTYR	AVA	15	3	30	Glycopep
17.97	20.15	1992392	1992392	HexNAc(3)Hex(3)	0.1	14	HexNAc(5)Hex(4)Fuc(1)	1000.39	3	2	1142.96	0	EEQYNSTYR	AVA	ST	1	30	Glycopep
17.97	20.65	619059	619059	HexNAc(3)Hex(3)	0.8	18	HexNAc(4)Hex(5)Fuc(1)	986.719	3	2	1142.96	0	EEQYNSTYR	AVA	ST	3	30	Glycopep
17.97	20.65	616266	616266	HexNAc(3)Hex(3)	0.8	18	HexNAc(5)Hex(4)Fuc(1)	1000.39	3	2	1142.96	0	EEQYNSTYR	AVA	ST	3	30	Glycopep
17.97	21.09	309590	309590	HexNAc(2)Hex(4)Fuc(1)	1.6	20	HexNAc(5)Hex(4)Fuc(1)	1000.39	3	2	1195.47	0	EEQYNSTYR	AVA	15	3	30	Glycopep
17.97	20.15	66403	66403	HexNAc(2)Hex(4)Fuc(1)	1.1	14	HexNAc(5)Hex(4)Fuc(1)	1000.39	3	2	1195.47	0	EEQYNSTYR	AVA	ST	1	30	Glycopep
17.97	20.65	65558	65558	HexNAc(2)Hex(4)Fuc(1)	-1.6	18	HexNAc(4)Hex(5)Fuc(1)	986.719	3	2	1195.47	0	EEQYNSTYR	AVA	ST	3	30	Glycopep
17.97	20.65	65076	65076	HexNAc(2)Hex(4)Fuc(1)	-1.7	18	HexNAc(5)Hex(4)Fuc(1)	1000.39	3	2	1195.47	0	EEQYNSTYR	AVA	ST	3	30	Glycopep
17.97	21.09	1998143	1998143	HexNAc(3)Hex(3)Fuc(1)	0.5	20	HexNAc(5)Hex(4)Fuc(1)	1000.39	3	2	1215.99	0	EEQYNSTYR	AVA	15	3	30	Glycopep
17.97	20.15	4131452	4131452	HexNAc(3)Hex(3)Fuc(1)	-0.7	14	HexNAc(5)Hex(4)Fuc(1)	1000.39	3	2	1215.99	0	EEQYNSTYR	AVA	ST	1	30	Glycopep
17.97	20.65	1251785	1251785	HexNAc(3)Hex(3)Fuc(1)	-1.2	18	HexNAc(4)Hex(5)Fuc(1)	986.719	3	2	1215.99	0	EEQYNSTYR	AVA	ST	3	30	Glycopep
17.97	20.65	1246331	1246331	HexNAc(3)Hex(3)Fuc(1)	-1.1	18	HexNAc(5)Hex(4)Fuc(1)	1000.39	3	2	1215.99	0	EEQYNSTYR	AVA	ST	3	30	Glycopep
17.97	21.09	938328	938328	HexNAc(3)Hex(4)	0.3	20	HexNAc(5)Hex(4)Fuc(1)	1000.39	3	2	1223.98	0	EEQYNSTYR	AVA	15	3	30	Glycopep
17.97	20.15	1898847	1898847	HexNAc(3)Hex(4)	-0.3	14	HexNAc(5)Hex(4)Fuc(1)	1000.39	3	2	1223.98	0	EEQYNSTYR	AVA	ST	1	30	Glycopep
17.97	20.65	674456	674456	HexNAc(3)Hex(4)	-0.3	18	HexNAc(4)Hex(5)Fuc(1)	986.719	3	2	1223.98	0	EEQYNSTYR	AVA	ST	3	30	Glycopep
17.97	20.65	671372	671372	HexNAc(3)Hex(4)	-0.3	18	HexNAc(5)Hex(4)Fuc(1)	1000.39	3	2	1223.98	0	EEQYNSTYR	AVA	ST	3	30	Glycopep
17.97	21.09	281435	281435	HexNAc(4)Hex(3)	-0.9	20	HexNAc(5)Hex(4)Fuc(1)	1000.39	3	2	1244.5	0	EEQYNSTYR	AVA	15	3	30	Glycopep
17.97	20.15	147895	147895	HexNAc(4)Hex(3)	4.5	14	HexNAc(5)Hex(4)Fuc(1)	1000.39	3	2	1244.5	0	EEQYNSTYR	AVA	ST	1	30	Glycopep
17.97	20.65	70077	70077	HexNAc(4)Hex(3)	3.2	18	HexNAc(4)Hex(5)Fuc(1)	986.719	3	2	1244.5	0	EEQYNSTYR	AVA	ST	3	30	Glycopep
17.97	20.65	70077	70077	HexNAc(4)Hex(3)	3.2	18	HexNAc(5)Hex(4)Fuc(1)	1000.39	3	2	1244.5	0	EEQYNSTYR	AVA	ST	3	30	Glycopep
17.97	21.09	2425928	2425928	HexNAc(3)Hex(4)Fuc(1)	0.7	20	HexNAc(5)Hex(4)Fuc(1)	1000.39	3	2	1297.01	0	EEQYNSTYR	AVA	15	3	30	Glycopep
17.97	20.15	5843450	5843450	HexNAc(3)Hex(4)Fuc(1)	0.9	14	HexNAc(5)Hex(4)Fuc(1)	1000.39	3	2	1297.01	0	EEQYNSTYR	AVA	ST	1	30	Glycopep
17.97	20.65	1863997	1863997	HexNAc(3)Hex(4)Fuc(1)	0.2	18	HexNAc(4)Hex(5)Fuc(1)	986.719	3	2	1297.01	0	EEQYNSTYR	AVA	ST	3	30	Glycopep
17.97	20.65	1855577	1855577	HexNAc(3)Hex(4)Fuc(1)	0.2	18	HexNAc(5)Hex(4)Fuc(1)	1000.39	3	2	1297.01	0	EEQYNSTYR	AVA	ST	3	30	Glycopep
17.97	20.65	41039	41039	HexNAc(3)Hex(5)	0.5	18	HexNAc(4)Hex(5)Fuc(1)	986.719	3	2	1305.01	0	EEQYNSTYR	AVA	ST	3	30	Glycopep
17.97	21.09	276500	276500	HexNAc(4)Hex(3)Fuc(1)	-2.6	20	HexNAc(5)Hex(4)Fuc(1)	1000.39	3	2	1317.53	0	EEQYNSTYR	AVA	15	3	30	Glycopep
17.97	20.15	495374	495374	HexNAc(4)Hex(3)Fuc(1)	-0.5	14	HexNAc(5)Hex(4)Fuc(1)	1000.39	3	2	1317.53	0	EEQYNSTYR	AVA	ST	1	30	Glycopep
17.97	20.65	52262	52262	HexNAc(4)Hex(3)Fuc(1)	-0.5	18	HexNAc(4)Hex(5)Fuc(1)	986.719	3	2	1317.53	0	EEQYNSTYR	AVA	ST	3	30	Glycopep
17.97	20.65	52228	52228	HexNAc(4)Hex(3)Fuc(1)	-0.6	18	HexNAc(5)Hex(4)Fuc(1)	1000.39	3	2	1317.53	0	EEQYNSTYR	AVA	ST	3	30	Glycopep
17.97	21.09	232736	232736	HexNAc(4)Hex(4)	-1.1	20	HexNAc(5)Hex(4)Fuc(1)	1000.39	3	2	1325.52	0	EEQYNSTYR	AVA	15	3	30	Glycopep
17.97	20.15	245595	245595	HexNAc(4)Hex(4)	0.8	14	HexNAc(5)Hex(4)Fuc(1)	1000.39	3	2	1325.52	0	EEQYNSTYR	AVA	ST	1	30	Glycopep
17.97	20.65	72277	72277	HexNAc(4)Hex(4)	2	18	HexNAc(4)Hex(5)Fuc(1)	986.719	3	2	1325.52	0	EEQYNSTYR	AVA	ST	3	30	Glycopep
17.97	20.65	72351	72351	HexNAc(4)Hex(4)	2	18	HexNAc(5)Hex(4)Fuc(1)	1000.39	3	2	1325.52	0	EEQYNSTYR	AVA	ST	3	30	Glycopep
17.97	20.65	17499	17499	HexNAc(3)Hex(5)Fuc(1)	-0.2	18	HexNAc(4)Hex(5)Fuc(1)	986.719	3	2	1378.04	0	EEQYNSTYR	AVA	ST	3	30	Glycopep
17.97	21.09	847845	847845	HexNAc(1)	-2.2	20	HexNAc(5)Hex(4)Fuc(1)	1000.39	3	1	1392.59	0	EEQYNSTYR	AVA	15	3	30	Glycopep
17.97	20.6	50228352	50228352	HexNAc(1)	-2.5	18	HexNAc(3)Hex(3)	1142.96	2	1	1392.59	202240	EEQYNSTYR	AVA	35	3	30	Glycopep
17.97	20.15	8351614	8351614	HexNAc(1)	-2.5	14	HexNAc(5)Hex(4)Fuc(1)	1000.39	3	1	1392.59	94869	EEQYNSTYR	AVA	ST	1	30	Glycopep
17.97	20.65	3205835	3205835	HexNAc(1)	-2.4	18	HexNAc(4)Hex(5)Fuc(1)	986.719	3	1	1392.59	0	EEQYNSTYR	AVA	ST	3	30	Glycopep
17.97	20.65	3193572	3193572	HexNAc(1)	-2.3	18	HexNAc(5)Hex(4)Fuc(1)	1000.39	3	1	1392.59	0	EEQYNSTYR	AVA	ST	3	30	Glycopep
17.97	21.09	388972	388972	HexNAc(4)Hex(4)Fuc(1)	1	20	HexNAc(5)Hex(4)Fuc(1)	1000.39	3	2	1398.55	0	EEQYNSTYR	AVA	15	3	30	Glycopep
17.97	20.15	724215	724215	HexNAc(4)Hex(4)Fuc(1)	-0.2	14	HexNAc(5)Hex(4)Fuc(1)	1000.39	3	2	1398.55	0	EEQYNSTYR	AVA	ST	1	30	Glycopep
17.97	20.65	19358	19358	HexNAc(4)Hex(4)Fuc(1)	1.5	18	HexNAc(4)Hex(5)Fuc(1)	986.719	3	2	1398.55	0	EEQYNSTYR	AVA	ST	3	30	Glycopep
17.97	20.65	19372	19372	HexNAc(4)Hex(4)Fuc(1)	1.6	18	HexNAc(5)Hex(4)Fuc(1)	1000.39	3	2	1398.55	0	EEQYNSTYR	AVA	ST	3	30	Glycopep
17.97	21.09	1086861	1086861	HexNAc(1)Fuc(1)	-3.3	20	HexNAc(5)Hex(4)Fuc(1)	1000.39	3	1	1538.65	0	EEQYNSTYR	AVA	15	3	30	Glycopep
17.97	20.15	5256480	5256480	HexNAc(1)Fuc(1)	-3.2	14	HexNAc(5)Hex(4)Fuc(1)	1000.39	3	1	1538.65	0	EEQYNSTYR	AVA	ST	1	30	Glycopep
17.97	20.65	1731413	1731413	HexNAc(1)Fuc(1)	-4.1	18	HexNAc(4)Hex(5)Fuc(1)	986.719	3	1	1538.65	0	EEQYNSTYR	AVA	ST	3	30	Glycopep
17.97	20.65	1706848	1706848	HexNAc(1)Fuc(1)	-4.1	18	HexNAc(5)Hex(4)Fuc(1)	1000.39	3	1	1538.65	0	EEQYNSTYR	AVA	ST	3	30	Glycopep
17.97	21.09	59477	59477	HexNAc(2)	-3.7	20	HexNAc(5)Hex(4)Fuc(1)	1000.39	3	1	1595.67	0	EEQYNSTYR	AVA	15	3	30	Glycopep
17.97	20.6	3818542	3818542	HexNAc(2)	-3.4	18	HexNAc(3)Hex(3)	1142.96	2	1	1595.67	0	EEQYNSTYR	AVA	35	3	30	Glycopep
17.97	20.15	880577	880577	HexNAc(2)	-3.8	14	HexNAc(5)Hex(4)Fuc(1)	1000.39	3	1	1595.67	0	EEQYNSTYR	AVA	ST	1	30	Glycopep
17.97	20.65	345411	345411	HexNAc(2)	-3.8	18	HexNAc(4)Hex(5)Fuc(1)	986.719	3	1	1595.67	0	EEQYNSTYR	AVA	ST	3	30	Glycopep
17.97	20.65	344236	344236	HexNAc(2)	-3.9	18	HexNAc(5)Hex(4)Fuc(1)	1000.39	3	1	1595.67	0	EEQYNSTYR	AVA	ST	3	30	Glycopep
17.97	21.09	49837	49837	HexNAc(2)Fuc(1)	-3.4	20	HexNAc(5)Hex(4)Fuc(1)	1000.39	3	1	1741.73	0	EEQYNSTYR	AVA	15	3	30	Glycopep
17.97	20.15	357173	357173	HexNAc(2)Fuc(1)	0.7	14	HexNAc(5)Hex(4)Fuc(1)	1000.39	3	1	1741.73	0	EEQYNSTYR	AVA	ST	1	30	Glycopep
17.97	20.65	119533	119533	HexNAc(2)Fuc(1)	-1.8	18	HexNAc(4)Hex(5)Fuc(1)	986.719	3	1	1741.73	0	EEQYNSTYR	AVA	ST	3	30	Glycopep
17.97	20.65	118997	118997	HexNAc(2)Fuc(1)	-1.9	18	HexNAc(5)Hex(4)Fuc(1)	1000.39	3	1	1741.73	0	EEQYNSTYR	AVA	ST	3	30	Glycopep
17.97	21.09	0	0	HexNAc(2)Hex(1)	#N/A	20	HexNAc(5)Hex(4)Fuc(1)	1000.39	3	1	1757.73	0	EEQYNSTYR	AVA	15	3	30	Glycopep
17.97	20.6	4347416	4347416	HexNAc(2)Hex(1)	-3	18	HexNAc(3)Hex(3)	1142.96	2	1	1757.73	0	EEQYNSTYR	AVA	35	3	30	Glycopep
17.97	20.15	502909	502909	HexNAc(2)Hex(1)	-3.5	14	HexNAc(5)Hex(4)Fuc(1)	1000.39	3	1	1757.73	0	EEQYNSTYR	AVA	ST	1	30	Glycopep
17.97	20.65	153632	153632	HexNAc(2)Hex(1)	-2.5	18	HexNAc(4)Hex(5)Fuc(1)	986.719	3	1	1757.73	0	EEQYNSTYR	AVA	ST	3	30	Glycopep
17.97	20.65	152896	152896	HexNAc(2)Hex(1)	-2.5	18	HexNAc(5)Hex(4)Fuc(1)	1000.39	3	1	1757.73	0	EEQYNSTYR	AVA	ST	3	30	Glycopep
17.97	21.09	13253	13253	HexNAc(2)Hex(1)Fuc(1)	-0.7	20	HexNAc(5)Hex(4)Fuc(1)	1000.39	3	1	1903.79	0	EEQYNSTYR	AVA	15	3	30	Glycopep
17.97	20.15	382787	382787	HexNAc(2)Hex(1)Fuc(1)	-1.9	14	HexNAc(5)Hex(4)Fuc(1)	1000.39	3	1	1903.79	0	EEQYNSTYR	AVA	ST	1	30	Glycopep
17.97	20.65	102579	102579	HexNAc(2)Hex(1)Fuc(1)	-0.1	18	HexNAc(4)Hex(5)Fuc(1)	986.719	3	1	1903.79	0	EEQYNSTYR	AVA	ST	3	30	Glycopep
17.97	20.65	102282	102282	HexNAc(2)Hex(1)Fuc(1)	-0.1	18	HexNAc(5)Hex(4)Fuc(1)	1000.39	3	1	1903.79	0	EEQYNSTYR	AVA	ST	3	30	Glycopep
17.97	21.09	33677	33677	HexNAc(2)Hex(2)	-2.2	20	HexNAc(5)Hex(4)Fuc(1)	1000.39	3	1	1919.78	0	EEQYNSTYR	AVA	15	3	30	Glycopep
17.97	20.6	2120867	2120867	HexNAc(2)Hex(2)	-2.5	18	HexNAc(3)Hex(3)	1142.96	2	1	1919.78	0	EEQYNSTYR	AVA	35	3	30	Glycopep
17.97	20.15	745156	745156	HexNAc(2)Hex(2)	-4.2	14	HexNAc(5)Hex(4)Fuc(1)	1000.39	3	1	1919.78	0	EEQYNSTYR	AVA	ST	1	30	Glycopep
17.97	20.65	240497	240497	HexNAc(2)Hex(2)	-6	18	HexNAc(4)Hex(5)Fuc(1)	986.719	3	1	1919.78	0	EEQYNSTYR	AVA	ST	3	30	Glycopep
17.97	20.65	239518	239518	HexNAc(2)Hex(2)	-5.9	18	HexNAc(5)Hex(4)Fuc(1)	1000.39	3	1	1919.78	0	EEQYNSTYR	AVA	ST	3	30	Glycopep
18.11	19.59	1055663	6.61534e+06	[HexNAc-C2H6O3]	-2.2	10	HexNAc(2)Hex(5)	1203.47	2	1	126.06	39082	EEQYNSTYR	IVIG	15	3	30	Oxonium
18.11	19.59	2603325	1.63138e+07	[HexNAc-CH6O3]	-3	10	HexNAc(2)Hex(5)	1203.47	2	1	138.06	156440	EEQYNSTYR	IVIG	15	3	30	Oxonium
18.11	19.59	267345	1.67532e+06	[HexNAc-C2H4O2]	-3.3	10	HexNAc(2)Hex(5)	1203.47	2	1	144.07	0	EEQYNSTYR	IVIG	15	3	30	Oxonium
18.11	19.59	62835	393757	[Hex-H2O]	-1	10	HexNAc(2)Hex(5)	1203.47	2	1	145.05	0	EEQYNSTYR	IVIG	15	3	30	Oxonium
18.11	19.59	351639	2.20355e+06	[Hex]	-2.4	10	HexNAc(2)Hex(5)	1203.47	2	1	163.06	0	EEQYNSTYR	IVIG	15	3	30	Oxonium
18.11	19.59	4533599	2.84099e+07	[HexNAc-2H2O]	-2.6	10	HexNAc(2)Hex(5)	1203.47	2	1	168.07	164064	EEQYNSTYR	IVIG	15	3	30	Oxonium
18.11	19.59	3003617	1.88222e+07	[HexNAc-H2O]	-2.6	10	HexNAc(2)Hex(5)	1203.47	2	1	186.08	140072	EEQYNSTYR	IVIG	15	3	30	Oxonium
18.11	19.59	36363572	2.27873e+08	[HexNAc]	-2.9	10	HexNAc(2)Hex(5)	1203.47	2	1	204.09	864690	EEQYNSTYR	IVIG	15	3	30	Oxonium
18.11	19.59	8658311	5.42575e+07	HexNAc(1)	-3.3	10	HexNAc(2)Hex(5)	1203.47	2	1	1392.59	0	EEQYNSTYR	IVIG	15	3	30	Glycopep
18.11	19.59	421840	2.64347e+06	HexNAc(2)	-3.2	10	HexNAc(2)Hex(5)	1203.47	2	1	1595.67	0	EEQYNSTYR	IVIG	15	3	30	Glycopep
18.11	19.59	374945	2.3496e+06	HexNAc(2)Hex(1)	-9.4	10	HexNAc(2)Hex(5)	1203.47	2	1	1757.73	0	EEQYNSTYR	IVIG	15	3	30	Glycopep
18.11	19.59	850841	5.33181e+06	HexNAc(2)Hex(2)	-0.8	10	HexNAc(2)Hex(5)	1203.47	2	1	1919.78	0	EEQYNSTYR	IVIG	15	3	30	Glycopep
18.11	20.09	13154215	4.5884e+07	[HexNAc-C2H6O3]	-0.9	13	HexNAc(4)Hex(3)	1244.5	2	1	126.06	1405745	EEQYNSTYR	IVIG	25	1	30	Oxonium
18.11	20.91	36672292	1.27919e+08	[HexNAc-C2H6O3]	-1.3	18	HexNAc(2)Hex(5)	1203.47	2	1	126.06	1078137	EEQYNSTYR	IVIG	25	2	30	Oxonium
18.11	20.09	29320706	1.02275e+08	[HexNAc-CH6O3]	-1.7	13	HexNAc(4)Hex(3)	1244.5	2	1	138.06	5449514	EEQYNSTYR	IVIG	25	1	30	Oxonium
18.11	20.91	88541496	3.08847e+08	[HexNAc-CH6O3]	-2.2	18	HexNAc(2)Hex(5)	1203.47	2	1	138.06	4070317	EEQYNSTYR	IVIG	25	2	30	Oxonium
18.11	20.09	2435110	8.49406e+06	[HexNAc-C2H4O2]	-1.9	13	HexNAc(4)Hex(3)	1244.5	2	1	144.07	310986	EEQYNSTYR	IVIG	25	1	30	Oxonium
18.11	20.91	6368623	2.22148e+07	[HexNAc-C2H4O2]	-2.5	18	HexNAc(2)Hex(5)	1203.47	2	1	144.07	196843	EEQYNSTYR	IVIG	25	2	30	Oxonium
18.11	20.91	2165569	7.55386e+06	[Hex-H2O]	-1.3	18	HexNAc(2)Hex(5)	1203.47	2	1	145.05	213256	EEQYNSTYR	IVIG	25	2	30	Oxonium
18.11	20.91	4203659	1.4663e+07	[Hex]	-2	18	HexNAc(2)Hex(5)	1203.47	2	1	163.06	149650	EEQYNSTYR	IVIG	25	2	30	Oxonium
18.11	20.09	26472502	9.23404e+07	[HexNAc-2H2O]	-1.4	13	HexNAc(4)Hex(3)	1244.5	2	1	168.07	5209548	EEQYNSTYR	IVIG	25	1	30	Oxonium
18.11	20.91	84048640	2.93175e+08	[HexNAc-2H2O]	-1.9	18	HexNAc(2)Hex(5)	1203.47	2	1	168.07	3971442	EEQYNSTYR	IVIG	25	2	30	Oxonium
18.11	20.09	16217076	5.65678e+07	[HexNAc-H2O]	-1.6	13	HexNAc(4)Hex(3)	1244.5	2	1	186.08	2522073	EEQYNSTYR	IVIG	25	1	30	Oxonium
18.11	20.91	46286780	1.61456e+08	[HexNAc-H2O]	-2	18	HexNAc(2)Hex(5)	1203.47	2	1	186.08	1739459	EEQYNSTYR	IVIG	25	2	30	Oxonium
18.11	20.09	82556336	2.8797e+08	[HexNAc]	-1.7	13	HexNAc(4)Hex(3)	1244.5	2	1	204.09	11197243	EEQYNSTYR	IVIG	25	1	30	Oxonium
18.11	20.91	239757152	8.36312e+08	[HexNAc]	-2.2	18	HexNAc(2)Hex(5)	1203.47	2	1	204.09	8125936	EEQYNSTYR	IVIG	25	2	30	Oxonium
18.11	20.09	17876448	6.2356e+07	HexNAc(1)	-2.7	13	HexNAc(4)Hex(3)	1244.5	2	1	1392.59	1485882	EEQYNSTYR	IVIG	25	1	30	Glycopep
18.11	20.91	57020396	1.98896e+08	HexNAc(1)	-3.5	18	HexNAc(2)Hex(5)	1203.47	2	1	1392.59	1951883	EEQYNSTYR	IVIG	25	2	30	Glycopep
18.11	20.09	2811035	9.80535e+06	HexNAc(2)	-3.3	13	HexNAc(4)Hex(3)	1244.5	2	1	1595.67	248066	EEQYNSTYR	IVIG	25	1	30	Glycopep
18.11	20.91	4523515	1.57788e+07	HexNAc(2)	-4.2	18	HexNAc(2)Hex(5)	1203.47	2	1	1595.67	0	EEQYNSTYR	IVIG	25	2	30	Glycopep
18.11	20.09	1532466	5.34549e+06	HexNAc(2)Hex(1)	-3	13	HexNAc(4)Hex(3)	1244.5	2	1	1757.73	0	EEQYNSTYR	IVIG	25	1	30	Glycopep
[truncated: 13,998 more rows]

## Sheet: Final transitions
Sample	[Hex]_15_30	[Hex-H2O]_15_30	[HexHexNAc]_15_30	[HexNAc]_15_30	[HexNAc-2H2O]_15_30	[HexNAc-C2H4O2]_15_30	[HexNAc-C2H6O3]_15_30	[HexNAc-CH6O3]_15_30	[HexNAc-H2O]_15_30	[Neu5Ac]_15_30	[Neu5Ac-H2O]_15_30	HexNAc(1)_15_30	HexNAc(1)Fuc(1)_15_30	HexNAc(2)_15_30	HexNAc(2)Fuc(1)_15_30	HexNAc(2)Hex(1)_15_30	HexNAc(2)Hex(1)Fuc(1)_15_30	HexNAc(2)Hex(2)_15_30	HexNAc(2)Hex(2)Fuc(1)_15_30	HexNAc(2)Hex(3)_15_30	HexNAc(2)Hex(3)Fuc(1)_15_30	HexNAc(2)Hex(4)_15_30	HexNAc(2)Hex(4)Fuc(1)_15_30	HexNAc(2)Hex(5)_15_30	HexNAc(3)Hex(3)_15_30	HexNAc(3)Hex(3)Fuc(1)_15_30	HexNAc(3)Hex(4)_15_30	HexNAc(3)Hex(4)Fuc(1)_15_30	HexNAc(3)Hex(5)_15_30	HexNAc(3)Hex(5)Fuc(1)_15_30	HexNAc(4)Hex(3)_15_30	HexNAc(4)Hex(3)Fuc(1)_15_30	HexNAc(4)Hex(4)_15_30	HexNAc(4)Hex(4)Fuc(1)_15_30	HexNAc(4)Hex(5)_15_30	HexNAc(4)Hex(5)Fuc(1)_15_30	[Hex]_25_30	[Hex-H2O]_25_30	[HexHexNAc]_25_30	[HexNAc]_25_30	[HexNAc-2H2O]_25_30	[HexNAc-C2H4O2]_25_30	[HexNAc-C2H6O3]_25_30	[HexNAc-CH6O3]_25_30	[HexNAc-H2O]_25_30	[Neu5Ac]_25_30	[Neu5Ac-H2O]_25_30	HexNAc(1)_25_30	HexNAc(1)Fuc(1)_25_30
AVA_1	1545801.6666666667	165811	1.42277e+08	343805437.5294118	38594342.941176474	6122213.647058823	47259942.823529415	44666937.705882356	42623353.35294118	3623505	4.84311e+06	24632270.304347824	18002811.615384616	4243262.363636363	3713146.9166666665	4.68952e+06	5.87777e+06	10878928.714285715	58231876	32743556.666666668	6.21095e+07	450072.3333333333	1.17556e+06	112942	39931923.666666664	9.50002e+07	8.28436e+06	2.33831e+07	124359.66666666667	136576	823098.8333333334	1075100	647551	533234.3333333334	37889	276826	2356901	1328609	97135671.42857143	599129268.7142857	163312226.85714287	36312535.64285714	216189255.57142857	266337694.14285713	128940377.57142857	2190514	6393869	6.45071e+07	34148905
AVA_2	1267843.6666666667	142840	1.49227e+08	494786045.7058824	42552787.941176474	6609065.176470588	52545118.76470588	47724559.176470585	47135195.23529412	3988570	5297759	28203126.391304348	25550130.230769232	5925287.590909091	4268476.384615385	6.72712e+06	8.64536e+06	16662485.285714285	8.54357e+07	36536122	6.9305e+07	1539660	1990269	153653	45398949.666666664	1.04253e+08	1.00257e+07	2.95928e+07	156118	345772	1516436	1.11505e+06	738155	745828.3333333334	31698	235141	6.16975e+07	2.7425e+07	2.16084e+08	1167013151	2.60185e+08	5.33084e+07	3.01137e+08	4.01546e+08	2.39947e+08	3640349	9926078	145047041.0909091	24056022.846153848
AVA_3	1.10583e+06	61922	83363759	398703173.5882353	41550741.76470588	8333029.529411765	65711586.058823526	5.66223e+07	51102159.52941176	4.55876e+06	6.08874e+06	20818805	21368718.53846154	5291737.7272727275	4768559	6.25813e+06	8140603.916666667	13666557.285714285	7.18405e+07	4.07351e+07	7.73926e+07	1070326.3333333333	1.21985e+06	59556	47208817.333333336	1.05661e+08	6.30548e+06	1.83571e+07	92009.33333333333	122255	1159178.3333333333	219462	518066	288169	13459.5	79331	35525317.333333336	15847121.333333334	6.53319e+07	661444272.9411764	170545956.5882353	39413500.76470588	225721017.88235295	279015332.11764705	139046191.47058824	2843418	8.33301e+06	8.71315e+07	31400305.615384616
IVIG_1	455100	0	3891013518.466182	2501820547.7859354	462621441.9973146	43502640.98483625	307014311.02432185	415869244.34775686	336384009.0749908	464352895.4343475	9.06987e+08	8.60958e+07	154598071.24790135	26906574.494456362	36605589.908629805	20965040.17479725	28682187.853045415	37712946.08961584	1.61486e+08	100759964.64263916	180758273.9025525	8.85356e+06	9.06431e+06	789325	301976081.4284929	702632632.1401799	230089171.21674052	6.97217e+08	6970906.783930833	3619330.3342349995	98047740.59521002	354707145.4945156	129490830.63358049	611050447.1549333	24037293.06834625	1.28731e+08	15178737.228458265	8267155.814476866	1027484571.2832142	1623407114.5146933	708312384.6049231	93472409.53268202	474300865.67690235	1045222765.1234449	373063719.4029276	148285812.2333965	5.07169e+08	153850244.0947934	92767594.99637341
IVIG_2	952672.2607441666	242067.40881166665	3824154581.7365556	1860346645.0221024	465874669.89963484	30975376.068527184	210239255.50922543	398188566.4675363	252560570.44646966	399368104.59792745	7.90281e+08	8.69235e+07	139456906.13111395	2.41199e+07	29687135.444484577	21002121.53013026	32958068.111075226	46916973.628550366	209065691.33306497	129723062.94421248	244672346.6517505	7758337.112872499	14636451.842674376	819122	335098814.85635334	7.44348e+08	3.034e+08	870796568.1861598	10434873.314664166	1.03868e+07	49875193.04553625	163344601.11886874	4.60463e+07	122077844.91782834	2.57249e+07	1.39621e+08	9756655.892557599	4.71514e+06	927850396.5018541	1676831017.075416	657131589.3927094	9.27961e+07	506177054.5312095	966956336.7370337	378317815.3968212	76018511.20365319	254258750.58866358	173990054.77665016	100586219.74755049
IVIG_3	1837114.6245083334	558021	3944075358.8335266	2049117520.9482417	503763802.99611986	3.57934e+07	225487266.88980675	439639096.7962525	279644440.1894603	683823244.9994224	1347774720.499095	98634959.04332715	168459305.20973617	28987356.76974931	39336106.09591653	25650561.033748005	29607450.866584793	50507454.57918833	253860011.12173447	161231640.4404329	3.21987e+08	1.09599e+07	14103791.163651874	1.30787e+06	382735851.50368756	973588763.1511719	352457275.60801446	1071688646	9.67839e+06	15350771.175818749	85849644.35609624	294708289.78576124	51742720.14815749	208018271.34096166	41676313.13439125	312052166	16574644.090376666	8.41673e+06	821551905.8133159	1405630597.4043794	606957652.5492399	80825359.06790231	407337163.7221898	9.02241e+08	329359859.7678054	3.96609e+07	132393616.1098616	125787960.17634462	87729661.97477938
[truncated: 251 more columns]
