# Supplementary material for: Population-level analysis of glycoprotein glycoforms
Source: MAbs. 2026 Apr 30;18(1):2665879. doi: 10.1080/19420862.2026.2665879 (PMC13134397; doi:10.1080/19420862.2026.2665879)
Supplement: Supplementary data 1.txt [file KMAB_A_2665879_SM3652.txt]

Mouse glycans
HexNAc(1)
HexNAc(2)
HexNAc(1)Fuc(1)
HexNAc(2)Fuc(1)
HexNAc(2)Hex(1)
HexNAc(2)Hex(2)
HexNAc(2)Hex(3)
HexNAc(2)Hex(3)Fuc(1)
HexNAc(2)Hex(4)
HexNAc(2)Hex(5)
HexNAc(2)Hex(5)Fuc(1)
HexNAc(2)Hex(6)
HexNAc(2)Hex(7)
HexNAc(2)Hex(8)
HexNAc(2)Hex(9)
HexNAc(3)Hex(4)
HexNAc(3)Hex(4)NeuAc(1)
HexNAc(3)Hex(5)
HexNAc(3)Hex(4)NeuAc(1)
HexNAc(3)Hex(6)
HexNAc(3)Hex(6)NeuAc(1)
HexNAc(3)Hex(6)Fuc(1)NeuAc(1)
HexNAc(4)Hex(3)
HexNAc(4)Hex(3)Fuc(1)
HexNAc(4)Hex(4)
HexNAc(4)Hex(4)Fuc(1)
HexNAc(4)Hex(4)NeuAc(1)
HexNAc(4)Hex(5)
HexNAc(4)Hex(5)NeuAc(1)
HexNAc(4)Hex(5)NeuAc(2)
HexNAc(4)Hex(5)NeuGc(1)
HexNAc(4)Hex(5)NeuAc(1)NeuGc(1)
HexNAc(4)Hex(5)NeuGc(2)
HexNAc(4)Hex(5)NeuAc(1)
HexNAc(4)Hex(5)NeuAc(2)
HexNAc(4)Hex(5)NeuAc(2)
HexNAc(4)Hex(5)Fuc(1)
HexNAc(4)Hex(5)Fuc(1)NeuAc(1)
HexNAc(4)Hex(5)Fuc(1)NeuAc(2)
HexNAc(4)Hex(5)Fuc(1)NeuGc(1)
HexNAc(4)Hex(5)Fuc(1)NeuGc(2)
HexNAc(4)Hex(5)Fuc(1)NeuAc(1)NeuGc(1)
HexNAc(4)Hex(6)NeuAc(1)
HexNAc(4)Hex(6)Fuc(1)NeuAc(1)
HexNAc(4)Hex(6)NeuGc(1)
HexNAc(4)Hex(6)Fuc(1)NeuGc(1)
HexNAc(4)Hex(7)
HexNAc(4)Hex(7)Fuc(1)
HexNAc(5)Hex(3)
HexNAc(5)Hex(3)
HexNAc(5)Hex(4)
HexNAc(5)Hex(5)
HexNAc(5)Hex(5)Fuc(1)
HexNAc(5)Hex(5)NeuAc(1)
HexNAc(5)Hex(6)
HexNAc(5)Hex(6)Fuc(1)
HexNAc(5)Hex(6)NeuAc(1)
HexNAc(5)Hex(6)NeuAc(2)
HexNAc(5)Hex(6)NeuAc(3)
HexNAc(5)Hex(6)NeuGc(1)
HexNAc(5)Hex(6)NeuGc(2)
HexNAc(5)Hex(6)NeuGc(3)
HexNAc(5)Hex(6)NeuAc(1)NeuGc(1)
HexNAc(5)Hex(6)NeuAc(1)NeuGc(2)
HexNAc(5)Hex(6)NeuAc(2)NeuGc(1)
HexNAc(5)Hex(6)Fuc(1)NeuAc(1)
HexNAc(5)Hex(6)Fuc(1)NeuAc(2)
HexNAc(5)Hex(6)Fuc(1)NeuAc(3)
HexNAc(5)Hex(6)Fuc(1)NeuGc(1)
HexNAc(5)Hex(6)Fuc(1)NeuGc(2)
HexNAc(5)Hex(6)Fuc(1)NeuGc(3)
HexNAc(5)Hex(6)NeuAc(1)NeuGc(1)
HexNAc(5)Hex(6)NeuAc(1)NeuGc(2)
HexNAc(5)Hex(6)NeuAc(2)NeuGc(1)
HexNAc(5)Hex(6)Fuc(1)NeuAc(1)NeuGc(1)
HexNAc(5)Hex(6)Fuc(1)NeuAc(1)NeuGc(2)
HexNAc(5)Hex(6)Fuc(1)NeuAc(2)NeuGc(1)
HexNAc(6)Hex(3)
HexNAc(6)Hex(3)Fuc(1)
HexNAc(6)Hex(3)Fuc(1)NeuAc(1)
HexNAc(6)Hex(3)Fuc(1)NeuAc(2)
HexNAc(6)Hex(4)NeuAc(1)
HexNAc(6)Hex(4)NeuAc(2)
Human_glycans
HexNAc(1)
HexNAc(1)Fuc(1)
HexNAc(2)
HexNAc(2)Fuc(1)
HexNAc(2)Hex(1)
HexNAc(2)Hex(1)Fuc(1)
HexNAc(2)Hex(2)
HexNAc(2)Hex(2)Fuc(1)
HexNAc(2)Hex(3)
HexNAc(2)Hex(3)Fuc(1)
HexNAc(2)Hex(4)
HexNAc(2)Hex(4)Fuc(1)
HexNAc(2)Hex(5)
HexNAc(2)Hex(5)Fuc(1)
HexNAc(2)Hex(6)
HexNAc(2)Hex(6)Fuc(1)
HexNAc(2)Hex(6)Phospho(1)
HexNAc(2)Hex(7)
HexNAc(2)Hex(7)Fuc(1)
HexNAc(2)Hex(8)
HexNAc(2)Hex(9)
HexNAc(2)Hex(10)
HexNAc(2)Hex(11)
HexNAc(3)Hex(3)
HexNAc(3)Hex(3)Fuc(1)
HexNAc(3)Hex(4)
HexNAc(3)Hex(4)Fuc(1)
HexNAc(3)Hex(4)NeuAc(1)
HexNAc(3)Hex(4)Fuc(1)NeuAc(1)
HexNAc(3)Hex(4)Fuc(2)NeuAc(1)
HexNAc(3)Hex(5)
HexNAc(3)Hex(5)Fuc(1)
HexNAc(3)Hex(5)NeuAc(1)
HexNAc(3)Hex(5)Fuc(1)NeuAc(1)
HexNAc(3)Hex(5)Fuc(1)NeuAc(2)
HexNAc(3)Hex(6)
HexNAc(3)Hex(6)Fuc(1)NeuAc(1)
HexNAc(3)Hex(6)NeuAc(1)
HexNAc(4)Hex(3)
HexNAc(4)Hex(3)Fuc(1)
HexNAc(4)Hex(4)
HexNAc(4)Hex(4)Fuc(1)
HexNAc(4)Hex(4)NeuAc(1)
HexNAc(4)Hex(5)
HexNAc(4)Hex(5)Fuc(1)
HexNAc(4)Hex(6)Fuc(1)
HexNAc(4)Hex(6)Fuc(2)
HexNAc(4)Hex(5)NeuAc(1)
HexNAc(4)Hex(5)NeuAc(2)
HexNAc(4)Hex(5)Fuc(1)NeuAc(1)
HexNAc(4)Hex(5)Fuc(2)NeuAc(1)
HexNAc(4)Hex(5)Fuc(3)NeuAc(1)
HexNAc(4)Hex(5)Fuc(1)NeuAc(2)
HexNAc(4)Hex(5)Fuc(2)NeuAc(2)
HexNAc(4)Hex(5)Fuc(3)NeuAc(2)
HexNAc(5)Hex(3)
HexNAc(5)Hex(3)Fuc(1)
HexNAc(5)Hex(3)Fuc(2)
HexNAc(5)Hex(4)
HexNAc(5)Hex(4)Fuc(1)
HexNAc(5)Hex(4)Fuc(2)
HexNAc(5)Hex(5)
HexNAc(5)Hex(5)Fuc(1)
HexNAc(5)Hex(5)Fuc(2)
HexNAc(5)Hex(5)Fuc(3)
HexNAc(5)Hex(5)NeuAc(1)
HexNAc(5)Hex(5)NeuAc(2)
HexNAc(5)Hex(5)Fuc(1)NeuAc(1)
HexNAc(5)Hex(5)Fuc(2)NeuAc(1)
HexNAc(5)Hex(5)Fuc(1)NeuAc(2)
HexNAc(5)Hex(5)Fuc(2)NeuAc(2)
HexNAc(5)Hex(6)
HexNAc(5)Hex(6)Fuc(1)
HexNAc(5)Hex(6)Fuc(2)
HexNAc(5)Hex(6)Fuc(3)
HexNAc(5)Hex(6)Fuc(4)
HexNAc(5)Hex(6)NeuAc(1)
HexNAc(5)Hex(6)Fuc(1)NeuAc(1)
HexNAc(5)Hex(6)Fuc(2)NeuAc(1)
HexNAc(5)Hex(6)Fuc(3)NeuAc(1)
HexNAc(5)Hex(6)Fuc(4)NeuAc(1)
HexNAc(5)Hex(6)NeuAc(2)
HexNAc(5)Hex(6)Fuc(1)NeuAc(2)
HexNAc(5)Hex(6)Fuc(2)NeuAc(2)
HexNAc(5)Hex(6)Fuc(3)NeuAc(2)
HexNAc(5)Hex(6)Fuc(4)NeuAc(2)
HexNAc(5)Hex(6)NeuAc(3)
HexNAc(5)Hex(6)Fuc(1)NeuAc(3)
HexNAc(5)Hex(6)Fuc(2)NeuAc(3)
HexNAc(5)Hex(6)Fuc(3)NeuAc(3)
HexNAc(5)Hex(6)Fuc(4)NeuAc(3)
HexNAc(6)Hex(3)
HexNAc(6)Hex(3)Fuc(1)
HexNAc(6)Hex(3)Fuc(2)
HexNAc(6)Hex(4)
HexNAc(6)Hex(4)Fuc(1)
HexNAc(6)Hex(4)Fuc(2)
HexNAc(6)Hex(5)
HexNAc(6)Hex(5)Fuc(1)
HexNAc(6)Hex(5)Fuc(2)
HexNAc(6)Hex(5)Fuc(2)NeuAc(1)
HexNAc(6)Hex(5)Fuc(3)
HexNAc(6)Hex(6)
HexNAc(6)Hex(6)Fuc(1)
HexNAc(6)Hex(6)Fuc(2)
HexNAc(6)Hex(6)NeuAc(1)
HexNAc(6)Hex(6)Fuc(1)NeuAc(1)
HexNAc(6)Hex(6)Fuc(2)NeuAc(1)
HexNAc(6)Hex(6)NeuAc(2)
HexNAc(6)Hex(6)Fuc(1)NeuAc(2)
HexNAc(6)Hex(6)Fuc(2)NeuAc(2)
HexNAc(6)Hex(6)NeuAc(3)
HexNAc(6)Hex(6)Fuc(1)NeuAc(3)
HexNAc(6)Hex(6)Fuc(2)NeuAc(3)
HexNAc(6)Hex(6)Fuc(3)NeuAc(3)
HexNAc(6)Hex(7)Fuc(1)
HexNAc(6)Hex(7)Fuc(2)
HexNAc(6)Hex(7)Fuc(3)
HexNAc(6)Hex(7)NeuAc(1)
HexNAc(6)Hex(7)Fuc(1)NeuAc(1)
HexNAc(6)Hex(7)Fuc(2)NeuAc(1)
HexNAc(6)Hex(7)Fuc(3)NeuAc(1)
HexNAc(6)Hex(7)NeuAc(2)
HexNAc(6)Hex(7)Fuc(1)NeuAc(2)
HexNAc(6)Hex(7)Fuc(2)NeuAc(2)
HexNAc(6)Hex(7)Fuc(3)NeuAc(2)
HexNAc(6)Hex(7)NeuAc(3)
HexNAc(6)Hex(7)Fuc(1)NeuAc(3)
HexNAc(6)Hex(7)Fuc(2)NeuAc(3)
HexNAc(6)Hex(7)Fuc(3)NeuAc(3)
HexNAc(6)Hex(7)NeuAc(4)
HexNAc(6)Hex(7)Fuc(1)NeuAc(4)
HexNAc(6)Hex(7)Fuc(2)NeuAc(4)
HexNAc(6)Hex(7)Fuc(3)NeuAc(4)
